# Supplementary material for: Multicondition expression profiling reveals limitations of canonical housekeeping genes
Source: BMC Genomics. 2026 Jan 27;27:214. doi: 10.1186/s12864-026-12563-8 (PMC12918141; doi:10.1186/s12864-026-12563-8)
Supplement: Supplementary file 2 — Supplementary Material 2 [file 12864_2026_12563_MOESM2_ESM.csv]

ensembl_id	hgnc_symbol	score_gtex	percentile_gtex	score_cmap	percentile_cmap
ENSG00000008018	PSMB1	0.847428912031468	0.982024546540676	0.965524999135116	0.986351154902277
ENSG00000022840	RNF10	0.736348036195943	0.972104558126064	0.371733986065862	0.771846228396059
ENSG00000041357	PSMA4	0.828916567992624	0.980015205821658	0.95227299359437	0.975690518494589
ENSG00000042753	AP2S1	0.660335255224914	0.96602222946309	0.913594325934037	0.969875625908577
ENSG00000048828	FAM120A	0.23505720153339	0.848774483183085	0.352190099946411	0.694395089646261
ENSG00000071553	ATP6AP1	0.896550859649329	0.993193584591434	0.407731587137152	0.890647714424164
ENSG00000075415	SLC25A3	0.9038849387719	0.99542015133413	0.975220960722888	0.991600710709094
ENSG00000078369	GNB1	0.438892027339196	0.946906339379458	0.598629444837475	0.946616055564529
ENSG00000089693	MLF2	0.887385679966474	0.989971398573549	0.403701794741069	0.881279276368923
ENSG00000099341	PSMD8	0.891846953189146	0.991329061221534	0.426618865977937	0.921418187691811
ENSG00000100632	ERH	0.284054729768842	0.90713587487781	0.967545834354251	0.987643353254725
ENSG00000100804	PSMB5	0.547495638516615	0.957478005865103	0.633661302913554	0.952673235341625
ENSG00000100823	APEX1	0.907482265127963	0.996180442417002	0.961116819257789	0.983039896624132
ENSG00000104695	PPP2CB	0.429839516540974	0.945838311429709	0.358798102737521	0.720077531901147
ENSG00000104904	OAZ1	0.923862205140238	0.998515622171536	0.974263616270406	0.991035373929898
ENSG00000105220	GPI	0.801651941322114	0.977788639078962	0.939992000007203	0.972136973025359
ENSG00000106052	TAX1BP1	0.234021798170491	0.845914340537996	0.453099509749081	0.928444516233242
ENSG00000106682	EIF4H	0.891284843144785	0.991166141703776	0.618885307253645	0.95130027459215
ENSG00000108349	CASC3	0.780340671441191	0.975598276673546	0.381346148190105	0.806816346309159
ENSG00000108946	PRKAR1A	0.81582159782415	0.979001484377828	0.769849897918592	0.961234049426587
ENSG00000108953	YWHAE	0.806007955613635	0.978259295463597	0.395595268471145	0.856404458084316
ENSG00000110321	EIF4G2	0.913766368413442	0.997194163860831	0.388682052215083	0.831933451784849
ENSG00000112695	COX7A2	0.80016243498112	0.977571413055284	0.95639338573887	0.979809400743014
ENSG00000113013	HSPA9	0.871142892531275	0.985789797617755	0.623248239946997	0.951784848974318
ENSG00000115053	NCL	0.887210355515866	0.98989898989899	0.962467624588567	0.984493619770635
ENSG00000115484	CCT4	0.789350536529238	0.976449078599616	0.97295324358643	0.990631561944759
ENSG00000116288	PARK7	0.712405498696049	0.970167626081605	0.97427166981528	0.991116136326926
ENSG00000117450	PRDX1	0.721351105816239	0.971090836682234	0.976634403128801	0.992166047488289
ENSG00000117748	RPA2	0.254215061800354	0.882154882154882	0.414955262444725	0.906638669035697
ENSG00000118418	HMGN3	0.246421180188841	0.87221679157163	0.929386173480186	0.970844774672912
ENSG00000119335	SET	0.894534552585263	0.992433293508562	0.960050501701263	0.982393797447908
ENSG00000119718	EIF2B2	0.345540292697952	0.930560081097715	0.406273977193185	0.887901792925214
ENSG00000120438	TCP1	0.892980827164359	0.991854024112089	0.39225370200764	0.846228396058795
ENSG00000122705	CLTA	0.232373690759738	0.841099163679809	0.950505968555463	0.974156032951058
ENSG00000123349	PFDN5	0.914571635681254	0.997338981209949	0.955245526984199	0.978678727184623
ENSG00000124767	GLO1	0.419802551940295	0.944317729263966	0.961803943156384	0.983685995800355
ENSG00000125743	SNRPD2	0.89406532051921	0.992234169653524	0.969138629166605	0.988450977225004
ENSG00000126067	PSMB2	0.254705638175221	0.882897071069114	0.409156640766775	0.894605071878533
ENSG00000126267	COX6B1	0.878193588360264	0.987382788458057	0.964357511761412	0.985947342917138
ENSG00000127022	CANX	0.852005651602385	0.982784837623547	0.423710408368937	0.919318365369084
ENSG00000127184	COX7C	0.915117471535258	0.997483798559067	0.954598795582785	0.978274915199483
ENSG00000128524	ATP6V1F	0.899705324615359	0.994297816878462	0.928906563731228	0.970764012275884
ENSG00000128951	DUT	0.688526711290534	0.968176387531226	0.935316728585237	0.97132934905508
ENSG00000129084	PSMA1	0.223969915555398	0.808062705912168	0.966896809393391	0.986997254078501
ENSG00000129559	NEDD8	0.822791418414701	0.979544549437023	0.931882981925805	0.971087061863996
ENSG00000129562	DAD1	0.448451552830033	0.948064878172405	0.737143749705271	0.958407365530609
ENSG00000130638	ATXN10	0.220332584651049	0.790521704500199	0.387912596532924	0.829429817476983
ENSG00000130985	UBA1	0.892274811628258	0.991564389413852	0.600059147003561	0.947019867549669
ENSG00000131143	COX4I1	0.904606805240658	0.995510662177329	0.950897787731746	0.97447908253917
ENSG00000131508	UBE2D2	0.228797870212755	0.828644871655624	0.409457581974547	0.895170408657729
ENSG00000136930	PSMB7	0.237963776301486	0.856178270156765	0.960296973482006	0.982636084638992
ENSG00000138069	RAB1A	0.282040778440728	0.905814416567105	0.409130734564043	0.894443547084478
ENSG00000139644	TMBIM6	0.88607602847279	0.989500742188914	0.848995726483538	0.967452753997739
ENSG00000140319	SRP14	0.914995890291175	0.997447594221788	0.967064324239199	0.987239541269585
ENSG00000140740	UQCRC2	0.754825813327275	0.97333550559357	0.738648728436246	0.958730415118721
ENSG00000141367	CLTC	0.510869915766034	0.954147206835379	0.971705467648966	0.989904700371507
ENSG00000142168	SOD1	0.894191361133931	0.992324680496723	0.967526929178151	0.987562590857697
ENSG00000142507	PSMB6	0.903165033342368	0.995257231816372	0.640548499583668	0.953319334517848
ENSG00000143621	ILF2	0.889102533732498	0.990423952789544	0.8375035193435	0.967048942012599
ENSG00000143742	SRP9	0.855248350515582	0.983346004851381	0.973650272117331	0.990873849135842
ENSG00000143761	ARF1	0.90220589450459	0.994949494949495	0.937966132839948	0.971813923437248
ENSG00000143799	PARP1	0.327878427576091	0.925799210745447	0.400465109520203	0.871749313519625
ENSG00000148834	GSTO1	0.319314707175487	0.922848557257159	0.596863390088167	0.946131481182361
ENSG00000150991	UBC	0.924727226232516	0.998551826508816	0.982173075920788	0.99491196898724
ENSG00000154723	ATP5PF	0.456096456922903	0.949042395278954	0.952040093301779	0.975448231303505
ENSG00000156467	UQCRB	0.867066131638081	0.984993302197603	0.963279246210589	0.985624293329026
ENSG00000156471	PTDSS1	0.232331677519306	0.84100865283661	0.943598709439465	0.972702309804555
ENSG00000157916	RER1	0.845822833610179	0.981807320516998	0.479863657033079	0.930786625747052
ENSG00000159377	PSMB4	0.915411678904104	0.997501900727707	0.972612306110999	0.990470037150703
ENSG00000163902	RPN1	0.312514283308941	0.920495275333985	0.420611467166308	0.915684057502827
ENSG00000164919	COX6C	0.645427049119802	0.964682668983744	0.975230888664274	0.991681473106122
ENSG00000166913	YWHAB	0.882200916285771	0.988287896890047	0.946456017120623	0.973025359392667
ENSG00000168090	COPS6	0.90265288712432	0.995130516635893	0.402855466913292	0.878048780487805
ENSG00000168522	FNTA	0.241741641865894	0.864324246044676	0.445216268974451	0.927313842674851
ENSG00000169567	HINT1	0.273299149270065	0.899876905253249	0.96584433603435	0.986512679696333
ENSG00000173726	TOMM20	0.849812336881128	0.982404692082111	0.618396705165294	0.950977225004038
ENSG00000173812	EIF1	0.932132768108323	0.99907678939937	0.949217064423292	0.973913745759974
ENSG00000176340	COX8A	0.914449932302707	0.997320879041309	0.962411684195708	0.984412857373607
ENSG00000177700	POLR2L	0.88777020967393	0.990061909416748	0.403660688041462	0.880956226780811
ENSG00000178127	NDUFV2	0.324327812976466	0.92462256978386	0.737187204865383	0.958488127927637
ENSG00000184216	IRAK1	0.877054325018238	0.987038847253901	0.953232087268837	0.976578904861896
ENSG00000185825	BCAP31	0.843892026477725	0.981517685818761	0.820200640730361	0.964303020513649
ENSG00000186298	PPP1CC	0.764684963975938	0.974095796676442	0.962220566503576	0.984170570182523
ENSG00000197111	PCBP2	0.893033562241687	0.991872126280728	0.355509940211157	0.708366984332095
ENSG00000204435	CSNK2B	0.899743547292654	0.994334021215742	0.953676285104435	0.977305766435148
ENSG00000204619	PPP1R11	0.895650788252412	0.992849643387278	0.413393843851149	0.902842836375384
ENSG00000221983	UBA52	0.916549288088722	0.997628615908186	0.97682050419414	0.992327572282345
ENSG00000277791	PSMB3	0.693362617591397	0.968520328735383	0.951844493185125	0.975044419318365
