# Supplementary material for: Multicondition expression profiling reveals limitations of canonical housekeeping genes
Source: BMC Genomics. 2026 Jan 27;27:214. doi: 10.1186/s12864-026-12563-8 (PMC12918141; doi:10.1186/s12864-026-12563-8)
Supplement: Supplementary file 3 — Supplementary Material 3 [file 12864_2026_12563_MOESM3_ESM.csv]

ensembl_id	hgnc_symbol	score_gtex	percentile_gtex	score_cmap	percentile_cmap
ENSG00000005022	SLC25A5	0.914704500634997	0.997393287715868	0.980809253608304	0.994427394605072
ENSG00000005075	POLR2J	0.7703782681765	0.974566453061077	0.951318216085109	0.974721369730254
ENSG00000008018	PSMB1	0.847428912031468	0.982024546540676	0.965524999135116	0.986351154902277
ENSG00000008988	RPS20	0.921061971248988	0.99817168096738	0.980138082670772	0.993862057825876
ENSG00000009307	CSDE1	0.891765422586847	0.991292856884255	0.926772389719731	0.9705217250848
ENSG00000010256	UQCRC1	0.890533518701669	0.990894609174179	0.796778627378131	0.962364722984978
ENSG00000011304	PTBP1	0.844658977219568	0.981662503167879	0.943493759586381	0.972540785010499
ENSG00000013275	PSMC4	0.854315316932183	0.983219289670903	0.613533668969909	0.950411888224842
ENSG00000014641	MDH1	0.783233386850735	0.975851707034503	0.965250508605592	0.986189630108221
ENSG00000023734	STRAP	0.740923265152177	0.972502805836139	0.962784202590129	0.984978194152802
ENSG00000031698	SARS1	0.853256122409786	0.983056370153144	0.745481041623346	0.958972702309805
ENSG00000034510	TMSB10	0.942631663560821	0.999637956627204	0.966703255546426	0.986916491681473
ENSG00000034713	GABARAPL2	0.883293752655108	0.988668042431483	0.76162399890509	0.960587950250363
ENSG00000041357	PSMA4	0.828916567992624	0.980015205821658	0.95227299359437	0.975690518494589
ENSG00000042753	AP2S1	0.660335255224914	0.96602222946309	0.913594325934037	0.969875625908577
ENSG00000044574	HSPA5	0.913606107729907	0.997176061692191	0.96358284966574	0.985785818123082
ENSG00000051620	HEBP2	0.59814470807779	0.961207052604902	0.758468270962049	0.960264900662252
ENSG00000062485	CS	0.797862523012288	0.977336084862967	0.955353479421367	0.978840251978679
ENSG00000063046	EIF4B	0.858523540330661	0.983798559067376	0.747714469271623	0.95913422710386
ENSG00000065154	OAT	0.651100530296778	0.965135223199739	0.747927345433265	0.959214989500888
ENSG00000065427	KARS1	0.72328126678841	0.971163245356794	0.954122347371484	0.97762881602326
ENSG00000065518	NDUFB4	0.890038252392488	0.990767893993701	0.966436141892984	0.986835729284445
ENSG00000065978	YBX1	0.894057989476588	0.992216067484885	0.971142232444987	0.989500888386367
ENSG00000067064	IDI1	0.702176859396052	0.969316824155534	0.64814642962849	0.953561621708932
ENSG00000067560	RHOA	0.848677623338574	0.982223670395713	0.972212556302853	0.990308512356647
ENSG00000068697	LAPTM4A	0.863540175128704	0.984468339307049	0.828953832792638	0.965756743660152
ENSG00000069275	NUCKS1	0.820468571531514	0.979363527750625	0.962513061578054	0.984655144564691
ENSG00000070756	PABPC1	0.876009621540334	0.986731110387024	0.984772507519347	0.995800355354547
ENSG00000074800	ENO1	0.907463479271597	0.996144238079722	0.965204136075752	0.986108867711194
ENSG00000075415	SLC25A3	0.9038849387719	0.99542015133413	0.975220960722888	0.991600710709094
ENSG00000075624	ACTB	0.920795818514313	0.99815357879874	0.985542329328127	0.996042642545631
ENSG00000078668	VDAC3	0.78411613796169	0.975942217877702	0.701910662402918	0.956146018413827
ENSG00000080824	HSP90AA1	0.887656233822894	0.990025705079469	0.984915135747521	0.995881117751575
ENSG00000082153	BZW1	0.669003361737081	0.966673907534123	0.935715523416716	0.971490873849136
ENSG00000083845	RPS5	0.914615061211235	0.997357083378589	0.980312913746964	0.993942820222904
ENSG00000084090	STARD7	0.684674532281354	0.967922957170269	0.946962811087886	0.973186884186723
ENSG00000084623	EIF3I	0.786295544844442	0.97614134173274	0.833469457328114	0.966645130027459
ENSG00000087086	FTL	0.959881619649097	0.999692263133123	0.967431044279405	0.987401066063641
ENSG00000087191	PSMC5	0.903755300173506	0.99538394699685	0.830468910966164	0.965999030851236
ENSG00000087302	RTRAF	0.651917150128645	0.965207631874298	0.955145449361148	0.978517202390567
ENSG00000087460	GNAS	0.892209129929872	0.991528185076572	0.978554320378874	0.992973671458569
ENSG00000088986	DYNLL1	0.655659291515574	0.965642083921654	0.963235594869965	0.985543530931998
ENSG00000089009	RPL6	0.910045553487716	0.996759711813475	0.984172092806732	0.995638830560491
ENSG00000089157	RPLP0	0.937748357317688	0.999402628434886	0.994057368185109	0.999353900823776
ENSG00000089220	PEBP1	0.895339227518779	0.992722928206799	0.787490167783593	0.961960910999838
ENSG00000089248	ERP29	0.86028115742533	0.984033887259694	0.894021362261818	0.969229526732353
ENSG00000092199	HNRNPC	0.767858926043542	0.974331124868759	0.955769906729715	0.979082539169763
ENSG00000096384	HSP90AB1	0.927678035848568	0.998805256869773	0.961079172294296	0.982797609433048
ENSG00000099875	MKNK2	0.885362393760635	0.989265413996597	0.672113524659401	0.95445000807624
ENSG00000100097	LGALS1	0.915858541510021	0.997538105064987	0.94848640442721	0.973509933774834
ENSG00000100129	EIF3L	0.561798114971403	0.958564135983491	0.973020891509968	0.990712324341786
ENSG00000100316	RPL3	0.936672177515879	0.999348321928967	0.979888660728095	0.993619770634792
ENSG00000100353	EIF3D	0.853074071015938	0.983038267984505	0.922445535000481	0.970279437893717
ENSG00000100591	AHSA1	0.858398199459099	0.983780456898737	0.638211614547766	0.953077047326765
ENSG00000100804	PSMB5	0.547495638516615	0.957478005865103	0.633661302913554	0.952673235341625
ENSG00000100823	APEX1	0.907482265127963	0.996180442417002	0.961116819257789	0.983039896624132
ENSG00000100911	PSME2	0.89364647808969	0.992125556641686	0.85937095835216	0.96777580358585
ENSG00000101084	RAB5IF	0.712515380603856	0.970221932587524	0.96817529814382	0.988047165239864
ENSG00000101182	PSMA7	0.897396340320338	0.99355562796423	0.825914537944979	0.96543369407204
ENSG00000101608	MYL12A	0.844983924855073	0.981698707505159	0.96282065140683	0.98505895654983
ENSG00000102007	PLP2	0.83687710813951	0.98073929256725	0.722107321124346	0.95719592957519
ENSG00000103502	CDIPT	0.899154683973629	0.994152999529344	0.619651694145875	0.951381036989178
ENSG00000104529	EEF1D	0.823998513294943	0.979616958111582	0.961901199410696	0.983847520594411
ENSG00000104904	OAZ1	0.923862205140238	0.998515622171536	0.974263616270406	0.991035373929898
ENSG00000104979	C19orf53	0.891170151307265	0.991111835197857	0.823941443029364	0.9650298820869
ENSG00000105193	RPS16	0.934060904297771	0.999185402411209	0.980070679492799	0.993781295428848
ENSG00000105202	FBL	0.794687590305608	0.977100756670649	0.953205401291968	0.976498142464868
ENSG00000105220	GPI	0.801651941322114	0.977788639078962	0.939992000007203	0.972136973025359
ENSG00000105372	RPS19	0.909881968227542	0.996741609644836	0.989328713228372	0.997577128089162
ENSG00000105373	NOP53	0.906343054913566	0.995908909887405	0.912553202148218	0.969794863511549
ENSG00000105640	RPL18A	0.922731714374847	0.998425111328337	0.987782645645401	0.997011791309966
ENSG00000105677	TMEM147	0.902966164077503	0.995202925310452	0.823737155213633	0.964949119689872
ENSG00000106153	CHCHD2	0.906255783627149	0.995854603381485	0.971513263843807	0.989823937974479
ENSG00000106211	HSPB1	0.941572031434129	0.999619854458564	0.806187719721834	0.962849297367146
ENSG00000106682	EIF4H	0.891284843144785	0.991166141703776	0.618885307253645	0.95130027459215
ENSG00000106803	SEC61B	0.740429497707703	0.97241229499294	0.862692922722076	0.968098853173962
ENSG00000107223	EDF1	0.908596794297465	0.996451974946599	0.622259489937781	0.951623324180262
ENSG00000108298	RPL19	0.933499510582251	0.999131095905289	0.985822134847768	0.996123404942659
ENSG00000108518	PFN1	0.921493495673652	0.998244089641939	0.970051835851314	0.988854789210144
ENSG00000108654	DDX5	0.92143057377071	0.998225987473299	0.967733829122055	0.987804878048781
ENSG00000108848	LUC7L3	0.848961880857602	0.982332283407552	0.686247497987144	0.955176869649491
ENSG00000108946	PRKAR1A	0.81582159782415	0.979001484377828	0.769849897918592	0.961234049426587
ENSG00000109475	RPL34	0.89940988108957	0.994207306035263	0.982597320103364	0.995073493781295
ENSG00000109971	HSPA8	0.926411260228644	0.998714746026574	0.981010346950321	0.9945081570021
ENSG00000110700	RPS13	0.924434954729597	0.998533724340176	0.987658274115466	0.996769504118882
ENSG00000110955	ATP5F1B	0.917525497559347	0.997773433257304	0.965112296781511	0.986028105314166
ENSG00000110958	PTGES3	0.883124581364696	0.988577531588284	0.978265510815207	0.992812146664513
ENSG00000111057	KRT18	0.554375830801442	0.958075377430216	0.812258008250903	0.963333871749314
ENSG00000111229	ARPC3	0.851730630585345	0.982712428948988	0.952689594471613	0.976013568082701
ENSG00000111640	GAPDH	0.938422229518931	0.999493139278085	0.990144115892693	0.998061702471329
ENSG00000111669	TPI1	0.922258847843752	0.998370804822418	0.961914660572121	0.983928282991439
ENSG00000111775	COX6A1	0.893707361655072	0.992143658810325	0.970360258467012	0.989177838798255
ENSG00000112081	SRSF3	0.898047568065896	0.993827160493827	0.958306939960045	0.981101599095461
ENSG00000112306	RPS12	0.935616839341567	0.999294015423048	0.989628638658312	0.997900177677274
ENSG00000112695	COX7A2	0.80016243498112	0.977571413055284	0.95639338573887	0.979809400743014
ENSG00000113013	HSPA9	0.871142892531275	0.985789797617755	0.623248239946997	0.951784848974318
ENSG00000113328	CCNG1	0.813073157228441	0.97882046269143	0.764760526715959	0.960991762235503
ENSG00000114391	RPL24	0.918662698258512	0.997900148437783	0.985211458113737	0.995961880148603
ENSG00000114784	EIF1B	0.900457341806507	0.994605553745339	0.714523296264975	0.956711355193022
ENSG00000114902	SPCS1	0.887786688444155	0.990080011585388	0.9581869951797	0.981020836698433
ENSG00000114942	EEF1B2	0.920335846633426	0.998099272292821	0.980348936732169	0.994023582619932
ENSG00000115053	NCL	0.887210355515866	0.98989898989899	0.962467624588567	0.984493619770635
ENSG00000115268	RPS15	0.931058752319279	0.99905868723073	0.98875064476012	0.99725407850105
ENSG00000115484	CCT4	0.789350536529238	0.976449078599616	0.97295324358643	0.990631561944759
ENSG00000115541	HSPE1	0.884994312115218	0.989066290141559	0.959152505902451	0.981505411080601
ENSG00000115758	ODC1	0.807897431205752	0.978422214981355	0.70906676125404	0.956469068001938
ENSG00000116161	CACYBP	0.52951307987385	0.955794504181601	0.689126752787951	0.955499919237603
ENSG00000116209	TMEM59	0.869021200320104	0.985373447739039	0.736506547349193	0.958326603133581
ENSG00000116251	RPL22	0.871777670055503	0.985952717135513	0.982282912755962	0.994992731384268
ENSG00000116288	PARK7	0.712405498696049	0.970167626081605	0.97427166981528	0.991116136326926
ENSG00000116459	ATP5PB	0.874279095079789	0.986405271351508	0.973244864766844	0.990793086738814
ENSG00000117450	PRDX1	0.721351105816239	0.971090836682234	0.976634403128801	0.992166047488289
ENSG00000117592	PRDX6	0.897694041300738	0.993736649650628	0.946011070511104	0.972944596995639
ENSG00000118181	RPS25	0.930040086952057	0.999004380724811	0.979878899239872	0.993539008237765
ENSG00000118680	MYL12B	0.894510870585006	0.992415191339922	0.970190963352735	0.9890163140042
ENSG00000118816	CCNI	0.882722213318457	0.988414612070526	0.80942638820194	0.963010822161202
ENSG00000119335	SET	0.894534552585263	0.992433293508562	0.960050501701263	0.982393797447908
ENSG00000120533	ENY2	0.502399176052829	0.953622243944825	0.94674741360221	0.973106121789695
ENSG00000122026	RPL21	0.922444667200356	0.998388906991057	0.991720883012737	0.998546276853497
ENSG00000122034	GTF3A	0.807421400864892	0.978404112812715	0.96165901734612	0.983443708609272
ENSG00000122406	RPL5	0.919976746185049	0.998008761449622	0.972326210169842	0.990389274753675
ENSG00000122565	CBX3	0.876957685842618	0.986984540747981	0.952077508912335	0.975528993700533
ENSG00000122566	HNRNPA2B1	0.901291824295272	0.994786575431737	0.972053653244573	0.990227749959619
ENSG00000123136	DDX39A	0.645441811591476	0.964700771152384	0.920112130050266	0.970117913099661
ENSG00000123349	PFDN5	0.914571635681254	0.997338981209949	0.955245526984199	0.978678727184623
ENSG00000123416	TUBA1B	0.900270478309	0.994533145070779	0.993305943391874	0.99919237602972
ENSG00000123562	MORF4L2	0.882710372600853	0.988396509901886	0.969799058875974	0.98861250201906
ENSG00000124172	ATP5F1E	0.901554805231488	0.994840881937656	0.972623419509218	0.990550799547731
ENSG00000124614	RPS10	0.91396719303768	0.99721226602947	0.994506286269114	0.999434663220804
ENSG00000124733	MEA1	0.823258342896828	0.979580753774302	0.799177082963773	0.962526247779034
ENSG00000125148	MT2A	0.936598078238537	0.999330219760327	0.716240762867679	0.95679211759005
ENSG00000125356	NDUFA1	0.877851513769389	0.987292277614858	0.962774791671083	0.984897431755775
ENSG00000125743	SNRPD2	0.89406532051921	0.992234169653524	0.969138629166605	0.988450977225004
ENSG00000125835	SNRPB	0.844736575644618	0.981680605336519	0.927906904446604	0.970683249878856
ENSG00000125868	DSTN	0.804442753348867	0.978150682451758	0.849341540286831	0.967533516394767
ENSG00000126247	CAPNS1	0.905364254513446	0.995655479526447	0.672636509513885	0.954611532870295
ENSG00000126267	COX6B1	0.878193588360264	0.987382788458057	0.964357511761412	0.985947342917138
ENSG00000126457	PRMT1	0.865512919864372	0.984757974005286	0.958320039139013	0.981182361492489
ENSG00000127184	COX7C	0.915117471535258	0.997483798559067	0.954598795582785	0.978274915199483
ENSG00000127540	UQCR11	0.867106356119177	0.985011404366243	0.953579351739523	0.977063479244064
ENSG00000127884	ECHS1	0.865117549295155	0.984703667499366	0.878596000728233	0.968664189953158
ENSG00000128272	ATF4	0.929939947844186	0.998986278556171	0.773589884061422	0.961476336617671
ENSG00000128524	ATP6V1F	0.899705324615359	0.994297816878462	0.928906563731228	0.970764012275884
ENSG00000128951	DUT	0.688526711290534	0.968176387531226	0.935316728585237	0.97132934905508
ENSG00000129559	NEDD8	0.822791418414701	0.979544549437023	0.931882981925805	0.971087061863996
ENSG00000130255	RPL36	0.892742352329693	0.991835921943449	0.960220785662308	0.982555322241964
ENSG00000130429	ARPC1B	0.542349003249574	0.957061655986387	0.885156131477839	0.968825714747214
ENSG00000130811	EIF3G	0.904388470260238	0.995492560008689	0.9158113714337	0.969956388305605
ENSG00000131143	COX4I1	0.904606805240658	0.995510662177329	0.950897787731746	0.97447908253917
ENSG00000131174	COX7B	0.844274851423981	0.98159009449332	0.969002247338221	0.988370214827976
ENSG00000131236	CAP1	0.812405300924187	0.978766156185511	0.948656131794579	0.973752220965918
ENSG00000131238	PPT1	0.575773029053716	0.959722674776438	0.953647855108439	0.97722500403812
ENSG00000131469	RPL27	0.921306258272317	0.99818978313602	0.98341721192708	0.995315780972379
ENSG00000131981	LGALS3	0.69799123583298	0.968936678614098	0.832694178345449	0.966564367630431
ENSG00000132341	RAN	0.903098400856329	0.995239129647732	0.944914628884187	0.972783072201583
ENSG00000132432	SEC61G	0.60134301402533	0.961496687303139	0.877449774731685	0.96858342755613
ENSG00000132475	H3-3B	0.914838424961157	0.997429492053148	0.978536876840058	0.992892909061541
ENSG00000132963	POMP	0.480781580692326	0.951721516237645	0.97505630350153	0.991519948312066
ENSG00000133112	TPT1	0.93435477020542	0.999221606748488	0.992233244796339	0.998788564044581
ENSG00000133142	TCEAL4	0.848669044949321	0.982205568227074	0.612218896758907	0.950008076239703
ENSG00000133872	SARAF	0.886298448003408	0.989573150863473	0.937905059057005	0.97173316104022
ENSG00000134248	LAMTOR5	0.869153800409801	0.985427754244959	0.795148767721189	0.96228396058795
ENSG00000134294	SLC38A2	0.878468692326939	0.987437094963977	0.94357617111111	0.972621547407527
ENSG00000134308	YWHAQ	0.695137513971173	0.968683248253141	0.958746878247279	0.981343886286545
ENSG00000134333	LDHA	0.905757894386667	0.995782194706926	0.97901551191417	0.993377483443709
ENSG00000134419	RPS15A	0.913068482179755	0.997103653017632	0.990687006972563	0.998303989662413
ENSG00000134440	NARS1	0.794353053112138	0.97704645016473	0.956117304673001	0.979486351154902
ENSG00000135404	CD63	0.923589964703642	0.998479417834256	0.966138535215535	0.986593442093361
ENSG00000135446	CDK4	0.618968795176597	0.962727634770646	0.625564695989324	0.951946373768373
ENSG00000135624	CCT7	0.877341980339333	0.9871293580971	0.917421955727613	0.970037150702633
ENSG00000135940	COX5B	0.9110590587762	0.996850222656674	0.891208497431916	0.969068001938298
ENSG00000136003	ISCU	0.898873638940161	0.994116795192064	0.824672528035939	0.965191406880956
ENSG00000136238	RAC1	0.871968956184712	0.985970819304153	0.968217091480993	0.988127927636892
ENSG00000136450	SRSF1	0.903302731412725	0.995275333985011	0.686263117022417	0.955257632046519
ENSG00000136810	TXN	0.779429076641328	0.975507765830347	0.963092276238623	0.985220481343886
ENSG00000136888	ATP6V1G1	0.852939540639403	0.982983961478585	0.773982141276702	0.961557099014699
ENSG00000136938	ANP32B	0.643013027251474	0.964501647297346	0.962751446865301	0.984735906961719
ENSG00000136942	RPL35	0.920737313472008	0.9981354766301	0.967601411832301	0.987724115651753
ENSG00000137154	RPS6	0.938946638191828	0.999511241446725	0.971872225055562	0.990146987562591
ENSG00000137331	IER3	0.810451928290354	0.978530827993194	0.629927376108574	0.952269423356485
ENSG00000137409	MTCH1	0.891996975247026	0.991455776402013	0.951103883755933	0.974640607333226
ENSG00000137818	RPLP1	0.940924052773015	0.999583650121285	0.990220755247627	0.998142464868357
ENSG00000138326	RPS24	0.886877468582205	0.989772274718511	0.992395150237623	0.998869326441609
ENSG00000139644	TMBIM6	0.88607602847279	0.989500742188914	0.848995726483538	0.967452753997739
ENSG00000139684	ESD	0.492344119996879	0.952771442018754	0.947162962373266	0.973267646583751
ENSG00000140264	SERF2	0.83877512454508	0.980920314253648	0.95361561749565	0.977144241641092
ENSG00000140319	SRP14	0.914995890291175	0.997447594221788	0.967064324239199	0.987239541269585
ENSG00000140740	UQCRC2	0.754825813327275	0.97333550559357	0.738648728436246	0.958730415118721
ENSG00000140988	RPS2	0.937995991601717	0.999420730603526	0.98958574597843	0.99765789048619
ENSG00000141367	CLTC	0.510869915766034	0.954147206835379	0.971705467648966	0.989904700371507
ENSG00000141543	EIF4A3	0.648115918369661	0.964954201513341	0.95190989541684	0.975286706509449
ENSG00000142168	SOD1	0.894191361133931	0.992324680496723	0.967526929178151	0.987562590857697
ENSG00000142507	PSMB6	0.903165033342368	0.995257231816372	0.640548499583668	0.953319334517848
ENSG00000142534	RPS11	0.938341147505048	0.999475037109446	0.992013433870389	0.998627039250525
ENSG00000142541	RPL13A	0.940135320944457	0.999547445784005	0.988804469350078	0.997334840898078
ENSG00000142676	RPL11	0.925984280722009	0.998660439520654	0.969917969017834	0.988774026813116
ENSG00000142864	SERBP1	0.87985138383332	0.987690525324934	0.93071367824185	0.971006299466968
ENSG00000142937	RPS8	0.937367129435637	0.999384526266247	0.96315090823057	0.985382006137942
ENSG00000143222	UFC1	0.89085246912855	0.991039426523298	0.756804118996988	0.960103375868196
ENSG00000143321	HDGF	0.870964235202715	0.985735491111835	0.898966919971437	0.969310289129381
ENSG00000143418	CERS2	0.637316046611158	0.964085297418631	0.659355349690695	0.9540461960911
ENSG00000143543	JTB	0.90601390125623	0.995800296875566	0.96275616200238	0.984816669358747
ENSG00000143545	RAB13	0.859796987862774	0.983943376416495	0.832454837836784	0.966402842836375
ENSG00000143575	HAX1	0.896799344942991	0.993320299771913	0.761441320398426	0.960507187853336
ENSG00000143621	ILF2	0.889102533732498	0.990423952789544	0.8375035193435	0.967048942012599
ENSG00000143742	SRP9	0.855248350515582	0.983346004851381	0.973650272117331	0.990873849135842
ENSG00000143761	ARF1	0.90220589450459	0.994949494949495	0.937966132839948	0.971813923437248
ENSG00000143933	CALM2	0.903733380904782	0.99536584482821	0.979694082024564	0.993458245840736
ENSG00000143947	RPS27A	0.930617548414337	0.99904058506209	0.988185526556048	0.997173316104022
ENSG00000144381	HSPD1	0.801430135075372	0.977752434741682	0.977907144217601	0.992731384267485
ENSG00000144713	RPL32	0.922187590187582	0.998352702653778	0.996488799400318	0.999757712808916
ENSG00000145425	RPS3A	0.92139176382111	0.998207885304659	0.99221282636296	0.998707801647553
ENSG00000145592	RPL37	0.911178310989083	0.996868324825314	0.989183864386959	0.997496365692134
ENSG00000145741	BTF3	0.911760825589388	0.996976937837153	0.974032609538821	0.99095461153287
ENSG00000145912	NHP2	0.85872640630468	0.983834763404656	0.962183443676276	0.984089807785495
ENSG00000146425	DYNLT1	0.771583856138559	0.974675066072916	0.893319122084346	0.969148764335326
ENSG00000147123	NDUFB11	0.897178301664511	0.993483219289671	0.764610294780452	0.960910999838475
ENSG00000147274	RBMX	0.744857877828703	0.972774338365736	0.927257700841806	0.970602487481828
ENSG00000147604	RPL7	0.927257572302991	0.998750950363854	0.98958924104389	0.997738652883218
ENSG00000148303	RPL7A	0.939982669762056	0.999529343615365	0.991604644968388	0.998465514456469
ENSG00000149273	RPS3	0.907738858605712	0.996234748922921	0.987712564087985	0.996931028912938
ENSG00000149792	MRPL49	0.882032500616885	0.988197386046848	0.763164262482387	0.960830237441447
ENSG00000149806	FAU	0.933855840227602	0.999149198073929	0.983186792153285	0.995235018575351
ENSG00000149925	ALDOA	0.929448728558334	0.998968176387531	0.978764747940202	0.993135196252625
ENSG00000150753	CCT5	0.67859122307256	0.967597118134753	0.971085544350503	0.989420125989339
ENSG00000150779	TIMM8B	0.873616201289315	0.986278556171029	0.956965514971266	0.980213212728154
ENSG00000150991	UBC	0.924727226232516	0.998551826508816	0.982173075920788	0.99491196898724
ENSG00000151929	BAG3	0.535651682293645	0.956355671409435	0.681822704554792	0.954934582458407
ENSG00000152234	ATP5F1A	0.897138322962727	0.993465117121031	0.977587654124546	0.992569859473429
ENSG00000154518	ATP5MC3	0.900071002835422	0.9944969407335	0.963130723042906	0.985301243740914
ENSG00000155368	DBI	0.875083169739149	0.986531986531987	0.962309133783437	0.984251332579551
ENSG00000156261	CCT8	0.854340449084455	0.983237391839542	0.968323646276923	0.988289452430948
ENSG00000156411	ATP5MJ	0.487220811767938	0.95222837695956	0.953192362851452	0.976336617670813
ENSG00000156467	UQCRB	0.867066131638081	0.984993302197603	0.963279246210589	0.985624293329026
ENSG00000156482	RPL30	0.896337257558605	0.993103073748235	0.9951299039589	0.999515425617832
ENSG00000156508	EEF1A1	0.929254366168114	0.998950074218891	0.992729202489051	0.999030851235665
ENSG00000156976	EIF4A2	0.916265757100096	0.997592411570906	0.965491017059643	0.986270392505249
ENSG00000158710	TAGLN2	0.894498056969011	0.992397089171283	0.750179628964909	0.959376514294944
ENSG00000159352	PSMD4	0.886861928840261	0.989754172549872	0.939774644816653	0.972056210628331
ENSG00000159377	PSMB4	0.915411678904104	0.997501900727707	0.972612306110999	0.990470037150703
ENSG00000160213	CSTB	0.901887240915812	0.994895188443575	0.83818029785579	0.967129704409627
ENSG00000160710	ADAR	0.811945992497387	0.978675645342312	0.953864137034189	0.977386528832176
ENSG00000160714	UBE2Q1	0.883246021249762	0.988649940262843	0.72272390607972	0.957438216766274
ENSG00000160888	IER2	0.866900099724662	0.984975200028963	0.656412926700219	0.953884671297044
ENSG00000161016	RPL8	0.940930498791381	0.999601752289924	0.986832643742501	0.996446454530771
ENSG00000161203	AP2M1	0.90711094055275	0.996071829405163	0.823166642365187	0.964787594895817
ENSG00000161547	SRSF2	0.911914212473398	0.997031244343072	0.957223324935105	0.980617024713293
ENSG00000161960	EIF4A1	0.91743721959968	0.997737228920025	0.974637876408195	0.99135842351801
ENSG00000162244	RPL29	0.934569355424886	0.999239708917128	0.980638543469527	0.994346632208044
ENSG00000163041	H3-3A	0.671650029037091	0.966999746569639	0.978840617015766	0.993215958649653
ENSG00000163191	S100A11	0.713238744923714	0.970258136924804	0.957441306893118	0.980778549507349
ENSG00000163466	ARPC2	0.792494967689034	0.976774917635133	0.955143685765523	0.978436439993539
ENSG00000163479	SSR2	0.884769857315869	0.98901198363564	0.793431817255604	0.962203198190922
ENSG00000163636	PSMD6	0.590529725485643	0.960772600557547	0.754468055891525	0.959861088677112
ENSG00000163682	RPL9	0.920228478344175	0.998044965786901	0.986862215745178	0.996527216927798
ENSG00000163931	TKT	0.720693197448798	0.970964121501756	0.907194879214667	0.969633338717493
ENSG00000164032	H2AZ1	0.907204915415711	0.996108033742442	0.970443765650175	0.989258601195283
ENSG00000164104	HMGB2	0.897508844119316	0.993628036638789	0.955911749825354	0.979163301566791
ENSG00000164111	ANXA5	0.796557177245173	0.977227471851128	0.676823411768036	0.954773057664351
ENSG00000164346	NSA2	0.705130644932331	0.969606458853771	0.957055324169793	0.98037473752221
ENSG00000164405	UQCRQ	0.89746052486148	0.99360993447015	0.810157780024739	0.96309158455823
ENSG00000164687	FABP5	0.646470241336271	0.964773179826943	0.684136604420902	0.955015344855435
ENSG00000164919	COX6C	0.645427049119802	0.964682668983744	0.975230888664274	0.991681473106122
ENSG00000164924	YWHAZ	0.88577800732597	0.989374027008436	0.961598013733379	0.983282183815216
ENSG00000165119	HNRNPK	0.908030740629719	0.99632525976612	0.956157426109875	0.97956711355193
ENSG00000165502	RPL36AL	0.916090325700122	0.997574309402266	0.962386765469111	0.984332094976579
ENSG00000165629	ATP5F1C	0.807307914466801	0.978367908475435	0.951904541008014	0.975125181715393
ENSG00000165637	VDAC2	0.67538023740683	0.967416096448354	0.959285952624493	0.981666935874657
ENSG00000165678	GHITM	0.890295576196782	0.99080409833098	0.952431091868257	0.975932805685673
ENSG00000166226	CCT2	0.801199985832753	0.977698128235763	0.955250086801823	0.978759489581651
ENSG00000166441	RPL27A	0.893708559816647	0.992161760978965	0.987923211153632	0.997092553706994
ENSG00000166598	HSP90B1	0.897066694058595	0.993410810615112	0.933384307606531	0.971167824261024
ENSG00000166681	BEX3	0.892060284689055	0.991491980739293	0.840037373657179	0.967371991600711
ENSG00000166710	B2M	0.932284727973231	0.99909489156801	0.955521455320681	0.979001776772735
ENSG00000166794	PPIB	0.834885275879312	0.980431555700373	0.957068587012717	0.980455499919238
ENSG00000166913	YWHAB	0.882200916285771	0.988287896890047	0.946456017120623	0.973025359392667
ENSG00000167004	PDIA3	0.820598586511826	0.979399732087904	0.810964363430777	0.963172346955258
ENSG00000167468	GPX4	0.917343699039166	0.997719126751385	0.950893748669257	0.974398320142142
ENSG00000167526	RPL13	0.940854902686073	0.999565547952645	0.968217496969261	0.98820869003392
ENSG00000167552	TUBA1A	0.889991320749999	0.990749791825061	0.988973302395129	0.997415603295106
ENSG00000167658	EEF2	0.935486791066266	0.999275913254408	0.971754898972533	0.990066225165563
ENSG00000167863	ATP5PD	0.878825593099123	0.987491401469896	0.966216690707224	0.986674204490389
ENSG00000167996	FTH1	0.917067174732631	0.997682922414105	0.852547991813933	0.967695041188822
ENSG00000168002	POLR2G	0.87650613005886	0.986839723398863	0.958981998185226	0.981424648683573
ENSG00000168028	RPSA	0.904983534304082	0.995546866514608	0.993131097799585	0.999111613632693
ENSG00000168283	BMI1	0.724323768754372	0.971217551862713	0.640313628325618	0.953238572120821
ENSG00000168288	MMADHC	0.507532972054814	0.953948082980341	0.962955660111193	0.985139718946858
ENSG00000168374	ARF4	0.647731846334504	0.964899895007422	0.666038563424939	0.954288483282184
ENSG00000168653	NDUFS5	0.871675338142848	0.985934614966873	0.963712032187322	0.98586658052011
ENSG00000169020	ATP5ME	0.876610483156121	0.986875927736143	0.954070838990111	0.977548053626232
ENSG00000169021	UQCRFS1	0.866578826413039	0.984902791354404	0.95071116080474	0.974236795348086
ENSG00000169100	SLC25A6	0.919874189623286	0.997990659280982	0.952697188539533	0.976094330479729
ENSG00000169689	CENPX	0.633169281015794	0.963741356214475	0.641536479846765	0.953400096914877
ENSG00000169714	CNBP	0.899798676086491	0.994370225553021	0.957811569631498	0.980859311904377
ENSG00000169976	SF3B5	0.9182774517788	0.997863944100503	0.770125814796162	0.961314811823615
ENSG00000170296	GABARAP	0.923828004648368	0.998497520002896	0.830662175666266	0.966079793248264
ENSG00000170315	UBB	0.920308516384367	0.998081170124181	0.986564189783704	0.996365692133742
ENSG00000170348	TMED10	0.710187017982083	0.970022808732486	0.63330929585728	0.952592472944597
ENSG00000170540	ARL6IP1	0.860472256370776	0.984051989428334	0.947728915457656	0.973348408980779
ENSG00000170855	TRIAP1	0.819043870430389	0.979254914738786	0.618738840370379	0.951219512195122
ENSG00000170889	RPS9	0.877626954606357	0.987237971108939	0.967466227846693	0.987481828460669
ENSG00000171204	TMEM126B	0.57921644893017	0.960030411643315	0.86210664177325	0.968018090776934
ENSG00000171314	PGAM1	0.836332256808848	0.980648781724051	0.975245705736411	0.99176223550315
ENSG00000171345	KRT19	0.476183784401197	0.951178451178451	0.802318644705107	0.962607010176062
ENSG00000171858	RPS21	0.929105440775968	0.998931972050252	0.974452394649832	0.991277661120982
ENSG00000171863	RPS7	0.918534908194923	0.997882046269143	0.987192131833837	0.996607979324826
ENSG00000172053	QARS1	0.893250672887432	0.991998841461207	0.732919972439325	0.958084315942497
ENSG00000172115	CYCS	0.881681667643876	0.988106875203649	0.971315489247339	0.989662413180423
ENSG00000172531	PPP1CA	0.500035843172868	0.953441222258427	0.701223863331992	0.955984493619771
ENSG00000172757	CFL1	0.885436886715014	0.989283516165237	0.995641312312938	0.99959618801486
ENSG00000172809	RPL38	0.908015108406443	0.99630715759748	0.983637311049719	0.995396543369407
ENSG00000173113	TRMT112	0.915649143561089	0.997520002896347	0.977344488670741	0.992489097076401
ENSG00000173457	PPP1R14B	0.876704483093345	0.986930234242062	0.760464263367575	0.960426425456308
ENSG00000173660	UQCRH	0.785648951575054	0.976050830889541	0.966994766833633	0.987078016475529
ENSG00000173726	TOMM20	0.849812336881128	0.982404692082111	0.618396705165294	0.950977225004038
ENSG00000173812	EIF1	0.932132768108323	0.99907678939937	0.949217064423292	0.973913745759974
ENSG00000174021	GNG5	0.818128915581035	0.979164403895587	0.960134389412815	0.982474559844936
ENSG00000174444	RPL4	0.914144312902748	0.99728467470403	0.982783765187376	0.995154256178323
ENSG00000174748	RPL15	0.92272084053504	0.998407009159697	0.97676085858994	0.992246809885317
ENSG00000175130	MARCKSL1	0.852680655989317	0.982911552804026	0.639927652159732	0.953157809723793
ENSG00000175166	PSMD2	0.896292351034325	0.993066869410955	0.820609360059374	0.964383782910677
ENSG00000175334	BANF1	0.908818079304739	0.996506281452518	0.926317386072194	0.970440962687773
ENSG00000176340	COX8A	0.914449932302707	0.997320879041309	0.962411684195708	0.984412857373607
ENSG00000177156	TALDO1	0.802754516278227	0.97793345642808	0.954459899879986	0.978194152802455
ENSG00000177600	RPLP2	0.932490628370113	0.99911299373665	0.978735995517994	0.993054433855597
ENSG00000177954	RPS27	0.9464855610258	0.999656058795844	0.969622850732761	0.988531739622032
ENSG00000178035	IMPDH2	0.90006845470396	0.99447883856486	0.959331239471942	0.981828460668713
ENSG00000178741	COX5A	0.522135020907594	0.955142826110568	0.967268922936221	0.987320303666613
ENSG00000178952	TUFM	0.9069534971169	0.996017522899243	0.748046934119191	0.959295751897916
ENSG00000178982	EIF3K	0.862215783835591	0.984323521957931	0.952752808344609	0.976175092876757
ENSG00000179091	CYC1	0.908926878393753	0.996542485789798	0.648023711778171	0.953480859311904
ENSG00000180817	PPA1	0.468234646613473	0.950436262264219	0.97148464678136	0.989743175577451
ENSG00000180879	SSR4	0.897578055898633	0.993664240976069	0.95216955178162	0.975609756097561
ENSG00000181163	NPM1	0.885913164411427	0.989410231345715	0.984089844826966	0.995558068163463
ENSG00000182117	NOP10	0.861543918032323	0.984214908946092	0.952908526260348	0.976255855273785
ENSG00000182718	ANXA2	0.706010925224799	0.96967886752833	0.836935394465561	0.966968179615571
ENSG00000182768	NGRN	0.876632447784156	0.986894029904782	0.689406287785728	0.955580681634631
ENSG00000182774	RPS17	0.927322643525343	0.998769052532493	0.982113591823919	0.994831206590212
ENSG00000183255	PTTG1IP	0.857743035692327	0.983653741718258	0.747164954342131	0.959053464706832
ENSG00000183283	DAZAP2	0.83642206256377	0.98066688389269	0.723801364008254	0.957599741560329
ENSG00000183648	NDUFB1	0.778591162990314	0.975435357155787	0.817400476408267	0.964141495719593
ENSG00000184007	PTP4A2	0.691250399758906	0.968375511386264	0.622466456816337	0.95170408657729
ENSG00000184009	ACTG1	0.927641031516007	0.998787154701133	0.984336396988285	0.995719592957519
ENSG00000184076	UQCR10	0.894765420022362	0.992541906520401	0.955944604370271	0.979324826360846
ENSG00000184216	IRAK1	0.877054325018238	0.987038847253901	0.953232087268837	0.976578904861896
ENSG00000184900	SUMO3	0.851565828041517	0.982694326780348	0.815224977559868	0.963899208528509
ENSG00000185787	MORF4L1	0.497175809211556	0.95313348539155	0.779389343435215	0.961718623808755
ENSG00000185825	BCAP31	0.843892026477725	0.981517685818761	0.820200640730361	0.964303020513649
ENSG00000185883	ATP6V0C	0.90364676801942	0.995347742659571	0.789554040548166	0.962041673396866
ENSG00000186010	NDUFA13	0.871299729188559	0.985826001955034	0.951687435429714	0.974963656921337
ENSG00000186298	PPP1CC	0.764684963975938	0.974095796676442	0.962220566503576	0.984170570182523
ENSG00000186468	RPS23	0.919523433455862	0.997954454943702	0.995970503309283	0.999676950411888
ENSG00000187109	NAP1L1	0.827900603131034	0.979924694978459	0.955468319447355	0.978921014375707
ENSG00000187514	PTMA	0.922179538943007	0.998334600485138	0.982107439245253	0.994750444193184
ENSG00000188229	TUBB4B	0.917667352890458	0.997791535425944	0.953486134107745	0.97682119205298
ENSG00000188612	SUMO2	0.837914548434389	0.980829803410449	0.956788346177382	0.980132450331126
ENSG00000188846	RPL14	0.911827300005643	0.996995040005793	0.980627469515647	0.994265869811016
ENSG00000189043	NDUFA4	0.883917029039918	0.988794757611962	0.957979809472536	0.980940074301405
ENSG00000189266	PNRC2	0.883230844304169	0.988631838094204	0.616675801742943	0.950654175415926
ENSG00000196230	TUBB	0.907444973264935	0.996126135911082	0.975821432136048	0.992004522694234
ENSG00000196262	PPIA	0.879731171629329	0.987654320987654	0.989758855893516	0.997980940074301
ENSG00000196419	XRCC6	0.810487374169645	0.978548930161833	0.9624812575893	0.984574382167663
ENSG00000196531	NACA	0.907029095733488	0.996035625067883	0.987690826160073	0.99685026651591
ENSG00000196683	TOMM7	0.876434984633776	0.986821621230223	0.956069426667043	0.979405588757874
ENSG00000197451	HNRNPAB	0.891930316791049	0.991383367727454	0.961860323479086	0.983766758197383
ENSG00000197728	RPS26	0.911744215657232	0.996958835668513	0.980594390788227	0.994185107413988
ENSG00000197747	S100A10	0.777796104587979	0.975362948481228	0.980060573513166	0.99370053303182
ENSG00000197756	RPL37A	0.852378144568156	0.982857246298107	0.733309962329797	0.958165078339525
ENSG00000197958	RPL12	0.930179948162081	0.999022482893451	0.990476177900121	0.998223227265385
ENSG00000198034	RPS4X	0.909455658900355	0.996651098801636	0.990853676356266	0.998384752059441
ENSG00000198242	RPL23A	0.914820265774946	0.997411389884508	0.997180484742215	0.999838475205944
ENSG00000198258	UBL5	0.906794371772238	0.995999420730604	0.750205673271966	0.959457276691972
ENSG00000198668	CALM1	0.909879662076636	0.996723507476196	0.828651403149861	0.965595218866096
ENSG00000198755	RPL10A	0.9369830857512	0.999366424097607	0.977789790959905	0.992650621870457
ENSG00000198786	MT-ND5	0.973117033843014	0.999746569639043	0.953454598013602	0.976740429655952
ENSG00000198830	HMGN2	0.906195698635221	0.995836501212845	0.979008601282071	0.993296721046681
ENSG00000198918	RPL39	0.883076090678244	0.988559429419644	0.99404136677209	0.999273138426748
ENSG00000198960	ARMCX6	0.471435886591862	0.950725896962456	0.81292766155385	0.963656921337425
ENSG00000204389	HSPA1A	0.903610396539538	0.995329640490931	0.806839863015936	0.962930059764174
ENSG00000204435	CSNK2B	0.899743547292654	0.994334021215742	0.953676285104435	0.977305766435148
ENSG00000205352	PRR13	0.891973967726964	0.991437674233373	0.693171245492638	0.955742206428687
ENSG00000205542	TMSB4X	0.948711634983465	0.999674160964484	0.980591134822973	0.99410434501696
ENSG00000205581	HMGN1	0.871637965484851	0.985898410629593	0.969887302627063	0.988693264416088
ENSG00000206503	HLA-A	0.921977395383822	0.998280293979219	0.687948636152938	0.955338394443547
ENSG00000213719	CLIC1	0.81009144870673	0.978512725824554	0.959573773312592	0.982070747859797
ENSG00000213741	RPS29	0.839016699610161	0.980938416422287	0.987305625202978	0.996688741721854
ENSG00000213977	TAX1BP3	0.853670364702225	0.983110676659064	0.618441420301323	0.951057987401066
ENSG00000214736	TOMM6	0.905391173118445	0.995673581695087	0.971153793955617	0.989581650783395
ENSG00000215021	PHB2	0.90515773755616	0.995619275189168	0.959952459868495	0.98231303505088
ENSG00000221983	UBA52	0.916549288088722	0.997628615908186	0.97682050419414	0.992327572282345
ENSG00000229117	RPL41	0.934339762809732	0.999203504579849	1	0.999919237602972
ENSG00000231500	RPS18	0.933999170715288	0.999167300242569	0.992645688242925	0.998950088838637
ENSG00000232112	TMA7	0.873782207624087	0.986296658339669	0.981213658112998	0.994588919399128
ENSG00000239264	TXNDC5	0.635203294561597	0.963958582238152	0.712937840150081	0.956549830398966
ENSG00000239672	NME1	0.519092404390093	0.954871293580971	0.974366391922791	0.991196898723954
ENSG00000241343	RPL36A	0.900023334293852	0.99444263422758	0.981575704796511	0.994669681796156
ENSG00000241837	ATP5PO	0.87538307966283	0.986622497375186	0.967958581711776	0.987885640445808
ENSG00000243678	NME2	0.906394556038851	0.995927012056044	0.976108952038357	0.992085285091262
ENSG00000244038	DDOST	0.891275188870003	0.991148039535136	0.812858002180833	0.963576158940397
ENSG00000254772	EEF1G	0.917449533582477	0.997755331088664	0.986388348863826	0.996284929736715
ENSG00000265681	RPL17	0.92782188507128	0.998823359038413	0.983840946399453	0.995477305766435
ENSG00000266412	NCOA4	0.786476252185019	0.976195648238659	0.83250593510805	0.966483605233403
ENSG00000277791	PSMB3	0.693362617591397	0.968520328735383	0.951844493185125	0.975044419318365
