# Supplementary material for: Multicondition expression profiling reveals limitations of canonical housekeeping genes
Source: BMC Genomics. 2026 Jan 27;27:214. doi: 10.1186/s12864-026-12563-8 (PMC12918141; doi:10.1186/s12864-026-12563-8)
Supplement: Supplementary file 4 — Supplementary Material 4 [file 12864_2026_12563_MOESM4_ESM.csv]

source	term_name	term_id	highlighted	adjusted_p_value	negative_log10_of_adjusted_p_value	term_size	query_size	intersection_size	effective_domain_size	intersections
GO:MF	protein binding	GO:0005515	true	1.9673191474407083e-69	68.70612518114353	14865	1284	1190	20196	ENSG00000198938,ENSG00000198712,ENSG00000198899,ENSG00000198804,ENSG00000198763,ENSG00000198888,ENSG00000228253,ENSG00000198840,ENSG00000087086,ENSG00000205542,ENSG00000177954,ENSG00000034510,ENSG00000106211,ENSG00000161016,ENSG00000137818,ENSG00000167526,ENSG00000148303,ENSG00000137154,ENSG00000111640,ENSG00000142534,ENSG00000265972,ENSG00000140988,ENSG00000089157,ENSG00000142937,ENSG00000198755…
GO:MF	RNA binding	GO:0003723	false	4.285817222918461e-33	32.36796635423926	3093	1284	366	20196	ENSG00000205542,ENSG00000177954,ENSG00000106211,ENSG00000161016,ENSG00000167526,ENSG00000142541,ENSG00000148303,ENSG00000137154,ENSG00000142534,ENSG00000140988,ENSG00000089157,ENSG00000142937,ENSG00000198755,ENSG00000100316,ENSG00000112306,ENSG00000167658,ENSG00000162244,ENSG00000133112,ENSG00000229117,ENSG00000105193,ENSG00000231500,ENSG00000149806,ENSG00000108298,ENSG00000173812,ENSG00000115268…
GO:MF	structural constituent of ribosome	GO:0003735	true	5.541662606260583e-29	28.256359918954313	449	1284	104	20196	ENSG00000210082,ENSG00000177954,ENSG00000161016,ENSG00000137818,ENSG00000167526,ENSG00000142541,ENSG00000148303,ENSG00000137154,ENSG00000142534,ENSG00000140988,ENSG00000089157,ENSG00000142937,ENSG00000198755,ENSG00000100316,ENSG00000112306,ENSG00000162244,ENSG00000229117,ENSG00000105193,ENSG00000231500,ENSG00000149806,ENSG00000108298,ENSG00000177600,ENSG00000115268,ENSG00000143947,ENSG00000197958…
GO:MF	oxidoreduction-driven active transmembrane transporter activity	GO:0015453	true	5.039765999683509e-22	21.29758962772222	66	1284	35	20196	ENSG00000198938,ENSG00000198712,ENSG00000198886,ENSG00000198804,ENSG00000198727,ENSG00000198763,ENSG00000198888,ENSG00000198840,ENSG00000212907,ENSG00000198695,ENSG00000198786,ENSG00000176340,ENSG00000135940,ENSG00000179091,ENSG00000131143,ENSG00000140990,ENSG00000167792,ENSG00000184076,ENSG00000010256,ENSG00000065518,ENSG00000166136,ENSG00000189043,ENSG00000110717,ENSG00000099795,ENSG00000126267…
GO:MF	mRNA binding	GO:0003729	false	4.375383406970779e-21	20.35898388453059	370	1284	82	20196	ENSG00000142541,ENSG00000140988,ENSG00000229117,ENSG00000147604,ENSG00000128016,ENSG00000110700,ENSG00000135486,ENSG00000108654,ENSG00000145425,ENSG00000136942,ENSG00000164587,ENSG00000161970,ENSG00000122406,ENSG00000167978,ENSG00000114391,ENSG00000171863,ENSG00000161960,ENSG00000083845,ENSG00000169564,ENSG00000110321,ENSG00000197728,ENSG00000179218,ENSG00000152518,ENSG00000100201,ENSG00000165119…
GO:MF	proton transmembrane transporter activity	GO:0015078	true	1.0580285680865793e-20	19.97550260565163	186	1284	56	20196	ENSG00000198938,ENSG00000198712,ENSG00000198886,ENSG00000198899,ENSG00000198804,ENSG00000198727,ENSG00000198763,ENSG00000198888,ENSG00000228253,ENSG00000198840,ENSG00000212907,ENSG00000198695,ENSG00000198786,ENSG00000110955,ENSG00000005022,ENSG00000176340,ENSG00000135940,ENSG00000179091,ENSG00000131143,ENSG00000099624,ENSG00000075415,ENSG00000185883,ENSG00000140990,ENSG00000124172,ENSG00000117410…
GO:MF	unfolded protein binding	GO:0051082	false	3.752939035890865e-18	17.425628490367423	113	1284	41	20196	ENSG00000106211,ENSG00000096384,ENSG00000109971,ENSG00000188229,ENSG00000123349,ENSG00000044574,ENSG00000179218,ENSG00000196531,ENSG00000204389,ENSG00000166598,ENSG00000204388,ENSG00000135924,ENSG00000120438,ENSG00000080824,ENSG00000181163,ENSG00000132286,ENSG00000115541,ENSG00000110958,ENSG00000229833,ENSG00000196262,ENSG00000135624,ENSG00000146731,ENSG00000110011,ENSG00000105401,ENSG00000231925…
GO:MF	ubiquitin-like protein ligase binding	GO:0044389	false	1.417022322908002e-17	16.848623308087472	326	1284	71	20196	ENSG00000265972,ENSG00000143947,ENSG00000096384,ENSG00000184009,ENSG00000109971,ENSG00000142676,ENSG00000150991,ENSG00000170296,ENSG00000111669,ENSG00000125691,ENSG00000170315,ENSG00000122406,ENSG00000221983,ENSG00000005022,ENSG00000155876,ENSG00000044574,ENSG00000100906,ENSG00000179218,ENSG00000162191,ENSG00000115307,ENSG00000196230,ENSG00000130726,ENSG00000185883,ENSG00000204389,ENSG00000123416…
GO:MF	enzyme binding	GO:0019899	false	1.5477011950649304e-17	16.810312882064324	2105	1284	240	20196	ENSG00000198763,ENSG00000205542,ENSG00000106211,ENSG00000137154,ENSG00000265972,ENSG00000140988,ENSG00000167658,ENSG00000143947,ENSG00000128272,ENSG00000156508,ENSG00000096384,ENSG00000184009,ENSG00000109971,ENSG00000120129,ENSG00000142676,ENSG00000128016,ENSG00000130522,ENSG00000150991,ENSG00000170296,ENSG00000111669,ENSG00000125691,ENSG00000255302,ENSG00000108518,ENSG00000108654,ENSG00000075624…
GO:MF	structural molecule activity	GO:0005198	false	3.6832040480951673e-16	15.433774220730465	1104	1284	149	20196	ENSG00000210082,ENSG00000177954,ENSG00000161016,ENSG00000137818,ENSG00000167526,ENSG00000142541,ENSG00000148303,ENSG00000137154,ENSG00000142534,ENSG00000140988,ENSG00000089157,ENSG00000142937,ENSG00000198755,ENSG00000100316,ENSG00000112306,ENSG00000162244,ENSG00000229117,ENSG00000105193,ENSG00000231500,ENSG00000149806,ENSG00000108298,ENSG00000177600,ENSG00000166710,ENSG00000115268,ENSG00000143947…
GO:MF	electron transfer activity	GO:0009055	false	5.358343526619388e-16	15.270969446955377	115	1284	39	20196	ENSG00000198938,ENSG00000198712,ENSG00000198886,ENSG00000198804,ENSG00000198727,ENSG00000198763,ENSG00000198888,ENSG00000198840,ENSG00000212907,ENSG00000198695,ENSG00000198786,ENSG00000176340,ENSG00000135940,ENSG00000179091,ENSG00000131143,ENSG00000140990,ENSG00000167792,ENSG00000184076,ENSG00000101365,ENSG00000010256,ENSG00000065518,ENSG00000166136,ENSG00000189043,ENSG00000110717,ENSG00000099795…
GO:MF	binding	GO:0005488	false	6.116729036104668e-16	15.213480757810355	18366	1284	1245	20196	ENSG00000198938,ENSG00000198712,ENSG00000198886,ENSG00000198899,ENSG00000198804,ENSG00000198727,ENSG00000198763,ENSG00000198888,ENSG00000228253,ENSG00000198840,ENSG00000087086,ENSG00000205542,ENSG00000177954,ENSG00000034510,ENSG00000106211,ENSG00000161016,ENSG00000137818,ENSG00000167526,ENSG00000142541,ENSG00000148303,ENSG00000137154,ENSG00000111640,ENSG00000142534,ENSG00000265972,ENSG00000140988…
GO:MF	ubiquitin protein ligase binding	GO:0031625	false	7.785712557755356e-16	15.108701634124802	308	1284	66	20196	ENSG00000265972,ENSG00000143947,ENSG00000096384,ENSG00000184009,ENSG00000109971,ENSG00000142676,ENSG00000150991,ENSG00000170296,ENSG00000111669,ENSG00000125691,ENSG00000170315,ENSG00000122406,ENSG00000221983,ENSG00000005022,ENSG00000155876,ENSG00000044574,ENSG00000100906,ENSG00000179218,ENSG00000162191,ENSG00000115307,ENSG00000196230,ENSG00000130726,ENSG00000185883,ENSG00000204389,ENSG00000123416…
GO:MF	rRNA binding	GO:0019843	false	7.022390853251641e-15	14.153515002172508	67	1284	29	20196	ENSG00000161016,ENSG00000142534,ENSG00000089157,ENSG00000231500,ENSG00000197958,ENSG00000142676,ENSG00000110700,ENSG00000125691,ENSG00000163682,ENSG00000122406,ENSG00000198242,ENSG00000083845,ENSG00000145592,ENSG00000198034,ENSG00000149273,ENSG00000105373,ENSG00000099622,ENSG00000181163,ENSG00000242485,ENSG00000170889,ENSG00000182768,ENSG00000125445,ENSG00000126524,ENSG00000132591,ENSG00000136718…
GO:MF	nucleic acid binding	GO:0003676	false	3.525002337860535e-14	13.452840590638655	5470	1284	480	20196	ENSG00000205542,ENSG00000177954,ENSG00000106211,ENSG00000161016,ENSG00000167526,ENSG00000142541,ENSG00000148303,ENSG00000137154,ENSG00000142534,ENSG00000140988,ENSG00000089157,ENSG00000142937,ENSG00000198755,ENSG00000100316,ENSG00000112306,ENSG00000167658,ENSG00000162244,ENSG00000133112,ENSG00000229117,ENSG00000105193,ENSG00000231500,ENSG00000149806,ENSG00000108298,ENSG00000173812,ENSG00000115268…
GO:MF	primary active transmembrane transporter activity	GO:0015399	false	3.5758467451694414e-12	11.446621102614792	166	1284	42	20196	ENSG00000198938,ENSG00000198712,ENSG00000198886,ENSG00000198804,ENSG00000198727,ENSG00000198763,ENSG00000198888,ENSG00000198840,ENSG00000212907,ENSG00000198695,ENSG00000198786,ENSG00000110955,ENSG00000176340,ENSG00000135940,ENSG00000179091,ENSG00000131143,ENSG00000185883,ENSG00000140990,ENSG00000117410,ENSG00000167792,ENSG00000128524,ENSG00000184076,ENSG00000010256,ENSG00000065518,ENSG00000166136…
GO:MF	cadherin binding	GO:0045296	false	1.2822065218201887e-11	10.892042018449544	335	1284	62	20196	ENSG00000148303,ENSG00000140988,ENSG00000167658,ENSG00000162244,ENSG00000149925,ENSG00000096384,ENSG00000109971,ENSG00000174748,ENSG00000108518,ENSG00000114391,ENSG00000204628,ENSG00000254772,ENSG00000198242,ENSG00000169564,ENSG00000110321,ENSG00000044574,ENSG00000184897,ENSG00000188846,ENSG00000197728,ENSG00000089009,ENSG00000172270,ENSG00000165119,ENSG00000074800,ENSG00000134333,ENSG00000102119…
GO:MF	translation regulator activity	GO:0045182	false	5.3552440169360104e-11	10.271220735328049	149	1284	38	20196	ENSG00000167658,ENSG00000173812,ENSG00000156508,ENSG00000164587,ENSG00000114942,ENSG00000204628,ENSG00000254772,ENSG00000161960,ENSG00000147403,ENSG00000156976,ENSG00000110321,ENSG00000178952,ENSG00000132507,ENSG00000130811,ENSG00000099622,ENSG00000114784,ENSG00000169714,ENSG00000100664,ENSG00000103363,ENSG00000114867,ENSG00000106682,ENSG00000242372,ENSG00000142864,ENSG00000170889,ENSG00000070756…
GO:MF	protein folding chaperone	GO:0044183	true	9.234588193083667e-11	10.034582466705498	62	1284	24	20196	ENSG00000106211,ENSG00000096384,ENSG00000109971,ENSG00000044574,ENSG00000105583,ENSG00000179218,ENSG00000204389,ENSG00000105701,ENSG00000166598,ENSG00000204388,ENSG00000120438,ENSG00000088247,ENSG00000080824,ENSG00000115541,ENSG00000019582,ENSG00000135624,ENSG00000146731,ENSG00000231925,ENSG00000113013,ENSG00000156261,ENSG00000144381,ENSG00000166226,ENSG00000115484,ENSG00000149428
GO:MF	protein-containing complex binding	GO:0044877	false	5.585806988324316e-10	9.252914074964032	1279	1284	147	20196	ENSG00000198727,ENSG00000137818,ENSG00000167658,ENSG00000166710,ENSG00000173812,ENSG00000204592,ENSG00000096384,ENSG00000109971,ENSG00000128016,ENSG00000206503,ENSG00000108654,ENSG00000075624,ENSG00000245532,ENSG00000204628,ENSG00000189060,ENSG00000132475,ENSG00000198242,ENSG00000044574,ENSG00000184897,ENSG00000179218,ENSG00000162191,ENSG00000107223,ENSG00000100201,ENSG00000172354,ENSG00000149273…
GO:MF	NADH dehydrogenase (ubiquinone) activity	GO:0008137	false	6.57243309045551e-10	9.182273826460682	41	1284	19	20196	ENSG00000198886,ENSG00000198763,ENSG00000198888,ENSG00000198840,ENSG00000212907,ENSG00000198695,ENSG00000198786,ENSG00000140990,ENSG00000167792,ENSG00000065518,ENSG00000166136,ENSG00000189043,ENSG00000110717,ENSG00000099795,ENSG00000125356,ENSG00000168653,ENSG00000158864,ENSG00000184983,ENSG00000183648
GO:MF	ATP-dependent protein folding chaperone	GO:0140662	false	5.044259753721658e-9	8.297202557566173	31	1284	16	20196	ENSG00000096384,ENSG00000109971,ENSG00000044574,ENSG00000204389,ENSG00000166598,ENSG00000204388,ENSG00000120438,ENSG00000080824,ENSG00000135624,ENSG00000146731,ENSG00000113013,ENSG00000156261,ENSG00000144381,ENSG00000166226,ENSG00000115484,ENSG00000149428
GO:MF	oxidoreductase activity, acting on NAD(P)H, quinone or similar compound as acceptor	GO:0016655	false	9.471095119996545e-9	8.023599801664735	57	1284	21	20196	ENSG00000198886,ENSG00000198763,ENSG00000198888,ENSG00000198840,ENSG00000212907,ENSG00000198695,ENSG00000198786,ENSG00000140990,ENSG00000169738,ENSG00000167792,ENSG00000065518,ENSG00000166136,ENSG00000189043,ENSG00000110717,ENSG00000099795,ENSG00000125356,ENSG00000168653,ENSG00000158864,ENSG00000184983,ENSG00000159228,ENSG00000183648
GO:MF	translation factor activity, RNA binding	GO:0008135	false	1.0484861248136326e-8	7.979437312415373	94	1284	27	20196	ENSG00000167658,ENSG00000173812,ENSG00000156508,ENSG00000114942,ENSG00000254772,ENSG00000161960,ENSG00000156976,ENSG00000110321,ENSG00000178952,ENSG00000132507,ENSG00000130811,ENSG00000114784,ENSG00000100664,ENSG00000103363,ENSG00000114867,ENSG00000106682,ENSG00000242372,ENSG00000115211,ENSG00000178982,ENSG00000063046,ENSG00000100353,ENSG00000133142,ENSG00000145191,ENSG00000114626,ENSG00000104529…
GO:MF	proton-transporting ATP synthase activity, rotational mechanism	GO:0046933	false	3.4524800639543825e-8	7.461868820537775	18	1284	12	20196	ENSG00000198899,ENSG00000228253,ENSG00000110955,ENSG00000099624,ENSG00000185883,ENSG00000124172,ENSG00000152234,ENSG00000167863,ENSG00000169020,ENSG00000241837,ENSG00000116459,ENSG00000165629
GO:MF	translation regulator activity, nucleic acid binding	GO:0090079	false	1.215976905072255e-7	6.915074673496613	118	1284	29	20196	ENSG00000167658,ENSG00000173812,ENSG00000156508,ENSG00000114942,ENSG00000254772,ENSG00000161960,ENSG00000156976,ENSG00000110321,ENSG00000178952,ENSG00000132507,ENSG00000130811,ENSG00000114784,ENSG00000100664,ENSG00000103363,ENSG00000114867,ENSG00000106682,ENSG00000242372,ENSG00000070756,ENSG00000115211,ENSG00000178982,ENSG00000182199,ENSG00000063046,ENSG00000100353,ENSG00000133142,ENSG00000145191…
GO:MF	organic cyclic compound binding	GO:0097159	false	1.2547285692861904e-7	6.90145021331495	7525	1284	585	20196	ENSG00000198804,ENSG00000205542,ENSG00000177954,ENSG00000106211,ENSG00000161016,ENSG00000167526,ENSG00000142541,ENSG00000148303,ENSG00000137154,ENSG00000111640,ENSG00000142534,ENSG00000140988,ENSG00000089157,ENSG00000142937,ENSG00000198755,ENSG00000100316,ENSG00000112306,ENSG00000167658,ENSG00000143878,ENSG00000162244,ENSG00000133112,ENSG00000229117,ENSG00000105193,ENSG00000231500,ENSG00000149806…
GO:MF	mRNA 3'-UTR binding	GO:0003730	false	8.112302133300577e-7	6.090855882914371	112	1284	27	20196	ENSG00000229117,ENSG00000128016,ENSG00000135486,ENSG00000108654,ENSG00000122406,ENSG00000171863,ENSG00000152518,ENSG00000100201,ENSG00000185650,ENSG00000170144,ENSG00000099622,ENSG00000122566,ENSG00000153187,ENSG00000089280,ENSG00000177733,ENSG00000088247,ENSG00000205937,ENSG00000138668,ENSG00000120948,ENSG00000142864,ENSG00000070756,ENSG00000129351,ENSG00000071894,ENSG00000090621,ENSG00000171490…
GO:MF	protein-folding chaperone binding	GO:0051087	false	8.19174566531e-7	6.0866235399946005	135	1284	30	20196	ENSG00000109971,ENSG00000044574,ENSG00000179218,ENSG00000234745,ENSG00000149273,ENSG00000135924,ENSG00000204463,ENSG00000030582,ENSG00000142168,ENSG00000103266,ENSG00000115541,ENSG00000102178,ENSG00000110958,ENSG00000124659,ENSG00000105401,ENSG00000166170,ENSG00000120885,ENSG00000100380,ENSG00000089248,ENSG00000100591,ENSG00000086061,ENSG00000163399,ENSG00000114315,ENSG00000134809,ENSG00000162298…
GO:MF	ribonucleoprotein complex binding	GO:0043021	false	9.143015465310236e-7	6.038910545627137	168	1284	34	20196	ENSG00000137818,ENSG00000167658,ENSG00000173812,ENSG00000108654,ENSG00000245532,ENSG00000204628,ENSG00000044574,ENSG00000100201,ENSG00000132507,ENSG00000168028,ENSG00000105677,ENSG00000102317,ENSG00000182934,ENSG00000114784,ENSG00000153187,ENSG00000155463,ENSG00000169217,ENSG00000204463,ENSG00000009307,ENSG00000242372,ENSG00000114902,ENSG00000181163,ENSG00000058262,ENSG00000142864,ENSG00000215301…
GO:MF	cell adhesion molecule binding	GO:0050839	false	0.0000011155320492562072	5.952517947912484	561	1284	74	20196	ENSG00000148303,ENSG00000140988,ENSG00000167658,ENSG00000162244,ENSG00000149925,ENSG00000096384,ENSG00000109971,ENSG00000174748,ENSG00000108518,ENSG00000114391,ENSG00000204628,ENSG00000254772,ENSG00000198242,ENSG00000169564,ENSG00000110321,ENSG00000044574,ENSG00000184897,ENSG00000188846,ENSG00000197728,ENSG00000179218,ENSG00000089009,ENSG00000172270,ENSG00000165119,ENSG00000074800,ENSG00000134333…
GO:MF	cytochrome-c oxidase activity	GO:0004129	false	0.0000014960766099566006	5.825046166879625	15	1284	10	20196	ENSG00000198938,ENSG00000198712,ENSG00000198804,ENSG00000176340,ENSG00000135940,ENSG00000131143,ENSG00000126267,ENSG00000148290,ENSG00000131174,ENSG00000161281
GO:MF	ubiquitin-protein transferase inhibitor activity	GO:0055105	true	0.0000019559671399203465	5.708638445597059	12	1284	9	20196	ENSG00000115268,ENSG00000142676,ENSG00000125691,ENSG00000008988,ENSG00000122406,ENSG00000171863,ENSG00000145592,ENSG00000167770,ENSG00000136158
GO:MF	molecular function inhibitor activity	GO:0140678	false	0.0000025920761277691343	5.586352247637653	507	1284	68	20196	ENSG00000106211,ENSG00000111640,ENSG00000265972,ENSG00000115268,ENSG00000142676,ENSG00000104904,ENSG00000125691,ENSG00000008988,ENSG00000122406,ENSG00000245532,ENSG00000171863,ENSG00000204628,ENSG00000100906,ENSG00000145592,ENSG00000198668,ENSG00000101439,ENSG00000143933,ENSG00000204389,ENSG00000160213,ENSG00000054148,ENSG00000204619,ENSG00000023191,ENSG00000089220,ENSG00000186834,ENSG00000132522…
GO:MF	oxidoreductase activity, acting on a heme group of donors	GO:0016675	false	0.0000037611748960118	5.424676471255398	16	1284	10	20196	ENSG00000198938,ENSG00000198712,ENSG00000198804,ENSG00000176340,ENSG00000135940,ENSG00000131143,ENSG00000126267,ENSG00000148290,ENSG00000131174,ENSG00000161281
GO:MF	active monoatomic ion transmembrane transporter activity	GO:0022853	false	0.000003911870471290187	5.407615533878106	287	1284	46	20196	ENSG00000198938,ENSG00000198712,ENSG00000198886,ENSG00000198804,ENSG00000198727,ENSG00000198763,ENSG00000198888,ENSG00000198840,ENSG00000212907,ENSG00000198695,ENSG00000198786,ENSG00000110955,ENSG00000176340,ENSG00000135940,ENSG00000179091,ENSG00000131143,ENSG00000075415,ENSG00000185883,ENSG00000140990,ENSG00000117410,ENSG00000167792,ENSG00000128524,ENSG00000184076,ENSG00000010256,ENSG00000165678…
GO:MF	chromatin binding	GO:0003682	false	0.0000113511772793979	4.944959093587033	603	1284	75	20196	ENSG00000128272,ENSG00000108654,ENSG00000075624,ENSG00000189060,ENSG00000132475,ENSG00000184897,ENSG00000125817,ENSG00000100823,ENSG00000164032,ENSG00000130726,ENSG00000198830,ENSG00000170345,ENSG00000132341,ENSG00000204256,ENSG00000204435,ENSG00000116560,ENSG00000112511,ENSG00000136807,ENSG00000153187,ENSG00000132471,ENSG00000089280,ENSG00000214022,ENSG00000119335,ENSG00000065978,ENSG00000172216…
GO:MF	oxidoreductase activity, acting on NAD(P)H	GO:0016651	false	0.00001662910190246004	4.779131205340803	89	1284	22	20196	ENSG00000198886,ENSG00000198763,ENSG00000198888,ENSG00000198840,ENSG00000212907,ENSG00000198695,ENSG00000198786,ENSG00000140990,ENSG00000169738,ENSG00000167792,ENSG00000065518,ENSG00000166136,ENSG00000159348,ENSG00000189043,ENSG00000110717,ENSG00000099795,ENSG00000125356,ENSG00000168653,ENSG00000158864,ENSG00000184983,ENSG00000159228,ENSG00000183648
GO:MF	translation initiation factor activity	GO:0003743	false	0.000017704716686583678	4.751911018492869	55	1284	17	20196	ENSG00000173812,ENSG00000161960,ENSG00000156976,ENSG00000110321,ENSG00000130811,ENSG00000114784,ENSG00000100664,ENSG00000114867,ENSG00000106682,ENSG00000242372,ENSG00000115211,ENSG00000178982,ENSG00000063046,ENSG00000100353,ENSG00000145191,ENSG00000084623,ENSG00000175390
GO:MF	ubiquinol-cytochrome-c reductase activity	GO:0008121	false	0.00004187117686829375	4.378084832272776	6	1284	6	20196	ENSG00000198727,ENSG00000179091,ENSG00000184076,ENSG00000010256,ENSG00000169021,ENSG00000173660
GO:MF	proton channel activity	GO:0015252	false	0.000050046632434711814	4.300625140247125	29	1284	12	20196	ENSG00000198899,ENSG00000228253,ENSG00000110955,ENSG00000099624,ENSG00000185883,ENSG00000124172,ENSG00000152234,ENSG00000167863,ENSG00000169020,ENSG00000241837,ENSG00000116459,ENSG00000165629
GO:MF	protein tag activity	GO:0031386	true	0.00006586451264370119	4.1813485173362395	12	1284	8	20196	ENSG00000143947,ENSG00000150991,ENSG00000170315,ENSG00000221983,ENSG00000198258,ENSG00000184900,ENSG00000188612,ENSG00000129559
GO:MF	molecular tag activity	GO:0141047	false	0.00006586451264370119	4.1813485173362395	12	1284	8	20196	ENSG00000143947,ENSG00000150991,ENSG00000170315,ENSG00000221983,ENSG00000198258,ENSG00000184900,ENSG00000188612,ENSG00000129559
GO:MF	mRNA 5'-UTR binding	GO:0048027	false	0.0000819745938250206	4.086320726534038	25	1284	11	20196	ENSG00000229117,ENSG00000110700,ENSG00000145425,ENSG00000164587,ENSG00000161970,ENSG00000122406,ENSG00000171863,ENSG00000115053,ENSG00000215301,ENSG00000182199,ENSG00000171490
GO:MF	ubiquitin ligase inhibitor activity	GO:1990948	false	0.0000851491929469221	4.069819463971014	9	1284	7	20196	ENSG00000115268,ENSG00000142676,ENSG00000125691,ENSG00000008988,ENSG00000122406,ENSG00000171863,ENSG00000145592
GO:MF	transcription factor binding	GO:0008134	false	0.00009251703548531779	4.033778291735778	600	1284	72	20196	ENSG00000106211,ENSG00000133112,ENSG00000128272,ENSG00000130522,ENSG00000187514,ENSG00000125691,ENSG00000108654,ENSG00000075624,ENSG00000100906,ENSG00000179218,ENSG00000107223,ENSG00000149273,ENSG00000074800,ENSG00000175550,ENSG00000106153,ENSG00000170345,ENSG00000215021,ENSG00000087191,ENSG00000196924,ENSG00000204435,ENSG00000134107,ENSG00000112511,ENSG00000136807,ENSG00000164104,ENSG00000153187…
GO:MF	molecular adaptor activity	GO:0060090	true	0.00026360312535926133	3.5790494449193226	1175	1284	118	20196	ENSG00000156508,ENSG00000109971,ENSG00000135486,ENSG00000255302,ENSG00000245532,ENSG00000204628,ENSG00000155876,ENSG00000123349,ENSG00000161547,ENSG00000220205,ENSG00000107223,ENSG00000100201,ENSG00000172354,ENSG00000100823,ENSG00000074800,ENSG00000161203,ENSG00000026025,ENSG00000196531,ENSG00000130726,ENSG00000243678,ENSG00000104964,ENSG00000204389,ENSG00000117362,ENSG00000133639,ENSG00000122566…
GO:MF	ribosome binding	GO:0043022	false	0.0005314257472774745	3.2745574080935085	107	1284	22	20196	ENSG00000167658,ENSG00000173812,ENSG00000204628,ENSG00000044574,ENSG00000132507,ENSG00000168028,ENSG00000105677,ENSG00000102317,ENSG00000114784,ENSG00000155463,ENSG00000204463,ENSG00000242372,ENSG00000114902,ENSG00000181163,ENSG00000058262,ENSG00000142864,ENSG00000215301,ENSG00000102030,ENSG00000126524,ENSG00000178982,ENSG00000132591,ENSG00000137193
GO:MF	ribonucleoside triphosphate phosphatase activity	GO:0017111	true	0.0006511161015065241	3.1863415648144144	738	1284	81	20196	ENSG00000167658,ENSG00000143878,ENSG00000156508,ENSG00000096384,ENSG00000109971,ENSG00000108654,ENSG00000188229,ENSG00000110955,ENSG00000161960,ENSG00000156976,ENSG00000155876,ENSG00000044574,ENSG00000100201,ENSG00000172354,ENSG00000196230,ENSG00000178952,ENSG00000087191,ENSG00000204389,ENSG00000132341,ENSG00000143761,ENSG00000182934,ENSG00000004059,ENSG00000140983,ENSG00000123416,ENSG00000198563…
GO:MF	protein-macromolecule adaptor activity	GO:0030674	false	0.0008503917897851651	3.070380941415393	988	1284	101	20196	ENSG00000109971,ENSG00000135486,ENSG00000255302,ENSG00000245532,ENSG00000204628,ENSG00000155876,ENSG00000123349,ENSG00000161547,ENSG00000220205,ENSG00000107223,ENSG00000100201,ENSG00000172354,ENSG00000100823,ENSG00000074800,ENSG00000161203,ENSG00000196531,ENSG00000130726,ENSG00000243678,ENSG00000104964,ENSG00000204389,ENSG00000117362,ENSG00000133639,ENSG00000122566,ENSG00000168066,ENSG00000204435…
GO:MF	oxidoreductase activity	GO:0016491	false	0.0008512545328467423	3.0699405624975595	743	1284	81	20196	ENSG00000198938,ENSG00000198712,ENSG00000198886,ENSG00000198804,ENSG00000198727,ENSG00000198763,ENSG00000198888,ENSG00000198840,ENSG00000212907,ENSG00000198695,ENSG00000198786,ENSG00000111640,ENSG00000233276,ENSG00000084207,ENSG00000167468,ENSG00000167996,ENSG00000176340,ENSG00000072778,ENSG00000135940,ENSG00000179091,ENSG00000126432,ENSG00000100823,ENSG00000134333,ENSG00000131143,ENSG00000140990…
GO:MF	translation elongation factor activity	GO:0003746	false	0.0009044448601272525	3.043617904948358	25	1284	10	20196	ENSG00000167658,ENSG00000156508,ENSG00000114942,ENSG00000254772,ENSG00000178952,ENSG00000132507,ENSG00000103363,ENSG00000133142,ENSG00000114626,ENSG00000104529
GO:MF	oxidoreductase activity, acting on diphenols and related substances as donors	GO:0016679	false	0.0010486947622162512	2.9793509011062334	8	1284	6	20196	ENSG00000198727,ENSG00000179091,ENSG00000184076,ENSG00000010256,ENSG00000169021,ENSG00000173660
GO:MF	pyrophosphatase activity	GO:0016462	false	0.0020952141543293112	2.678771580673722	797	1284	84	20196	ENSG00000167658,ENSG00000143878,ENSG00000156508,ENSG00000096384,ENSG00000109971,ENSG00000108654,ENSG00000188229,ENSG00000110955,ENSG00000161960,ENSG00000156976,ENSG00000155876,ENSG00000044574,ENSG00000100201,ENSG00000172354,ENSG00000196230,ENSG00000178952,ENSG00000087191,ENSG00000204389,ENSG00000132341,ENSG00000143761,ENSG00000182934,ENSG00000004059,ENSG00000140983,ENSG00000123416,ENSG00000198563…
GO:MF	hydrolase activity, acting on acid anhydrides	GO:0016817	false	0.002200571042031134	2.6574646063493543	798	1284	84	20196	ENSG00000167658,ENSG00000143878,ENSG00000156508,ENSG00000096384,ENSG00000109971,ENSG00000108654,ENSG00000188229,ENSG00000110955,ENSG00000161960,ENSG00000156976,ENSG00000155876,ENSG00000044574,ENSG00000100201,ENSG00000172354,ENSG00000196230,ENSG00000178952,ENSG00000087191,ENSG00000204389,ENSG00000132341,ENSG00000143761,ENSG00000182934,ENSG00000004059,ENSG00000140983,ENSG00000123416,ENSG00000198563…
GO:MF	hydrolase activity, acting on acid anhydrides, in phosphorus-containing anhydrides	GO:0016818	false	0.002200571042031134	2.6574646063493543	798	1284	84	20196	ENSG00000167658,ENSG00000143878,ENSG00000156508,ENSG00000096384,ENSG00000109971,ENSG00000108654,ENSG00000188229,ENSG00000110955,ENSG00000161960,ENSG00000156976,ENSG00000155876,ENSG00000044574,ENSG00000100201,ENSG00000172354,ENSG00000196230,ENSG00000178952,ENSG00000087191,ENSG00000204389,ENSG00000132341,ENSG00000143761,ENSG00000182934,ENSG00000004059,ENSG00000140983,ENSG00000123416,ENSG00000198563…
GO:MF	enzyme regulator activity	GO:0030234	false	0.0022989663156680494	2.6384673919437107	1305	1284	124	20196	ENSG00000106211,ENSG00000137818,ENSG00000111640,ENSG00000265972,ENSG00000115268,ENSG00000096384,ENSG00000142676,ENSG00000104904,ENSG00000125691,ENSG00000008988,ENSG00000114942,ENSG00000122406,ENSG00000084207,ENSG00000171863,ENSG00000204628,ENSG00000173113,ENSG00000145592,ENSG00000198668,ENSG00000087074,ENSG00000141522,ENSG00000092010,ENSG00000126432,ENSG00000203879,ENSG00000197746,ENSG00000101439…
GO:MF	identical protein binding	GO:0042802	false	0.002728291146293917	2.564109286331535	2166	1284	188	20196	ENSG00000087086,ENSG00000106211,ENSG00000111640,ENSG00000197956,ENSG00000166710,ENSG00000128272,ENSG00000149925,ENSG00000096384,ENSG00000184009,ENSG00000147604,ENSG00000130066,ENSG00000111669,ENSG00000135486,ENSG00000075624,ENSG00000135821,ENSG00000204628,ENSG00000167468,ENSG00000167996,ENSG00000221869,ENSG00000155876,ENSG00000072778,ENSG00000100906,ENSG00000105372,ENSG00000168906,ENSG00000175334…
GO:MF	enzyme inhibitor activity	GO:0004857	false	0.0031619525946884287	2.500044645478939	393	1284	49	20196	ENSG00000106211,ENSG00000111640,ENSG00000265972,ENSG00000115268,ENSG00000142676,ENSG00000104904,ENSG00000125691,ENSG00000008988,ENSG00000122406,ENSG00000171863,ENSG00000204628,ENSG00000145592,ENSG00000101439,ENSG00000160213,ENSG00000204619,ENSG00000023191,ENSG00000089220,ENSG00000186834,ENSG00000132522,ENSG00000119335,ENSG00000169727,ENSG00000172053,ENSG00000139644,ENSG00000181163,ENSG00000166913…
GO:MF	MHC class I protein binding	GO:0042288	true	0.004122474189922115	2.384842054715461	18	1284	8	20196	ENSG00000204592,ENSG00000188229,ENSG00000110955,ENSG00000196230,ENSG00000152234,ENSG00000165280,ENSG00000231925,ENSG00000185825
GO:MF	heat shock protein binding	GO:0031072	false	0.005151235009643	2.2880886362846424	131	1284	23	20196	ENSG00000096384,ENSG00000109971,ENSG00000128016,ENSG00000044574,ENSG00000149273,ENSG00000204389,ENSG00000204388,ENSG00000135924,ENSG00000204463,ENSG00000103266,ENSG00000204209,ENSG00000110958,ENSG00000184216,ENSG00000105401,ENSG00000113013,ENSG00000100380,ENSG00000100591,ENSG00000086061,ENSG00000004478,ENSG00000172046,ENSG00000104529,ENSG00000128590,ENSG00000168439
GO:MF	chromatin DNA binding	GO:0031490	false	0.005167543113421098	2.2867158913155228	122	1284	22	20196	ENSG00000075624,ENSG00000189060,ENSG00000132475,ENSG00000184897,ENSG00000100823,ENSG00000164032,ENSG00000198830,ENSG00000153187,ENSG00000132471,ENSG00000214022,ENSG00000172216,ENSG00000148229,ENSG00000163930,ENSG00000187837,ENSG00000173039,ENSG00000149480,ENSG00000205581,ENSG00000179094,ENSG00000112658,ENSG00000100219,ENSG00000147162,ENSG00000108604
GO:MF	MHC class II protein complex binding	GO:0023026	false	0.005780435643598102	2.2380394296623263	24	1284	9	20196	ENSG00000166710,ENSG00000096384,ENSG00000109971,ENSG00000110651,ENSG00000067225,ENSG00000080824,ENSG00000019582,ENSG00000204287,ENSG00000108953
GO:MF	ubiquitin-protein transferase regulator activity	GO:0055106	false	0.006202781651921503	2.2074135064433915	30	1284	10	20196	ENSG00000115268,ENSG00000142676,ENSG00000125691,ENSG00000008988,ENSG00000122406,ENSG00000171863,ENSG00000145592,ENSG00000204227,ENSG00000167770,ENSG00000136158
GO:MF	kinase binding	GO:0019900	false	0.008709130009406735	2.060025226276485	790	1284	81	20196	ENSG00000198763,ENSG00000106211,ENSG00000137154,ENSG00000167658,ENSG00000128272,ENSG00000156508,ENSG00000096384,ENSG00000184009,ENSG00000120129,ENSG00000128016,ENSG00000075624,ENSG00000084207,ENSG00000171863,ENSG00000204628,ENSG00000161547,ENSG00000105372,ENSG00000198668,ENSG00000087074,ENSG00000159069,ENSG00000149273,ENSG00000143543,ENSG00000143933,ENSG00000136450,ENSG00000196924,ENSG00000133639…
GO:MF	active transmembrane transporter activity	GO:0022804	false	0.008938626745706781	2.0487291973754584	454	1284	53	20196	ENSG00000198938,ENSG00000198712,ENSG00000198886,ENSG00000198804,ENSG00000198727,ENSG00000198763,ENSG00000198888,ENSG00000198840,ENSG00000212907,ENSG00000198695,ENSG00000198786,ENSG00000169100,ENSG00000110955,ENSG00000005022,ENSG00000176340,ENSG00000135940,ENSG00000179091,ENSG00000131143,ENSG00000075415,ENSG00000185883,ENSG00000140990,ENSG00000117410,ENSG00000167792,ENSG00000128524,ENSG00000108528…
GO:MF	DNA-binding transcription factor binding	GO:0140297	false	0.009603689080503904	2.017561908674075	490	1284	56	20196	ENSG00000106211,ENSG00000133112,ENSG00000128272,ENSG00000187514,ENSG00000108654,ENSG00000075624,ENSG00000100906,ENSG00000179218,ENSG00000149273,ENSG00000106153,ENSG00000170345,ENSG00000215021,ENSG00000087191,ENSG00000196924,ENSG00000204435,ENSG00000134107,ENSG00000164104,ENSG00000132471,ENSG00000177606,ENSG00000105698,ENSG00000204304,ENSG00000204209,ENSG00000117318,ENSG00000108773,ENSG00000107175…
GO:MF	adenylate cyclase activator activity	GO:0010856	true	0.010427298830828992	1.9818281800487727	4	1284	4	20196	ENSG00000198668,ENSG00000143933,ENSG00000160014,ENSG00000087460
GO:MF	protein domain specific binding	GO:0019904	false	0.016012756367315337	1.7955339040532459	655	1284	69	20196	ENSG00000111640,ENSG00000128272,ENSG00000096384,ENSG00000109971,ENSG00000233276,ENSG00000135486,ENSG00000108654,ENSG00000167978,ENSG00000204628,ENSG00000044574,ENSG00000165119,ENSG00000196230,ENSG00000161203,ENSG00000026025,ENSG00000130726,ENSG00000239779,ENSG00000204389,ENSG00000132341,ENSG00000105701,ENSG00000130724,ENSG00000143761,ENSG00000204435,ENSG00000134107,ENSG00000164104,ENSG00000204388…
GO:MF	MHC protein complex binding	GO:0023023	false	0.016036351917594602	1.7948944217285492	33	1284	10	20196	ENSG00000166710,ENSG00000096384,ENSG00000109971,ENSG00000110651,ENSG00000067225,ENSG00000080824,ENSG00000019582,ENSG00000231925,ENSG00000204287,ENSG00000108953
GO:MF	translation initiation factor binding	GO:0031369	false	0.02143010160046037	1.6689757699560854	34	1284	10	20196	ENSG00000100664,ENSG00000114867,ENSG00000138326,ENSG00000215301,ENSG00000168002,ENSG00000115211,ENSG00000243056,ENSG00000145191,ENSG00000148730,ENSG00000175390
GO:MF	protein carrier chaperone	GO:0140597	true	0.02143010160046037	1.6689757699560854	34	1284	10	20196	ENSG00000109971,ENSG00000127774,ENSG00000155463,ENSG00000137409,ENSG00000128463,ENSG00000162735,ENSG00000120885,ENSG00000187109,ENSG00000161671,ENSG00000134809
GO:MF	inorganic cation transmembrane transporter activity	GO:0022890	false	0.022393538869775353	1.6498772690753023	613	1284	65	20196	ENSG00000198938,ENSG00000198712,ENSG00000198886,ENSG00000198899,ENSG00000198804,ENSG00000198727,ENSG00000198763,ENSG00000198888,ENSG00000228253,ENSG00000198840,ENSG00000212907,ENSG00000198695,ENSG00000198786,ENSG00000110955,ENSG00000005022,ENSG00000176340,ENSG00000135940,ENSG00000179091,ENSG00000131143,ENSG00000099624,ENSG00000075415,ENSG00000185883,ENSG00000140990,ENSG00000124172,ENSG00000112473…
GO:MF	adenylate cyclase regulator activity	GO:0010854	false	0.031466299066218124	1.502154333973888	8	1284	5	20196	ENSG00000198668,ENSG00000143933,ENSG00000160014,ENSG00000087460,ENSG00000116741
GO:MF	protein kinase regulator activity	GO:0019887	true	0.046264559651623745	1.3347515671132917	232	1284	31	20196	ENSG00000106211,ENSG00000137818,ENSG00000096384,ENSG00000204628,ENSG00000198668,ENSG00000143933,ENSG00000160014,ENSG00000204435,ENSG00000221978,ENSG00000186834,ENSG00000172053,ENSG00000115649,ENSG00000204209,ENSG00000181163,ENSG00000118816,ENSG00000166913,ENSG00000185043,ENSG00000215301,ENSG00000105401,ENSG00000167965,ENSG00000204673,ENSG00000183283,ENSG00000163660,ENSG00000136158,ENSG00000149930…
GO:BP	cytoplasmic translation	GO:0002181	true	2.4010470518111397e-80	79.61959932926337	160	1272	102	21017	ENSG00000177954,ENSG00000161016,ENSG00000137818,ENSG00000167526,ENSG00000142541,ENSG00000148303,ENSG00000137154,ENSG00000142534,ENSG00000140988,ENSG00000089157,ENSG00000142937,ENSG00000198755,ENSG00000100316,ENSG00000112306,ENSG00000162244,ENSG00000229117,ENSG00000105193,ENSG00000231500,ENSG00000149806,ENSG00000108298,ENSG00000177600,ENSG00000115268,ENSG00000143947,ENSG00000197958,ENSG00000118181…
GO:BP	translation	GO:0006412	false	3.7426448759846074e-72	71.42682137932883	721	1272	195	21017	ENSG00000177954,ENSG00000106211,ENSG00000161016,ENSG00000137818,ENSG00000167526,ENSG00000142541,ENSG00000148303,ENSG00000137154,ENSG00000111640,ENSG00000142534,ENSG00000140988,ENSG00000089157,ENSG00000142937,ENSG00000198755,ENSG00000100316,ENSG00000112306,ENSG00000167658,ENSG00000162244,ENSG00000229117,ENSG00000105193,ENSG00000231500,ENSG00000149806,ENSG00000108298,ENSG00000177600,ENSG00000173812…
GO:BP	protein metabolic process	GO:0019538	false	3.5544950143856724e-50	49.44922209058649	4813	1272	530	21017	ENSG00000177954,ENSG00000106211,ENSG00000161016,ENSG00000137818,ENSG00000167526,ENSG00000142541,ENSG00000148303,ENSG00000137154,ENSG00000111640,ENSG00000142534,ENSG00000140988,ENSG00000089157,ENSG00000142937,ENSG00000198755,ENSG00000100316,ENSG00000112306,ENSG00000167658,ENSG00000162244,ENSG00000229117,ENSG00000105193,ENSG00000231500,ENSG00000149806,ENSG00000108298,ENSG00000177600,ENSG00000166710…
GO:BP	aerobic respiration	GO:0009060	true	4.747155332629043e-39	38.323566557411624	197	1272	77	21017	ENSG00000198938,ENSG00000198712,ENSG00000198886,ENSG00000198899,ENSG00000198804,ENSG00000198727,ENSG00000198763,ENSG00000198888,ENSG00000228253,ENSG00000198840,ENSG00000212907,ENSG00000198695,ENSG00000198786,ENSG00000110955,ENSG00000127184,ENSG00000176340,ENSG00000135940,ENSG00000179091,ENSG00000105373,ENSG00000106153,ENSG00000131143,ENSG00000099624,ENSG00000140990,ENSG00000124172,ENSG00000167792…
GO:BP	oxidative phosphorylation	GO:0006119	false	4.914082179558238e-37	36.30855758496822	145	1272	65	21017	ENSG00000198938,ENSG00000198712,ENSG00000198886,ENSG00000198899,ENSG00000198804,ENSG00000198727,ENSG00000198763,ENSG00000198888,ENSG00000228253,ENSG00000198840,ENSG00000212907,ENSG00000198695,ENSG00000198786,ENSG00000110955,ENSG00000127184,ENSG00000176340,ENSG00000135940,ENSG00000179091,ENSG00000106153,ENSG00000131143,ENSG00000099624,ENSG00000140990,ENSG00000124172,ENSG00000167792,ENSG00000136003…
GO:BP	cellular respiration	GO:0045333	false	3.999893431637071e-34	33.397951579339164	244	1272	80	21017	ENSG00000198938,ENSG00000198712,ENSG00000198886,ENSG00000198899,ENSG00000198804,ENSG00000198727,ENSG00000198763,ENSG00000198888,ENSG00000228253,ENSG00000198840,ENSG00000212907,ENSG00000198695,ENSG00000198786,ENSG00000110955,ENSG00000127184,ENSG00000176340,ENSG00000135940,ENSG00000179091,ENSG00000105373,ENSG00000106153,ENSG00000131143,ENSG00000099624,ENSG00000140990,ENSG00000124172,ENSG00000167792…
GO:BP	energy derivation by oxidation of organic compounds	GO:0015980	false	1.254701489674871e-27	26.901459586380142	338	1272	86	21017	ENSG00000198938,ENSG00000198712,ENSG00000198886,ENSG00000198899,ENSG00000198804,ENSG00000198727,ENSG00000198763,ENSG00000198888,ENSG00000228253,ENSG00000198840,ENSG00000212907,ENSG00000198695,ENSG00000198786,ENSG00000110955,ENSG00000127184,ENSG00000176340,ENSG00000072778,ENSG00000135940,ENSG00000179091,ENSG00000105373,ENSG00000106153,ENSG00000131143,ENSG00000099624,ENSG00000140990,ENSG00000124172…
GO:BP	generation of precursor metabolites and energy	GO:0006091	false	3.533017472901703e-27	26.451854214711766	509	1272	107	21017	ENSG00000198938,ENSG00000198712,ENSG00000198886,ENSG00000198899,ENSG00000198804,ENSG00000198727,ENSG00000198763,ENSG00000198888,ENSG00000228253,ENSG00000198840,ENSG00000212907,ENSG00000198695,ENSG00000198786,ENSG00000111640,ENSG00000149925,ENSG00000111669,ENSG00000110955,ENSG00000127184,ENSG00000176340,ENSG00000072778,ENSG00000135940,ENSG00000179091,ENSG00000074800,ENSG00000105373,ENSG00000106153…
GO:BP	purine nucleoside triphosphate metabolic process	GO:0009144	true	3.351894617032951e-24	23.47470964396793	255	1272	70	21017	ENSG00000198886,ENSG00000198899,ENSG00000198763,ENSG00000198888,ENSG00000228253,ENSG00000198840,ENSG00000212907,ENSG00000198695,ENSG00000198786,ENSG00000205542,ENSG00000111640,ENSG00000149925,ENSG00000109971,ENSG00000111669,ENSG00000110955,ENSG00000103024,ENSG00000074800,ENSG00000243678,ENSG00000134333,ENSG00000099624,ENSG00000185883,ENSG00000204389,ENSG00000140990,ENSG00000132341,ENSG00000143774…
GO:BP	ATP synthesis coupled electron transport	GO:0042773	false	6.3090833326711984e-24	23.200033736236392	100	1272	44	21017	ENSG00000198938,ENSG00000198712,ENSG00000198886,ENSG00000198804,ENSG00000198727,ENSG00000198763,ENSG00000198888,ENSG00000198840,ENSG00000212907,ENSG00000198695,ENSG00000198786,ENSG00000127184,ENSG00000176340,ENSG00000135940,ENSG00000179091,ENSG00000106153,ENSG00000131143,ENSG00000140990,ENSG00000167792,ENSG00000136003,ENSG00000164405,ENSG00000184076,ENSG00000111775,ENSG00000010256,ENSG00000165678…
GO:BP	mitochondrial ATP synthesis coupled electron transport	GO:0042775	false	6.3090833326711984e-24	23.200033736236392	100	1272	44	21017	ENSG00000198938,ENSG00000198712,ENSG00000198886,ENSG00000198804,ENSG00000198727,ENSG00000198763,ENSG00000198888,ENSG00000198840,ENSG00000212907,ENSG00000198695,ENSG00000198786,ENSG00000127184,ENSG00000176340,ENSG00000135940,ENSG00000179091,ENSG00000106153,ENSG00000131143,ENSG00000140990,ENSG00000167792,ENSG00000136003,ENSG00000164405,ENSG00000184076,ENSG00000111775,ENSG00000010256,ENSG00000165678…
GO:BP	aerobic electron transport chain	GO:0019646	false	1.5402282890105382e-23	22.81241490428711	92	1272	42	21017	ENSG00000198938,ENSG00000198712,ENSG00000198886,ENSG00000198804,ENSG00000198727,ENSG00000198763,ENSG00000198888,ENSG00000198840,ENSG00000212907,ENSG00000198695,ENSG00000198786,ENSG00000127184,ENSG00000176340,ENSG00000135940,ENSG00000179091,ENSG00000131143,ENSG00000140990,ENSG00000167792,ENSG00000136003,ENSG00000164405,ENSG00000184076,ENSG00000111775,ENSG00000010256,ENSG00000065518,ENSG00000166136…
GO:BP	ribonucleoside triphosphate metabolic process	GO:0009199	false	2.0590890710307618e-23	22.686324866485183	255	1272	69	21017	ENSG00000198886,ENSG00000198899,ENSG00000198763,ENSG00000198888,ENSG00000228253,ENSG00000198840,ENSG00000212907,ENSG00000198695,ENSG00000198786,ENSG00000205542,ENSG00000111640,ENSG00000149925,ENSG00000109971,ENSG00000111669,ENSG00000110955,ENSG00000103024,ENSG00000074800,ENSG00000243678,ENSG00000134333,ENSG00000099624,ENSG00000185883,ENSG00000204389,ENSG00000140990,ENSG00000132341,ENSG00000124172…
GO:BP	purine ribonucleoside triphosphate metabolic process	GO:0009205	false	2.0669234597111118e-23	22.684675605443623	248	1272	68	21017	ENSG00000198886,ENSG00000198899,ENSG00000198763,ENSG00000198888,ENSG00000228253,ENSG00000198840,ENSG00000212907,ENSG00000198695,ENSG00000198786,ENSG00000205542,ENSG00000111640,ENSG00000149925,ENSG00000109971,ENSG00000111669,ENSG00000110955,ENSG00000103024,ENSG00000074800,ENSG00000243678,ENSG00000134333,ENSG00000099624,ENSG00000185883,ENSG00000204389,ENSG00000140990,ENSG00000132341,ENSG00000124172…
GO:BP	nucleoside triphosphate metabolic process	GO:0009141	false	3.187856069282839e-23	22.49650129509504	271	1272	71	21017	ENSG00000198886,ENSG00000198899,ENSG00000198763,ENSG00000198888,ENSG00000228253,ENSG00000198840,ENSG00000212907,ENSG00000198695,ENSG00000198786,ENSG00000205542,ENSG00000111640,ENSG00000149925,ENSG00000109971,ENSG00000111669,ENSG00000110955,ENSG00000103024,ENSG00000074800,ENSG00000243678,ENSG00000134333,ENSG00000099624,ENSG00000185883,ENSG00000204389,ENSG00000140990,ENSG00000132341,ENSG00000143774…
GO:BP	ATP metabolic process	GO:0046034	false	5.343402894530935e-23	22.27218207861986	224	1272	64	21017	ENSG00000198886,ENSG00000198899,ENSG00000198763,ENSG00000198888,ENSG00000228253,ENSG00000198840,ENSG00000212907,ENSG00000198695,ENSG00000198786,ENSG00000205542,ENSG00000111640,ENSG00000149925,ENSG00000109971,ENSG00000111669,ENSG00000110955,ENSG00000074800,ENSG00000134333,ENSG00000099624,ENSG00000185883,ENSG00000204389,ENSG00000140990,ENSG00000124172,ENSG00000168209,ENSG00000154518,ENSG00000167792…
GO:BP	proton motive force-driven ATP synthesis	GO:0015986	false	1.1553053094874685e-22	21.937303230746753	77	1272	38	21017	ENSG00000198886,ENSG00000198899,ENSG00000198763,ENSG00000198888,ENSG00000228253,ENSG00000198840,ENSG00000212907,ENSG00000198695,ENSG00000198786,ENSG00000110955,ENSG00000099624,ENSG00000185883,ENSG00000140990,ENSG00000124172,ENSG00000154518,ENSG00000167792,ENSG00000165283,ENSG00000147123,ENSG00000152234,ENSG00000065518,ENSG00000159199,ENSG00000166136,ENSG00000110717,ENSG00000099795,ENSG00000167863…
GO:BP	ribosome biogenesis	GO:0042254	true	1.9472288094813092e-22	21.71058301362808	316	1272	76	21017	ENSG00000177954,ENSG00000148303,ENSG00000137154,ENSG00000142534,ENSG00000089157,ENSG00000142937,ENSG00000198755,ENSG00000112306,ENSG00000105193,ENSG00000115268,ENSG00000118181,ENSG00000171858,ENSG00000182774,ENSG00000147604,ENSG00000142676,ENSG00000233927,ENSG00000110700,ENSG00000145425,ENSG00000131469,ENSG00000136942,ENSG00000164587,ENSG00000161970,ENSG00000122406,ENSG00000186468,ENSG00000171863…
GO:BP	purine ribonucleoside triphosphate biosynthetic process	GO:0009206	false	2.77411163980203e-22	21.556876065406072	113	1272	45	21017	ENSG00000198886,ENSG00000198899,ENSG00000198763,ENSG00000198888,ENSG00000228253,ENSG00000198840,ENSG00000212907,ENSG00000198695,ENSG00000198786,ENSG00000205542,ENSG00000149925,ENSG00000110955,ENSG00000103024,ENSG00000074800,ENSG00000243678,ENSG00000099624,ENSG00000185883,ENSG00000140990,ENSG00000124172,ENSG00000154518,ENSG00000178035,ENSG00000167792,ENSG00000165283,ENSG00000147123,ENSG00000152234…
GO:BP	ribonucleoside triphosphate biosynthetic process	GO:0009201	false	3.6453376219310417e-22	21.438262242229055	119	1272	46	21017	ENSG00000198886,ENSG00000198899,ENSG00000198763,ENSG00000198888,ENSG00000228253,ENSG00000198840,ENSG00000212907,ENSG00000198695,ENSG00000198786,ENSG00000205542,ENSG00000149925,ENSG00000110955,ENSG00000103024,ENSG00000074800,ENSG00000243678,ENSG00000099624,ENSG00000185883,ENSG00000140990,ENSG00000124172,ENSG00000154518,ENSG00000178035,ENSG00000167792,ENSG00000165283,ENSG00000147123,ENSG00000152234…
GO:BP	purine nucleoside triphosphate biosynthetic process	GO:0009145	false	4.320719702958115e-22	21.364443906659616	114	1272	45	21017	ENSG00000198886,ENSG00000198899,ENSG00000198763,ENSG00000198888,ENSG00000228253,ENSG00000198840,ENSG00000212907,ENSG00000198695,ENSG00000198786,ENSG00000205542,ENSG00000149925,ENSG00000110955,ENSG00000103024,ENSG00000074800,ENSG00000243678,ENSG00000099624,ENSG00000185883,ENSG00000140990,ENSG00000124172,ENSG00000154518,ENSG00000178035,ENSG00000167792,ENSG00000165283,ENSG00000147123,ENSG00000152234…
GO:BP	regulation of protein metabolic process	GO:0051246	true	9.271078866660372e-22	21.032869724477496	1975	1272	235	21017	ENSG00000106211,ENSG00000142541,ENSG00000111640,ENSG00000140988,ENSG00000167658,ENSG00000173812,ENSG00000128272,ENSG00000156508,ENSG00000096384,ENSG00000120129,ENSG00000142676,ENSG00000128016,ENSG00000233276,ENSG00000104904,ENSG00000170296,ENSG00000125691,ENSG00000075624,ENSG00000164587,ENSG00000170315,ENSG00000161970,ENSG00000122406,ENSG00000084207,ENSG00000171863,ENSG00000204628,ENSG00000147403…
GO:BP	ATP biosynthetic process	GO:0006754	false	2.4117141481044753e-21	20.61767416886097	102	1272	42	21017	ENSG00000198886,ENSG00000198899,ENSG00000198763,ENSG00000198888,ENSG00000228253,ENSG00000198840,ENSG00000212907,ENSG00000198695,ENSG00000198786,ENSG00000205542,ENSG00000149925,ENSG00000110955,ENSG00000074800,ENSG00000099624,ENSG00000185883,ENSG00000140990,ENSG00000124172,ENSG00000154518,ENSG00000167792,ENSG00000165283,ENSG00000147123,ENSG00000152234,ENSG00000165280,ENSG00000065518,ENSG00000159199…
GO:BP	proton motive force-driven mitochondrial ATP synthesis	GO:0042776	false	7.456826222033854e-21	20.127445977828106	66	1272	34	21017	ENSG00000198886,ENSG00000198899,ENSG00000198763,ENSG00000198888,ENSG00000228253,ENSG00000198840,ENSG00000212907,ENSG00000198695,ENSG00000198786,ENSG00000110955,ENSG00000099624,ENSG00000140990,ENSG00000124172,ENSG00000167792,ENSG00000165283,ENSG00000147123,ENSG00000152234,ENSG00000065518,ENSG00000166136,ENSG00000110717,ENSG00000099795,ENSG00000167863,ENSG00000125356,ENSG00000169020,ENSG00000241837…
GO:BP	regulation of RNA splicing	GO:0043484	true	7.751717394684172e-21	20.1106020687961	188	1272	56	21017	ENSG00000173812,ENSG00000110700,ENSG00000135486,ENSG00000108654,ENSG00000169976,ENSG00000161547,ENSG00000197728,ENSG00000100201,ENSG00000165119,ENSG00000099622,ENSG00000204389,ENSG00000136450,ENSG00000102317,ENSG00000122566,ENSG00000168066,ENSG00000124193,ENSG00000221978,ENSG00000164896,ENSG00000112081,ENSG00000117592,ENSG00000153187,ENSG00000104852,ENSG00000126945,ENSG00000089280,ENSG00000169045…
GO:BP	respiratory electron transport chain	GO:0022904	false	8.256596548875805e-21	20.083198936292764	121	1272	45	21017	ENSG00000198938,ENSG00000198712,ENSG00000198886,ENSG00000198804,ENSG00000198727,ENSG00000198763,ENSG00000198888,ENSG00000198840,ENSG00000212907,ENSG00000198695,ENSG00000198786,ENSG00000127184,ENSG00000176340,ENSG00000135940,ENSG00000179091,ENSG00000106153,ENSG00000131143,ENSG00000140990,ENSG00000167792,ENSG00000136003,ENSG00000164405,ENSG00000184076,ENSG00000111775,ENSG00000010256,ENSG00000165678…
GO:BP	nucleoside triphosphate biosynthetic process	GO:0009142	false	9.4756825868087e-21	20.023389495554408	127	1272	46	21017	ENSG00000198886,ENSG00000198899,ENSG00000198763,ENSG00000198888,ENSG00000228253,ENSG00000198840,ENSG00000212907,ENSG00000198695,ENSG00000198786,ENSG00000205542,ENSG00000149925,ENSG00000110955,ENSG00000103024,ENSG00000074800,ENSG00000243678,ENSG00000099624,ENSG00000185883,ENSG00000140990,ENSG00000124172,ENSG00000154518,ENSG00000178035,ENSG00000167792,ENSG00000165283,ENSG00000147123,ENSG00000152234…
GO:BP	cell death	GO:0008219	false	9.52943424447736e-21	20.02093288234122	1984	1272	233	21017	ENSG00000106211,ENSG00000137154,ENSG00000111640,ENSG00000265972,ENSG00000143878,ENSG00000133112,ENSG00000128272,ENSG00000096384,ENSG00000128016,ENSG00000233276,ENSG00000170296,ENSG00000187514,ENSG00000108654,ENSG00000145425,ENSG00000075624,ENSG00000170315,ENSG00000182154,ENSG00000161970,ENSG00000169100,ENSG00000084207,ENSG00000171863,ENSG00000204628,ENSG00000167468,ENSG00000147403,ENSG00000178719…
GO:BP	programmed cell death	GO:0012501	false	1.6729138010314474e-20	19.776526436025552	1980	1272	232	21017	ENSG00000106211,ENSG00000137154,ENSG00000111640,ENSG00000265972,ENSG00000143878,ENSG00000133112,ENSG00000128272,ENSG00000096384,ENSG00000128016,ENSG00000233276,ENSG00000170296,ENSG00000187514,ENSG00000108654,ENSG00000145425,ENSG00000075624,ENSG00000170315,ENSG00000182154,ENSG00000161970,ENSG00000169100,ENSG00000084207,ENSG00000171863,ENSG00000204628,ENSG00000167468,ENSG00000147403,ENSG00000178719…
GO:BP	mitochondrion organization	GO:0007005	true	5.403308231323938e-20	19.26734025745711	427	1272	86	21017	ENSG00000198886,ENSG00000198763,ENSG00000198888,ENSG00000198695,ENSG00000198786,ENSG00000233276,ENSG00000169100,ENSG00000005022,ENSG00000146066,ENSG00000103024,ENSG00000106153,ENSG00000143543,ENSG00000214736,ENSG00000215021,ENSG00000099624,ENSG00000204389,ENSG00000140990,ENSG00000140983,ENSG00000099800,ENSG00000165283,ENSG00000155463,ENSG00000147123,ENSG00000174917,ENSG00000143384,ENSG00000125652…
GO:BP	apoptotic process	GO:0006915	false	2.0059966740809215e-19	18.69766979137019	1919	1272	224	21017	ENSG00000106211,ENSG00000137154,ENSG00000111640,ENSG00000265972,ENSG00000143878,ENSG00000133112,ENSG00000128272,ENSG00000096384,ENSG00000128016,ENSG00000233276,ENSG00000170296,ENSG00000187514,ENSG00000108654,ENSG00000145425,ENSG00000075624,ENSG00000170315,ENSG00000182154,ENSG00000161970,ENSG00000169100,ENSG00000084207,ENSG00000171863,ENSG00000204628,ENSG00000147403,ENSG00000178719,ENSG00000100097…
GO:BP	macromolecule catabolic process	GO:0009057	false	7.963452721887262e-19	18.098898593952434	1348	1272	174	21017	ENSG00000143947,ENSG00000156508,ENSG00000096384,ENSG00000109971,ENSG00000142676,ENSG00000128016,ENSG00000233276,ENSG00000150991,ENSG00000104904,ENSG00000170296,ENSG00000125691,ENSG00000108654,ENSG00000170315,ENSG00000122406,ENSG00000245532,ENSG00000171863,ENSG00000204628,ENSG00000221983,ENSG00000260032,ENSG00000159377,ENSG00000044574,ENSG00000117984,ENSG00000152518,ENSG00000162191,ENSG00000092010…
GO:BP	primary metabolic process	GO:0044238	false	3.537497969720401e-18	17.45130380072263	12419	1272	910	21017	ENSG00000198886,ENSG00000198899,ENSG00000198763,ENSG00000198888,ENSG00000228253,ENSG00000198840,ENSG00000212907,ENSG00000198695,ENSG00000198786,ENSG00000205542,ENSG00000177954,ENSG00000106211,ENSG00000161016,ENSG00000137818,ENSG00000167526,ENSG00000142541,ENSG00000148303,ENSG00000137154,ENSG00000111640,ENSG00000142534,ENSG00000265972,ENSG00000140988,ENSG00000089157,ENSG00000142937,ENSG00000198755…
GO:BP	organelle organization	GO:0006996	false	4.147807253162583e-18	17.382181433293802	3570	1272	347	21017	ENSG00000198886,ENSG00000198763,ENSG00000198888,ENSG00000198695,ENSG00000198786,ENSG00000205542,ENSG00000177954,ENSG00000034510,ENSG00000111640,ENSG00000143878,ENSG00000115268,ENSG00000149925,ENSG00000096384,ENSG00000184009,ENSG00000120129,ENSG00000142676,ENSG00000233927,ENSG00000233276,ENSG00000170296,ENSG00000135486,ENSG00000108518,ENSG00000075624,ENSG00000164587,ENSG00000170315,ENSG00000122406…
GO:BP	metabolic process	GO:0008152	false	7.468280992427492e-18	17.126779350181323	14188	1272	1006	21017	ENSG00000198938,ENSG00000198712,ENSG00000198886,ENSG00000198899,ENSG00000198804,ENSG00000198727,ENSG00000198763,ENSG00000198888,ENSG00000228253,ENSG00000198840,ENSG00000212907,ENSG00000198695,ENSG00000198786,ENSG00000205542,ENSG00000177954,ENSG00000106211,ENSG00000161016,ENSG00000137818,ENSG00000167526,ENSG00000142541,ENSG00000148303,ENSG00000137154,ENSG00000111640,ENSG00000142534,ENSG00000265972…
GO:BP	purine ribonucleotide metabolic process	GO:0009150	false	7.643310142590583e-18	17.116718517690583	346	1272	73	21017	ENSG00000198886,ENSG00000198899,ENSG00000198763,ENSG00000198888,ENSG00000228253,ENSG00000198840,ENSG00000212907,ENSG00000198695,ENSG00000198786,ENSG00000205542,ENSG00000111640,ENSG00000149925,ENSG00000109971,ENSG00000111669,ENSG00000110955,ENSG00000103024,ENSG00000074800,ENSG00000243678,ENSG00000134333,ENSG00000099624,ENSG00000185883,ENSG00000204389,ENSG00000140990,ENSG00000132341,ENSG00000143774…
GO:BP	regulation of primary metabolic process	GO:0080090	false	1.0133405608534702e-17	16.99424457355079	5486	1272	480	21017	ENSG00000205542,ENSG00000106211,ENSG00000142541,ENSG00000111640,ENSG00000265972,ENSG00000140988,ENSG00000167658,ENSG00000173812,ENSG00000128272,ENSG00000156508,ENSG00000171223,ENSG00000096384,ENSG00000109971,ENSG00000120129,ENSG00000142676,ENSG00000128016,ENSG00000130522,ENSG00000233276,ENSG00000110700,ENSG00000104904,ENSG00000170296,ENSG00000187514,ENSG00000135486,ENSG00000125691,ENSG00000255302…
GO:BP	purine ribonucleotide biosynthetic process	GO:0009152	false	1.4259623417311404e-17	16.84589194362463	161	1272	48	21017	ENSG00000198886,ENSG00000198899,ENSG00000198763,ENSG00000198888,ENSG00000228253,ENSG00000198840,ENSG00000212907,ENSG00000198695,ENSG00000198786,ENSG00000205542,ENSG00000149925,ENSG00000110955,ENSG00000103024,ENSG00000074800,ENSG00000243678,ENSG00000099624,ENSG00000185883,ENSG00000140990,ENSG00000143774,ENSG00000124172,ENSG00000154518,ENSG00000178035,ENSG00000167792,ENSG00000198931,ENSG00000165283…
GO:BP	ribosomal small subunit biogenesis	GO:0042274	false	1.871463869934036e-17	16.72781855286147	101	1272	38	21017	ENSG00000177954,ENSG00000137154,ENSG00000142534,ENSG00000142937,ENSG00000112306,ENSG00000105193,ENSG00000115268,ENSG00000118181,ENSG00000171858,ENSG00000182774,ENSG00000233927,ENSG00000110700,ENSG00000145425,ENSG00000164587,ENSG00000186468,ENSG00000171863,ENSG00000083845,ENSG00000134419,ENSG00000105372,ENSG00000198034,ENSG00000168028,ENSG00000187051,ENSG00000101361,ENSG00000007520,ENSG00000132467…
GO:BP	regulation of programmed cell death	GO:0043067	false	2.5435080589113012e-17	16.5945668820015	1497	1272	183	21017	ENSG00000106211,ENSG00000137154,ENSG00000265972,ENSG00000143878,ENSG00000133112,ENSG00000128272,ENSG00000096384,ENSG00000128016,ENSG00000233276,ENSG00000187514,ENSG00000145425,ENSG00000075624,ENSG00000170315,ENSG00000161970,ENSG00000169100,ENSG00000084207,ENSG00000171863,ENSG00000204628,ENSG00000167468,ENSG00000147403,ENSG00000178719,ENSG00000100097,ENSG00000005022,ENSG00000044574,ENSG00000099860…
GO:BP	catabolic process	GO:0009056	false	4.5836837311390635e-17	16.338785355822434	2562	1272	268	21017	ENSG00000106211,ENSG00000111640,ENSG00000143947,ENSG00000149925,ENSG00000156508,ENSG00000096384,ENSG00000109971,ENSG00000142676,ENSG00000128016,ENSG00000233276,ENSG00000150991,ENSG00000104904,ENSG00000170296,ENSG00000130066,ENSG00000111669,ENSG00000125691,ENSG00000108654,ENSG00000170315,ENSG00000122406,ENSG00000245532,ENSG00000171863,ENSG00000135821,ENSG00000204628,ENSG00000221983,ENSG00000260032…
GO:BP	ribonucleotide metabolic process	GO:0009259	false	6.632085507364034e-17	16.178349883070425	367	1272	74	21017	ENSG00000198886,ENSG00000198899,ENSG00000198763,ENSG00000198888,ENSG00000228253,ENSG00000198840,ENSG00000212907,ENSG00000198695,ENSG00000198786,ENSG00000205542,ENSG00000111640,ENSG00000149925,ENSG00000109971,ENSG00000111669,ENSG00000110955,ENSG00000103024,ENSG00000074800,ENSG00000243678,ENSG00000134333,ENSG00000099624,ENSG00000185883,ENSG00000204389,ENSG00000140990,ENSG00000132341,ENSG00000143774…
GO:BP	electron transport chain	GO:0022900	false	8.4122503650561e-17	16.075087810338513	174	1272	49	21017	ENSG00000198938,ENSG00000198712,ENSG00000198886,ENSG00000198804,ENSG00000198727,ENSG00000198763,ENSG00000198888,ENSG00000198840,ENSG00000212907,ENSG00000198695,ENSG00000198786,ENSG00000127184,ENSG00000176340,ENSG00000135940,ENSG00000179091,ENSG00000106153,ENSG00000131143,ENSG00000140990,ENSG00000167792,ENSG00000136003,ENSG00000164405,ENSG00000184076,ENSG00000111775,ENSG00000101365,ENSG00000168286…
GO:BP	ribonucleotide biosynthetic process	GO:0009260	false	1.4389441561980054e-16	15.841956060216042	176	1272	49	21017	ENSG00000198886,ENSG00000198899,ENSG00000198763,ENSG00000198888,ENSG00000228253,ENSG00000198840,ENSG00000212907,ENSG00000198695,ENSG00000198786,ENSG00000205542,ENSG00000149925,ENSG00000110955,ENSG00000103024,ENSG00000074800,ENSG00000243678,ENSG00000099624,ENSG00000185883,ENSG00000140990,ENSG00000143774,ENSG00000124172,ENSG00000154518,ENSG00000178035,ENSG00000167792,ENSG00000198931,ENSG00000165283…
GO:BP	ribose phosphate metabolic process	GO:0019693	false	2.452223972245504e-16	15.610439866344429	375	1272	74	21017	ENSG00000198886,ENSG00000198899,ENSG00000198763,ENSG00000198888,ENSG00000228253,ENSG00000198840,ENSG00000212907,ENSG00000198695,ENSG00000198786,ENSG00000205542,ENSG00000111640,ENSG00000149925,ENSG00000109971,ENSG00000111669,ENSG00000110955,ENSG00000103024,ENSG00000074800,ENSG00000243678,ENSG00000134333,ENSG00000099624,ENSG00000185883,ENSG00000204389,ENSG00000140990,ENSG00000132341,ENSG00000143774…
GO:BP	regulation of apoptotic process	GO:0042981	false	2.5574118768928375e-16	15.59219932224475	1458	1272	177	21017	ENSG00000106211,ENSG00000137154,ENSG00000265972,ENSG00000143878,ENSG00000133112,ENSG00000128272,ENSG00000096384,ENSG00000128016,ENSG00000233276,ENSG00000187514,ENSG00000145425,ENSG00000075624,ENSG00000170315,ENSG00000161970,ENSG00000169100,ENSG00000084207,ENSG00000171863,ENSG00000204628,ENSG00000147403,ENSG00000178719,ENSG00000100097,ENSG00000005022,ENSG00000044574,ENSG00000099860,ENSG00000179218…
GO:BP	ribose phosphate biosynthetic process	GO:0046390	false	8.80748513312173e-16	15.055148081227463	183	1272	49	21017	ENSG00000198886,ENSG00000198899,ENSG00000198763,ENSG00000198888,ENSG00000228253,ENSG00000198840,ENSG00000212907,ENSG00000198695,ENSG00000198786,ENSG00000205542,ENSG00000149925,ENSG00000110955,ENSG00000103024,ENSG00000074800,ENSG00000243678,ENSG00000099624,ENSG00000185883,ENSG00000140990,ENSG00000143774,ENSG00000124172,ENSG00000154518,ENSG00000178035,ENSG00000167792,ENSG00000198931,ENSG00000165283…
GO:BP	purine nucleotide metabolic process	GO:0006163	false	2.5203296769736027e-15	14.598542646708232	435	1272	79	21017	ENSG00000198886,ENSG00000198899,ENSG00000198763,ENSG00000198888,ENSG00000228253,ENSG00000198840,ENSG00000212907,ENSG00000198695,ENSG00000198786,ENSG00000205542,ENSG00000111640,ENSG00000149925,ENSG00000109971,ENSG00000111669,ENSG00000110955,ENSG00000103024,ENSG00000074800,ENSG00000243678,ENSG00000134333,ENSG00000099624,ENSG00000185883,ENSG00000204389,ENSG00000140990,ENSG00000132341,ENSG00000143774…
GO:BP	regulation of catabolic process	GO:0009894	false	2.810113861902127e-15	14.551276082730519	1030	1272	137	21017	ENSG00000106211,ENSG00000111640,ENSG00000156508,ENSG00000096384,ENSG00000142676,ENSG00000128016,ENSG00000233276,ENSG00000104904,ENSG00000170296,ENSG00000125691,ENSG00000170315,ENSG00000122406,ENSG00000245532,ENSG00000171863,ENSG00000204628,ENSG00000260032,ENSG00000005022,ENSG00000155876,ENSG00000110321,ENSG00000152518,ENSG00000162191,ENSG00000092010,ENSG00000185650,ENSG00000100823,ENSG00000026025…
GO:BP	proton transmembrane transport	GO:1902600	true	4.0596059784848306e-15	14.391516116588805	161	1272	45	21017	ENSG00000198938,ENSG00000198712,ENSG00000198886,ENSG00000198899,ENSG00000198804,ENSG00000198727,ENSG00000228253,ENSG00000198786,ENSG00000205542,ENSG00000110955,ENSG00000005022,ENSG00000176340,ENSG00000219200,ENSG00000135940,ENSG00000179091,ENSG00000215021,ENSG00000131143,ENSG00000099624,ENSG00000075415,ENSG00000185883,ENSG00000124172,ENSG00000117410,ENSG00000154518,ENSG00000128524,ENSG00000152234…
GO:BP	protein folding	GO:0006457	true	4.195661921378451e-15	14.37719951370896	219	1272	53	21017	ENSG00000106211,ENSG00000166710,ENSG00000096384,ENSG00000109971,ENSG00000123349,ENSG00000044574,ENSG00000105583,ENSG00000179218,ENSG00000204389,ENSG00000105701,ENSG00000104852,ENSG00000166598,ENSG00000204388,ENSG00000185624,ENSG00000135924,ENSG00000030582,ENSG00000115275,ENSG00000120438,ENSG00000088247,ENSG00000080824,ENSG00000173486,ENSG00000115541,ENSG00000110958,ENSG00000124659,ENSG00000196262…
GO:BP	regulation of translation	GO:0006417	false	6.0935278865261e-15	14.21513119701509	378	1272	72	21017	ENSG00000106211,ENSG00000142541,ENSG00000111640,ENSG00000167658,ENSG00000173812,ENSG00000128272,ENSG00000128016,ENSG00000164587,ENSG00000161970,ENSG00000122406,ENSG00000204628,ENSG00000147403,ENSG00000156976,ENSG00000110321,ENSG00000179218,ENSG00000152518,ENSG00000087074,ENSG00000198034,ENSG00000172809,ENSG00000185650,ENSG00000149273,ENSG00000178980,ENSG00000132507,ENSG00000099622,ENSG00000102317…
GO:BP	cellular response to stress	GO:0033554	false	7.244653546596868e-15	14.139982378501829	1786	1272	200	21017	ENSG00000106211,ENSG00000143878,ENSG00000133112,ENSG00000166710,ENSG00000128272,ENSG00000171223,ENSG00000096384,ENSG00000109971,ENSG00000233276,ENSG00000170296,ENSG00000135486,ENSG00000108654,ENSG00000075624,ENSG00000161970,ENSG00000084207,ENSG00000169976,ENSG00000135821,ENSG00000204628,ENSG00000221869,ENSG00000178719,ENSG00000155876,ENSG00000044574,ENSG00000100906,ENSG00000179218,ENSG00000087074…
GO:BP	purine nucleotide biosynthetic process	GO:0006164	false	1.4309419711137654e-14	13.844377977795832	202	1272	50	21017	ENSG00000198886,ENSG00000198899,ENSG00000198763,ENSG00000198888,ENSG00000228253,ENSG00000198840,ENSG00000212907,ENSG00000198695,ENSG00000198786,ENSG00000205542,ENSG00000149925,ENSG00000110955,ENSG00000103024,ENSG00000074800,ENSG00000243678,ENSG00000099624,ENSG00000185883,ENSG00000140990,ENSG00000143774,ENSG00000124172,ENSG00000154518,ENSG00000178035,ENSG00000167792,ENSG00000198931,ENSG00000165283…
GO:BP	protein catabolic process	GO:0030163	false	1.631075135312197e-14	13.787526032767264	973	1272	130	21017	ENSG00000143947,ENSG00000156508,ENSG00000096384,ENSG00000109971,ENSG00000142676,ENSG00000233276,ENSG00000150991,ENSG00000104904,ENSG00000170296,ENSG00000125691,ENSG00000170315,ENSG00000122406,ENSG00000171863,ENSG00000204628,ENSG00000221983,ENSG00000159377,ENSG00000044574,ENSG00000117984,ENSG00000162191,ENSG00000092010,ENSG00000159069,ENSG00000115307,ENSG00000105373,ENSG00000101439,ENSG00000087191…
GO:BP	positive regulation of cellular process	GO:0048522	false	2.1750208597300858e-14	13.6625365735497	5886	1272	493	21017	ENSG00000205542,ENSG00000106211,ENSG00000137154,ENSG00000111640,ENSG00000265972,ENSG00000140988,ENSG00000197956,ENSG00000112306,ENSG00000167658,ENSG00000143878,ENSG00000166710,ENSG00000173812,ENSG00000115268,ENSG00000128272,ENSG00000171223,ENSG00000204592,ENSG00000204525,ENSG00000096384,ENSG00000184009,ENSG00000251562,ENSG00000142676,ENSG00000128016,ENSG00000130522,ENSG00000233276,ENSG00000104904…
GO:BP	positive regulation of biological process	GO:0048518	false	2.909638149401552e-13	12.536161017711535	6235	1272	511	21017	ENSG00000205542,ENSG00000106211,ENSG00000137154,ENSG00000111640,ENSG00000265972,ENSG00000140988,ENSG00000197956,ENSG00000112306,ENSG00000167658,ENSG00000143878,ENSG00000166710,ENSG00000173812,ENSG00000115268,ENSG00000128272,ENSG00000171223,ENSG00000204592,ENSG00000204525,ENSG00000096384,ENSG00000184009,ENSG00000109971,ENSG00000251562,ENSG00000142676,ENSG00000128016,ENSG00000130522,ENSG00000233276…
GO:BP	regulation of protein stability	GO:0031647	true	3.4939108507964263e-13	12.456688180492502	325	1272	63	21017	ENSG00000111640,ENSG00000096384,ENSG00000109971,ENSG00000142676,ENSG00000125691,ENSG00000108518,ENSG00000122406,ENSG00000171863,ENSG00000179218,ENSG00000105373,ENSG00000215021,ENSG00000204389,ENSG00000196924,ENSG00000179085,ENSG00000204388,ENSG00000204308,ENSG00000204463,ENSG00000030582,ENSG00000110651,ENSG00000099817,ENSG00000103266,ENSG00000120438,ENSG00000244038,ENSG00000108773,ENSG00000080824…
GO:BP	rRNA processing	GO:0006364	false	3.594084746466389e-13	12.444411686690376	225	1272	51	21017	ENSG00000177954,ENSG00000148303,ENSG00000137154,ENSG00000142937,ENSG00000198755,ENSG00000105193,ENSG00000115268,ENSG00000118181,ENSG00000171858,ENSG00000182774,ENSG00000147604,ENSG00000142676,ENSG00000233927,ENSG00000131469,ENSG00000136942,ENSG00000164587,ENSG00000161970,ENSG00000122406,ENSG00000171863,ENSG00000173113,ENSG00000182899,ENSG00000188846,ENSG00000105372,ENSG00000100201,ENSG00000105373…
GO:BP	proteolysis involved in protein catabolic process	GO:0051603	false	6.68763416782595e-13	12.174727492034346	732	1272	104	21017	ENSG00000143947,ENSG00000096384,ENSG00000142676,ENSG00000233276,ENSG00000150991,ENSG00000170296,ENSG00000125691,ENSG00000170315,ENSG00000122406,ENSG00000171863,ENSG00000204628,ENSG00000221983,ENSG00000159377,ENSG00000044574,ENSG00000162191,ENSG00000092010,ENSG00000159069,ENSG00000115307,ENSG00000105373,ENSG00000087191,ENSG00000204389,ENSG00000142507,ENSG00000130724,ENSG00000160948,ENSG00000108523…
GO:BP	nucleotide metabolic process	GO:0009117	false	7.610571597313435e-13	12.118582724013043	498	1272	81	21017	ENSG00000198886,ENSG00000198899,ENSG00000198763,ENSG00000198888,ENSG00000228253,ENSG00000198840,ENSG00000212907,ENSG00000198695,ENSG00000198786,ENSG00000205542,ENSG00000111640,ENSG00000149925,ENSG00000109971,ENSG00000111669,ENSG00000110955,ENSG00000103024,ENSG00000074800,ENSG00000243678,ENSG00000134333,ENSG00000099624,ENSG00000185883,ENSG00000204389,ENSG00000140990,ENSG00000132341,ENSG00000143774…
GO:BP	rRNA metabolic process	GO:0016072	false	1.000934421665533e-12	11.999594375309638	263	1272	55	21017	ENSG00000177954,ENSG00000148303,ENSG00000137154,ENSG00000142937,ENSG00000198755,ENSG00000105193,ENSG00000115268,ENSG00000118181,ENSG00000171858,ENSG00000182774,ENSG00000147604,ENSG00000142676,ENSG00000233927,ENSG00000131469,ENSG00000136942,ENSG00000164587,ENSG00000161970,ENSG00000122406,ENSG00000171863,ENSG00000173113,ENSG00000182899,ENSG00000188846,ENSG00000105372,ENSG00000100201,ENSG00000105373…
GO:BP	viral process	GO:0016032	true	1.5985201006654082e-12	11.796281898301782	427	1272	73	21017	ENSG00000156508,ENSG00000096384,ENSG00000128016,ENSG00000108654,ENSG00000100097,ENSG00000169564,ENSG00000219200,ENSG00000175334,ENSG00000172270,ENSG00000130726,ENSG00000168028,ENSG00000130811,ENSG00000204389,ENSG00000132341,ENSG00000130724,ENSG00000160948,ENSG00000204435,ENSG00000136807,ENSG00000204388,ENSG00000185624,ENSG00000255112,ENSG00000177606,ENSG00000165280,ENSG00000110651,ENSG00000142089…
GO:BP	regulation of metabolic process	GO:0019222	false	2.7248551980980418e-12	11.564656571676474	7076	1272	561	21017	ENSG00000205542,ENSG00000106211,ENSG00000142541,ENSG00000111640,ENSG00000265972,ENSG00000140988,ENSG00000167658,ENSG00000166710,ENSG00000173812,ENSG00000128272,ENSG00000156508,ENSG00000171223,ENSG00000204592,ENSG00000096384,ENSG00000184009,ENSG00000109971,ENSG00000120129,ENSG00000142676,ENSG00000128016,ENSG00000130522,ENSG00000233276,ENSG00000110700,ENSG00000104904,ENSG00000170296,ENSG00000187514…
GO:BP	positive regulation of metabolic process	GO:0009893	false	3.921051474419028e-12	11.406597456371202	3648	1272	330	21017	ENSG00000205542,ENSG00000106211,ENSG00000111640,ENSG00000140988,ENSG00000167658,ENSG00000166710,ENSG00000173812,ENSG00000128272,ENSG00000171223,ENSG00000204592,ENSG00000096384,ENSG00000184009,ENSG00000142676,ENSG00000128016,ENSG00000130522,ENSG00000104904,ENSG00000170296,ENSG00000187514,ENSG00000135486,ENSG00000125691,ENSG00000206503,ENSG00000075624,ENSG00000170315,ENSG00000161970,ENSG00000122406…
GO:BP	purine-containing compound biosynthetic process	GO:0072522	false	5.970476236784014e-12	11.223991025862532	265	1272	54	21017	ENSG00000198886,ENSG00000198899,ENSG00000198763,ENSG00000198888,ENSG00000228253,ENSG00000198840,ENSG00000212907,ENSG00000198695,ENSG00000198786,ENSG00000205542,ENSG00000149925,ENSG00000110955,ENSG00000103024,ENSG00000074800,ENSG00000243678,ENSG00000099624,ENSG00000185883,ENSG00000140990,ENSG00000143774,ENSG00000124172,ENSG00000154518,ENSG00000178035,ENSG00000167792,ENSG00000198931,ENSG00000100075…
GO:BP	nucleotide biosynthetic process	GO:0009165	false	6.04111963569996e-12	11.21888256360676	240	1272	51	21017	ENSG00000198886,ENSG00000198899,ENSG00000198763,ENSG00000198888,ENSG00000228253,ENSG00000198840,ENSG00000212907,ENSG00000198695,ENSG00000198786,ENSG00000205542,ENSG00000149925,ENSG00000110955,ENSG00000103024,ENSG00000074800,ENSG00000243678,ENSG00000099624,ENSG00000185883,ENSG00000140990,ENSG00000143774,ENSG00000124172,ENSG00000154518,ENSG00000178035,ENSG00000167792,ENSG00000198931,ENSG00000165283…
GO:BP	regulation of mRNA metabolic process	GO:1903311	false	1.0348028416002427e-11	10.985142387367931	303	1272	58	21017	ENSG00000173812,ENSG00000128016,ENSG00000135486,ENSG00000108654,ENSG00000260032,ENSG00000161547,ENSG00000152518,ENSG00000100201,ENSG00000165119,ENSG00000185650,ENSG00000100823,ENSG00000026025,ENSG00000099622,ENSG00000102317,ENSG00000122566,ENSG00000168066,ENSG00000124193,ENSG00000164896,ENSG00000112081,ENSG00000136807,ENSG00000117592,ENSG00000153187,ENSG00000104852,ENSG00000159388,ENSG00000089280…
GO:BP	response to stress	GO:0006950	false	1.2220719135939651e-11	10.912903237008283	3876	1272	344	21017	ENSG00000198712,ENSG00000198886,ENSG00000198899,ENSG00000198804,ENSG00000198727,ENSG00000198763,ENSG00000198888,ENSG00000198840,ENSG00000198786,ENSG00000205542,ENSG00000106211,ENSG00000142541,ENSG00000111640,ENSG00000265972,ENSG00000125148,ENSG00000143878,ENSG00000133112,ENSG00000149806,ENSG00000166710,ENSG00000128272,ENSG00000171223,ENSG00000204592,ENSG00000204525,ENSG00000096384,ENSG00000184009…
GO:BP	apoptotic signaling pathway	GO:0097190	false	1.4741769422657782e-11	10.831450385922228	606	1272	89	21017	ENSG00000106211,ENSG00000133112,ENSG00000128272,ENSG00000233276,ENSG00000170296,ENSG00000108654,ENSG00000170315,ENSG00000161970,ENSG00000169100,ENSG00000084207,ENSG00000171863,ENSG00000204628,ENSG00000178719,ENSG00000005022,ENSG00000087074,ENSG00000165119,ENSG00000149273,ENSG00000074800,ENSG00000132507,ENSG00000204389,ENSG00000168209,ENSG00000140983,ENSG00000116560,ENSG00000164896,ENSG00000164104…
GO:BP	intrinsic apoptotic signaling pathway	GO:0097193	false	1.656726020327657e-11	10.780749306727355	315	1272	59	21017	ENSG00000106211,ENSG00000133112,ENSG00000128272,ENSG00000233276,ENSG00000108654,ENSG00000170315,ENSG00000161970,ENSG00000171863,ENSG00000204628,ENSG00000178719,ENSG00000087074,ENSG00000165119,ENSG00000149273,ENSG00000074800,ENSG00000132507,ENSG00000204389,ENSG00000168209,ENSG00000116560,ENSG00000185624,ENSG00000143384,ENSG00000204463,ENSG00000165943,ENSG00000142168,ENSG00000172216,ENSG00000204209…
GO:BP	regulation of intrinsic apoptotic signaling pathway	GO:2001242	false	1.8495086063128212e-11	10.732943643442683	182	1272	43	21017	ENSG00000106211,ENSG00000133112,ENSG00000128272,ENSG00000233276,ENSG00000170315,ENSG00000161970,ENSG00000171863,ENSG00000204628,ENSG00000178719,ENSG00000165119,ENSG00000149273,ENSG00000074800,ENSG00000132507,ENSG00000204389,ENSG00000116560,ENSG00000185624,ENSG00000143384,ENSG00000142168,ENSG00000107175,ENSG00000139644,ENSG00000196262,ENSG00000215301,ENSG00000019582,ENSG00000132824,ENSG00000214253…
GO:BP	negative regulation of protein metabolic process	GO:0051248	false	2.7708326659218694e-11	10.557389701017158	708	1272	98	21017	ENSG00000106211,ENSG00000142541,ENSG00000111640,ENSG00000128272,ENSG00000096384,ENSG00000120129,ENSG00000142676,ENSG00000128016,ENSG00000125691,ENSG00000122406,ENSG00000084207,ENSG00000171863,ENSG00000204628,ENSG00000123349,ENSG00000179218,ENSG00000198668,ENSG00000087074,ENSG00000162191,ENSG00000149273,ENSG00000105373,ENSG00000099622,ENSG00000101439,ENSG00000143933,ENSG00000204389,ENSG00000105701…
GO:BP	negative regulation of programmed cell death	GO:0043069	false	3.3065722869576366e-11	10.480621978484375	898	1272	115	21017	ENSG00000106211,ENSG00000133112,ENSG00000128272,ENSG00000096384,ENSG00000233276,ENSG00000187514,ENSG00000145425,ENSG00000169100,ENSG00000084207,ENSG00000204628,ENSG00000167468,ENSG00000147403,ENSG00000178719,ENSG00000005022,ENSG00000044574,ENSG00000146066,ENSG00000159335,ENSG00000141522,ENSG00000126432,ENSG00000165119,ENSG00000074800,ENSG00000196531,ENSG00000243678,ENSG00000198355,ENSG00000215021…
GO:BP	regulation of mRNA splicing, via spliceosome	GO:0048024	false	5.064247711634717e-11	10.295485059474716	114	1272	33	21017	ENSG00000173812,ENSG00000135486,ENSG00000108654,ENSG00000161547,ENSG00000100201,ENSG00000165119,ENSG00000099622,ENSG00000102317,ENSG00000122566,ENSG00000168066,ENSG00000124193,ENSG00000112081,ENSG00000117592,ENSG00000153187,ENSG00000104852,ENSG00000115875,ENSG00000104824,ENSG00000150459,ENSG00000143368,ENSG00000115053,ENSG00000265241,ENSG00000181163,ENSG00000179950,ENSG00000205937,ENSG00000126254…
GO:BP	regulation of mRNA processing	GO:0050684	false	5.500993342396091e-11	10.259558880656922	135	1272	36	21017	ENSG00000173812,ENSG00000135486,ENSG00000108654,ENSG00000161547,ENSG00000100201,ENSG00000165119,ENSG00000185650,ENSG00000099622,ENSG00000102317,ENSG00000122566,ENSG00000168066,ENSG00000124193,ENSG00000112081,ENSG00000136807,ENSG00000117592,ENSG00000153187,ENSG00000104852,ENSG00000115875,ENSG00000104824,ENSG00000150459,ENSG00000143368,ENSG00000115053,ENSG00000265241,ENSG00000181163,ENSG00000179950…
GO:BP	mitochondrial respirasome assembly	GO:0097250	false	6.695764858736369e-11	10.174199806261267	115	1272	33	21017	ENSG00000198886,ENSG00000198763,ENSG00000198888,ENSG00000198695,ENSG00000198786,ENSG00000146066,ENSG00000099624,ENSG00000140990,ENSG00000155463,ENSG00000147123,ENSG00000178057,ENSG00000065518,ENSG00000205138,ENSG00000166136,ENSG00000110717,ENSG00000099795,ENSG00000229833,ENSG00000125356,ENSG00000168653,ENSG00000186010,ENSG00000158864,ENSG00000184983,ENSG00000169021,ENSG00000148290,ENSG00000183978…
GO:BP	localization	GO:0051179	false	9.510740861436488e-11	10.02178565135895	5521	1272	452	21017	ENSG00000198938,ENSG00000198712,ENSG00000198886,ENSG00000198899,ENSG00000198804,ENSG00000198727,ENSG00000228253,ENSG00000198786,ENSG00000087086,ENSG00000205542,ENSG00000034510,ENSG00000106211,ENSG00000265972,ENSG00000197956,ENSG00000143878,ENSG00000133112,ENSG00000166710,ENSG00000115268,ENSG00000128272,ENSG00000096384,ENSG00000184009,ENSG00000109971,ENSG00000142676,ENSG00000128016,ENSG00000104904…
GO:BP	response to endoplasmic reticulum stress	GO:0034976	false	9.96076693614527e-11	10.001707221484653	231	1272	48	21017	ENSG00000128272,ENSG00000204628,ENSG00000178719,ENSG00000044574,ENSG00000087074,ENSG00000162191,ENSG00000115307,ENSG00000204389,ENSG00000166598,ENSG00000182087,ENSG00000185624,ENSG00000204308,ENSG00000135924,ENSG00000204463,ENSG00000177606,ENSG00000114867,ENSG00000165280,ENSG00000103266,ENSG00000172216,ENSG00000143222,ENSG00000167671,ENSG00000107175,ENSG00000168936,ENSG00000139644,ENSG00000137312…
GO:BP	proteasomal protein catabolic process	GO:0010498	false	1.0713413972703881e-10	9.970072113365593	502	1272	77	21017	ENSG00000096384,ENSG00000142676,ENSG00000233276,ENSG00000170296,ENSG00000170315,ENSG00000204628,ENSG00000159377,ENSG00000044574,ENSG00000162191,ENSG00000092010,ENSG00000159069,ENSG00000115307,ENSG00000105373,ENSG00000087191,ENSG00000204389,ENSG00000142507,ENSG00000101182,ENSG00000166598,ENSG00000182087,ENSG00000204388,ENSG00000204308,ENSG00000103363,ENSG00000175166,ENSG00000135924,ENSG00000204463…
GO:BP	cellular macromolecule localization	GO:0070727	false	1.3617193156164596e-10	9.865912402145224	2749	1272	259	21017	ENSG00000205542,ENSG00000034510,ENSG00000106211,ENSG00000265972,ENSG00000143878,ENSG00000096384,ENSG00000184009,ENSG00000109971,ENSG00000142676,ENSG00000128016,ENSG00000104904,ENSG00000170296,ENSG00000135404,ENSG00000125691,ENSG00000075624,ENSG00000135821,ENSG00000204628,ENSG00000140319,ENSG00000155876,ENSG00000044574,ENSG00000105583,ENSG00000145741,ENSG00000112514,ENSG00000100906,ENSG00000179218…
GO:BP	negative regulation of apoptotic process	GO:0043066	false	1.4921969834215667e-10	9.826173842301582	872	1272	111	21017	ENSG00000106211,ENSG00000133112,ENSG00000128272,ENSG00000096384,ENSG00000233276,ENSG00000187514,ENSG00000145425,ENSG00000169100,ENSG00000084207,ENSG00000204628,ENSG00000147403,ENSG00000178719,ENSG00000005022,ENSG00000044574,ENSG00000146066,ENSG00000159335,ENSG00000141522,ENSG00000126432,ENSG00000165119,ENSG00000074800,ENSG00000196531,ENSG00000243678,ENSG00000198355,ENSG00000215021,ENSG00000204389…
GO:BP	purine-containing compound metabolic process	GO:0072521	false	1.5240498067033235e-10	9.8170008398055	567	1272	83	21017	ENSG00000198886,ENSG00000198899,ENSG00000198763,ENSG00000198888,ENSG00000228253,ENSG00000198840,ENSG00000212907,ENSG00000198695,ENSG00000198786,ENSG00000205542,ENSG00000111640,ENSG00000149925,ENSG00000109971,ENSG00000111669,ENSG00000110955,ENSG00000103024,ENSG00000074800,ENSG00000243678,ENSG00000134333,ENSG00000099624,ENSG00000185883,ENSG00000204389,ENSG00000140990,ENSG00000132341,ENSG00000143774…
GO:BP	positive regulation of macromolecule metabolic process	GO:0010604	false	1.6074210148933645e-10	9.793870358147897	3349	1272	302	21017	ENSG00000106211,ENSG00000111640,ENSG00000140988,ENSG00000167658,ENSG00000166710,ENSG00000173812,ENSG00000128272,ENSG00000171223,ENSG00000204592,ENSG00000096384,ENSG00000184009,ENSG00000142676,ENSG00000128016,ENSG00000130522,ENSG00000104904,ENSG00000170296,ENSG00000187514,ENSG00000135486,ENSG00000125691,ENSG00000206503,ENSG00000075624,ENSG00000170315,ENSG00000161970,ENSG00000122406,ENSG00000245532…
GO:BP	macromolecule localization	GO:0033036	false	1.7443466133324993e-10	9.758367213611717	3211	1272	292	21017	ENSG00000205542,ENSG00000034510,ENSG00000106211,ENSG00000265972,ENSG00000143878,ENSG00000096384,ENSG00000184009,ENSG00000109971,ENSG00000142676,ENSG00000128016,ENSG00000104904,ENSG00000170296,ENSG00000135404,ENSG00000135486,ENSG00000125691,ENSG00000075624,ENSG00000245532,ENSG00000135821,ENSG00000204628,ENSG00000140319,ENSG00000155876,ENSG00000100836,ENSG00000044574,ENSG00000105583,ENSG00000145741…
GO:BP	regulation of apoptotic signaling pathway	GO:2001233	false	2.1284976028837128e-10	9.671926834589481	380	1272	64	21017	ENSG00000106211,ENSG00000133112,ENSG00000128272,ENSG00000233276,ENSG00000170315,ENSG00000161970,ENSG00000169100,ENSG00000084207,ENSG00000171863,ENSG00000204628,ENSG00000178719,ENSG00000005022,ENSG00000165119,ENSG00000149273,ENSG00000074800,ENSG00000132507,ENSG00000204389,ENSG00000116560,ENSG00000164104,ENSG00000204388,ENSG00000185624,ENSG00000143384,ENSG00000142168,ENSG00000172053,ENSG00000162734…
GO:BP	ribosome assembly	GO:0042255	false	2.8050738466580965e-10	9.552055700976817	53	1272	22	21017	ENSG00000177954,ENSG00000115268,ENSG00000142676,ENSG00000233927,ENSG00000164587,ENSG00000122406,ENSG00000083845,ENSG00000105372,ENSG00000172809,ENSG00000105373,ENSG00000168028,ENSG00000100664,ENSG00000242372,ENSG00000181163,ENSG00000215301,ENSG00000182768,ENSG00000125445,ENSG00000126524,ENSG00000132591,ENSG00000179041,ENSG00000122140,ENSG00000146109
GO:BP	protein localization	GO:0008104	false	4.807357170744074e-10	9.318093610028466	2738	1272	256	21017	ENSG00000205542,ENSG00000034510,ENSG00000106211,ENSG00000265972,ENSG00000143878,ENSG00000096384,ENSG00000184009,ENSG00000109971,ENSG00000142676,ENSG00000104904,ENSG00000170296,ENSG00000135404,ENSG00000125691,ENSG00000075624,ENSG00000135821,ENSG00000204628,ENSG00000140319,ENSG00000155876,ENSG00000044574,ENSG00000105583,ENSG00000145741,ENSG00000112514,ENSG00000100906,ENSG00000179218,ENSG00000117984…
GO:BP	protein refolding	GO:0042026	false	5.680369483836806e-10	9.24562341436423	27	1272	16	21017	ENSG00000106211,ENSG00000166710,ENSG00000109971,ENSG00000044574,ENSG00000204389,ENSG00000104852,ENSG00000204388,ENSG00000135924,ENSG00000080824,ENSG00000135624,ENSG00000113013,ENSG00000166170,ENSG00000086061,ENSG00000088832,ENSG00000144381,ENSG00000109846
GO:BP	protein stabilization	GO:0050821	false	5.698484146290515e-10	9.244240655635299	216	1272	45	21017	ENSG00000111640,ENSG00000096384,ENSG00000142676,ENSG00000125691,ENSG00000108518,ENSG00000122406,ENSG00000171863,ENSG00000179218,ENSG00000105373,ENSG00000215021,ENSG00000204389,ENSG00000196924,ENSG00000204388,ENSG00000204463,ENSG00000030582,ENSG00000099817,ENSG00000103266,ENSG00000120438,ENSG00000080824,ENSG00000181163,ENSG00000110958,ENSG00000137312,ENSG00000161202,ENSG00000019582,ENSG00000213689…
GO:BP	intracellular transport	GO:0046907	false	7.263656045890336e-10	9.138844729039354	1371	1272	151	21017	ENSG00000106211,ENSG00000265972,ENSG00000143878,ENSG00000115268,ENSG00000109971,ENSG00000104904,ENSG00000135404,ENSG00000135486,ENSG00000125691,ENSG00000170315,ENSG00000245532,ENSG00000100836,ENSG00000044574,ENSG00000100906,ENSG00000179218,ENSG00000220205,ENSG00000115307,ENSG00000196230,ENSG00000161203,ENSG00000130726,ENSG00000197746,ENSG00000170043,ENSG00000102119,ENSG00000214736,ENSG00000215021…
GO:BP	regulation of protein catabolic process	GO:0042176	false	8.490285605105444e-10	9.0710777002584	372	1272	62	21017	ENSG00000156508,ENSG00000096384,ENSG00000142676,ENSG00000233276,ENSG00000104904,ENSG00000170296,ENSG00000170315,ENSG00000204628,ENSG00000162191,ENSG00000092010,ENSG00000105373,ENSG00000101439,ENSG00000087191,ENSG00000204389,ENSG00000196924,ENSG00000160948,ENSG00000104852,ENSG00000182087,ENSG00000204388,ENSG00000103363,ENSG00000175166,ENSG00000135924,ENSG00000204463,ENSG00000165280,ENSG00000110651…
GO:BP	cellular localization	GO:0051641	false	1.0112224269918624e-9	8.995153307128538	3625	1272	318	21017	ENSG00000087086,ENSG00000205542,ENSG00000034510,ENSG00000106211,ENSG00000265972,ENSG00000143878,ENSG00000115268,ENSG00000096384,ENSG00000184009,ENSG00000109971,ENSG00000142676,ENSG00000128016,ENSG00000104904,ENSG00000170296,ENSG00000135404,ENSG00000135486,ENSG00000125691,ENSG00000075624,ENSG00000170315,ENSG00000245532,ENSG00000135821,ENSG00000204628,ENSG00000167996,ENSG00000140319,ENSG00000155876…
GO:BP	chaperone-mediated protein folding	GO:0061077	false	1.0862049289802088e-9	8.964088230797627	73	1272	25	21017	ENSG00000106211,ENSG00000109971,ENSG00000123349,ENSG00000044574,ENSG00000204389,ENSG00000204388,ENSG00000135924,ENSG00000120438,ENSG00000173486,ENSG00000115541,ENSG00000110958,ENSG00000019582,ENSG00000162735,ENSG00000135624,ENSG00000146731,ENSG00000113013,ENSG00000120885,ENSG00000100380,ENSG00000105185,ENSG00000156261,ENSG00000004478,ENSG00000166794,ENSG00000128228,ENSG00000166226,ENSG00000115484
GO:BP	translational initiation	GO:0006413	false	1.1669274809093841e-9	8.932956132488897	126	1272	33	21017	ENSG00000106211,ENSG00000142541,ENSG00000173812,ENSG00000128272,ENSG00000182774,ENSG00000145425,ENSG00000161960,ENSG00000156976,ENSG00000083845,ENSG00000110321,ENSG00000087074,ENSG00000149273,ENSG00000130811,ENSG00000114784,ENSG00000100664,ENSG00000114867,ENSG00000009307,ENSG00000106682,ENSG00000242372,ENSG00000181163,ENSG00000215301,ENSG00000168002,ENSG00000115211,ENSG00000086598,ENSG00000114503…
GO:BP	mitochondrial membrane organization	GO:0007006	false	2.0057457289457693e-9	8.697724123915327	114	1272	31	21017	ENSG00000169100,ENSG00000005022,ENSG00000214736,ENSG00000204389,ENSG00000140983,ENSG00000099800,ENSG00000155463,ENSG00000174917,ENSG00000125652,ENSG00000165943,ENSG00000125995,ENSG00000137409,ENSG00000165678,ENSG00000100216,ENSG00000080824,ENSG00000132286,ENSG00000196683,ENSG00000150779,ENSG00000186010,ENSG00000113013,ENSG00000105185,ENSG00000173726,ENSG00000250479,ENSG00000173786,ENSG00000074582…
GO:BP	nucleoside phosphate biosynthetic process	GO:1901293	false	2.423119461668841e-9	8.615625174279888	314	1272	55	21017	ENSG00000198886,ENSG00000198899,ENSG00000198763,ENSG00000198888,ENSG00000228253,ENSG00000198840,ENSG00000212907,ENSG00000198695,ENSG00000198786,ENSG00000205542,ENSG00000149925,ENSG00000110955,ENSG00000103024,ENSG00000074800,ENSG00000243678,ENSG00000099624,ENSG00000185883,ENSG00000140990,ENSG00000143774,ENSG00000124172,ENSG00000154518,ENSG00000178035,ENSG00000167792,ENSG00000198931,ENSG00000100075…
GO:BP	negative regulation of biological process	GO:0048519	false	3.193636571208501e-9	8.495714507138993	5865	1272	467	21017	ENSG00000205542,ENSG00000034510,ENSG00000106211,ENSG00000142541,ENSG00000111640,ENSG00000265972,ENSG00000125148,ENSG00000143878,ENSG00000133112,ENSG00000166710,ENSG00000128272,ENSG00000204592,ENSG00000096384,ENSG00000109971,ENSG00000120129,ENSG00000142676,ENSG00000128016,ENSG00000130522,ENSG00000233276,ENSG00000110700,ENSG00000104904,ENSG00000187514,ENSG00000135486,ENSG00000125691,ENSG00000206503…
GO:BP	biosynthetic process	GO:0009058	false	3.7123160988517884e-9	8.4303550512726	10675	1272	767	21017	ENSG00000198886,ENSG00000198899,ENSG00000198763,ENSG00000198888,ENSG00000228253,ENSG00000198840,ENSG00000212907,ENSG00000198695,ENSG00000198786,ENSG00000205542,ENSG00000177954,ENSG00000106211,ENSG00000161016,ENSG00000137818,ENSG00000167526,ENSG00000142541,ENSG00000148303,ENSG00000137154,ENSG00000111640,ENSG00000142534,ENSG00000265972,ENSG00000140988,ENSG00000089157,ENSG00000142937,ENSG00000198755…
GO:BP	mitochondrial respiratory chain complex assembly	GO:0033108	false	5.514050608271433e-9	8.258529252232393	104	1272	29	21017	ENSG00000198886,ENSG00000198763,ENSG00000198888,ENSG00000198695,ENSG00000198786,ENSG00000140990,ENSG00000155463,ENSG00000147123,ENSG00000178057,ENSG00000065518,ENSG00000205138,ENSG00000166136,ENSG00000110717,ENSG00000099795,ENSG00000229833,ENSG00000125356,ENSG00000168653,ENSG00000186010,ENSG00000158864,ENSG00000184983,ENSG00000169021,ENSG00000148290,ENSG00000183978,ENSG00000174886,ENSG00000174109…
GO:BP	negative regulation of apoptotic signaling pathway	GO:2001234	false	1.0850333501837565e-8	7.964556912895468	234	1272	45	21017	ENSG00000106211,ENSG00000133112,ENSG00000128272,ENSG00000233276,ENSG00000169100,ENSG00000084207,ENSG00000204628,ENSG00000178719,ENSG00000005022,ENSG00000074800,ENSG00000204389,ENSG00000164104,ENSG00000204388,ENSG00000143384,ENSG00000172053,ENSG00000162734,ENSG00000167815,ENSG00000165678,ENSG00000107175,ENSG00000139644,ENSG00000173039,ENSG00000196262,ENSG00000215301,ENSG00000019582,ENSG00000186010…
GO:BP	mitochondrial electron transport, cytochrome c to oxygen	GO:0006123	false	1.1191980513322208e-8	7.951093054678131	23	1272	14	21017	ENSG00000198938,ENSG00000198712,ENSG00000198804,ENSG00000127184,ENSG00000176340,ENSG00000135940,ENSG00000131143,ENSG00000111775,ENSG00000189043,ENSG00000172115,ENSG00000126267,ENSG00000131174,ENSG00000112695,ENSG00000161281
GO:BP	positive regulation of biosynthetic process	GO:0009891	false	1.1670846616702781e-8	7.932897638588222	2707	1272	248	21017	ENSG00000205542,ENSG00000106211,ENSG00000111640,ENSG00000167658,ENSG00000166710,ENSG00000173812,ENSG00000128272,ENSG00000171223,ENSG00000204592,ENSG00000096384,ENSG00000184009,ENSG00000142676,ENSG00000128016,ENSG00000130522,ENSG00000187514,ENSG00000135486,ENSG00000125691,ENSG00000206503,ENSG00000075624,ENSG00000161970,ENSG00000122406,ENSG00000171863,ENSG00000169976,ENSG00000221869,ENSG00000173113…
GO:BP	mitochondrial electron transport, NADH to ubiquinone	GO:0006120	false	1.3314753253947295e-8	7.875666877399434	51	1272	20	21017	ENSG00000198886,ENSG00000198763,ENSG00000198888,ENSG00000198840,ENSG00000212907,ENSG00000198695,ENSG00000198786,ENSG00000140990,ENSG00000167792,ENSG00000136003,ENSG00000065518,ENSG00000166136,ENSG00000189043,ENSG00000110717,ENSG00000099795,ENSG00000125356,ENSG00000168653,ENSG00000158864,ENSG00000184983,ENSG00000183648
GO:BP	negative regulation of cellular process	GO:0048523	false	1.5463104142591552e-8	7.810703319170861	5646	1272	449	21017	ENSG00000205542,ENSG00000034510,ENSG00000106211,ENSG00000142541,ENSG00000111640,ENSG00000265972,ENSG00000143878,ENSG00000133112,ENSG00000166710,ENSG00000128272,ENSG00000204592,ENSG00000096384,ENSG00000109971,ENSG00000120129,ENSG00000142676,ENSG00000128016,ENSG00000130522,ENSG00000233276,ENSG00000110700,ENSG00000104904,ENSG00000187514,ENSG00000135486,ENSG00000125691,ENSG00000206503,ENSG00000255302…
GO:BP	protein localization to organelle	GO:0033365	false	1.5630981720224452e-8	7.806013744803135	1189	1272	132	21017	ENSG00000265972,ENSG00000109971,ENSG00000142676,ENSG00000125691,ENSG00000135821,ENSG00000140319,ENSG00000155876,ENSG00000044574,ENSG00000105583,ENSG00000145741,ENSG00000100906,ENSG00000179218,ENSG00000087074,ENSG00000115307,ENSG00000196531,ENSG00000198258,ENSG00000130726,ENSG00000105373,ENSG00000214736,ENSG00000215021,ENSG00000197858,ENSG00000132341,ENSG00000105677,ENSG00000105701,ENSG00000196924…
GO:BP	autophagy	GO:0006914	false	1.5916680713650663e-8	7.798147495520843	574	1272	79	21017	ENSG00000106211,ENSG00000111640,ENSG00000156508,ENSG00000109971,ENSG00000170296,ENSG00000005022,ENSG00000155876,ENSG00000110321,ENSG00000117984,ENSG00000198668,ENSG00000115307,ENSG00000197746,ENSG00000126247,ENSG00000215021,ENSG00000185883,ENSG00000105701,ENSG00000130724,ENSG00000160948,ENSG00000117410,ENSG00000127774,ENSG00000178252,ENSG00000104852,ENSG00000143575,ENSG00000204308,ENSG00000143384…
GO:BP	process utilizing autophagic mechanism	GO:0061919	false	1.5916680713650663e-8	7.798147495520843	574	1272	79	21017	ENSG00000106211,ENSG00000111640,ENSG00000156508,ENSG00000109971,ENSG00000170296,ENSG00000005022,ENSG00000155876,ENSG00000110321,ENSG00000117984,ENSG00000198668,ENSG00000115307,ENSG00000197746,ENSG00000126247,ENSG00000215021,ENSG00000185883,ENSG00000105701,ENSG00000130724,ENSG00000160948,ENSG00000117410,ENSG00000127774,ENSG00000178252,ENSG00000104852,ENSG00000143575,ENSG00000204308,ENSG00000143384…
GO:BP	mitochondrial translation	GO:0032543	true	1.6271493776003437e-8	7.788572575588254	130	1272	32	21017	ENSG00000182154,ENSG00000175756,ENSG00000178952,ENSG00000074071,ENSG00000111639,ENSG00000125901,ENSG00000062582,ENSG00000172586,ENSG00000173141,ENSG00000086504,ENSG00000162910,ENSG00000182180,ENSG00000242485,ENSG00000149792,ENSG00000204316,ENSG00000182768,ENSG00000179271,ENSG00000125445,ENSG00000128626,ENSG00000183978,ENSG00000182199,ENSG00000158042,ENSG00000262814,ENSG00000143314,ENSG00000185608…
GO:BP	mitochondrial respiratory chain complex I assembly	GO:0032981	false	1.782121096888258e-8	7.749062788557575	63	1272	22	21017	ENSG00000198886,ENSG00000198763,ENSG00000198888,ENSG00000198695,ENSG00000198786,ENSG00000140990,ENSG00000155463,ENSG00000147123,ENSG00000178057,ENSG00000065518,ENSG00000166136,ENSG00000110717,ENSG00000099795,ENSG00000125356,ENSG00000168653,ENSG00000186010,ENSG00000158864,ENSG00000184983,ENSG00000174886,ENSG00000224877,ENSG00000074582,ENSG00000183648
GO:BP	NADH dehydrogenase complex assembly	GO:0010257	false	1.782121096888258e-8	7.749062788557575	63	1272	22	21017	ENSG00000198886,ENSG00000198763,ENSG00000198888,ENSG00000198695,ENSG00000198786,ENSG00000140990,ENSG00000155463,ENSG00000147123,ENSG00000178057,ENSG00000065518,ENSG00000166136,ENSG00000110717,ENSG00000099795,ENSG00000125356,ENSG00000168653,ENSG00000186010,ENSG00000158864,ENSG00000184983,ENSG00000174886,ENSG00000224877,ENSG00000074582,ENSG00000183648
GO:BP	regulation of cellular response to stress	GO:0080135	false	1.91397515885138e-8	7.718063703154671	512	1272	73	21017	ENSG00000133112,ENSG00000108654,ENSG00000075624,ENSG00000161970,ENSG00000084207,ENSG00000169976,ENSG00000204628,ENSG00000178719,ENSG00000044574,ENSG00000087074,ENSG00000162191,ENSG00000165119,ENSG00000149273,ENSG00000074800,ENSG00000130726,ENSG00000106153,ENSG00000204389,ENSG00000196924,ENSG00000136807,ENSG00000182087,ENSG00000204463,ENSG00000030582,ENSG00000089280,ENSG00000114867,ENSG00000103266…
GO:BP	nucleoside phosphate metabolic process	GO:0006753	false	1.9805713453245295e-8	7.703209508562558	642	1272	85	21017	ENSG00000198886,ENSG00000198899,ENSG00000198763,ENSG00000198888,ENSG00000228253,ENSG00000198840,ENSG00000212907,ENSG00000198695,ENSG00000198786,ENSG00000205542,ENSG00000111640,ENSG00000149925,ENSG00000109971,ENSG00000111669,ENSG00000110955,ENSG00000103024,ENSG00000074800,ENSG00000243678,ENSG00000134333,ENSG00000099624,ENSG00000185883,ENSG00000204389,ENSG00000140990,ENSG00000132341,ENSG00000143774…
GO:BP	regulation of proteolysis involved in protein catabolic process	GO:1903050	false	1.9931700347162283e-8	7.700455650627618	238	1272	45	21017	ENSG00000096384,ENSG00000142676,ENSG00000233276,ENSG00000170296,ENSG00000125691,ENSG00000170315,ENSG00000122406,ENSG00000171863,ENSG00000204628,ENSG00000162191,ENSG00000092010,ENSG00000105373,ENSG00000087191,ENSG00000204389,ENSG00000182087,ENSG00000204388,ENSG00000103363,ENSG00000135924,ENSG00000204463,ENSG00000165280,ENSG00000100911,ENSG00000103266,ENSG00000165916,ENSG00000179262,ENSG00000034713…
GO:BP	regulation of molecular function	GO:0065009	false	2.234379942700861e-8	7.650842975809304	1611	1272	165	21017	ENSG00000205542,ENSG00000106211,ENSG00000111640,ENSG00000140988,ENSG00000166710,ENSG00000096384,ENSG00000120129,ENSG00000142676,ENSG00000128016,ENSG00000125691,ENSG00000108518,ENSG00000075624,ENSG00000122406,ENSG00000084207,ENSG00000171863,ENSG00000204628,ENSG00000189060,ENSG00000156976,ENSG00000100836,ENSG00000100906,ENSG00000198668,ENSG00000162191,ENSG00000220205,ENSG00000175334,ENSG00000107223…
GO:BP	negative regulation of RNA splicing	GO:0033119	false	2.4341763659832857e-8	7.613647958563444	28	1272	15	21017	ENSG00000110700,ENSG00000197728,ENSG00000165119,ENSG00000122566,ENSG00000124193,ENSG00000115875,ENSG00000150459,ENSG00000139644,ENSG00000181163,ENSG00000205937,ENSG00000126254,ENSG00000063244,ENSG00000011304,ENSG00000188529,ENSG00000100813
GO:BP	positive regulation of macromolecule biosynthetic process	GO:0010557	false	2.675049061802934e-8	7.5726682483811105	2604	1272	239	21017	ENSG00000106211,ENSG00000111640,ENSG00000167658,ENSG00000166710,ENSG00000173812,ENSG00000128272,ENSG00000171223,ENSG00000204592,ENSG00000184009,ENSG00000142676,ENSG00000128016,ENSG00000130522,ENSG00000187514,ENSG00000135486,ENSG00000125691,ENSG00000206503,ENSG00000075624,ENSG00000161970,ENSG00000122406,ENSG00000171863,ENSG00000169976,ENSG00000221869,ENSG00000173113,ENSG00000169564,ENSG00000110321…
GO:BP	regulation of response to endoplasmic reticulum stress	GO:1905897	false	2.816873876526793e-8	7.550232597797572	83	1272	25	21017	ENSG00000204628,ENSG00000178719,ENSG00000044574,ENSG00000087074,ENSG00000162191,ENSG00000204389,ENSG00000182087,ENSG00000204463,ENSG00000103266,ENSG00000107175,ENSG00000139644,ENSG00000132824,ENSG00000051108,ENSG00000120885,ENSG00000089248,ENSG00000100219,ENSG00000213676,ENSG00000172046,ENSG00000185825,ENSG00000176046,ENSG00000145050,ENSG00000162298,ENSG00000128590,ENSG00000131871,ENSG00000149428
GO:BP	mitochondrial gene expression	GO:0140053	false	2.941342057794736e-8	7.5314544671030905	164	1272	36	21017	ENSG00000182154,ENSG00000175756,ENSG00000178952,ENSG00000074071,ENSG00000111639,ENSG00000164896,ENSG00000125901,ENSG00000168286,ENSG00000062582,ENSG00000072506,ENSG00000172586,ENSG00000173141,ENSG00000086504,ENSG00000162910,ENSG00000182180,ENSG00000242485,ENSG00000149792,ENSG00000204316,ENSG00000182768,ENSG00000179271,ENSG00000125445,ENSG00000128626,ENSG00000183978,ENSG00000182199,ENSG00000158042…
GO:BP	negative regulation of molecular function	GO:0044092	false	2.980598101944954e-8	7.52569657944356	592	1272	80	21017	ENSG00000106211,ENSG00000111640,ENSG00000166710,ENSG00000120129,ENSG00000142676,ENSG00000128016,ENSG00000125691,ENSG00000075624,ENSG00000122406,ENSG00000084207,ENSG00000171863,ENSG00000204628,ENSG00000156976,ENSG00000100906,ENSG00000198668,ENSG00000162191,ENSG00000175334,ENSG00000215021,ENSG00000104964,ENSG00000101439,ENSG00000143933,ENSG00000196924,ENSG00000160213,ENSG00000160014,ENSG00000054148…
GO:BP	negative regulation of protein modification process	GO:0031400	false	3.009765027788631e-8	7.5214674084321045	373	1272	59	21017	ENSG00000106211,ENSG00000120129,ENSG00000142676,ENSG00000125691,ENSG00000122406,ENSG00000084207,ENSG00000171863,ENSG00000204628,ENSG00000198668,ENSG00000087074,ENSG00000162191,ENSG00000149273,ENSG00000143933,ENSG00000204389,ENSG00000105701,ENSG00000160948,ENSG00000160014,ENSG00000204388,ENSG00000135924,ENSG00000114867,ENSG00000186834,ENSG00000132522,ENSG00000172053,ENSG00000166681,ENSG00000181163…
GO:BP	protein maturation	GO:0051604	false	3.1739511629406147e-8	7.498399759946822	571	1272	78	21017	ENSG00000106211,ENSG00000166710,ENSG00000096384,ENSG00000109971,ENSG00000123349,ENSG00000044574,ENSG00000105583,ENSG00000179218,ENSG00000074800,ENSG00000204389,ENSG00000197858,ENSG00000105701,ENSG00000196924,ENSG00000117362,ENSG00000100258,ENSG00000179085,ENSG00000166595,ENSG00000165283,ENSG00000104852,ENSG00000166598,ENSG00000204388,ENSG00000185624,ENSG00000135924,ENSG00000030582,ENSG00000115275…
GO:BP	regulation of proteasomal protein catabolic process	GO:0061136	false	3.4252269532438536e-8	7.465310647156673	198	1272	40	21017	ENSG00000096384,ENSG00000142676,ENSG00000233276,ENSG00000170296,ENSG00000170315,ENSG00000204628,ENSG00000162191,ENSG00000092010,ENSG00000105373,ENSG00000087191,ENSG00000204389,ENSG00000182087,ENSG00000204388,ENSG00000103363,ENSG00000135924,ENSG00000204463,ENSG00000165280,ENSG00000100911,ENSG00000103266,ENSG00000165916,ENSG00000179262,ENSG00000034713,ENSG00000188021,ENSG00000051108,ENSG00000166170…
GO:BP	establishment of protein localization to mitochondrial membrane	GO:0090151	false	6.407393827067424e-8	7.193318581507476	34	1272	16	21017	ENSG00000214736,ENSG00000099800,ENSG00000155463,ENSG00000165943,ENSG00000125995,ENSG00000137409,ENSG00000100216,ENSG00000080824,ENSG00000132286,ENSG00000196683,ENSG00000150779,ENSG00000186010,ENSG00000105185,ENSG00000173726,ENSG00000074582,ENSG00000134809
GO:BP	modification-dependent protein catabolic process	GO:0019941	false	6.952309521618842e-8	7.157870901038859	613	1272	81	21017	ENSG00000143947,ENSG00000096384,ENSG00000142676,ENSG00000150991,ENSG00000170296,ENSG00000125691,ENSG00000170315,ENSG00000122406,ENSG00000171863,ENSG00000204628,ENSG00000221983,ENSG00000159377,ENSG00000162191,ENSG00000159069,ENSG00000105373,ENSG00000087191,ENSG00000204389,ENSG00000142507,ENSG00000130724,ENSG00000160948,ENSG00000108523,ENSG00000101182,ENSG00000204388,ENSG00000204308,ENSG00000103363…
GO:BP	modification-dependent macromolecule catabolic process	GO:0043632	false	9.659600085988744e-8	7.015040853299157	617	1272	81	21017	ENSG00000143947,ENSG00000096384,ENSG00000142676,ENSG00000150991,ENSG00000170296,ENSG00000125691,ENSG00000170315,ENSG00000122406,ENSG00000171863,ENSG00000204628,ENSG00000221983,ENSG00000159377,ENSG00000162191,ENSG00000159069,ENSG00000105373,ENSG00000087191,ENSG00000204389,ENSG00000142507,ENSG00000130724,ENSG00000160948,ENSG00000108523,ENSG00000101182,ENSG00000204388,ENSG00000204308,ENSG00000103363…
GO:BP	intracellular protein transport	GO:0006886	false	1.0326814266176636e-7	6.9860336339503215	685	1272	87	21017	ENSG00000106211,ENSG00000265972,ENSG00000143878,ENSG00000109971,ENSG00000104904,ENSG00000125691,ENSG00000044574,ENSG00000100906,ENSG00000179218,ENSG00000220205,ENSG00000115307,ENSG00000161203,ENSG00000130726,ENSG00000102119,ENSG00000214736,ENSG00000215021,ENSG00000132341,ENSG00000196924,ENSG00000143761,ENSG00000160948,ENSG00000182934,ENSG00000004059,ENSG00000158604,ENSG00000165527,ENSG00000099800…
GO:BP	establishment of localization	GO:0051234	false	1.08293251119385e-7	6.965398607944752	4869	1272	393	21017	ENSG00000198938,ENSG00000198712,ENSG00000198886,ENSG00000198899,ENSG00000198804,ENSG00000198727,ENSG00000228253,ENSG00000198786,ENSG00000087086,ENSG00000205542,ENSG00000106211,ENSG00000265972,ENSG00000197956,ENSG00000143878,ENSG00000133112,ENSG00000166710,ENSG00000115268,ENSG00000128272,ENSG00000184009,ENSG00000109971,ENSG00000142676,ENSG00000128016,ENSG00000104904,ENSG00000170296,ENSG00000135404…
GO:BP	negative regulation of intrinsic apoptotic signaling pathway	GO:2001243	false	1.1411759817252333e-7	6.942647377493375	109	1272	28	21017	ENSG00000106211,ENSG00000133112,ENSG00000128272,ENSG00000233276,ENSG00000204628,ENSG00000178719,ENSG00000074800,ENSG00000204389,ENSG00000107175,ENSG00000139644,ENSG00000196262,ENSG00000215301,ENSG00000019582,ENSG00000186010,ENSG00000051108,ENSG00000166170,ENSG00000120885,ENSG00000086061,ENSG00000183255,ENSG00000100219,ENSG00000162298,ENSG00000170855,ENSG00000129473,ENSG00000158941,ENSG00000131871…
GO:BP	nucleobase-containing small molecule metabolic process	GO:0055086	false	1.3309899728823476e-7	6.875825216304641	677	1272	86	21017	ENSG00000198886,ENSG00000198899,ENSG00000198763,ENSG00000198888,ENSG00000228253,ENSG00000198840,ENSG00000212907,ENSG00000198695,ENSG00000198786,ENSG00000205542,ENSG00000111640,ENSG00000149925,ENSG00000109971,ENSG00000111669,ENSG00000110955,ENSG00000103024,ENSG00000074800,ENSG00000243678,ENSG00000134333,ENSG00000099624,ENSG00000185883,ENSG00000204389,ENSG00000140990,ENSG00000132341,ENSG00000143774…
GO:BP	regulation of macromolecule metabolic process	GO:0060255	false	1.6820501271047618e-7	6.77416106585047	6535	1272	501	21017	ENSG00000106211,ENSG00000142541,ENSG00000111640,ENSG00000265972,ENSG00000140988,ENSG00000167658,ENSG00000166710,ENSG00000173812,ENSG00000128272,ENSG00000156508,ENSG00000171223,ENSG00000204592,ENSG00000096384,ENSG00000184009,ENSG00000109971,ENSG00000120129,ENSG00000142676,ENSG00000128016,ENSG00000130522,ENSG00000233276,ENSG00000110700,ENSG00000104904,ENSG00000170296,ENSG00000187514,ENSG00000135486…
GO:BP	regulation of catalytic activity	GO:0050790	false	2.431779326007512e-7	6.614075838052894	1015	1272	114	21017	ENSG00000205542,ENSG00000106211,ENSG00000111640,ENSG00000140988,ENSG00000096384,ENSG00000120129,ENSG00000142676,ENSG00000128016,ENSG00000125691,ENSG00000075624,ENSG00000122406,ENSG00000084207,ENSG00000171863,ENSG00000204628,ENSG00000156976,ENSG00000100836,ENSG00000198668,ENSG00000162191,ENSG00000175334,ENSG00000149273,ENSG00000197746,ENSG00000143543,ENSG00000215021,ENSG00000101439,ENSG00000143933…
GO:BP	mitochondrial electron transport, ubiquinol to cytochrome c	GO:0006122	false	4.281694114359974e-7	6.368384362074432	13	1272	10	21017	ENSG00000198727,ENSG00000179091,ENSG00000164405,ENSG00000184076,ENSG00000010256,ENSG00000172115,ENSG00000127540,ENSG00000156467,ENSG00000169021,ENSG00000173660
GO:BP	negative regulation of transferase activity	GO:0051348	false	4.863552594101859e-7	6.313046383334358	180	1272	36	21017	ENSG00000106211,ENSG00000120129,ENSG00000142676,ENSG00000128016,ENSG00000125691,ENSG00000122406,ENSG00000084207,ENSG00000171863,ENSG00000156976,ENSG00000175334,ENSG00000054148,ENSG00000153187,ENSG00000186834,ENSG00000172053,ENSG00000092330,ENSG00000181163,ENSG00000166311,ENSG00000196262,ENSG00000107140,ENSG00000108465,ENSG00000167470,ENSG00000166170,ENSG00000114388,ENSG00000116717,ENSG00000086061…
GO:BP	viral life cycle	GO:0019058	false	5.142927211196909e-7	6.288789622285798	319	1272	51	21017	ENSG00000156508,ENSG00000096384,ENSG00000108654,ENSG00000100097,ENSG00000169564,ENSG00000219200,ENSG00000175334,ENSG00000172270,ENSG00000130726,ENSG00000168028,ENSG00000204389,ENSG00000130724,ENSG00000160948,ENSG00000204435,ENSG00000204388,ENSG00000185624,ENSG00000255112,ENSG00000165280,ENSG00000110651,ENSG00000142089,ENSG00000197111,ENSG00000174903,ENSG00000254505,ENSG00000114902,ENSG00000179262…
GO:BP	negative regulation of catalytic activity	GO:0043086	false	5.142927211196909e-7	6.288789622285798	319	1272	51	21017	ENSG00000106211,ENSG00000111640,ENSG00000120129,ENSG00000142676,ENSG00000128016,ENSG00000125691,ENSG00000122406,ENSG00000084207,ENSG00000171863,ENSG00000156976,ENSG00000162191,ENSG00000175334,ENSG00000101439,ENSG00000160213,ENSG00000054148,ENSG00000153187,ENSG00000155463,ENSG00000186834,ENSG00000172053,ENSG00000092330,ENSG00000139644,ENSG00000181163,ENSG00000166311,ENSG00000196262,ENSG00000107140…
GO:BP	positive regulation of nucleobase-containing compound metabolic process	GO:0045935	false	5.466933337024093e-7	6.2622562217987845	2038	1272	192	21017	ENSG00000205542,ENSG00000173812,ENSG00000128272,ENSG00000171223,ENSG00000128016,ENSG00000130522,ENSG00000187514,ENSG00000135486,ENSG00000075624,ENSG00000245532,ENSG00000169976,ENSG00000221869,ENSG00000173113,ENSG00000169564,ENSG00000044574,ENSG00000100906,ENSG00000152518,ENSG00000159335,ENSG00000107223,ENSG00000100201,ENSG00000165119,ENSG00000185650,ENSG00000149273,ENSG00000100823,ENSG00000074800…
GO:BP	carbohydrate derivative metabolic process	GO:1901135	false	5.480106188235849e-7	6.261211026092626	992	1272	111	21017	ENSG00000198886,ENSG00000198899,ENSG00000198763,ENSG00000198888,ENSG00000228253,ENSG00000198840,ENSG00000212907,ENSG00000198695,ENSG00000198786,ENSG00000205542,ENSG00000111640,ENSG00000149925,ENSG00000109971,ENSG00000111669,ENSG00000110955,ENSG00000228474,ENSG00000103024,ENSG00000074800,ENSG00000243678,ENSG00000134333,ENSG00000099624,ENSG00000101439,ENSG00000185883,ENSG00000204389,ENSG00000197858…
GO:BP	regulation of proteolysis	GO:0030162	false	7.652284001922726e-7	6.116208920220922	435	1272	62	21017	ENSG00000111640,ENSG00000096384,ENSG00000142676,ENSG00000233276,ENSG00000170296,ENSG00000125691,ENSG00000170315,ENSG00000122406,ENSG00000171863,ENSG00000204628,ENSG00000175756,ENSG00000162191,ENSG00000092010,ENSG00000074800,ENSG00000105373,ENSG00000101439,ENSG00000087191,ENSG00000204389,ENSG00000117362,ENSG00000160213,ENSG00000182087,ENSG00000204388,ENSG00000103363,ENSG00000135924,ENSG00000204463…
GO:BP	carbohydrate derivative biosynthetic process	GO:1901137	false	7.979521631034949e-7	6.098023143640381	610	1272	78	21017	ENSG00000198886,ENSG00000198899,ENSG00000198763,ENSG00000198888,ENSG00000228253,ENSG00000198840,ENSG00000212907,ENSG00000198695,ENSG00000198786,ENSG00000205542,ENSG00000149925,ENSG00000111669,ENSG00000110955,ENSG00000228474,ENSG00000103024,ENSG00000074800,ENSG00000243678,ENSG00000099624,ENSG00000185883,ENSG00000197858,ENSG00000140990,ENSG00000143774,ENSG00000124172,ENSG00000154518,ENSG00000178035…
GO:BP	ubiquitin-dependent protein catabolic process	GO:0006511	false	0.0000011095077379918196	5.954869664540193	603	1272	77	21017	ENSG00000096384,ENSG00000142676,ENSG00000170296,ENSG00000125691,ENSG00000122406,ENSG00000171863,ENSG00000204628,ENSG00000159377,ENSG00000162191,ENSG00000159069,ENSG00000105373,ENSG00000087191,ENSG00000204389,ENSG00000142507,ENSG00000130724,ENSG00000160948,ENSG00000108523,ENSG00000101182,ENSG00000204388,ENSG00000204308,ENSG00000103363,ENSG00000175166,ENSG00000135924,ENSG00000204463,ENSG00000204619…
GO:BP	negative regulation of metabolic process	GO:0009892	false	0.000001169177071465944	5.932119710106816	3418	1272	289	21017	ENSG00000106211,ENSG00000142541,ENSG00000111640,ENSG00000265972,ENSG00000128272,ENSG00000096384,ENSG00000109971,ENSG00000120129,ENSG00000142676,ENSG00000128016,ENSG00000130522,ENSG00000110700,ENSG00000135486,ENSG00000125691,ENSG00000255302,ENSG00000108654,ENSG00000164587,ENSG00000122406,ENSG00000245532,ENSG00000084207,ENSG00000171863,ENSG00000204628,ENSG00000189060,ENSG00000147403,ENSG00000221869…
GO:BP	establishment of protein localization	GO:0045184	false	0.0000013417752955265094	5.872320208521622	1925	1272	182	21017	ENSG00000106211,ENSG00000265972,ENSG00000143878,ENSG00000109971,ENSG00000142676,ENSG00000104904,ENSG00000170296,ENSG00000135404,ENSG00000125691,ENSG00000204628,ENSG00000140319,ENSG00000044574,ENSG00000105583,ENSG00000145741,ENSG00000100906,ENSG00000179218,ENSG00000117984,ENSG00000220205,ENSG00000172270,ENSG00000115307,ENSG00000203879,ENSG00000161203,ENSG00000196531,ENSG00000198258,ENSG00000130726…
GO:BP	regulation of protein modification by small protein conjugation or removal	GO:1903320	false	0.0000014184647647955276	5.8481814477743175	241	1272	42	21017	ENSG00000140988,ENSG00000096384,ENSG00000142676,ENSG00000170296,ENSG00000125691,ENSG00000170315,ENSG00000122406,ENSG00000171863,ENSG00000044574,ENSG00000162191,ENSG00000149273,ENSG00000105373,ENSG00000204389,ENSG00000168090,ENSG00000160948,ENSG00000204388,ENSG00000135924,ENSG00000165280,ENSG00000132522,ENSG00000169727,ENSG00000103266,ENSG00000204209,ENSG00000166681,ENSG00000080824,ENSG00000113558…
GO:BP	regulation of response to stress	GO:0080134	false	0.0000019685903371400324	5.705844650967108	1354	1272	138	21017	ENSG00000205542,ENSG00000133112,ENSG00000204592,ENSG00000184009,ENSG00000109971,ENSG00000128016,ENSG00000233276,ENSG00000206503,ENSG00000108654,ENSG00000075624,ENSG00000161970,ENSG00000245532,ENSG00000084207,ENSG00000169976,ENSG00000204628,ENSG00000178719,ENSG00000100097,ENSG00000159377,ENSG00000044574,ENSG00000100906,ENSG00000105372,ENSG00000234745,ENSG00000087074,ENSG00000162191,ENSG00000175334…
GO:BP	positive regulation of protein metabolic process	GO:0051247	false	0.000002114068975580468	5.674880847101773	1152	1272	122	21017	ENSG00000140988,ENSG00000167658,ENSG00000096384,ENSG00000104904,ENSG00000170296,ENSG00000170315,ENSG00000161970,ENSG00000122406,ENSG00000204628,ENSG00000110321,ENSG00000044574,ENSG00000175756,ENSG00000100906,ENSG00000198668,ENSG00000087074,ENSG00000198034,ENSG00000149273,ENSG00000074800,ENSG00000105373,ENSG00000143543,ENSG00000215021,ENSG00000132507,ENSG00000099622,ENSG00000087191,ENSG00000143933…
GO:BP	negative regulation of mRNA metabolic process	GO:1903312	false	0.0000023319858044718236	5.632274097591548	100	1272	25	21017	ENSG00000128016,ENSG00000165119,ENSG00000099622,ENSG00000122566,ENSG00000124193,ENSG00000153187,ENSG00000089280,ENSG00000177733,ENSG00000065978,ENSG00000115875,ENSG00000197451,ENSG00000009307,ENSG00000150459,ENSG00000181163,ENSG00000205937,ENSG00000126254,ENSG00000138668,ENSG00000120948,ENSG00000063244,ENSG00000070756,ENSG00000141232,ENSG00000011304,ENSG00000188529,ENSG00000060138,ENSG00000100813
GO:BP	transport	GO:0006810	false	0.0000026994792777827714	5.5687200019875664	4341	1272	350	21017	ENSG00000198938,ENSG00000198712,ENSG00000198886,ENSG00000198899,ENSG00000198804,ENSG00000198727,ENSG00000228253,ENSG00000198786,ENSG00000087086,ENSG00000205542,ENSG00000106211,ENSG00000265972,ENSG00000197956,ENSG00000143878,ENSG00000133112,ENSG00000166710,ENSG00000115268,ENSG00000128272,ENSG00000184009,ENSG00000109971,ENSG00000128016,ENSG00000104904,ENSG00000170296,ENSG00000135404,ENSG00000135486…
GO:BP	regulation of post-translational protein modification	GO:1901873	false	0.0000027159066631263077	5.5660851594231024	246	1272	42	21017	ENSG00000140988,ENSG00000096384,ENSG00000142676,ENSG00000170296,ENSG00000125691,ENSG00000170315,ENSG00000122406,ENSG00000171863,ENSG00000044574,ENSG00000162191,ENSG00000149273,ENSG00000105373,ENSG00000204389,ENSG00000168090,ENSG00000160948,ENSG00000204388,ENSG00000135924,ENSG00000165280,ENSG00000132522,ENSG00000169727,ENSG00000103266,ENSG00000204209,ENSG00000166681,ENSG00000080824,ENSG00000113558…
GO:BP	protein localization to nucleus	GO:0034504	false	0.000003388854182748828	5.46994711779289	316	1272	49	21017	ENSG00000265972,ENSG00000142676,ENSG00000125691,ENSG00000135821,ENSG00000100906,ENSG00000179218,ENSG00000130726,ENSG00000105373,ENSG00000215021,ENSG00000132341,ENSG00000105677,ENSG00000196924,ENSG00000153187,ENSG00000120438,ENSG00000006712,ENSG00000175826,ENSG00000080824,ENSG00000113558,ENSG00000146834,ENSG00000181163,ENSG00000164924,ENSG00000172057,ENSG00000178028,ENSG00000120948,ENSG00000107140…
GO:BP	regulation of transferase activity	GO:0051338	false	0.0000034277340542950905	5.464992880807352	539	1272	70	21017	ENSG00000106211,ENSG00000140988,ENSG00000096384,ENSG00000120129,ENSG00000142676,ENSG00000128016,ENSG00000125691,ENSG00000075624,ENSG00000122406,ENSG00000084207,ENSG00000171863,ENSG00000156976,ENSG00000100836,ENSG00000198668,ENSG00000175334,ENSG00000149273,ENSG00000143543,ENSG00000215021,ENSG00000143933,ENSG00000160014,ENSG00000054148,ENSG00000153187,ENSG00000186834,ENSG00000142168,ENSG00000172053…
GO:BP	mitochondrial transport	GO:0006839	false	0.0000041668950445435886	5.380187438383522	185	1272	35	21017	ENSG00000169100,ENSG00000005022,ENSG00000214736,ENSG00000075415,ENSG00000204389,ENSG00000140983,ENSG00000099800,ENSG00000100075,ENSG00000013306,ENSG00000125652,ENSG00000125995,ENSG00000137409,ENSG00000165678,ENSG00000100216,ENSG00000080824,ENSG00000132286,ENSG00000196683,ENSG00000150779,ENSG00000183172,ENSG00000186010,ENSG00000105185,ENSG00000142156,ENSG00000111843,ENSG00000173726,ENSG00000250479…
GO:BP	regulation of nucleobase-containing compound metabolic process	GO:0019219	false	0.000004312096990154903	5.365311479311265	4002	1272	326	21017	ENSG00000205542,ENSG00000265972,ENSG00000173812,ENSG00000128272,ENSG00000171223,ENSG00000109971,ENSG00000128016,ENSG00000130522,ENSG00000187514,ENSG00000135486,ENSG00000125691,ENSG00000255302,ENSG00000108518,ENSG00000108654,ENSG00000075624,ENSG00000164587,ENSG00000245532,ENSG00000169976,ENSG00000189060,ENSG00000147403,ENSG00000221869,ENSG00000260032,ENSG00000173113,ENSG00000123349,ENSG00000169564…
GO:BP	regulation of translational initiation	GO:0006446	false	0.00000439450992472365	5.357089550363947	81	1272	22	21017	ENSG00000106211,ENSG00000142541,ENSG00000173812,ENSG00000128272,ENSG00000156976,ENSG00000110321,ENSG00000087074,ENSG00000114784,ENSG00000100664,ENSG00000114867,ENSG00000009307,ENSG00000106682,ENSG00000181163,ENSG00000215301,ENSG00000168002,ENSG00000086598,ENSG00000114503,ENSG00000178982,ENSG00000063046,ENSG00000243056,ENSG00000145191,ENSG00000148730
GO:BP	negative regulation of response to endoplasmic reticulum stress	GO:1903573	false	0.000004586482078613086	5.338520299131125	43	1272	16	21017	ENSG00000204628,ENSG00000178719,ENSG00000044574,ENSG00000087074,ENSG00000162191,ENSG00000204389,ENSG00000107175,ENSG00000139644,ENSG00000051108,ENSG00000120885,ENSG00000100219,ENSG00000213676,ENSG00000162298,ENSG00000128590,ENSG00000131871,ENSG00000149428
GO:BP	negative regulation of mRNA splicing, via spliceosome	GO:0048025	false	0.000004621333670763041	5.335232673303504	23	1272	12	21017	ENSG00000165119,ENSG00000122566,ENSG00000124193,ENSG00000115875,ENSG00000150459,ENSG00000181163,ENSG00000205937,ENSG00000126254,ENSG00000063244,ENSG00000011304,ENSG00000188529,ENSG00000100813
GO:BP	membrane organization	GO:0061024	false	0.00000480175139812275	5.318600328497716	822	1272	94	21017	ENSG00000109971,ENSG00000169100,ENSG00000005022,ENSG00000105583,ENSG00000220205,ENSG00000175334,ENSG00000161203,ENSG00000170043,ENSG00000102119,ENSG00000214736,ENSG00000204389,ENSG00000105677,ENSG00000130724,ENSG00000143761,ENSG00000160948,ENSG00000140983,ENSG00000127774,ENSG00000099800,ENSG00000155463,ENSG00000184840,ENSG00000174917,ENSG00000204463,ENSG00000125652,ENSG00000165943,ENSG00000255112…
GO:BP	positive regulation of translation	GO:0045727	false	0.000006044830891162449	5.218615844358593	136	1272	29	21017	ENSG00000167658,ENSG00000161970,ENSG00000122406,ENSG00000110321,ENSG00000087074,ENSG00000198034,ENSG00000132507,ENSG00000099622,ENSG00000102317,ENSG00000169714,ENSG00000153187,ENSG00000114867,ENSG00000065978,ENSG00000009307,ENSG00000067225,ENSG00000242372,ENSG00000181163,ENSG00000138668,ENSG00000215301,ENSG00000182768,ENSG00000168002,ENSG00000070756,ENSG00000126457,ENSG00000183978,ENSG00000100353…
GO:BP	regulation of cellular localization	GO:0060341	false	0.000006172641300451568	5.209528959669983	997	1272	108	21017	ENSG00000096384,ENSG00000109971,ENSG00000128016,ENSG00000104904,ENSG00000075624,ENSG00000245532,ENSG00000135821,ENSG00000204628,ENSG00000145741,ENSG00000117984,ENSG00000220205,ENSG00000141522,ENSG00000172270,ENSG00000185650,ENSG00000203879,ENSG00000161203,ENSG00000196531,ENSG00000198258,ENSG00000130726,ENSG00000102119,ENSG00000198355,ENSG00000132341,ENSG00000196924,ENSG00000160948,ENSG00000136003…
GO:BP	macromolecule metabolic process	GO:0043170	false	0.0000071526746917814175	5.145531526497153	12088	1272	831	21017	ENSG00000177954,ENSG00000106211,ENSG00000161016,ENSG00000137818,ENSG00000167526,ENSG00000142541,ENSG00000148303,ENSG00000137154,ENSG00000111640,ENSG00000142534,ENSG00000265972,ENSG00000140988,ENSG00000089157,ENSG00000142937,ENSG00000198755,ENSG00000100316,ENSG00000112306,ENSG00000167658,ENSG00000162244,ENSG00000229117,ENSG00000105193,ENSG00000231500,ENSG00000149806,ENSG00000108298,ENSG00000177600…
GO:BP	negative regulation of mRNA processing	GO:0050686	false	0.000008732678550553083	5.058852525904778	24	1272	12	21017	ENSG00000165119,ENSG00000122566,ENSG00000124193,ENSG00000115875,ENSG00000150459,ENSG00000181163,ENSG00000205937,ENSG00000126254,ENSG00000063244,ENSG00000011304,ENSG00000188529,ENSG00000100813
GO:BP	ribosomal small subunit assembly	GO:0000028	false	0.000010132932771687005	4.994264838724497	16	1272	10	21017	ENSG00000177954,ENSG00000115268,ENSG00000233927,ENSG00000164587,ENSG00000083845,ENSG00000105372,ENSG00000168028,ENSG00000125445,ENSG00000132591,ENSG00000146109
GO:BP	nitrogen compound transport	GO:0071705	false	0.000010689200552822127	4.9710547745368725	1909	1272	177	21017	ENSG00000106211,ENSG00000265972,ENSG00000143878,ENSG00000109971,ENSG00000128016,ENSG00000104904,ENSG00000170296,ENSG00000135404,ENSG00000135486,ENSG00000125691,ENSG00000075624,ENSG00000169100,ENSG00000245532,ENSG00000204628,ENSG00000005022,ENSG00000100836,ENSG00000044574,ENSG00000145741,ENSG00000100906,ENSG00000179218,ENSG00000220205,ENSG00000172270,ENSG00000185650,ENSG00000115307,ENSG00000203879…
GO:BP	membraneless organelle assembly	GO:0140694	false	0.000013040662070762738	4.884700359035098	402	1272	56	21017	ENSG00000177954,ENSG00000115268,ENSG00000184009,ENSG00000142676,ENSG00000233927,ENSG00000164587,ENSG00000122406,ENSG00000186468,ENSG00000083845,ENSG00000105372,ENSG00000172809,ENSG00000149273,ENSG00000115307,ENSG00000196230,ENSG00000105373,ENSG00000168028,ENSG00000099622,ENSG00000204389,ENSG00000196924,ENSG00000130724,ENSG00000153187,ENSG00000100664,ENSG00000204388,ENSG00000255112,ENSG00000177731…
GO:BP	ribosomal large subunit biogenesis	GO:0042273	false	0.0000197341715849281	4.704781100008056	66	1272	19	21017	ENSG00000148303,ENSG00000198755,ENSG00000147604,ENSG00000142676,ENSG00000136942,ENSG00000161970,ENSG00000122406,ENSG00000182899,ENSG00000188846,ENSG00000105373,ENSG00000242372,ENSG00000181163,ENSG00000145912,ENSG00000146223,ENSG00000148296,ENSG00000100138,ENSG00000179041,ENSG00000122034,ENSG00000171490
GO:BP	positive regulation of RNA metabolic process	GO:0051254	false	0.000020315380106757963	4.692175047483611	1844	1272	171	21017	ENSG00000173812,ENSG00000128272,ENSG00000171223,ENSG00000128016,ENSG00000130522,ENSG00000187514,ENSG00000075624,ENSG00000245532,ENSG00000169976,ENSG00000221869,ENSG00000173113,ENSG00000169564,ENSG00000044574,ENSG00000100906,ENSG00000152518,ENSG00000159335,ENSG00000107223,ENSG00000100201,ENSG00000165119,ENSG00000185650,ENSG00000100823,ENSG00000164032,ENSG00000196531,ENSG00000130726,ENSG00000243678…
GO:BP	nucleobase-containing compound catabolic process	GO:0034655	false	0.00002168178087320405	4.663905049087464	529	1272	67	21017	ENSG00000111640,ENSG00000149925,ENSG00000128016,ENSG00000111669,ENSG00000108654,ENSG00000245532,ENSG00000260032,ENSG00000152518,ENSG00000185650,ENSG00000100823,ENSG00000074800,ENSG00000026025,ENSG00000146278,ENSG00000134333,ENSG00000123144,ENSG00000099622,ENSG00000204389,ENSG00000168209,ENSG00000164896,ENSG00000153187,ENSG00000204388,ENSG00000103363,ENSG00000159388,ENSG00000089280,ENSG00000023191…
GO:BP	response to topologically incorrect protein	GO:0035966	false	0.000021917281485955462	4.659213314643219	152	1272	30	21017	ENSG00000106211,ENSG00000128272,ENSG00000096384,ENSG00000109971,ENSG00000204628,ENSG00000044574,ENSG00000087074,ENSG00000204389,ENSG00000135924,ENSG00000165280,ENSG00000103266,ENSG00000204209,ENSG00000080824,ENSG00000107175,ENSG00000168936,ENSG00000139644,ENSG00000115541,ENSG00000110011,ENSG00000108465,ENSG00000051108,ENSG00000086598,ENSG00000120885,ENSG00000086061,ENSG00000100219,ENSG00000213676…
GO:BP	viral gene expression	GO:0019080	false	0.000022963580674354195	4.638960392150908	103	1272	24	21017	ENSG00000128016,ENSG00000130811,ENSG00000136807,ENSG00000177606,ENSG00000142089,ENSG00000186834,ENSG00000115275,ENSG00000105698,ENSG00000197111,ENSG00000009307,ENSG00000165916,ENSG00000114902,ENSG00000161013,ENSG00000120948,ENSG00000171206,ENSG00000158773,ENSG00000126457,ENSG00000129128,ENSG00000100353,ENSG00000127022,ENSG00000011304,ENSG00000140564,ENSG00000069275,ENSG00000175390
GO:BP	response to oxidative stress	GO:0006979	false	0.000023832425371119098	4.622831758253858	398	1272	55	21017	ENSG00000198804,ENSG00000198888,ENSG00000198840,ENSG00000198786,ENSG00000265972,ENSG00000143878,ENSG00000128272,ENSG00000233276,ENSG00000084207,ENSG00000204628,ENSG00000167468,ENSG00000175334,ENSG00000126432,ENSG00000149273,ENSG00000243678,ENSG00000106153,ENSG00000170345,ENSG00000204389,ENSG00000133639,ENSG00000117592,ENSG00000204388,ENSG00000177606,ENSG00000142168,ENSG00000125995,ENSG00000143811…
GO:BP	protein localization to mitochondrion	GO:0070585	false	0.000027495924555772965	4.560731672500757	128	1272	27	21017	ENSG00000198258,ENSG00000214736,ENSG00000105701,ENSG00000099800,ENSG00000155463,ENSG00000143575,ENSG00000165943,ENSG00000125995,ENSG00000137409,ENSG00000163930,ENSG00000100216,ENSG00000080824,ENSG00000132286,ENSG00000196683,ENSG00000150779,ENSG00000214253,ENSG00000186010,ENSG00000105185,ENSG00000086061,ENSG00000173726,ENSG00000185825,ENSG00000126768,ENSG00000074582,ENSG00000134809,ENSG00000144381…
GO:BP	establishment of protein localization to mitochondrion	GO:0072655	false	0.00002849888657233511	4.545172107182254	120	1272	26	21017	ENSG00000198258,ENSG00000214736,ENSG00000099800,ENSG00000155463,ENSG00000143575,ENSG00000165943,ENSG00000125995,ENSG00000137409,ENSG00000163930,ENSG00000100216,ENSG00000080824,ENSG00000132286,ENSG00000196683,ENSG00000150779,ENSG00000214253,ENSG00000186010,ENSG00000105185,ENSG00000086061,ENSG00000173726,ENSG00000185825,ENSG00000126768,ENSG00000074582,ENSG00000134809,ENSG00000144381,ENSG00000213625…
GO:BP	establishment of localization in cell	GO:0051649	false	0.000028959365781538815	4.538210953545128	1976	1272	180	21017	ENSG00000106211,ENSG00000265972,ENSG00000143878,ENSG00000115268,ENSG00000184009,ENSG00000109971,ENSG00000104904,ENSG00000135404,ENSG00000135486,ENSG00000125691,ENSG00000075624,ENSG00000170315,ENSG00000245532,ENSG00000100836,ENSG00000044574,ENSG00000100906,ENSG00000179218,ENSG00000220205,ENSG00000141522,ENSG00000115307,ENSG00000196230,ENSG00000161203,ENSG00000130726,ENSG00000197746,ENSG00000170043…
GO:BP	response to unfolded protein	GO:0006986	false	0.000030760720313772364	4.512003499019051	137	1272	28	21017	ENSG00000106211,ENSG00000128272,ENSG00000096384,ENSG00000109971,ENSG00000204628,ENSG00000044574,ENSG00000087074,ENSG00000204389,ENSG00000135924,ENSG00000165280,ENSG00000103266,ENSG00000204209,ENSG00000080824,ENSG00000107175,ENSG00000168936,ENSG00000139644,ENSG00000115541,ENSG00000110011,ENSG00000108465,ENSG00000051108,ENSG00000086598,ENSG00000086061,ENSG00000100219,ENSG00000213676,ENSG00000145050…
GO:BP	regulation of protein localization	GO:0032880	false	0.00003303435509809462	4.481034167138476	891	1272	97	21017	ENSG00000096384,ENSG00000109971,ENSG00000104904,ENSG00000075624,ENSG00000135821,ENSG00000204628,ENSG00000145741,ENSG00000117984,ENSG00000220205,ENSG00000141522,ENSG00000172270,ENSG00000203879,ENSG00000161203,ENSG00000196531,ENSG00000198258,ENSG00000130726,ENSG00000102119,ENSG00000198355,ENSG00000132341,ENSG00000196924,ENSG00000160948,ENSG00000165527,ENSG00000136807,ENSG00000143575,ENSG00000135924…
GO:BP	negative regulation of phosphate metabolic process	GO:0045936	false	0.00003752918867917807	4.425630824235056	329	1272	48	21017	ENSG00000106211,ENSG00000120129,ENSG00000084207,ENSG00000204628,ENSG00000198668,ENSG00000087074,ENSG00000143933,ENSG00000105701,ENSG00000160014,ENSG00000168209,ENSG00000153187,ENSG00000114867,ENSG00000186834,ENSG00000172053,ENSG00000181163,ENSG00000144579,ENSG00000166311,ENSG00000120948,ENSG00000196262,ENSG00000185043,ENSG00000107140,ENSG00000175215,ENSG00000214253,ENSG00000108465,ENSG00000167470…
GO:BP	negative regulation of phosphorus metabolic process	GO:0010563	false	0.00003752918867917807	4.425630824235056	329	1272	48	21017	ENSG00000106211,ENSG00000120129,ENSG00000084207,ENSG00000204628,ENSG00000198668,ENSG00000087074,ENSG00000143933,ENSG00000105701,ENSG00000160014,ENSG00000168209,ENSG00000153187,ENSG00000114867,ENSG00000186834,ENSG00000172053,ENSG00000181163,ENSG00000144579,ENSG00000166311,ENSG00000120948,ENSG00000196262,ENSG00000185043,ENSG00000107140,ENSG00000175215,ENSG00000214253,ENSG00000108465,ENSG00000167470…
GO:BP	negative regulation of nucleobase-containing compound metabolic process	GO:0045934	false	0.00004137220121438809	4.38329137178444	1579	1272	150	21017	ENSG00000265972,ENSG00000128272,ENSG00000109971,ENSG00000128016,ENSG00000130522,ENSG00000135486,ENSG00000125691,ENSG00000255302,ENSG00000108654,ENSG00000164587,ENSG00000189060,ENSG00000147403,ENSG00000221869,ENSG00000123349,ENSG00000175602,ENSG00000184897,ENSG00000161547,ENSG00000179218,ENSG00000126432,ENSG00000165119,ENSG00000149273,ENSG00000100823,ENSG00000179632,ENSG00000074800,ENSG00000196531…
GO:BP	positive regulation of signal transduction by p53 class mediator	GO:1901798	false	0.00004497055409403006	4.347071761342505	32	1272	13	21017	ENSG00000115268,ENSG00000142676,ENSG00000125691,ENSG00000108654,ENSG00000008988,ENSG00000170315,ENSG00000161970,ENSG00000171863,ENSG00000145592,ENSG00000132507,ENSG00000186834,ENSG00000106400,ENSG00000108465
GO:BP	mRNA catabolic process	GO:0006402	false	0.000045578767072704586	4.341237426868743	250	1272	40	21017	ENSG00000128016,ENSG00000108654,ENSG00000260032,ENSG00000152518,ENSG00000185650,ENSG00000100823,ENSG00000026025,ENSG00000146278,ENSG00000099622,ENSG00000204389,ENSG00000164896,ENSG00000153187,ENSG00000204388,ENSG00000159388,ENSG00000089280,ENSG00000023191,ENSG00000177733,ENSG00000065978,ENSG00000197451,ENSG00000009307,ENSG00000088247,ENSG00000265241,ENSG00000181163,ENSG00000189266,ENSG00000205937…
GO:BP	negative regulation of catabolic process	GO:0009895	false	0.000045866831678424755	4.3385012583877485	352	1272	50	21017	ENSG00000096384,ENSG00000142676,ENSG00000128016,ENSG00000125691,ENSG00000122406,ENSG00000171863,ENSG00000155876,ENSG00000110321,ENSG00000162191,ENSG00000105373,ENSG00000099622,ENSG00000101439,ENSG00000196924,ENSG00000168209,ENSG00000178252,ENSG00000153187,ENSG00000104852,ENSG00000204308,ENSG00000143384,ENSG00000204463,ENSG00000089280,ENSG00000114867,ENSG00000177733,ENSG00000065978,ENSG00000138085…
GO:BP	cellular component organization or biogenesis	GO:0071840	true	0.0000517763902179788	4.2858682312874095	8323	1272	598	21017	ENSG00000198938,ENSG00000198886,ENSG00000198763,ENSG00000198888,ENSG00000198695,ENSG00000198786,ENSG00000205542,ENSG00000177954,ENSG00000034510,ENSG00000142541,ENSG00000148303,ENSG00000137154,ENSG00000111640,ENSG00000142534,ENSG00000089157,ENSG00000142937,ENSG00000198755,ENSG00000197956,ENSG00000112306,ENSG00000143878,ENSG00000105193,ENSG00000166710,ENSG00000115268,ENSG00000118181,ENSG00000149925…
GO:BP	regulation of protein modification process	GO:0031399	false	0.0000561732838196455	4.250470187071597	1166	1272	118	21017	ENSG00000106211,ENSG00000140988,ENSG00000096384,ENSG00000120129,ENSG00000142676,ENSG00000170296,ENSG00000125691,ENSG00000075624,ENSG00000170315,ENSG00000122406,ENSG00000084207,ENSG00000171863,ENSG00000204628,ENSG00000044574,ENSG00000198668,ENSG00000087074,ENSG00000162191,ENSG00000149273,ENSG00000105373,ENSG00000143543,ENSG00000215021,ENSG00000143933,ENSG00000204389,ENSG00000105701,ENSG00000168090…
GO:BP	protein transport	GO:0015031	false	0.00005906151703969531	4.228695402045728	1428	1272	138	21017	ENSG00000106211,ENSG00000265972,ENSG00000143878,ENSG00000109971,ENSG00000104904,ENSG00000170296,ENSG00000135404,ENSG00000125691,ENSG00000204628,ENSG00000044574,ENSG00000145741,ENSG00000100906,ENSG00000179218,ENSG00000220205,ENSG00000172270,ENSG00000115307,ENSG00000203879,ENSG00000161203,ENSG00000196531,ENSG00000130726,ENSG00000102119,ENSG00000214736,ENSG00000198355,ENSG00000215021,ENSG00000132341…
GO:BP	proteolysis	GO:0006508	false	0.00006578953602991798	4.181843176383738	1457	1272	140	21017	ENSG00000111640,ENSG00000143947,ENSG00000096384,ENSG00000142676,ENSG00000233276,ENSG00000150991,ENSG00000170296,ENSG00000125691,ENSG00000170315,ENSG00000122406,ENSG00000171863,ENSG00000204628,ENSG00000221983,ENSG00000159377,ENSG00000044574,ENSG00000175756,ENSG00000117984,ENSG00000162191,ENSG00000092010,ENSG00000159069,ENSG00000115307,ENSG00000074800,ENSG00000105373,ENSG00000126247,ENSG00000101439…
GO:BP	positive regulation of proteolysis	GO:0045862	false	0.0000688020245270146	4.162398782288111	234	1272	38	21017	ENSG00000170296,ENSG00000204628,ENSG00000175756,ENSG00000074800,ENSG00000105373,ENSG00000087191,ENSG00000204389,ENSG00000117362,ENSG00000182087,ENSG00000204388,ENSG00000103363,ENSG00000135924,ENSG00000204463,ENSG00000030582,ENSG00000165280,ENSG00000103266,ENSG00000205155,ENSG00000165916,ENSG00000179262,ENSG00000177383,ENSG00000186010,ENSG00000051108,ENSG00000120885,ENSG00000013275,ENSG00000100219…
GO:BP	RNA localization	GO:0006403	false	0.00007984791986294052	4.097736393286471	197	1272	34	21017	ENSG00000128016,ENSG00000135486,ENSG00000245532,ENSG00000100836,ENSG00000185650,ENSG00000136450,ENSG00000132341,ENSG00000122566,ENSG00000198563,ENSG00000112081,ENSG00000153187,ENSG00000065978,ENSG00000115875,ENSG00000120438,ENSG00000088247,ENSG00000265241,ENSG00000162231,ENSG00000160679,ENSG00000137312,ENSG00000135624,ENSG00000146731,ENSG00000147400,ENSG00000114503,ENSG00000182117,ENSG00000145912…
GO:BP	regulation of intracellular signal transduction	GO:1902531	false	0.0000802446644820338	4.095583834475049	1935	1272	175	21017	ENSG00000205542,ENSG00000106211,ENSG00000111640,ENSG00000133112,ENSG00000115268,ENSG00000128272,ENSG00000109971,ENSG00000120129,ENSG00000142676,ENSG00000233276,ENSG00000170296,ENSG00000125691,ENSG00000108654,ENSG00000008988,ENSG00000170315,ENSG00000161970,ENSG00000122406,ENSG00000084207,ENSG00000171863,ENSG00000204628,ENSG00000178719,ENSG00000100097,ENSG00000155876,ENSG00000044574,ENSG00000099860…
GO:BP	regulation of localization	GO:0032879	false	0.00008359792736756184	4.077804489833582	2005	1272	180	21017	ENSG00000205542,ENSG00000166710,ENSG00000128272,ENSG00000096384,ENSG00000184009,ENSG00000109971,ENSG00000128016,ENSG00000104904,ENSG00000135404,ENSG00000075624,ENSG00000169100,ENSG00000245532,ENSG00000135821,ENSG00000204628,ENSG00000005022,ENSG00000145741,ENSG00000100906,ENSG00000179218,ENSG00000117984,ENSG00000198668,ENSG00000220205,ENSG00000141522,ENSG00000172270,ENSG00000165119,ENSG00000185650…
GO:BP	regulation of protein ubiquitination	GO:0031396	false	0.00009089592328646515	4.041455594598665	198	1272	34	21017	ENSG00000140988,ENSG00000096384,ENSG00000142676,ENSG00000170296,ENSG00000125691,ENSG00000170315,ENSG00000122406,ENSG00000171863,ENSG00000044574,ENSG00000162191,ENSG00000149273,ENSG00000204389,ENSG00000160948,ENSG00000204388,ENSG00000135924,ENSG00000132522,ENSG00000103266,ENSG00000204209,ENSG00000166681,ENSG00000080824,ENSG00000113558,ENSG00000181163,ENSG00000196262,ENSG00000215301,ENSG00000063244…
GO:BP	RNA catabolic process	GO:0006401	false	0.00010153678098125434	3.993376609143336	308	1272	45	21017	ENSG00000128016,ENSG00000108654,ENSG00000245532,ENSG00000260032,ENSG00000152518,ENSG00000185650,ENSG00000100823,ENSG00000026025,ENSG00000146278,ENSG00000123144,ENSG00000099622,ENSG00000204389,ENSG00000164896,ENSG00000153187,ENSG00000204388,ENSG00000103363,ENSG00000159388,ENSG00000089280,ENSG00000023191,ENSG00000177733,ENSG00000065978,ENSG00000197451,ENSG00000009307,ENSG00000088247,ENSG00000265241…
GO:BP	apoptotic mitochondrial changes	GO:0008637	false	0.0001331767987116587	3.8755714288380636	104	1272	23	21017	ENSG00000233276,ENSG00000169100,ENSG00000005022,ENSG00000143543,ENSG00000204389,ENSG00000140983,ENSG00000143384,ENSG00000165943,ENSG00000165678,ENSG00000214253,ENSG00000120885,ENSG00000105185,ENSG00000169230,ENSG00000250479,ENSG00000170855,ENSG00000129473,ENSG00000158941,ENSG00000137331,ENSG00000144381,ENSG00000187838,ENSG00000140939,ENSG00000151729,ENSG00000130770
GO:BP	biological process involved in symbiotic interaction	GO:0044403	true	0.00013618044961454667	3.8658852362849028	311	1272	45	21017	ENSG00000111640,ENSG00000156508,ENSG00000096384,ENSG00000233276,ENSG00000100097,ENSG00000219200,ENSG00000172270,ENSG00000168028,ENSG00000204389,ENSG00000130724,ENSG00000136807,ENSG00000204388,ENSG00000185624,ENSG00000255112,ENSG00000177606,ENSG00000110651,ENSG00000142089,ENSG00000125995,ENSG00000165916,ENSG00000254505,ENSG00000172757,ENSG00000136271,ENSG00000164733,ENSG00000166311,ENSG00000120948…
GO:BP	negative regulation of protein modification by small protein conjugation or removal	GO:1903321	false	0.00015398192749912305	3.81253024830629	89	1272	21	21017	ENSG00000142676,ENSG00000125691,ENSG00000122406,ENSG00000171863,ENSG00000162191,ENSG00000149273,ENSG00000204389,ENSG00000160948,ENSG00000204388,ENSG00000135924,ENSG00000132522,ENSG00000166681,ENSG00000173039,ENSG00000196262,ENSG00000063244,ENSG00000166170,ENSG00000086061,ENSG00000102409,ENSG00000064961,ENSG00000147162,ENSG00000136158
GO:BP	negative regulation of intracellular signal transduction	GO:1902532	false	0.00017332063986427246	3.761149716308504	640	1272	74	21017	ENSG00000205542,ENSG00000106211,ENSG00000133112,ENSG00000128272,ENSG00000109971,ENSG00000120129,ENSG00000233276,ENSG00000084207,ENSG00000204628,ENSG00000178719,ENSG00000044574,ENSG00000100906,ENSG00000179218,ENSG00000087074,ENSG00000175334,ENSG00000074800,ENSG00000105373,ENSG00000215021,ENSG00000204389,ENSG00000168209,ENSG00000108523,ENSG00000089220,ENSG00000132522,ENSG00000172053,ENSG00000197111…
GO:BP	biological process involved in interspecies interaction between organisms	GO:0044419	false	0.00017852072377518564	3.7483113610711896	1724	1272	158	21017	ENSG00000106211,ENSG00000142541,ENSG00000111640,ENSG00000133112,ENSG00000149806,ENSG00000166710,ENSG00000156508,ENSG00000204592,ENSG00000204525,ENSG00000096384,ENSG00000184009,ENSG00000109971,ENSG00000128016,ENSG00000233276,ENSG00000206503,ENSG00000084207,ENSG00000188229,ENSG00000254772,ENSG00000100097,ENSG00000100836,ENSG00000219200,ENSG00000134419,ENSG00000100906,ENSG00000179218,ENSG00000105372…
GO:BP	ERAD pathway	GO:0036503	false	0.00020592261926740345	3.686295946322821	68	1272	18	21017	ENSG00000044574,ENSG00000162191,ENSG00000115307,ENSG00000166598,ENSG00000182087,ENSG00000204308,ENSG00000135924,ENSG00000204463,ENSG00000165280,ENSG00000103266,ENSG00000167671,ENSG00000168936,ENSG00000051108,ENSG00000100219,ENSG00000172046,ENSG00000185825,ENSG00000162298,ENSG00000131871
GO:BP	translational elongation	GO:0006414	false	0.0002443282957919782	3.6120262342352865	76	1272	19	21017	ENSG00000137818,ENSG00000167658,ENSG00000177600,ENSG00000156508,ENSG00000114942,ENSG00000204628,ENSG00000254772,ENSG00000178952,ENSG00000178980,ENSG00000132507,ENSG00000103363,ENSG00000163516,ENSG00000143742,ENSG00000031698,ENSG00000133142,ENSG00000204351,ENSG00000114626,ENSG00000104529,ENSG00000180304
GO:BP	positive regulation of proteasomal protein catabolic process	GO:1901800	false	0.0002649168678412833	3.5768903883348298	116	1272	24	21017	ENSG00000170296,ENSG00000204628,ENSG00000105373,ENSG00000087191,ENSG00000204389,ENSG00000182087,ENSG00000204388,ENSG00000103363,ENSG00000135924,ENSG00000204463,ENSG00000165280,ENSG00000103266,ENSG00000165916,ENSG00000179262,ENSG00000051108,ENSG00000120885,ENSG00000013275,ENSG00000100219,ENSG00000107404,ENSG00000185825,ENSG00000188612,ENSG00000176046,ENSG00000187866,ENSG00000111667
GO:BP	regulation of biosynthetic process	GO:0009889	false	0.00028854853456401015	3.539781126977845	5795	1272	433	21017	ENSG00000205542,ENSG00000106211,ENSG00000142541,ENSG00000111640,ENSG00000265972,ENSG00000167658,ENSG00000166710,ENSG00000173812,ENSG00000128272,ENSG00000171223,ENSG00000204592,ENSG00000096384,ENSG00000184009,ENSG00000109971,ENSG00000142676,ENSG00000128016,ENSG00000130522,ENSG00000233276,ENSG00000110700,ENSG00000187514,ENSG00000135486,ENSG00000125691,ENSG00000206503,ENSG00000255302,ENSG00000108518…
GO:BP	negative regulation of phosphorylation	GO:0042326	false	0.0003029490891089327	3.5186303489788355	288	1272	42	21017	ENSG00000106211,ENSG00000120129,ENSG00000084207,ENSG00000204628,ENSG00000198668,ENSG00000143933,ENSG00000105701,ENSG00000160014,ENSG00000153187,ENSG00000114867,ENSG00000186834,ENSG00000172053,ENSG00000181163,ENSG00000144579,ENSG00000166311,ENSG00000120948,ENSG00000196262,ENSG00000185043,ENSG00000107140,ENSG00000175215,ENSG00000108465,ENSG00000167470,ENSG00000086598,ENSG00000114388,ENSG00000116717…
GO:BP	phosphate-containing compound metabolic process	GO:0006796	false	0.00030545000203778045	3.5150598676346174	2550	1272	216	21017	ENSG00000198886,ENSG00000198899,ENSG00000198763,ENSG00000198888,ENSG00000228253,ENSG00000198840,ENSG00000212907,ENSG00000198695,ENSG00000198786,ENSG00000205542,ENSG00000106211,ENSG00000111640,ENSG00000149925,ENSG00000096384,ENSG00000109971,ENSG00000120129,ENSG00000111669,ENSG00000075624,ENSG00000084207,ENSG00000204628,ENSG00000110955,ENSG00000167468,ENSG00000198668,ENSG00000087074,ENSG00000103024…
GO:BP	phosphorus metabolic process	GO:0006793	false	0.00033462982445335836	3.4754353544128023	2553	1272	216	21017	ENSG00000198886,ENSG00000198899,ENSG00000198763,ENSG00000198888,ENSG00000228253,ENSG00000198840,ENSG00000212907,ENSG00000198695,ENSG00000198786,ENSG00000205542,ENSG00000106211,ENSG00000111640,ENSG00000149925,ENSG00000096384,ENSG00000109971,ENSG00000120129,ENSG00000111669,ENSG00000075624,ENSG00000084207,ENSG00000204628,ENSG00000110955,ENSG00000167468,ENSG00000198668,ENSG00000087074,ENSG00000103024…
GO:BP	cell cycle	GO:0007049	true	0.0003435304284176297	3.4640347890015377	1824	1272	164	21017	ENSG00000265972,ENSG00000143878,ENSG00000171223,ENSG00000096384,ENSG00000120129,ENSG00000130522,ENSG00000125691,ENSG00000255302,ENSG00000075624,ENSG00000170315,ENSG00000182154,ENSG00000161970,ENSG00000114391,ENSG00000204628,ENSG00000188229,ENSG00000005022,ENSG00000110321,ENSG00000134419,ENSG00000099860,ENSG00000175756,ENSG00000179218,ENSG00000152518,ENSG00000198668,ENSG00000087074,ENSG00000175334…
GO:BP	negative regulation of post-translational protein modification	GO:1901874	false	0.00034635819091609885	3.4604745374118666	93	1272	21	21017	ENSG00000142676,ENSG00000125691,ENSG00000122406,ENSG00000171863,ENSG00000162191,ENSG00000149273,ENSG00000204389,ENSG00000160948,ENSG00000204388,ENSG00000135924,ENSG00000132522,ENSG00000166681,ENSG00000173039,ENSG00000196262,ENSG00000063244,ENSG00000166170,ENSG00000086061,ENSG00000102409,ENSG00000064961,ENSG00000147162,ENSG00000136158
GO:BP	negative regulation of macromolecule metabolic process	GO:0010605	false	0.00041740978313632195	3.379437376276005	3197	1272	260	21017	ENSG00000106211,ENSG00000142541,ENSG00000111640,ENSG00000265972,ENSG00000128272,ENSG00000096384,ENSG00000109971,ENSG00000120129,ENSG00000142676,ENSG00000128016,ENSG00000130522,ENSG00000110700,ENSG00000135486,ENSG00000125691,ENSG00000255302,ENSG00000108654,ENSG00000164587,ENSG00000122406,ENSG00000245532,ENSG00000084207,ENSG00000171863,ENSG00000204628,ENSG00000189060,ENSG00000147403,ENSG00000221869…
GO:BP	proteasome-mediated ubiquitin-dependent protein catabolic process	GO:0043161	false	0.0004509185311722216	3.3459019163446495	400	1272	52	21017	ENSG00000096384,ENSG00000142676,ENSG00000170296,ENSG00000204628,ENSG00000159377,ENSG00000162191,ENSG00000159069,ENSG00000105373,ENSG00000087191,ENSG00000204389,ENSG00000142507,ENSG00000101182,ENSG00000204388,ENSG00000103363,ENSG00000175166,ENSG00000135924,ENSG00000204463,ENSG00000165280,ENSG00000103266,ENSG00000197111,ENSG00000124702,ENSG00000099341,ENSG00000165916,ENSG00000179262,ENSG00000159352…
GO:BP	nucleic acid catabolic process	GO:0141188	false	0.00047209938858275925	3.325966562024381	335	1272	46	21017	ENSG00000128016,ENSG00000108654,ENSG00000245532,ENSG00000260032,ENSG00000152518,ENSG00000185650,ENSG00000100823,ENSG00000026025,ENSG00000146278,ENSG00000123144,ENSG00000099622,ENSG00000204389,ENSG00000164896,ENSG00000153187,ENSG00000204388,ENSG00000103363,ENSG00000159388,ENSG00000089280,ENSG00000023191,ENSG00000177733,ENSG00000065978,ENSG00000197451,ENSG00000009307,ENSG00000088247,ENSG00000265241…
GO:BP	positive regulation of proteolysis involved in protein catabolic process	GO:1903052	false	0.0005663627891626397	3.2469052881435054	138	1272	26	21017	ENSG00000170296,ENSG00000204628,ENSG00000105373,ENSG00000087191,ENSG00000204389,ENSG00000182087,ENSG00000204388,ENSG00000103363,ENSG00000135924,ENSG00000204463,ENSG00000165280,ENSG00000103266,ENSG00000165916,ENSG00000179262,ENSG00000177383,ENSG00000051108,ENSG00000120885,ENSG00000013275,ENSG00000100219,ENSG00000107404,ENSG00000185825,ENSG00000188612,ENSG00000176046,ENSG00000187866,ENSG00000130770…
GO:BP	positive regulation of protein catabolic process	GO:0045732	false	0.000632285380452471	3.1990868597212136	214	1272	34	21017	ENSG00000104904,ENSG00000170296,ENSG00000204628,ENSG00000105373,ENSG00000087191,ENSG00000204389,ENSG00000160948,ENSG00000182087,ENSG00000204388,ENSG00000103363,ENSG00000135924,ENSG00000204463,ENSG00000165280,ENSG00000110651,ENSG00000103266,ENSG00000165916,ENSG00000080824,ENSG00000179262,ENSG00000269858,ENSG00000186010,ENSG00000051108,ENSG00000120885,ENSG00000013275,ENSG00000100219,ENSG00000107404…
GO:BP	organophosphate metabolic process	GO:0019637	false	0.0006409463945095717	3.1931782911398403	1063	1272	106	21017	ENSG00000198886,ENSG00000198899,ENSG00000198763,ENSG00000198888,ENSG00000228253,ENSG00000198840,ENSG00000212907,ENSG00000198695,ENSG00000198786,ENSG00000205542,ENSG00000111640,ENSG00000149925,ENSG00000109971,ENSG00000111669,ENSG00000110955,ENSG00000167468,ENSG00000103024,ENSG00000074800,ENSG00000243678,ENSG00000134333,ENSG00000215021,ENSG00000099624,ENSG00000185883,ENSG00000204389,ENSG00000197858…
GO:BP	gene expression	GO:0010467	false	0.0006674676092997565	3.175569804785406	9217	1272	645	21017	ENSG00000177954,ENSG00000106211,ENSG00000161016,ENSG00000137818,ENSG00000167526,ENSG00000142541,ENSG00000148303,ENSG00000137154,ENSG00000111640,ENSG00000142534,ENSG00000265972,ENSG00000140988,ENSG00000089157,ENSG00000142937,ENSG00000198755,ENSG00000100316,ENSG00000112306,ENSG00000167658,ENSG00000162244,ENSG00000229117,ENSG00000105193,ENSG00000231500,ENSG00000149806,ENSG00000108298,ENSG00000177600…
GO:BP	macromolecule biosynthetic process	GO:0009059	false	0.0006749162281141743	3.1707501292808864	9660	1272	672	21017	ENSG00000177954,ENSG00000106211,ENSG00000161016,ENSG00000137818,ENSG00000167526,ENSG00000142541,ENSG00000148303,ENSG00000137154,ENSG00000111640,ENSG00000142534,ENSG00000265972,ENSG00000140988,ENSG00000089157,ENSG00000142937,ENSG00000198755,ENSG00000100316,ENSG00000112306,ENSG00000167658,ENSG00000162244,ENSG00000229117,ENSG00000105193,ENSG00000231500,ENSG00000149806,ENSG00000108298,ENSG00000177600…
GO:BP	protein targeting to mitochondrion	GO:0006626	false	0.000712043375706997	3.147493549542341	105	1272	22	21017	ENSG00000198258,ENSG00000214736,ENSG00000099800,ENSG00000143575,ENSG00000125995,ENSG00000137409,ENSG00000163930,ENSG00000100216,ENSG00000080824,ENSG00000132286,ENSG00000196683,ENSG00000150779,ENSG00000214253,ENSG00000186010,ENSG00000105185,ENSG00000173726,ENSG00000185825,ENSG00000126768,ENSG00000134809,ENSG00000144381,ENSG00000213625,ENSG00000130770
GO:BP	macromolecule modification	GO:0043412	false	0.0007121400291775261	3.1474346019814745	3129	1272	254	21017	ENSG00000106211,ENSG00000111640,ENSG00000140988,ENSG00000143947,ENSG00000096384,ENSG00000120129,ENSG00000142676,ENSG00000150991,ENSG00000170296,ENSG00000125691,ENSG00000075624,ENSG00000170315,ENSG00000122406,ENSG00000084207,ENSG00000171863,ENSG00000135821,ENSG00000204628,ENSG00000221983,ENSG00000173113,ENSG00000044574,ENSG00000228474,ENSG00000198668,ENSG00000087074,ENSG00000162191,ENSG00000159069…
GO:BP	response to cytokine	GO:0034097	false	0.0007184621573248021	3.1435961019874283	937	1272	96	21017	ENSG00000205542,ENSG00000142541,ENSG00000111640,ENSG00000100316,ENSG00000125148,ENSG00000105193,ENSG00000096384,ENSG00000184009,ENSG00000120129,ENSG00000128016,ENSG00000084207,ENSG00000110955,ENSG00000156976,ENSG00000005022,ENSG00000155876,ENSG00000044574,ENSG00000100906,ENSG00000152518,ENSG00000198668,ENSG00000168906,ENSG00000185650,ENSG00000149273,ENSG00000026025,ENSG00000170345,ENSG00000132507…
GO:BP	response to peptide	GO:1901652	false	0.0007273268058892204	3.13827040605535	950	1272	97	21017	ENSG00000205542,ENSG00000142541,ENSG00000111640,ENSG00000100316,ENSG00000125148,ENSG00000105193,ENSG00000096384,ENSG00000184009,ENSG00000120129,ENSG00000128016,ENSG00000084207,ENSG00000110955,ENSG00000156976,ENSG00000005022,ENSG00000155876,ENSG00000044574,ENSG00000100906,ENSG00000152518,ENSG00000198668,ENSG00000168906,ENSG00000185650,ENSG00000149273,ENSG00000026025,ENSG00000170345,ENSG00000132507…
GO:BP	positive regulation of protein localization to nucleus	GO:1900182	false	0.0007414580594109556	3.1299134098163592	97	1272	21	21017	ENSG00000130726,ENSG00000132341,ENSG00000196924,ENSG00000120438,ENSG00000080824,ENSG00000146834,ENSG00000181163,ENSG00000172057,ENSG00000178028,ENSG00000120948,ENSG00000107140,ENSG00000135624,ENSG00000146731,ENSG00000171206,ENSG00000108465,ENSG00000134248,ENSG00000156261,ENSG00000100219,ENSG00000068001,ENSG00000166226,ENSG00000115484
GO:BP	regulation of ubiquitin-dependent protein catabolic process	GO:2000058	false	0.0007721356479655756	3.1123063965711255	177	1272	30	21017	ENSG00000096384,ENSG00000142676,ENSG00000170296,ENSG00000125691,ENSG00000122406,ENSG00000171863,ENSG00000204628,ENSG00000162191,ENSG00000105373,ENSG00000204389,ENSG00000204388,ENSG00000103363,ENSG00000135924,ENSG00000204463,ENSG00000165280,ENSG00000103266,ENSG00000179262,ENSG00000188021,ENSG00000177383,ENSG00000051108,ENSG00000166170,ENSG00000120885,ENSG00000107404,ENSG00000185825,ENSG00000188612…
GO:BP	organophosphate biosynthetic process	GO:0090407	false	0.0008156668497053612	3.088487187910555	617	1272	70	21017	ENSG00000198886,ENSG00000198899,ENSG00000198763,ENSG00000198888,ENSG00000228253,ENSG00000198840,ENSG00000212907,ENSG00000198695,ENSG00000198786,ENSG00000205542,ENSG00000149925,ENSG00000111669,ENSG00000110955,ENSG00000103024,ENSG00000074800,ENSG00000243678,ENSG00000099624,ENSG00000185883,ENSG00000197858,ENSG00000140990,ENSG00000143774,ENSG00000124172,ENSG00000154518,ENSG00000178035,ENSG00000169738…
GO:BP	regulation of macromolecule biosynthetic process	GO:0010556	false	0.0009313782183442581	3.0308739229026527	5633	1272	419	21017	ENSG00000106211,ENSG00000142541,ENSG00000111640,ENSG00000265972,ENSG00000167658,ENSG00000166710,ENSG00000173812,ENSG00000128272,ENSG00000171223,ENSG00000204592,ENSG00000184009,ENSG00000109971,ENSG00000142676,ENSG00000128016,ENSG00000130522,ENSG00000233276,ENSG00000110700,ENSG00000187514,ENSG00000135486,ENSG00000125691,ENSG00000206503,ENSG00000255302,ENSG00000108518,ENSG00000108654,ENSG00000075624…
GO:BP	negative regulation of RNA metabolic process	GO:0051253	false	0.0009830957954195853	3.0074041613183438	1457	1272	135	21017	ENSG00000265972,ENSG00000128272,ENSG00000109971,ENSG00000128016,ENSG00000130522,ENSG00000125691,ENSG00000255302,ENSG00000108654,ENSG00000164587,ENSG00000147403,ENSG00000221869,ENSG00000123349,ENSG00000175602,ENSG00000161547,ENSG00000179218,ENSG00000126432,ENSG00000165119,ENSG00000100823,ENSG00000179632,ENSG00000074800,ENSG00000196531,ENSG00000130726,ENSG00000105373,ENSG00000175550,ENSG00000215021…
GO:BP	'de novo' protein folding	GO:0006458	false	0.0009881979005626046	3.0051560731090636	40	1272	13	21017	ENSG00000109971,ENSG00000044574,ENSG00000204389,ENSG00000204388,ENSG00000115541,ENSG00000110958,ENSG00000019582,ENSG00000113013,ENSG00000100380,ENSG00000088832,ENSG00000128228,ENSG00000144381,ENSG00000166226
GO:BP	protein localization to nucleoplasm	GO:1990173	false	0.001058304896194286	2.975389194627253	14	1272	8	21017	ENSG00000105373,ENSG00000120438,ENSG00000146834,ENSG00000135624,ENSG00000146731,ENSG00000156261,ENSG00000166226,ENSG00000115484
GO:BP	regulation of RNA metabolic process	GO:0051252	false	0.001148816794985332	2.9397492239407925	3709	1272	292	21017	ENSG00000265972,ENSG00000173812,ENSG00000128272,ENSG00000171223,ENSG00000109971,ENSG00000128016,ENSG00000130522,ENSG00000187514,ENSG00000135486,ENSG00000125691,ENSG00000255302,ENSG00000108518,ENSG00000108654,ENSG00000075624,ENSG00000164587,ENSG00000245532,ENSG00000169976,ENSG00000147403,ENSG00000221869,ENSG00000260032,ENSG00000173113,ENSG00000123349,ENSG00000169564,ENSG00000175602,ENSG00000044574…
GO:BP	protein modification by small protein conjugation	GO:0032446	false	0.0012088231861631705	2.9176372184852544	846	1272	88	21017	ENSG00000140988,ENSG00000143947,ENSG00000096384,ENSG00000142676,ENSG00000150991,ENSG00000170296,ENSG00000125691,ENSG00000170315,ENSG00000122406,ENSG00000171863,ENSG00000204628,ENSG00000221983,ENSG00000044574,ENSG00000162191,ENSG00000159069,ENSG00000149273,ENSG00000130726,ENSG00000204389,ENSG00000168090,ENSG00000160948,ENSG00000168894,ENSG00000130725,ENSG00000108523,ENSG00000204388,ENSG00000204308…
GO:BP	negative regulation of protein ubiquitination	GO:0031397	false	0.0012761562608484152	2.8940961445261197	76	1272	18	21017	ENSG00000142676,ENSG00000125691,ENSG00000122406,ENSG00000171863,ENSG00000162191,ENSG00000149273,ENSG00000204389,ENSG00000160948,ENSG00000204388,ENSG00000132522,ENSG00000166681,ENSG00000196262,ENSG00000063244,ENSG00000166170,ENSG00000086061,ENSG00000102409,ENSG00000147162,ENSG00000136158
GO:BP	protein modification by small protein conjugation or removal	GO:0070647	false	0.0012931762422228748	2.888342282692004	962	1272	97	21017	ENSG00000140988,ENSG00000143947,ENSG00000096384,ENSG00000142676,ENSG00000150991,ENSG00000170296,ENSG00000125691,ENSG00000170315,ENSG00000122406,ENSG00000171863,ENSG00000204628,ENSG00000221983,ENSG00000044574,ENSG00000162191,ENSG00000159069,ENSG00000149273,ENSG00000130726,ENSG00000105373,ENSG00000204389,ENSG00000168090,ENSG00000160948,ENSG00000168894,ENSG00000130725,ENSG00000108523,ENSG00000204388…
GO:BP	vacuole organization	GO:0007033	true	0.001511098688285392	2.8207071714133374	232	1272	35	21017	ENSG00000170296,ENSG00000219200,ENSG00000117984,ENSG00000185883,ENSG00000130724,ENSG00000117410,ENSG00000166340,ENSG00000128524,ENSG00000127774,ENSG00000204308,ENSG00000071553,ENSG00000030582,ENSG00000165943,ENSG00000255112,ENSG00000174903,ENSG00000254505,ENSG00000198925,ENSG00000034713,ENSG00000188021,ENSG00000143553,ENSG00000213689,ENSG00000139112,ENSG00000140474,ENSG00000185896,ENSG00000132612…
GO:BP	macroautophagy	GO:0016236	false	0.0015537073456589532	2.808630780988576	338	1272	45	21017	ENSG00000111640,ENSG00000170296,ENSG00000005022,ENSG00000117984,ENSG00000198668,ENSG00000115307,ENSG00000126247,ENSG00000215021,ENSG00000185883,ENSG00000130724,ENSG00000160948,ENSG00000117410,ENSG00000127774,ENSG00000204308,ENSG00000165943,ENSG00000255112,ENSG00000165280,ENSG00000103266,ENSG00000143222,ENSG00000167671,ENSG00000174903,ENSG00000254505,ENSG00000198925,ENSG00000144567,ENSG00000034713…
GO:BP	regulation of signal transduction by p53 class mediator	GO:1901796	false	0.0016633986031804509	2.7790036675461973	110	1272	22	21017	ENSG00000115268,ENSG00000142676,ENSG00000125691,ENSG00000108654,ENSG00000008988,ENSG00000170315,ENSG00000161970,ENSG00000122406,ENSG00000171863,ENSG00000145592,ENSG00000165119,ENSG00000105373,ENSG00000132507,ENSG00000186834,ENSG00000165782,ENSG00000106400,ENSG00000181163,ENSG00000019582,ENSG00000108465,ENSG00000183255,ENSG00000179041,ENSG00000170855
GO:BP	establishment of protein localization to organelle	GO:0072594	false	0.0017191618473987396	2.7646832355157147	666	1272	73	21017	ENSG00000265972,ENSG00000109971,ENSG00000125691,ENSG00000140319,ENSG00000044574,ENSG00000100906,ENSG00000198258,ENSG00000130726,ENSG00000214736,ENSG00000215021,ENSG00000132341,ENSG00000196924,ENSG00000160948,ENSG00000182934,ENSG00000274012,ENSG00000099800,ENSG00000155463,ENSG00000132471,ENSG00000143575,ENSG00000204463,ENSG00000165943,ENSG00000125995,ENSG00000120438,ENSG00000137409,ENSG00000163930…
GO:BP	regulation of generation of precursor metabolites and energy	GO:0043467	false	0.0018108116025300337	2.7421267314848112	137	1272	25	21017	ENSG00000105373,ENSG00000106153,ENSG00000215021,ENSG00000168209,ENSG00000136003,ENSG00000165280,ENSG00000165678,ENSG00000242372,ENSG00000189043,ENSG00000213689,ENSG00000182199,ENSG00000178567,ENSG00000161999,ENSG00000213465,ENSG00000167965,ENSG00000169230,ENSG00000067560,ENSG00000176046,ENSG00000171314,ENSG00000147162,ENSG00000137331,ENSG00000112695,ENSG00000131871,ENSG00000161281,ENSG00000170955
GO:BP	intracellular signal transduction	GO:0035556	false	0.0018779879672898008	2.72630719468779	2946	1272	239	21017	ENSG00000205542,ENSG00000106211,ENSG00000137154,ENSG00000111640,ENSG00000143878,ENSG00000133112,ENSG00000115268,ENSG00000128272,ENSG00000171223,ENSG00000109971,ENSG00000120129,ENSG00000142676,ENSG00000128016,ENSG00000233276,ENSG00000170296,ENSG00000125691,ENSG00000108654,ENSG00000008988,ENSG00000170315,ENSG00000161970,ENSG00000122406,ENSG00000084207,ENSG00000171863,ENSG00000204628,ENSG00000221869…
GO:BP	protein modification process	GO:0036211	false	0.001928578555339442	2.7147626666472418	2947	1272	239	21017	ENSG00000106211,ENSG00000111640,ENSG00000140988,ENSG00000143947,ENSG00000096384,ENSG00000120129,ENSG00000142676,ENSG00000150991,ENSG00000170296,ENSG00000125691,ENSG00000075624,ENSG00000170315,ENSG00000122406,ENSG00000084207,ENSG00000171863,ENSG00000135821,ENSG00000204628,ENSG00000221983,ENSG00000173113,ENSG00000044574,ENSG00000228474,ENSG00000198668,ENSG00000087074,ENSG00000162191,ENSG00000159069…
GO:BP	positive regulation of cytoplasmic translation	GO:2000767	false	0.0021470099827609326	2.6681659362587173	15	1272	8	21017	ENSG00000169714,ENSG00000153187,ENSG00000065978,ENSG00000009307,ENSG00000067225,ENSG00000138668,ENSG00000070756,ENSG00000060138
GO:BP	positive regulation of telomerase RNA localization to Cajal body	GO:1904874	false	0.0021470099827609326	2.6681659362587173	15	1272	8	21017	ENSG00000120438,ENSG00000135624,ENSG00000146731,ENSG00000182117,ENSG00000145912,ENSG00000156261,ENSG00000166226,ENSG00000115484
GO:BP	positive regulation of catabolic process	GO:0009896	false	0.0021495348280779324	2.6676555137851583	537	1272	62	21017	ENSG00000128016,ENSG00000104904,ENSG00000170296,ENSG00000245532,ENSG00000204628,ENSG00000005022,ENSG00000152518,ENSG00000185650,ENSG00000105373,ENSG00000087191,ENSG00000204389,ENSG00000160948,ENSG00000153187,ENSG00000182087,ENSG00000204388,ENSG00000103363,ENSG00000159388,ENSG00000135924,ENSG00000204463,ENSG00000165943,ENSG00000165280,ENSG00000110651,ENSG00000177666,ENSG00000065978,ENSG00000103266…
GO:BP	regulation of protein localization to Cajal body	GO:1904869	false	0.002162626246737258	2.6650185304939114	11	1272	7	21017	ENSG00000120438,ENSG00000146834,ENSG00000135624,ENSG00000146731,ENSG00000156261,ENSG00000166226,ENSG00000115484
GO:BP	positive regulation of protein localization to Cajal body	GO:1904871	false	0.002162626246737258	2.6650185304939114	11	1272	7	21017	ENSG00000120438,ENSG00000146834,ENSG00000135624,ENSG00000146731,ENSG00000156261,ENSG00000166226,ENSG00000115484
GO:BP	regulation of protein localization to nucleus	GO:1900180	false	0.0026663284149804492	2.5740863590371115	149	1272	26	21017	ENSG00000135821,ENSG00000130726,ENSG00000132341,ENSG00000196924,ENSG00000120438,ENSG00000080824,ENSG00000146834,ENSG00000181163,ENSG00000164924,ENSG00000172057,ENSG00000178028,ENSG00000120948,ENSG00000107140,ENSG00000135624,ENSG00000146731,ENSG00000171206,ENSG00000108465,ENSG00000134248,ENSG00000156261,ENSG00000100219,ENSG00000184900,ENSG00000107816,ENSG00000068001,ENSG00000166226,ENSG00000115484…
GO:BP	negative regulation of endoplasmic reticulum stress-induced intrinsic apoptotic signaling pathway	GO:1902236	true	0.0026889632403049864	2.570415134794855	20	1272	9	21017	ENSG00000178719,ENSG00000204389,ENSG00000107175,ENSG00000139644,ENSG00000051108,ENSG00000100219,ENSG00000162298,ENSG00000131871,ENSG00000149428
GO:BP	response to chemical	GO:0042221	false	0.0028622359513094703	2.54329456759655	3867	1272	300	21017	ENSG00000198886,ENSG00000198804,ENSG00000198727,ENSG00000198888,ENSG00000198840,ENSG00000198786,ENSG00000205542,ENSG00000106211,ENSG00000142541,ENSG00000111640,ENSG00000265972,ENSG00000100316,ENSG00000125148,ENSG00000143878,ENSG00000105193,ENSG00000166710,ENSG00000128272,ENSG00000171223,ENSG00000096384,ENSG00000184009,ENSG00000109971,ENSG00000120129,ENSG00000128016,ENSG00000130522,ENSG00000233276…
GO:BP	regulation of response to stimulus	GO:0048583	false	0.002916245788821649	2.535175875336756	3958	1272	306	21017	ENSG00000205542,ENSG00000106211,ENSG00000111640,ENSG00000112306,ENSG00000133112,ENSG00000166710,ENSG00000115268,ENSG00000128272,ENSG00000171223,ENSG00000204592,ENSG00000204525,ENSG00000096384,ENSG00000184009,ENSG00000109971,ENSG00000120129,ENSG00000142676,ENSG00000128016,ENSG00000233276,ENSG00000170296,ENSG00000135404,ENSG00000125691,ENSG00000206503,ENSG00000108654,ENSG00000008988,ENSG00000075624…
GO:BP	negative regulation of protein phosphorylation	GO:0001933	false	0.0029680624479767785	2.5275269657493418	270	1272	38	21017	ENSG00000106211,ENSG00000120129,ENSG00000084207,ENSG00000204628,ENSG00000198668,ENSG00000143933,ENSG00000105701,ENSG00000160014,ENSG00000114867,ENSG00000186834,ENSG00000172053,ENSG00000181163,ENSG00000144579,ENSG00000166311,ENSG00000120948,ENSG00000196262,ENSG00000185043,ENSG00000107140,ENSG00000175215,ENSG00000108465,ENSG00000086598,ENSG00000116717,ENSG00000086061,ENSG00000108861,ENSG00000105568…
GO:BP	regulation of cellular component organization	GO:0051128	true	0.002978472567460608	2.526006395516571	2398	1272	200	21017	ENSG00000205542,ENSG00000034510,ENSG00000142541,ENSG00000143878,ENSG00000166710,ENSG00000184009,ENSG00000109971,ENSG00000120129,ENSG00000233276,ENSG00000135404,ENSG00000135486,ENSG00000108518,ENSG00000075624,ENSG00000169100,ENSG00000204628,ENSG00000132475,ENSG00000005022,ENSG00000123349,ENSG00000175602,ENSG00000110321,ENSG00000044574,ENSG00000175756,ENSG00000179218,ENSG00000159069,ENSG00000165119…
GO:BP	nuclear-transcribed mRNA catabolic process	GO:0000956	false	0.0032266987326200736	2.491241581502976	123	1272	23	21017	ENSG00000128016,ENSG00000108654,ENSG00000152518,ENSG00000185650,ENSG00000146278,ENSG00000153187,ENSG00000159388,ENSG00000065978,ENSG00000197451,ENSG00000009307,ENSG00000265241,ENSG00000189266,ENSG00000205937,ENSG00000038358,ENSG00000138668,ENSG00000168002,ENSG00000070756,ENSG00000204348,ENSG00000114503,ENSG00000141232,ENSG00000204351,ENSG00000223496,ENSG00000108349
GO:BP	cytoplasmic translational initiation	GO:0002183	false	0.0033971806773046283	2.4688813547873902	44	1272	13	21017	ENSG00000142541,ENSG00000161960,ENSG00000156976,ENSG00000130811,ENSG00000100664,ENSG00000114867,ENSG00000115211,ENSG00000114503,ENSG00000178982,ENSG00000100353,ENSG00000145191,ENSG00000084623,ENSG00000175390
GO:BP	regulation of protein folding	GO:1903332	false	0.003400176654524844	2.468498518812942	8	1272	6	21017	ENSG00000044574,ENSG00000104852,ENSG00000135924,ENSG00000030582,ENSG00000166170,ENSG00000105185
GO:BP	cellular response to cytokine stimulus	GO:0071345	false	0.0036670435113348226	2.435683936884092	843	1272	86	21017	ENSG00000205542,ENSG00000142541,ENSG00000111640,ENSG00000100316,ENSG00000125148,ENSG00000105193,ENSG00000096384,ENSG00000184009,ENSG00000120129,ENSG00000128016,ENSG00000084207,ENSG00000110955,ENSG00000156976,ENSG00000005022,ENSG00000155876,ENSG00000044574,ENSG00000100906,ENSG00000152518,ENSG00000198668,ENSG00000168906,ENSG00000185650,ENSG00000149273,ENSG00000026025,ENSG00000170345,ENSG00000132507…
GO:BP	intrinsic apoptotic signaling pathway in response to endoplasmic reticulum stress	GO:0070059	false	0.003941813016153077	2.404303980761532	66	1272	16	21017	ENSG00000128272,ENSG00000178719,ENSG00000087074,ENSG00000204389,ENSG00000204463,ENSG00000172216,ENSG00000107175,ENSG00000139644,ENSG00000132824,ENSG00000051108,ENSG00000089248,ENSG00000100219,ENSG00000162298,ENSG00000113811,ENSG00000131871,ENSG00000149428
GO:BP	response to oxygen-containing compound	GO:1901700	false	0.003967761633653718	2.4014544263107918	1632	1272	145	21017	ENSG00000198886,ENSG00000198727,ENSG00000198888,ENSG00000198786,ENSG00000142541,ENSG00000265972,ENSG00000143878,ENSG00000128016,ENSG00000233276,ENSG00000174748,ENSG00000125691,ENSG00000131469,ENSG00000075624,ENSG00000084207,ENSG00000135821,ENSG00000204628,ENSG00000167468,ENSG00000100836,ENSG00000161547,ENSG00000100906,ENSG00000179218,ENSG00000117984,ENSG00000220205,ENSG00000179091,ENSG00000172270…
GO:BP	erythrocyte homeostasis	GO:0034101	true	0.004136012059665746	2.3834182036088305	143	1272	25	21017	ENSG00000166710,ENSG00000182774,ENSG00000128016,ENSG00000164587,ENSG00000005022,ENSG00000105372,ENSG00000185650,ENSG00000204389,ENSG00000164104,ENSG00000204388,ENSG00000163930,ENSG00000138326,ENSG00000164442,ENSG00000113013,ENSG00000108465,ENSG00000126457,ENSG00000112658,ENSG00000111843,ENSG00000124098,ENSG00000115738,ENSG00000160710,ENSG00000127528,ENSG00000105220,ENSG00000130770,ENSG00000100813
GO:BP	mitotic cell cycle	GO:0000278	false	0.004182037332456021	2.378612094615602	897	1272	90	21017	ENSG00000143878,ENSG00000120129,ENSG00000075624,ENSG00000161970,ENSG00000114391,ENSG00000188229,ENSG00000175756,ENSG00000152518,ENSG00000198668,ENSG00000175334,ENSG00000092010,ENSG00000159069,ENSG00000185650,ENSG00000196230,ENSG00000105373,ENSG00000143543,ENSG00000198355,ENSG00000215021,ENSG00000143933,ENSG00000204389,ENSG00000132341,ENSG00000196924,ENSG00000133639,ENSG00000130724,ENSG00000143761…
GO:BP	cellular response to chemical stimulus	GO:0070887	false	0.00485322547297885	2.3139695315992297	2186	1272	184	21017	ENSG00000198840,ENSG00000205542,ENSG00000106211,ENSG00000142541,ENSG00000125148,ENSG00000143878,ENSG00000166710,ENSG00000128272,ENSG00000171223,ENSG00000109971,ENSG00000120129,ENSG00000128016,ENSG00000130522,ENSG00000233276,ENSG00000135486,ENSG00000125691,ENSG00000108654,ENSG00000075624,ENSG00000084207,ENSG00000204628,ENSG00000167468,ENSG00000155876,ENSG00000100836,ENSG00000100906,ENSG00000179218…
GO:BP	regulation of proteasomal ubiquitin-dependent protein catabolic process	GO:0032434	false	0.004897090380778234	2.3100618805619253	135	1272	24	21017	ENSG00000096384,ENSG00000142676,ENSG00000170296,ENSG00000204628,ENSG00000162191,ENSG00000105373,ENSG00000204389,ENSG00000204388,ENSG00000103363,ENSG00000135924,ENSG00000204463,ENSG00000165280,ENSG00000103266,ENSG00000179262,ENSG00000188021,ENSG00000166170,ENSG00000120885,ENSG00000107404,ENSG00000188612,ENSG00000147162,ENSG00000158941,ENSG00000187866,ENSG00000078061,ENSG00000111667
GO:BP	protein localization to nuclear body	GO:1903405	false	0.0049177946887975135	2.3082296064194967	12	1272	7	21017	ENSG00000120438,ENSG00000146834,ENSG00000135624,ENSG00000146731,ENSG00000156261,ENSG00000166226,ENSG00000115484
GO:BP	protein localization to Cajal body	GO:1904867	false	0.0049177946887975135	2.3082296064194967	12	1272	7	21017	ENSG00000120438,ENSG00000146834,ENSG00000135624,ENSG00000146731,ENSG00000156261,ENSG00000166226,ENSG00000115484
GO:BP	positive regulation of DNA-templated transcription	GO:0045893	false	0.005319961462852943	2.274091513669413	1710	1272	150	21017	ENSG00000128272,ENSG00000171223,ENSG00000130522,ENSG00000187514,ENSG00000075624,ENSG00000169976,ENSG00000221869,ENSG00000169564,ENSG00000044574,ENSG00000100906,ENSG00000159335,ENSG00000107223,ENSG00000100201,ENSG00000165119,ENSG00000100823,ENSG00000164032,ENSG00000196531,ENSG00000130726,ENSG00000243678,ENSG00000106153,ENSG00000170345,ENSG00000132507,ENSG00000087191,ENSG00000169714,ENSG00000116560…
GO:BP	cellular homeostasis	GO:0019725	true	0.0055325775626563975	2.257072488869741	826	1272	84	21017	ENSG00000087086,ENSG00000125148,ENSG00000133112,ENSG00000166710,ENSG00000128272,ENSG00000149925,ENSG00000233276,ENSG00000084207,ENSG00000204628,ENSG00000110955,ENSG00000167996,ENSG00000178719,ENSG00000219200,ENSG00000179218,ENSG00000198668,ENSG00000126432,ENSG00000100823,ENSG00000243678,ENSG00000198355,ENSG00000143933,ENSG00000185883,ENSG00000196924,ENSG00000143761,ENSG00000160014,ENSG00000112473…
GO:BP	negative regulation of signal transduction	GO:0009968	false	0.005578774325932946	2.253461206430525	1300	1272	120	21017	ENSG00000205542,ENSG00000106211,ENSG00000133112,ENSG00000128272,ENSG00000109971,ENSG00000120129,ENSG00000233276,ENSG00000169100,ENSG00000084207,ENSG00000204628,ENSG00000178719,ENSG00000005022,ENSG00000123349,ENSG00000044574,ENSG00000100906,ENSG00000179218,ENSG00000087074,ENSG00000175334,ENSG00000074800,ENSG00000105373,ENSG00000102119,ENSG00000215021,ENSG00000104964,ENSG00000204389,ENSG00000054148…
GO:BP	viral genome replication	GO:0019079	false	0.005747210401387569	2.2405429033554314	127	1272	23	21017	ENSG00000156508,ENSG00000108654,ENSG00000169564,ENSG00000175334,ENSG00000130726,ENSG00000165280,ENSG00000142089,ENSG00000197111,ENSG00000179262,ENSG00000136271,ENSG00000196262,ENSG00000215301,ENSG00000070756,ENSG00000134248,ENSG00000129351,ENSG00000185201,ENSG00000173020,ENSG00000130303,ENSG00000166794,ENSG00000069275,ENSG00000160710,ENSG00000185885,ENSG00000148175
GO:BP	cellular response to unfolded protein	GO:0034620	false	0.005792625570410817	2.2371245429595814	92	1272	19	21017	ENSG00000106211,ENSG00000128272,ENSG00000204628,ENSG00000044574,ENSG00000087074,ENSG00000204389,ENSG00000165280,ENSG00000103266,ENSG00000204209,ENSG00000107175,ENSG00000139644,ENSG00000108465,ENSG00000051108,ENSG00000086598,ENSG00000100219,ENSG00000213676,ENSG00000128590,ENSG00000144381,ENSG00000131871
GO:BP	glycolytic process	GO:0006096	false	0.005792625570410817	2.2371245429595814	92	1272	19	21017	ENSG00000111640,ENSG00000149925,ENSG00000111669,ENSG00000074800,ENSG00000134333,ENSG00000168209,ENSG00000067225,ENSG00000242372,ENSG00000213689,ENSG00000161999,ENSG00000142156,ENSG00000213465,ENSG00000167965,ENSG00000176046,ENSG00000171314,ENSG00000141959,ENSG00000147162,ENSG00000137331,ENSG00000105220
GO:BP	response to endogenous stimulus	GO:0009719	false	0.005829607921043206	2.234360653380509	1478	1272	133	21017	ENSG00000198727,ENSG00000198840,ENSG00000106211,ENSG00000265972,ENSG00000156508,ENSG00000096384,ENSG00000109971,ENSG00000128016,ENSG00000233276,ENSG00000135404,ENSG00000108654,ENSG00000131469,ENSG00000204628,ENSG00000044574,ENSG00000179218,ENSG00000117984,ENSG00000152518,ENSG00000220205,ENSG00000179091,ENSG00000100201,ENSG00000172270,ENSG00000185650,ENSG00000243678,ENSG00000102119,ENSG00000170345…
GO:BP	positive regulation of RNA biosynthetic process	GO:1902680	false	0.005872998344897489	2.2311401215479827	1713	1272	150	21017	ENSG00000128272,ENSG00000171223,ENSG00000130522,ENSG00000187514,ENSG00000075624,ENSG00000169976,ENSG00000221869,ENSG00000169564,ENSG00000044574,ENSG00000100906,ENSG00000159335,ENSG00000107223,ENSG00000100201,ENSG00000165119,ENSG00000100823,ENSG00000164032,ENSG00000196531,ENSG00000130726,ENSG00000243678,ENSG00000106153,ENSG00000170345,ENSG00000132507,ENSG00000087191,ENSG00000169714,ENSG00000116560…
GO:BP	regulation of signal transduction	GO:0009966	false	0.005952586810237875	2.225294262293117	3020	1272	241	21017	ENSG00000205542,ENSG00000106211,ENSG00000111640,ENSG00000112306,ENSG00000133112,ENSG00000115268,ENSG00000128272,ENSG00000096384,ENSG00000109971,ENSG00000120129,ENSG00000142676,ENSG00000233276,ENSG00000170296,ENSG00000135404,ENSG00000125691,ENSG00000108654,ENSG00000008988,ENSG00000170315,ENSG00000161970,ENSG00000122406,ENSG00000169100,ENSG00000084207,ENSG00000171863,ENSG00000204628,ENSG00000178719…
GO:BP	regulation of cell cycle	GO:0051726	false	0.006727151620573226	2.172168783817684	1104	1272	105	21017	ENSG00000143878,ENSG00000171223,ENSG00000096384,ENSG00000120129,ENSG00000130522,ENSG00000125691,ENSG00000075624,ENSG00000161970,ENSG00000204628,ENSG00000110321,ENSG00000134419,ENSG00000099860,ENSG00000175756,ENSG00000179218,ENSG00000152518,ENSG00000198668,ENSG00000087074,ENSG00000092010,ENSG00000159069,ENSG00000185650,ENSG00000105373,ENSG00000198355,ENSG00000215021,ENSG00000143933,ENSG00000204389…
GO:BP	regulation of gene expression	GO:0010468	false	0.006915119449103124	2.1602003136546983	5515	1272	405	21017	ENSG00000106211,ENSG00000142541,ENSG00000111640,ENSG00000265972,ENSG00000167658,ENSG00000166710,ENSG00000173812,ENSG00000128272,ENSG00000171223,ENSG00000204592,ENSG00000184009,ENSG00000109971,ENSG00000142676,ENSG00000128016,ENSG00000130522,ENSG00000233276,ENSG00000110700,ENSG00000187514,ENSG00000135486,ENSG00000125691,ENSG00000206503,ENSG00000255302,ENSG00000108518,ENSG00000108654,ENSG00000075624…
GO:BP	negative regulation of response to stimulus	GO:0048585	false	0.00706950238729603	2.1506111545280144	1663	1272	146	21017	ENSG00000205542,ENSG00000106211,ENSG00000133112,ENSG00000128272,ENSG00000204592,ENSG00000109971,ENSG00000120129,ENSG00000128016,ENSG00000233276,ENSG00000206503,ENSG00000169100,ENSG00000084207,ENSG00000204628,ENSG00000178719,ENSG00000159377,ENSG00000005022,ENSG00000123349,ENSG00000044574,ENSG00000100906,ENSG00000179218,ENSG00000105372,ENSG00000234745,ENSG00000087074,ENSG00000162191,ENSG00000175334…
GO:BP	negative regulation of translation	GO:0017148	false	0.007590573921457728	2.1197253859623593	129	1272	23	21017	ENSG00000142541,ENSG00000111640,ENSG00000128272,ENSG00000128016,ENSG00000204628,ENSG00000179218,ENSG00000149273,ENSG00000099622,ENSG00000159388,ENSG00000114867,ENSG00000065978,ENSG00000242372,ENSG00000115053,ENSG00000142864,ENSG00000215301,ENSG00000129351,ENSG00000182199,ENSG00000143742,ENSG00000141232,ENSG00000243056,ENSG00000148730,ENSG00000116741,ENSG00000115461
GO:BP	substantia nigra development	GO:0021762	true	0.007765190052050408	2.109847910502493	47	1272	13	21017	ENSG00000075624,ENSG00000044574,ENSG00000198668,ENSG00000134333,ENSG00000143933,ENSG00000160014,ENSG00000126267,ENSG00000116459,ENSG00000166165,ENSG00000128245,ENSG00000067560,ENSG00000173786,ENSG00000108953
GO:BP	ADP catabolic process	GO:0046032	false	0.008129109587510557	2.0899570217378436	94	1272	19	21017	ENSG00000111640,ENSG00000149925,ENSG00000111669,ENSG00000074800,ENSG00000134333,ENSG00000168209,ENSG00000067225,ENSG00000242372,ENSG00000213689,ENSG00000161999,ENSG00000142156,ENSG00000213465,ENSG00000167965,ENSG00000176046,ENSG00000171314,ENSG00000141959,ENSG00000147162,ENSG00000137331,ENSG00000105220
GO:BP	positive regulation of gene expression	GO:0010628	false	0.008211854612684177	2.0855587482283746	1189	1272	111	21017	ENSG00000106211,ENSG00000111640,ENSG00000167658,ENSG00000166710,ENSG00000173812,ENSG00000128272,ENSG00000204592,ENSG00000184009,ENSG00000142676,ENSG00000128016,ENSG00000125691,ENSG00000206503,ENSG00000161970,ENSG00000122406,ENSG00000171863,ENSG00000173113,ENSG00000110321,ENSG00000179218,ENSG00000087074,ENSG00000198034,ENSG00000172270,ENSG00000149273,ENSG00000074800,ENSG00000026025,ENSG00000215021…
GO:BP	regulation of endoplasmic reticulum stress-induced intrinsic apoptotic signaling pathway	GO:1902235	false	0.008331223023064762	2.079291239508002	34	1272	11	21017	ENSG00000178719,ENSG00000204389,ENSG00000107175,ENSG00000139644,ENSG00000132824,ENSG00000051108,ENSG00000089248,ENSG00000100219,ENSG00000162298,ENSG00000131871,ENSG00000149428
GO:BP	negative regulation of kinase activity	GO:0033673	false	0.008334826431724585	2.0791034396906984	158	1272	26	21017	ENSG00000106211,ENSG00000120129,ENSG00000084207,ENSG00000153187,ENSG00000186834,ENSG00000172053,ENSG00000181163,ENSG00000166311,ENSG00000196262,ENSG00000107140,ENSG00000108465,ENSG00000167470,ENSG00000114388,ENSG00000116717,ENSG00000086061,ENSG00000108861,ENSG00000165672,ENSG00000116741,ENSG00000204673,ENSG00000244274,ENSG00000124762,ENSG00000108946,ENSG00000129757,ENSG00000160710,ENSG00000130203…
GO:BP	negative regulation of cell communication	GO:0010648	false	0.008647089401900789	2.063130050848424	1407	1272	127	21017	ENSG00000205542,ENSG00000106211,ENSG00000133112,ENSG00000128272,ENSG00000109971,ENSG00000120129,ENSG00000233276,ENSG00000169100,ENSG00000084207,ENSG00000204628,ENSG00000178719,ENSG00000005022,ENSG00000123349,ENSG00000044574,ENSG00000100906,ENSG00000179218,ENSG00000087074,ENSG00000175334,ENSG00000074800,ENSG00000105373,ENSG00000102119,ENSG00000198355,ENSG00000215021,ENSG00000104964,ENSG00000204389…
GO:BP	negative regulation of signaling	GO:0023057	false	0.008647089401900789	2.063130050848424	1407	1272	127	21017	ENSG00000205542,ENSG00000106211,ENSG00000133112,ENSG00000128272,ENSG00000109971,ENSG00000120129,ENSG00000233276,ENSG00000169100,ENSG00000084207,ENSG00000204628,ENSG00000178719,ENSG00000005022,ENSG00000123349,ENSG00000044574,ENSG00000100906,ENSG00000179218,ENSG00000087074,ENSG00000175334,ENSG00000074800,ENSG00000105373,ENSG00000102119,ENSG00000198355,ENSG00000215021,ENSG00000104964,ENSG00000204389…
GO:BP	homeostatic process	GO:0042592	false	0.00866678573959765	2.0621419399378875	1711	1272	149	21017	ENSG00000087086,ENSG00000142541,ENSG00000137154,ENSG00000125148,ENSG00000133112,ENSG00000166710,ENSG00000128272,ENSG00000149925,ENSG00000184009,ENSG00000182774,ENSG00000128016,ENSG00000233276,ENSG00000075624,ENSG00000164587,ENSG00000170315,ENSG00000084207,ENSG00000204628,ENSG00000110955,ENSG00000167996,ENSG00000178719,ENSG00000005022,ENSG00000155876,ENSG00000072778,ENSG00000219200,ENSG00000179218…
GO:BP	regulation of phosphate metabolic process	GO:0019220	false	0.008876565914854743	2.05175501763156	1071	1272	102	21017	ENSG00000205542,ENSG00000106211,ENSG00000096384,ENSG00000120129,ENSG00000075624,ENSG00000084207,ENSG00000204628,ENSG00000198668,ENSG00000087074,ENSG00000149273,ENSG00000074800,ENSG00000105373,ENSG00000143543,ENSG00000215021,ENSG00000143933,ENSG00000105701,ENSG00000160014,ENSG00000168209,ENSG00000153187,ENSG00000166333,ENSG00000143575,ENSG00000114867,ENSG00000165280,ENSG00000186834,ENSG00000142168…
GO:BP	regulation of phosphorus metabolic process	GO:0051174	false	0.009247829709096485	2.033960176012715	1072	1272	102	21017	ENSG00000205542,ENSG00000106211,ENSG00000096384,ENSG00000120129,ENSG00000075624,ENSG00000084207,ENSG00000204628,ENSG00000198668,ENSG00000087074,ENSG00000149273,ENSG00000074800,ENSG00000105373,ENSG00000143543,ENSG00000215021,ENSG00000143933,ENSG00000105701,ENSG00000160014,ENSG00000168209,ENSG00000153187,ENSG00000166333,ENSG00000143575,ENSG00000114867,ENSG00000165280,ENSG00000186834,ENSG00000142168…
GO:BP	regulation of biological quality	GO:0065008	false	0.00937012220334727	2.028254745089457	2847	1272	228	21017	ENSG00000198712,ENSG00000205542,ENSG00000034510,ENSG00000106211,ENSG00000111640,ENSG00000143878,ENSG00000128272,ENSG00000149925,ENSG00000096384,ENSG00000184009,ENSG00000109971,ENSG00000142676,ENSG00000128016,ENSG00000233276,ENSG00000125691,ENSG00000108518,ENSG00000075624,ENSG00000170315,ENSG00000122406,ENSG00000169100,ENSG00000171863,ENSG00000204628,ENSG00000110955,ENSG00000260032,ENSG00000005022…
GO:BP	response to hormone	GO:0009725	false	0.009487026504478645	2.022869886102912	902	1272	89	21017	ENSG00000198727,ENSG00000198840,ENSG00000265972,ENSG00000109971,ENSG00000128016,ENSG00000233276,ENSG00000108654,ENSG00000131469,ENSG00000179218,ENSG00000117984,ENSG00000152518,ENSG00000220205,ENSG00000179091,ENSG00000100201,ENSG00000172270,ENSG00000185650,ENSG00000243678,ENSG00000170345,ENSG00000215021,ENSG00000204389,ENSG00000132341,ENSG00000133639,ENSG00000168209,ENSG00000124193,ENSG00000204435…
GO:BP	regulation of viral process	GO:0050792	false	0.009678283040913562	2.0142016811208174	169	1272	27	21017	ENSG00000128016,ENSG00000108654,ENSG00000100097,ENSG00000175334,ENSG00000172270,ENSG00000130726,ENSG00000204435,ENSG00000185624,ENSG00000142089,ENSG00000186834,ENSG00000179262,ENSG00000166311,ENSG00000196262,ENSG00000160932,ENSG00000215301,ENSG00000019582,ENSG00000238227,ENSG00000070756,ENSG00000171206,ENSG00000129351,ENSG00000185201,ENSG00000132612,ENSG00000130303,ENSG00000140564,ENSG00000160710…
GO:BP	pyridine nucleotide catabolic process	GO:0019364	false	0.011287622717529394	1.9473975150610614	96	1272	19	21017	ENSG00000111640,ENSG00000149925,ENSG00000111669,ENSG00000074800,ENSG00000134333,ENSG00000168209,ENSG00000067225,ENSG00000242372,ENSG00000213689,ENSG00000161999,ENSG00000142156,ENSG00000213465,ENSG00000167965,ENSG00000176046,ENSG00000171314,ENSG00000141959,ENSG00000147162,ENSG00000137331,ENSG00000105220
GO:BP	cellular response to topologically incorrect protein	GO:0035967	false	0.01178324717838836	1.9287350119831215	105	1272	20	21017	ENSG00000106211,ENSG00000128272,ENSG00000204628,ENSG00000044574,ENSG00000087074,ENSG00000204389,ENSG00000165280,ENSG00000103266,ENSG00000204209,ENSG00000107175,ENSG00000139644,ENSG00000108465,ENSG00000051108,ENSG00000086598,ENSG00000100219,ENSG00000213676,ENSG00000128228,ENSG00000128590,ENSG00000144381,ENSG00000131871
GO:BP	regulation of kinase activity	GO:0043549	false	0.011919351203225289	1.9237473835662227	469	1272	54	21017	ENSG00000106211,ENSG00000096384,ENSG00000120129,ENSG00000075624,ENSG00000084207,ENSG00000198668,ENSG00000149273,ENSG00000143543,ENSG00000215021,ENSG00000143933,ENSG00000160014,ENSG00000153187,ENSG00000186834,ENSG00000142168,ENSG00000172053,ENSG00000184205,ENSG00000115649,ENSG00000204209,ENSG00000080824,ENSG00000181163,ENSG00000166311,ENSG00000196262,ENSG00000185043,ENSG00000215301,ENSG00000019582…
GO:BP	positive regulation of protein localization	GO:1903829	false	0.012022384986105925	1.9200093689755913	493	1272	56	21017	ENSG00000096384,ENSG00000104904,ENSG00000204628,ENSG00000220205,ENSG00000172270,ENSG00000198258,ENSG00000130726,ENSG00000102119,ENSG00000132341,ENSG00000196924,ENSG00000160948,ENSG00000165527,ENSG00000136807,ENSG00000114867,ENSG00000110651,ENSG00000120438,ENSG00000163930,ENSG00000080824,ENSG00000146834,ENSG00000181163,ENSG00000172057,ENSG00000125991,ENSG00000178028,ENSG00000120948,ENSG00000196262…
GO:BP	regulation of telomerase RNA localization to Cajal body	GO:1904872	false	0.012391883190136045	1.906862689028583	18	1272	8	21017	ENSG00000120438,ENSG00000135624,ENSG00000146731,ENSG00000182117,ENSG00000145912,ENSG00000156261,ENSG00000166226,ENSG00000115484
GO:BP	post-translational protein modification	GO:0043687	false	0.012417534798495729	1.9059646142783	1013	1272	97	21017	ENSG00000140988,ENSG00000143947,ENSG00000096384,ENSG00000142676,ENSG00000150991,ENSG00000170296,ENSG00000125691,ENSG00000170315,ENSG00000122406,ENSG00000171863,ENSG00000204628,ENSG00000221983,ENSG00000044574,ENSG00000162191,ENSG00000159069,ENSG00000149273,ENSG00000130726,ENSG00000105373,ENSG00000204389,ENSG00000168090,ENSG00000160948,ENSG00000168894,ENSG00000130725,ENSG00000108523,ENSG00000204388…
GO:BP	MHC class I protein complex assembly	GO:0002397	false	0.012759356488165018	1.894171228489967	6	1272	5	21017	ENSG00000166710,ENSG00000206503,ENSG00000179218,ENSG00000231925,ENSG00000167004
GO:BP	peptide antigen assembly with MHC class I protein complex	GO:0002502	true	0.012759356488165018	1.894171228489967	6	1272	5	21017	ENSG00000166710,ENSG00000206503,ENSG00000179218,ENSG00000231925,ENSG00000167004
GO:BP	purine nucleoside diphosphate catabolic process	GO:0009137	false	0.01325016944529297	1.8777785678641405	97	1272	19	21017	ENSG00000111640,ENSG00000149925,ENSG00000111669,ENSG00000074800,ENSG00000134333,ENSG00000168209,ENSG00000067225,ENSG00000242372,ENSG00000213689,ENSG00000161999,ENSG00000142156,ENSG00000213465,ENSG00000167965,ENSG00000176046,ENSG00000171314,ENSG00000141959,ENSG00000147162,ENSG00000137331,ENSG00000105220
GO:BP	purine ribonucleoside diphosphate catabolic process	GO:0009181	false	0.01325016944529297	1.8777785678641405	97	1272	19	21017	ENSG00000111640,ENSG00000149925,ENSG00000111669,ENSG00000074800,ENSG00000134333,ENSG00000168209,ENSG00000067225,ENSG00000242372,ENSG00000213689,ENSG00000161999,ENSG00000142156,ENSG00000213465,ENSG00000167965,ENSG00000176046,ENSG00000171314,ENSG00000141959,ENSG00000147162,ENSG00000137331,ENSG00000105220
GO:BP	signal transduction by p53 class mediator	GO:0072331	false	0.01363031996611189	1.8654939491627023	182	1272	28	21017	ENSG00000115268,ENSG00000142676,ENSG00000125691,ENSG00000108654,ENSG00000008988,ENSG00000170315,ENSG00000161970,ENSG00000122406,ENSG00000171863,ENSG00000145592,ENSG00000165119,ENSG00000105373,ENSG00000132507,ENSG00000168209,ENSG00000204463,ENSG00000186834,ENSG00000165782,ENSG00000106400,ENSG00000181163,ENSG00000019582,ENSG00000108465,ENSG00000183255,ENSG00000176046,ENSG00000110108,ENSG00000179041…
GO:BP	positive regulation of establishment of protein localization	GO:1904951	false	0.01375403960463107	1.8615697294452127	332	1272	42	21017	ENSG00000104904,ENSG00000204628,ENSG00000220205,ENSG00000172270,ENSG00000198258,ENSG00000130726,ENSG00000102119,ENSG00000132341,ENSG00000196924,ENSG00000160948,ENSG00000165527,ENSG00000110651,ENSG00000120438,ENSG00000163930,ENSG00000080824,ENSG00000125991,ENSG00000178028,ENSG00000120948,ENSG00000196262,ENSG00000185043,ENSG00000135624,ENSG00000146731,ENSG00000196683,ENSG00000214253,ENSG00000105185…
GO:BP	'de novo' post-translational protein folding	GO:0051084	false	0.015640231990422443	1.8057568093699627	36	1272	11	21017	ENSG00000109971,ENSG00000044574,ENSG00000204389,ENSG00000204388,ENSG00000115541,ENSG00000110958,ENSG00000019582,ENSG00000113013,ENSG00000100380,ENSG00000128228,ENSG00000166226
GO:BP	alternative mRNA splicing, via spliceosome	GO:0000380	true	0.016265573041494216	1.7887306317750005	73	1272	16	21017	ENSG00000135486,ENSG00000108654,ENSG00000161547,ENSG00000100201,ENSG00000136450,ENSG00000124193,ENSG00000116560,ENSG00000153187,ENSG00000104824,ENSG00000150459,ENSG00000265241,ENSG00000179950,ENSG00000205937,ENSG00000114503,ENSG00000259956,ENSG00000011304
GO:BP	regulation of ATP metabolic process	GO:1903578	false	0.016265573041494216	1.7887306317750005	73	1272	16	21017	ENSG00000205542,ENSG00000074800,ENSG00000168209,ENSG00000165280,ENSG00000242372,ENSG00000213689,ENSG00000214253,ENSG00000161999,ENSG00000213465,ENSG00000167965,ENSG00000176046,ENSG00000171314,ENSG00000147162,ENSG00000137331,ENSG00000130770,ENSG00000103254
GO:BP	telomere maintenance via telomerase	GO:0007004	true	0.016265573041494216	1.7887306317750005	73	1272	16	21017	ENSG00000096384,ENSG00000135486,ENSG00000153187,ENSG00000120438,ENSG00000092330,ENSG00000080824,ENSG00000110958,ENSG00000135624,ENSG00000146731,ENSG00000102882,ENSG00000182117,ENSG00000145912,ENSG00000156261,ENSG00000102977,ENSG00000166226,ENSG00000115484
GO:BP	lysosomal lumen acidification	GO:0007042	true	0.016783779941501126	1.7751102233127125	24	1272	9	21017	ENSG00000219200,ENSG00000185883,ENSG00000117410,ENSG00000128524,ENSG00000071553,ENSG00000030582,ENSG00000143553,ENSG00000185896,ENSG00000136710
GO:BP	inner mitochondrial membrane organization	GO:0007007	false	0.01691451830558703	1.7717403656090343	43	1272	12	21017	ENSG00000099800,ENSG00000155463,ENSG00000174917,ENSG00000125995,ENSG00000165678,ENSG00000132286,ENSG00000150779,ENSG00000186010,ENSG00000113013,ENSG00000250479,ENSG00000074582,ENSG00000134809
GO:BP	pyridine-containing compound catabolic process	GO:0072526	false	0.018124418680726062	1.7417359140149875	99	1272	19	21017	ENSG00000111640,ENSG00000149925,ENSG00000111669,ENSG00000074800,ENSG00000134333,ENSG00000168209,ENSG00000067225,ENSG00000242372,ENSG00000213689,ENSG00000161999,ENSG00000142156,ENSG00000213465,ENSG00000167965,ENSG00000176046,ENSG00000171314,ENSG00000141959,ENSG00000147162,ENSG00000137331,ENSG00000105220
GO:BP	RNA localization to Cajal body	GO:0090670	false	0.020267412537805795	1.6932016924653808	19	1272	8	21017	ENSG00000120438,ENSG00000135624,ENSG00000146731,ENSG00000182117,ENSG00000145912,ENSG00000156261,ENSG00000166226,ENSG00000115484
GO:BP	telomerase RNA localization to Cajal body	GO:0090671	false	0.020267412537805795	1.6932016924653808	19	1272	8	21017	ENSG00000120438,ENSG00000135624,ENSG00000146731,ENSG00000182117,ENSG00000145912,ENSG00000156261,ENSG00000166226,ENSG00000115484
GO:BP	telomerase RNA localization	GO:0090672	false	0.020267412537805795	1.6932016924653808	19	1272	8	21017	ENSG00000120438,ENSG00000135624,ENSG00000146731,ENSG00000182117,ENSG00000145912,ENSG00000156261,ENSG00000166226,ENSG00000115484
GO:BP	RNA localization to nucleus	GO:0090685	false	0.020267412537805795	1.6932016924653808	19	1272	8	21017	ENSG00000120438,ENSG00000135624,ENSG00000146731,ENSG00000182117,ENSG00000145912,ENSG00000156261,ENSG00000166226,ENSG00000115484
GO:BP	ribonucleoside diphosphate catabolic process	GO:0009191	false	0.021122036473833143	1.6752642117674428	100	1272	19	21017	ENSG00000111640,ENSG00000149925,ENSG00000111669,ENSG00000074800,ENSG00000134333,ENSG00000168209,ENSG00000067225,ENSG00000242372,ENSG00000213689,ENSG00000161999,ENSG00000142156,ENSG00000213465,ENSG00000167965,ENSG00000176046,ENSG00000171314,ENSG00000141959,ENSG00000147162,ENSG00000137331,ENSG00000105220
GO:BP	regulation of establishment of protein localization	GO:0070201	false	0.02130167911054325	1.6715861618334749	539	1272	59	21017	ENSG00000109971,ENSG00000104904,ENSG00000204628,ENSG00000117984,ENSG00000220205,ENSG00000172270,ENSG00000203879,ENSG00000198258,ENSG00000130726,ENSG00000102119,ENSG00000198355,ENSG00000132341,ENSG00000196924,ENSG00000160948,ENSG00000165527,ENSG00000143575,ENSG00000110651,ENSG00000120438,ENSG00000163930,ENSG00000080824,ENSG00000125991,ENSG00000178028,ENSG00000102225,ENSG00000120948,ENSG00000196262…
GO:BP	positive regulation of establishment of protein localization to telomere	GO:1904851	false	0.022942128003852674	1.6393663014535806	10	1272	6	21017	ENSG00000120438,ENSG00000135624,ENSG00000146731,ENSG00000156261,ENSG00000166226,ENSG00000115484
GO:BP	chaperone cofactor-dependent protein refolding	GO:0051085	false	0.024296428830963033	1.614457555742518	31	1272	10	21017	ENSG00000109971,ENSG00000044574,ENSG00000204389,ENSG00000204388,ENSG00000115541,ENSG00000110958,ENSG00000019582,ENSG00000113013,ENSG00000100380,ENSG00000128228
GO:BP	ADP metabolic process	GO:0046031	false	0.02455868307378961	1.6097949253615116	101	1272	19	21017	ENSG00000111640,ENSG00000149925,ENSG00000111669,ENSG00000074800,ENSG00000134333,ENSG00000168209,ENSG00000067225,ENSG00000242372,ENSG00000213689,ENSG00000161999,ENSG00000142156,ENSG00000213465,ENSG00000167965,ENSG00000176046,ENSG00000171314,ENSG00000141959,ENSG00000147162,ENSG00000137331,ENSG00000105220
GO:BP	supramolecular fiber organization	GO:0097435	true	0.025197579220587425	1.5986411807121408	846	1272	83	21017	ENSG00000205542,ENSG00000034510,ENSG00000143878,ENSG00000166710,ENSG00000149925,ENSG00000096384,ENSG00000184009,ENSG00000109971,ENSG00000233276,ENSG00000135486,ENSG00000108518,ENSG00000123349,ENSG00000149273,ENSG00000026025,ENSG00000101439,ENSG00000204389,ENSG00000196924,ENSG00000143761,ENSG00000160213,ENSG00000176101,ENSG00000140983,ENSG00000159840,ENSG00000165527,ENSG00000166598,ENSG00000143575…
GO:BP	myeloid cell homeostasis	GO:0002262	false	0.026123223802263174	1.5829732288847156	178	1272	27	21017	ENSG00000166710,ENSG00000182774,ENSG00000128016,ENSG00000164587,ENSG00000005022,ENSG00000105372,ENSG00000185650,ENSG00000204389,ENSG00000164104,ENSG00000204388,ENSG00000142168,ENSG00000163930,ENSG00000138326,ENSG00000164442,ENSG00000113013,ENSG00000108465,ENSG00000126457,ENSG00000112658,ENSG00000111843,ENSG00000124098,ENSG00000115738,ENSG00000162736,ENSG00000160710,ENSG00000127528,ENSG00000105220…
GO:BP	response to reactive oxygen species	GO:0000302	false	0.027492409264953582	1.5607871996026401	199	1272	29	21017	ENSG00000198786,ENSG00000265972,ENSG00000143878,ENSG00000233276,ENSG00000084207,ENSG00000204628,ENSG00000126432,ENSG00000149273,ENSG00000170345,ENSG00000177606,ENSG00000142168,ENSG00000125995,ENSG00000167815,ENSG00000173039,ENSG00000213689,ENSG00000102882,ENSG00000115694,ENSG00000163516,ENSG00000142156,ENSG00000165672,ENSG00000116863,ENSG00000127528,ENSG00000130203,ENSG00000068001,ENSG00000240583…
GO:BP	regulation of binding	GO:0051098	false	0.028594156858214842	1.5437227047554718	231	1272	32	21017	ENSG00000166710,ENSG00000142676,ENSG00000075624,ENSG00000204628,ENSG00000189060,ENSG00000107223,ENSG00000104964,ENSG00000132341,ENSG00000204435,ENSG00000164104,ENSG00000135924,ENSG00000177606,ENSG00000114867,ENSG00000139644,ENSG00000137312,ENSG00000143553,ENSG00000162735,ENSG00000134248,ENSG00000100353,ENSG00000184900,ENSG00000143537,ENSG00000125651,ENSG00000183283,ENSG00000088832,ENSG00000102977…
GO:BP	positive regulation of response to stimulus	GO:0048584	false	0.02888074731367408	1.5393915732213108	2293	1272	187	21017	ENSG00000205542,ENSG00000106211,ENSG00000111640,ENSG00000112306,ENSG00000166710,ENSG00000115268,ENSG00000204592,ENSG00000204525,ENSG00000096384,ENSG00000184009,ENSG00000109971,ENSG00000142676,ENSG00000233276,ENSG00000135404,ENSG00000125691,ENSG00000206503,ENSG00000108654,ENSG00000008988,ENSG00000075624,ENSG00000170315,ENSG00000161970,ENSG00000245532,ENSG00000171863,ENSG00000204628,ENSG00000100097…
GO:BP	response to nitrogen compound	GO:1901698	false	0.03228490905705361	1.4910004326149764	1010	1272	95	21017	ENSG00000198727,ENSG00000265972,ENSG00000233276,ENSG00000125691,ENSG00000075624,ENSG00000044574,ENSG00000100906,ENSG00000117984,ENSG00000162191,ENSG00000220205,ENSG00000179091,ENSG00000172270,ENSG00000185650,ENSG00000115307,ENSG00000026025,ENSG00000243678,ENSG00000170345,ENSG00000196924,ENSG00000133639,ENSG00000124193,ENSG00000152234,ENSG00000166598,ENSG00000182087,ENSG00000204308,ENSG00000159388…
GO:BP	maturation of SSU-rRNA	GO:0030490	false	0.03306590630778616	1.4806195691621407	53	1272	13	21017	ENSG00000142937,ENSG00000105193,ENSG00000171858,ENSG00000233927,ENSG00000164587,ENSG00000105372,ENSG00000007520,ENSG00000132467,ENSG00000136718,ENSG00000100138,ENSG00000158526,ENSG00000179041,ENSG00000146109
GO:BP	RNA-templated DNA biosynthetic process	GO:0006278	false	0.033550829218089884	1.4742967416532484	77	1272	16	21017	ENSG00000096384,ENSG00000135486,ENSG00000153187,ENSG00000120438,ENSG00000092330,ENSG00000080824,ENSG00000110958,ENSG00000135624,ENSG00000146731,ENSG00000102882,ENSG00000182117,ENSG00000145912,ENSG00000156261,ENSG00000102977,ENSG00000166226,ENSG00000115484
GO:BP	outer mitochondrial membrane organization	GO:0007008	false	0.03399808853807591	1.4685454994489746	15	1272	7	21017	ENSG00000214736,ENSG00000137409,ENSG00000100216,ENSG00000080824,ENSG00000196683,ENSG00000105185,ENSG00000173726
GO:BP	protein insertion into mitochondrial outer membrane	GO:0045040	false	0.03399808853807591	1.4685454994489746	15	1272	7	21017	ENSG00000214736,ENSG00000137409,ENSG00000100216,ENSG00000080824,ENSG00000196683,ENSG00000105185,ENSG00000173726
GO:BP	chaperone-mediated autophagy	GO:0061684	false	0.03399808853807591	1.4685454994489746	15	1272	7	21017	ENSG00000156508,ENSG00000109971,ENSG00000104852,ENSG00000103266,ENSG00000080824,ENSG00000064601,ENSG00000120885
GO:BP	response to oxygen levels	GO:0070482	true	0.03573744785159628	1.446876465359887	345	1272	42	21017	ENSG00000198712,ENSG00000198886,ENSG00000198899,ENSG00000198804,ENSG00000198727,ENSG00000198763,ENSG00000198888,ENSG00000198786,ENSG00000128272,ENSG00000185650,ENSG00000074800,ENSG00000105373,ENSG00000106153,ENSG00000170345,ENSG00000215021,ENSG00000168209,ENSG00000166598,ENSG00000185624,ENSG00000071553,ENSG00000103266,ENSG00000139644,ENSG00000173511,ENSG00000164442,ENSG00000184216,ENSG00000120738…
GO:BP	regulation of nuclear-transcribed mRNA catabolic process, deadenylation-dependent decay	GO:1900151	true	0.035921820904854115	1.4446416567239282	26	1272	9	21017	ENSG00000128016,ENSG00000152518,ENSG00000185650,ENSG00000153187,ENSG00000065978,ENSG00000009307,ENSG00000138668,ENSG00000070756,ENSG00000141232
GO:BP	cellular response to gamma radiation	GO:0071480	true	0.035921820904854115	1.4446416567239282	26	1272	9	21017	ENSG00000161970,ENSG00000188486,ENSG00000213689,ENSG00000120738,ENSG00000110108,ENSG00000174775,ENSG00000124762,ENSG00000196419,ENSG00000109846
GO:BP	telomere maintenance via telomere lengthening	GO:0010833	false	0.036445548008436926	1.4383555151774463	86	1272	17	21017	ENSG00000096384,ENSG00000135486,ENSG00000122566,ENSG00000153187,ENSG00000120438,ENSG00000092330,ENSG00000080824,ENSG00000110958,ENSG00000135624,ENSG00000146731,ENSG00000102882,ENSG00000182117,ENSG00000145912,ENSG00000156261,ENSG00000102977,ENSG00000166226,ENSG00000115484
GO:BP	biological process involved in interaction with host	GO:0051701	false	0.03682340074819918	1.4338761056208165	202	1272	29	21017	ENSG00000096384,ENSG00000100097,ENSG00000219200,ENSG00000172270,ENSG00000168028,ENSG00000204389,ENSG00000130724,ENSG00000204388,ENSG00000185624,ENSG00000255112,ENSG00000110651,ENSG00000142089,ENSG00000254505,ENSG00000164733,ENSG00000166311,ENSG00000196262,ENSG00000160932,ENSG00000019582,ENSG00000171206,ENSG00000185896,ENSG00000129351,ENSG00000185201,ENSG00000132612,ENSG00000131165,ENSG00000173020…
GO:BP	negative regulation of calcium ion export across plasma membrane	GO:1905913	true	0.03710535558819429	1.430563402122477	4	1272	4	21017	ENSG00000198668,ENSG00000143933,ENSG00000160014,ENSG00000108953
GO:BP	positive regulation of cyclic-nucleotide phosphodiesterase activity	GO:0051343	true	0.03710535558819429	1.430563402122477	4	1272	4	21017	ENSG00000204628,ENSG00000198668,ENSG00000143933,ENSG00000160014
GO:BP	purine ribonucleoside diphosphate metabolic process	GO:0009179	false	0.03729521980649327	1.428346828907123	113	1272	20	21017	ENSG00000111640,ENSG00000149925,ENSG00000111669,ENSG00000074800,ENSG00000134333,ENSG00000143774,ENSG00000168209,ENSG00000067225,ENSG00000242372,ENSG00000213689,ENSG00000161999,ENSG00000142156,ENSG00000213465,ENSG00000167965,ENSG00000176046,ENSG00000171314,ENSG00000141959,ENSG00000147162,ENSG00000137331,ENSG00000105220
GO:BP	purine nucleoside diphosphate metabolic process	GO:0009135	false	0.03729521980649327	1.428346828907123	113	1272	20	21017	ENSG00000111640,ENSG00000149925,ENSG00000111669,ENSG00000074800,ENSG00000134333,ENSG00000143774,ENSG00000168209,ENSG00000067225,ENSG00000242372,ENSG00000213689,ENSG00000161999,ENSG00000142156,ENSG00000213465,ENSG00000167965,ENSG00000176046,ENSG00000171314,ENSG00000141959,ENSG00000147162,ENSG00000137331,ENSG00000105220
GO:BP	positive regulation of intracellular signal transduction	GO:1902533	false	0.037899842609035235	1.4213625935720182	1108	1272	102	21017	ENSG00000111640,ENSG00000115268,ENSG00000142676,ENSG00000233276,ENSG00000125691,ENSG00000108654,ENSG00000008988,ENSG00000170315,ENSG00000161970,ENSG00000171863,ENSG00000204628,ENSG00000100097,ENSG00000155876,ENSG00000099860,ENSG00000179218,ENSG00000145592,ENSG00000149273,ENSG00000215021,ENSG00000132507,ENSG00000204389,ENSG00000196924,ENSG00000204435,ENSG00000158604,ENSG00000116560,ENSG00000108523…
GO:BP	nucleoside diphosphate catabolic process	GO:0009134	false	0.03809039248476847	1.4191845523301014	104	1272	19	21017	ENSG00000111640,ENSG00000149925,ENSG00000111669,ENSG00000074800,ENSG00000134333,ENSG00000168209,ENSG00000067225,ENSG00000242372,ENSG00000213689,ENSG00000161999,ENSG00000142156,ENSG00000213465,ENSG00000167965,ENSG00000176046,ENSG00000171314,ENSG00000141959,ENSG00000147162,ENSG00000137331,ENSG00000105220
GO:BP	cellular response to steroid hormone stimulus	GO:0071383	true	0.04634214769683	1.3340238429830678	215	1272	30	21017	ENSG00000198840,ENSG00000109971,ENSG00000128016,ENSG00000108654,ENSG00000179218,ENSG00000152518,ENSG00000100201,ENSG00000185650,ENSG00000215021,ENSG00000204389,ENSG00000132341,ENSG00000168209,ENSG00000153187,ENSG00000152234,ENSG00000132471,ENSG00000204388,ENSG00000204209,ENSG00000204231,ENSG00000110958,ENSG00000012822,ENSG00000269858,ENSG00000179094,ENSG00000128245,ENSG00000086061,ENSG00000163399…
GO:BP	protein folding in endoplasmic reticulum	GO:0034975	false	0.04787753011239115	1.3198682619044515	11	1272	6	21017	ENSG00000044574,ENSG00000179218,ENSG00000166598,ENSG00000185624,ENSG00000127022,ENSG00000167004
GO:BP	regulation of establishment of protein localization to telomere	GO:0070203	false	0.04787753011239115	1.3198682619044515	11	1272	6	21017	ENSG00000120438,ENSG00000135624,ENSG00000146731,ENSG00000156261,ENSG00000166226,ENSG00000115484
GO:BP	erythrocyte differentiation	GO:0030218	false	0.048722229404314546	1.3122728477183705	134	1272	22	21017	ENSG00000166710,ENSG00000128016,ENSG00000164587,ENSG00000005022,ENSG00000105372,ENSG00000185650,ENSG00000204389,ENSG00000164104,ENSG00000204388,ENSG00000163930,ENSG00000164442,ENSG00000113013,ENSG00000108465,ENSG00000126457,ENSG00000112658,ENSG00000111843,ENSG00000124098,ENSG00000115738,ENSG00000160710,ENSG00000127528,ENSG00000130770,ENSG00000100813
GO:BP	positive regulation of apoptotic process	GO:0043065	false	0.048862943853879424	1.311020371562713	517	1272	56	21017	ENSG00000137154,ENSG00000265972,ENSG00000143878,ENSG00000128272,ENSG00000170315,ENSG00000161970,ENSG00000171863,ENSG00000204628,ENSG00000100097,ENSG00000099860,ENSG00000117984,ENSG00000149273,ENSG00000132507,ENSG00000104964,ENSG00000133639,ENSG00000116560,ENSG00000130725,ENSG00000143384,ENSG00000030582,ENSG00000165943,ENSG00000177606,ENSG00000142168,ENSG00000103266,ENSG00000137409,ENSG00000162734…
GO:BP	DNA damage response	GO:0006974	false	0.04913668178168835	1.3085941749328582	901	1272	86	21017	ENSG00000133112,ENSG00000108654,ENSG00000075624,ENSG00000161970,ENSG00000169976,ENSG00000087074,ENSG00000103024,ENSG00000165119,ENSG00000149273,ENSG00000100823,ENSG00000130726,ENSG00000105373,ENSG00000168209,ENSG00000116560,ENSG00000112511,ENSG00000136807,ENSG00000164104,ENSG00000148362,ENSG00000159388,ENSG00000143384,ENSG00000204463,ENSG00000125652,ENSG00000089280,ENSG00000165943,ENSG00000165280…
GO:CC	cytoplasm	GO:0005737	true	4.497229504868372e-109	108.34705494873302	12394	1300	1097	22115	ENSG00000198938,ENSG00000198712,ENSG00000198886,ENSG00000198899,ENSG00000198804,ENSG00000198727,ENSG00000198763,ENSG00000198888,ENSG00000228253,ENSG00000198840,ENSG00000212907,ENSG00000198695,ENSG00000198786,ENSG00000087086,ENSG00000205542,ENSG00000177954,ENSG00000034510,ENSG00000106211,ENSG00000161016,ENSG00000137818,ENSG00000167526,ENSG00000142541,ENSG00000148303,ENSG00000137154,ENSG00000111640…
GO:CC	ribosomal subunit	GO:0044391	false	3.303478066820964e-90	89.48102857230965	192	1300	116	22115	ENSG00000177954,ENSG00000161016,ENSG00000137818,ENSG00000167526,ENSG00000142541,ENSG00000148303,ENSG00000137154,ENSG00000142534,ENSG00000140988,ENSG00000089157,ENSG00000142937,ENSG00000198755,ENSG00000100316,ENSG00000112306,ENSG00000162244,ENSG00000229117,ENSG00000105193,ENSG00000231500,ENSG00000149806,ENSG00000108298,ENSG00000177600,ENSG00000115268,ENSG00000143947,ENSG00000197958,ENSG00000118181…
GO:CC	cytosolic ribosome	GO:0022626	false	4.574156655979975e-81	80.3396889657322	117	1300	88	22115	ENSG00000177954,ENSG00000161016,ENSG00000137818,ENSG00000167526,ENSG00000142541,ENSG00000148303,ENSG00000137154,ENSG00000142534,ENSG00000140988,ENSG00000089157,ENSG00000142937,ENSG00000198755,ENSG00000100316,ENSG00000112306,ENSG00000162244,ENSG00000229117,ENSG00000105193,ENSG00000231500,ENSG00000149806,ENSG00000108298,ENSG00000177600,ENSG00000115268,ENSG00000143947,ENSG00000197958,ENSG00000118181…
GO:CC	extracellular exosome	GO:0070062	false	6.810457955054065e-74	73.16682368387784	2110	1300	347	22115	ENSG00000087086,ENSG00000106211,ENSG00000111640,ENSG00000142534,ENSG00000140988,ENSG00000089157,ENSG00000142937,ENSG00000198755,ENSG00000100316,ENSG00000197956,ENSG00000167658,ENSG00000143878,ENSG00000133112,ENSG00000105193,ENSG00000231500,ENSG00000177600,ENSG00000166710,ENSG00000143947,ENSG00000197958,ENSG00000118181,ENSG00000149925,ENSG00000156508,ENSG00000204592,ENSG00000204525,ENSG00000096384…
GO:CC	extracellular vesicle	GO:1903561	false	1.538115609716824e-72	71.81301102033751	2134	1300	347	22115	ENSG00000087086,ENSG00000106211,ENSG00000111640,ENSG00000142534,ENSG00000140988,ENSG00000089157,ENSG00000142937,ENSG00000198755,ENSG00000100316,ENSG00000197956,ENSG00000167658,ENSG00000143878,ENSG00000133112,ENSG00000105193,ENSG00000231500,ENSG00000177600,ENSG00000166710,ENSG00000143947,ENSG00000197958,ENSG00000118181,ENSG00000149925,ENSG00000156508,ENSG00000204592,ENSG00000204525,ENSG00000096384…
GO:CC	extracellular organelle	GO:0043230	false	1.7493912639949053e-72	71.75711304655894	2135	1300	347	22115	ENSG00000087086,ENSG00000106211,ENSG00000111640,ENSG00000142534,ENSG00000140988,ENSG00000089157,ENSG00000142937,ENSG00000198755,ENSG00000100316,ENSG00000197956,ENSG00000167658,ENSG00000143878,ENSG00000133112,ENSG00000105193,ENSG00000231500,ENSG00000177600,ENSG00000166710,ENSG00000143947,ENSG00000197958,ENSG00000118181,ENSG00000149925,ENSG00000156508,ENSG00000204592,ENSG00000204525,ENSG00000096384…
GO:CC	extracellular membrane-bounded organelle	GO:0065010	false	1.7493912639949053e-72	71.75711304655894	2135	1300	347	22115	ENSG00000087086,ENSG00000106211,ENSG00000111640,ENSG00000142534,ENSG00000140988,ENSG00000089157,ENSG00000142937,ENSG00000198755,ENSG00000100316,ENSG00000197956,ENSG00000167658,ENSG00000143878,ENSG00000133112,ENSG00000105193,ENSG00000231500,ENSG00000177600,ENSG00000166710,ENSG00000143947,ENSG00000197958,ENSG00000118181,ENSG00000149925,ENSG00000156508,ENSG00000204592,ENSG00000204525,ENSG00000096384…
GO:CC	membrane-bounded organelle	GO:0043227	false	1.9209920302423135e-70	69.71647443692329	15672	1300	1181	22115	ENSG00000198938,ENSG00000198712,ENSG00000198886,ENSG00000198899,ENSG00000198804,ENSG00000198727,ENSG00000198763,ENSG00000198888,ENSG00000228253,ENSG00000198840,ENSG00000212907,ENSG00000198695,ENSG00000198786,ENSG00000087086,ENSG00000205542,ENSG00000177954,ENSG00000106211,ENSG00000161016,ENSG00000167526,ENSG00000142541,ENSG00000148303,ENSG00000137154,ENSG00000111640,ENSG00000142534,ENSG00000140988…
GO:CC	intracellular membrane-bounded organelle	GO:0043231	false	4.423333938061742e-70	69.35425027248141	14608	1300	1135	22115	ENSG00000198938,ENSG00000198712,ENSG00000198886,ENSG00000198899,ENSG00000198804,ENSG00000198727,ENSG00000198763,ENSG00000198888,ENSG00000228253,ENSG00000198840,ENSG00000212907,ENSG00000198695,ENSG00000198786,ENSG00000087086,ENSG00000205542,ENSG00000177954,ENSG00000106211,ENSG00000161016,ENSG00000167526,ENSG00000142541,ENSG00000148303,ENSG00000137154,ENSG00000111640,ENSG00000142534,ENSG00000140988…
GO:CC	intracellular anatomical structure	GO:0005622	false	3.120675836765743e-67	66.50575134175298	17842	1300	1256	22115	ENSG00000198938,ENSG00000198712,ENSG00000198886,ENSG00000198899,ENSG00000198804,ENSG00000198727,ENSG00000198763,ENSG00000198888,ENSG00000228253,ENSG00000198840,ENSG00000212907,ENSG00000210082,ENSG00000198695,ENSG00000198786,ENSG00000087086,ENSG00000205542,ENSG00000177954,ENSG00000034510,ENSG00000106211,ENSG00000161016,ENSG00000137818,ENSG00000167526,ENSG00000142541,ENSG00000148303,ENSG00000137154…
GO:CC	intracellular organelle lumen	GO:0070013	false	2.5150789574472153e-64	63.599448376315664	6663	1300	681	22115	ENSG00000087086,ENSG00000205542,ENSG00000177954,ENSG00000161016,ENSG00000167526,ENSG00000142541,ENSG00000148303,ENSG00000137154,ENSG00000142534,ENSG00000140988,ENSG00000142937,ENSG00000100316,ENSG00000112306,ENSG00000167658,ENSG00000133112,ENSG00000105193,ENSG00000231500,ENSG00000149806,ENSG00000108298,ENSG00000166710,ENSG00000115268,ENSG00000143947,ENSG00000197958,ENSG00000118181,ENSG00000128272…
GO:CC	organelle lumen	GO:0043233	false	2.5150789574472153e-64	63.599448376315664	6663	1300	681	22115	ENSG00000087086,ENSG00000205542,ENSG00000177954,ENSG00000161016,ENSG00000167526,ENSG00000142541,ENSG00000148303,ENSG00000137154,ENSG00000142534,ENSG00000140988,ENSG00000142937,ENSG00000100316,ENSG00000112306,ENSG00000167658,ENSG00000133112,ENSG00000105193,ENSG00000231500,ENSG00000149806,ENSG00000108298,ENSG00000166710,ENSG00000115268,ENSG00000143947,ENSG00000197958,ENSG00000118181,ENSG00000128272…
GO:CC	membrane-enclosed lumen	GO:0031974	false	2.5150789574472153e-64	63.599448376315664	6663	1300	681	22115	ENSG00000087086,ENSG00000205542,ENSG00000177954,ENSG00000161016,ENSG00000167526,ENSG00000142541,ENSG00000148303,ENSG00000137154,ENSG00000142534,ENSG00000140988,ENSG00000142937,ENSG00000100316,ENSG00000112306,ENSG00000167658,ENSG00000133112,ENSG00000105193,ENSG00000231500,ENSG00000149806,ENSG00000108298,ENSG00000166710,ENSG00000115268,ENSG00000143947,ENSG00000197958,ENSG00000118181,ENSG00000128272…
GO:CC	cytosol	GO:0005829	false	6.442803289820678e-60	59.19092512822987	5513	1300	592	22115	ENSG00000087086,ENSG00000205542,ENSG00000177954,ENSG00000106211,ENSG00000161016,ENSG00000137818,ENSG00000167526,ENSG00000142541,ENSG00000148303,ENSG00000137154,ENSG00000111640,ENSG00000142534,ENSG00000265972,ENSG00000140988,ENSG00000089157,ENSG00000142937,ENSG00000198755,ENSG00000100316,ENSG00000125148,ENSG00000197956,ENSG00000112306,ENSG00000167658,ENSG00000143878,ENSG00000162244,ENSG00000133112…
GO:CC	intracellular organelle	GO:0043229	false	1.2841456017001273e-58	57.89138573138405	16022	1300	1176	22115	ENSG00000198938,ENSG00000198712,ENSG00000198886,ENSG00000198899,ENSG00000198804,ENSG00000198727,ENSG00000198763,ENSG00000198888,ENSG00000228253,ENSG00000198840,ENSG00000212907,ENSG00000210082,ENSG00000198695,ENSG00000198786,ENSG00000087086,ENSG00000205542,ENSG00000177954,ENSG00000034510,ENSG00000106211,ENSG00000161016,ENSG00000137818,ENSG00000167526,ENSG00000142541,ENSG00000148303,ENSG00000137154…
GO:CC	cytosolic large ribosomal subunit	GO:0022625	false	3.9478459388967756e-56	55.40363980361955	57	1300	52	22115	ENSG00000161016,ENSG00000137818,ENSG00000167526,ENSG00000142541,ENSG00000148303,ENSG00000089157,ENSG00000198755,ENSG00000100316,ENSG00000162244,ENSG00000229117,ENSG00000108298,ENSG00000177600,ENSG00000197958,ENSG00000063177,ENSG00000265681,ENSG00000147604,ENSG00000142676,ENSG00000105640,ENSG00000174748,ENSG00000122026,ENSG00000144713,ENSG00000125691,ENSG00000131469,ENSG00000136942,ENSG00000163682…
GO:CC	large ribosomal subunit	GO:0015934	false	1.3755181157576626e-54	53.861533685520186	117	1300	71	22115	ENSG00000161016,ENSG00000137818,ENSG00000167526,ENSG00000142541,ENSG00000148303,ENSG00000089157,ENSG00000198755,ENSG00000100316,ENSG00000162244,ENSG00000229117,ENSG00000108298,ENSG00000177600,ENSG00000197958,ENSG00000063177,ENSG00000265681,ENSG00000147604,ENSG00000142676,ENSG00000105640,ENSG00000174748,ENSG00000122026,ENSG00000144713,ENSG00000125691,ENSG00000131469,ENSG00000136942,ENSG00000182154…
GO:CC	organelle	GO:0043226	false	2.047422269115548e-54	53.688792577350206	16811	1300	1201	22115	ENSG00000198938,ENSG00000198712,ENSG00000198886,ENSG00000198899,ENSG00000198804,ENSG00000198727,ENSG00000198763,ENSG00000198888,ENSG00000228253,ENSG00000198840,ENSG00000212907,ENSG00000210082,ENSG00000198695,ENSG00000198786,ENSG00000087086,ENSG00000205542,ENSG00000177954,ENSG00000034510,ENSG00000106211,ENSG00000161016,ENSG00000137818,ENSG00000167526,ENSG00000142541,ENSG00000148303,ENSG00000137154…
GO:CC	nucleoplasm	GO:0005654	false	5.664910775123813e-49	48.246806926078875	4229	1300	473	22115	ENSG00000177954,ENSG00000161016,ENSG00000137154,ENSG00000142534,ENSG00000140988,ENSG00000142937,ENSG00000112306,ENSG00000133112,ENSG00000105193,ENSG00000231500,ENSG00000149806,ENSG00000115268,ENSG00000143947,ENSG00000118181,ENSG00000128272,ENSG00000171858,ENSG00000171223,ENSG00000096384,ENSG00000182774,ENSG00000109971,ENSG00000142676,ENSG00000233927,ENSG00000130522,ENSG00000179010,ENSG00000150991…
GO:CC	vesicle	GO:0031982	false	7.595490193233139e-48	47.11944419265749	4012	1300	454	22115	ENSG00000087086,ENSG00000205542,ENSG00000106211,ENSG00000111640,ENSG00000142534,ENSG00000140988,ENSG00000089157,ENSG00000142937,ENSG00000198755,ENSG00000100316,ENSG00000197956,ENSG00000167658,ENSG00000143878,ENSG00000133112,ENSG00000105193,ENSG00000231500,ENSG00000177600,ENSG00000166710,ENSG00000143947,ENSG00000197958,ENSG00000118181,ENSG00000149925,ENSG00000156508,ENSG00000204592,ENSG00000204525…
GO:CC	mitochondrial envelope	GO:0005740	false	1.413737215393741e-47	46.84963130942921	829	1300	172	22115	ENSG00000198938,ENSG00000198712,ENSG00000198886,ENSG00000198899,ENSG00000198804,ENSG00000198727,ENSG00000198763,ENSG00000198888,ENSG00000228253,ENSG00000198840,ENSG00000212907,ENSG00000198695,ENSG00000198786,ENSG00000143947,ENSG00000150991,ENSG00000170315,ENSG00000182154,ENSG00000169100,ENSG00000110955,ENSG00000221983,ENSG00000127184,ENSG00000005022,ENSG00000176340,ENSG00000072778,ENSG00000175756…
GO:CC	mitochondrial membrane	GO:0031966	false	9.062495095964677e-47	46.04275221543293	779	1300	165	22115	ENSG00000198938,ENSG00000198712,ENSG00000198886,ENSG00000198899,ENSG00000198804,ENSG00000198727,ENSG00000198763,ENSG00000198888,ENSG00000228253,ENSG00000198840,ENSG00000212907,ENSG00000198695,ENSG00000198786,ENSG00000143947,ENSG00000150991,ENSG00000170315,ENSG00000182154,ENSG00000169100,ENSG00000110955,ENSG00000221983,ENSG00000127184,ENSG00000005022,ENSG00000176340,ENSG00000072778,ENSG00000175756…
GO:CC	mitochondrion	GO:0005739	false	2.7981215664347135e-43	42.55313342119341	1697	1300	253	22115	ENSG00000198938,ENSG00000198712,ENSG00000198886,ENSG00000198899,ENSG00000198804,ENSG00000198727,ENSG00000198763,ENSG00000198888,ENSG00000228253,ENSG00000198840,ENSG00000212907,ENSG00000198695,ENSG00000198786,ENSG00000143947,ENSG00000096384,ENSG00000233276,ENSG00000150991,ENSG00000170315,ENSG00000182154,ENSG00000169100,ENSG00000084207,ENSG00000135821,ENSG00000204628,ENSG00000110955,ENSG00000167468…
GO:CC	organelle envelope	GO:0031967	false	1.0602035478668481e-42	41.97461074678341	1300	1300	214	22115	ENSG00000198938,ENSG00000198712,ENSG00000198886,ENSG00000198899,ENSG00000198804,ENSG00000198727,ENSG00000198763,ENSG00000198888,ENSG00000228253,ENSG00000198840,ENSG00000212907,ENSG00000198695,ENSG00000198786,ENSG00000111640,ENSG00000197956,ENSG00000143947,ENSG00000150991,ENSG00000170315,ENSG00000182154,ENSG00000169100,ENSG00000110955,ENSG00000167468,ENSG00000221983,ENSG00000127184,ENSG00000005022…
GO:CC	mitochondrial inner membrane	GO:0005743	false	8.827418373154556e-41	40.054166289653	505	1300	123	22115	ENSG00000198938,ENSG00000198712,ENSG00000198886,ENSG00000198899,ENSG00000198804,ENSG00000198727,ENSG00000198763,ENSG00000198888,ENSG00000228253,ENSG00000198840,ENSG00000212907,ENSG00000198695,ENSG00000198786,ENSG00000182154,ENSG00000169100,ENSG00000110955,ENSG00000127184,ENSG00000005022,ENSG00000176340,ENSG00000072778,ENSG00000175756,ENSG00000135940,ENSG00000146066,ENSG00000179091,ENSG00000149273…
GO:CC	organelle inner membrane	GO:0019866	false	2.9634999593892145e-39	38.528195074376384	561	1300	128	22115	ENSG00000198938,ENSG00000198712,ENSG00000198886,ENSG00000198899,ENSG00000198804,ENSG00000198727,ENSG00000198763,ENSG00000198888,ENSG00000228253,ENSG00000198840,ENSG00000212907,ENSG00000198695,ENSG00000198786,ENSG00000182154,ENSG00000169100,ENSG00000110955,ENSG00000127184,ENSG00000005022,ENSG00000176340,ENSG00000072778,ENSG00000175756,ENSG00000135940,ENSG00000146066,ENSG00000179091,ENSG00000149273…
GO:CC	ribosome	GO:0005840	false	3.662243640873589e-39	38.436252766433235	530	1300	124	22115	ENSG00000210082,ENSG00000177954,ENSG00000161016,ENSG00000137818,ENSG00000167526,ENSG00000142541,ENSG00000148303,ENSG00000137154,ENSG00000142534,ENSG00000140988,ENSG00000089157,ENSG00000142937,ENSG00000198755,ENSG00000100316,ENSG00000112306,ENSG00000167658,ENSG00000162244,ENSG00000229117,ENSG00000105193,ENSG00000231500,ENSG00000149806,ENSG00000108298,ENSG00000177600,ENSG00000115268,ENSG00000143947…
GO:CC	organelle membrane	GO:0031090	false	3.1890114590152327e-38	37.496343920212	3787	1300	413	22115	ENSG00000198938,ENSG00000198712,ENSG00000198886,ENSG00000198899,ENSG00000198804,ENSG00000198727,ENSG00000198763,ENSG00000198888,ENSG00000228253,ENSG00000198840,ENSG00000212907,ENSG00000198695,ENSG00000198786,ENSG00000111640,ENSG00000143878,ENSG00000166710,ENSG00000143947,ENSG00000156508,ENSG00000204592,ENSG00000204525,ENSG00000109971,ENSG00000233927,ENSG00000150991,ENSG00000170296,ENSG00000135404…
GO:CC	nuclear lumen	GO:0031981	false	4.354190470515393e-38	37.36109257702104	5524	1300	537	22115	ENSG00000177954,ENSG00000161016,ENSG00000167526,ENSG00000142541,ENSG00000148303,ENSG00000137154,ENSG00000142534,ENSG00000140988,ENSG00000142937,ENSG00000100316,ENSG00000112306,ENSG00000133112,ENSG00000105193,ENSG00000231500,ENSG00000149806,ENSG00000108298,ENSG00000115268,ENSG00000143947,ENSG00000197958,ENSG00000118181,ENSG00000128272,ENSG00000156508,ENSG00000171858,ENSG00000171223,ENSG00000063177…
GO:CC	extracellular space	GO:0005615	false	8.18378075626064e-36	35.08704601390264	3303	1300	370	22115	ENSG00000087086,ENSG00000106211,ENSG00000111640,ENSG00000142534,ENSG00000140988,ENSG00000089157,ENSG00000142937,ENSG00000198755,ENSG00000100316,ENSG00000197956,ENSG00000167658,ENSG00000143878,ENSG00000133112,ENSG00000105193,ENSG00000231500,ENSG00000149806,ENSG00000177600,ENSG00000166710,ENSG00000143947,ENSG00000197958,ENSG00000118181,ENSG00000149925,ENSG00000156508,ENSG00000204592,ENSG00000204525…
GO:CC	small ribosomal subunit	GO:0015935	false	4.5121876605813086e-35	34.34561284646706	79	1300	47	22115	ENSG00000177954,ENSG00000137154,ENSG00000142534,ENSG00000140988,ENSG00000142937,ENSG00000112306,ENSG00000105193,ENSG00000231500,ENSG00000149806,ENSG00000115268,ENSG00000143947,ENSG00000118181,ENSG00000171858,ENSG00000182774,ENSG00000233927,ENSG00000110700,ENSG00000145425,ENSG00000008988,ENSG00000164587,ENSG00000186468,ENSG00000171863,ENSG00000204628,ENSG00000221983,ENSG00000083845,ENSG00000124614…
GO:CC	focal adhesion	GO:0005925	false	1.5495282972109374e-34	33.80980048834348	423	1300	104	22115	ENSG00000106211,ENSG00000161016,ENSG00000137818,ENSG00000142541,ENSG00000148303,ENSG00000142534,ENSG00000140988,ENSG00000089157,ENSG00000142937,ENSG00000198755,ENSG00000100316,ENSG00000143878,ENSG00000105193,ENSG00000231500,ENSG00000108298,ENSG00000177600,ENSG00000166710,ENSG00000115268,ENSG00000197958,ENSG00000063177,ENSG00000184009,ENSG00000182774,ENSG00000147604,ENSG00000109971,ENSG00000110700…
GO:CC	cell-substrate junction	GO:0030055	false	1.4264207615490832e-33	32.84575234863207	433	1300	104	22115	ENSG00000106211,ENSG00000161016,ENSG00000137818,ENSG00000142541,ENSG00000148303,ENSG00000142534,ENSG00000140988,ENSG00000089157,ENSG00000142937,ENSG00000198755,ENSG00000100316,ENSG00000143878,ENSG00000105193,ENSG00000231500,ENSG00000108298,ENSG00000177600,ENSG00000166710,ENSG00000115268,ENSG00000197958,ENSG00000063177,ENSG00000184009,ENSG00000182774,ENSG00000147604,ENSG00000109971,ENSG00000110700…
GO:CC	cytosolic small ribosomal subunit	GO:0022627	false	7.615476612166707e-33	32.118302911296205	44	1300	35	22115	ENSG00000177954,ENSG00000137154,ENSG00000142534,ENSG00000140988,ENSG00000142937,ENSG00000112306,ENSG00000105193,ENSG00000231500,ENSG00000149806,ENSG00000115268,ENSG00000143947,ENSG00000118181,ENSG00000171858,ENSG00000182774,ENSG00000233927,ENSG00000110700,ENSG00000145425,ENSG00000008988,ENSG00000164587,ENSG00000186468,ENSG00000171863,ENSG00000204628,ENSG00000221983,ENSG00000083845,ENSG00000124614…
GO:CC	protein-containing complex	GO:0032991	false	2.5409352339055132e-28	27.595006404574157	7861	1300	659	22115	ENSG00000198938,ENSG00000198712,ENSG00000198899,ENSG00000198804,ENSG00000198727,ENSG00000228253,ENSG00000177954,ENSG00000106211,ENSG00000161016,ENSG00000137818,ENSG00000167526,ENSG00000142541,ENSG00000148303,ENSG00000137154,ENSG00000111640,ENSG00000142534,ENSG00000140988,ENSG00000089157,ENSG00000142937,ENSG00000198755,ENSG00000100316,ENSG00000112306,ENSG00000167658,ENSG00000162244,ENSG00000229117…
GO:CC	catalytic complex	GO:1902494	false	2.465589254805572e-22	21.608079271304444	1699	1300	207	22115	ENSG00000198938,ENSG00000198712,ENSG00000198899,ENSG00000198804,ENSG00000198727,ENSG00000228253,ENSG00000106211,ENSG00000184009,ENSG00000135486,ENSG00000108654,ENSG00000075624,ENSG00000167978,ENSG00000169976,ENSG00000110955,ENSG00000159377,ENSG00000127184,ENSG00000155876,ENSG00000176340,ENSG00000219200,ENSG00000228474,ENSG00000198668,ENSG00000168906,ENSG00000087074,ENSG00000092010,ENSG00000159069…
GO:CC	extracellular region	GO:0005576	false	2.898407476923426e-22	21.537840558637335	4232	1300	398	22115	ENSG00000087086,ENSG00000205542,ENSG00000106211,ENSG00000111640,ENSG00000142534,ENSG00000140988,ENSG00000089157,ENSG00000142937,ENSG00000198755,ENSG00000100316,ENSG00000197956,ENSG00000167658,ENSG00000143878,ENSG00000133112,ENSG00000105193,ENSG00000231500,ENSG00000149806,ENSG00000177600,ENSG00000166710,ENSG00000143947,ENSG00000197958,ENSG00000118181,ENSG00000149925,ENSG00000156508,ENSG00000204592…
GO:CC	nucleus	GO:0005634	false	1.6416306328531177e-21	20.784724552550887	10058	1300	767	22115	ENSG00000205542,ENSG00000177954,ENSG00000106211,ENSG00000161016,ENSG00000167526,ENSG00000142541,ENSG00000148303,ENSG00000137154,ENSG00000111640,ENSG00000142534,ENSG00000140988,ENSG00000089157,ENSG00000142937,ENSG00000198755,ENSG00000100316,ENSG00000125148,ENSG00000197956,ENSG00000112306,ENSG00000167658,ENSG00000143878,ENSG00000133112,ENSG00000105193,ENSG00000231500,ENSG00000149806,ENSG00000108298…
GO:CC	endomembrane system	GO:0012505	false	1.4584003798034279e-18	17.83612323125207	4803	1300	424	22115	ENSG00000087086,ENSG00000205542,ENSG00000167526,ENSG00000137154,ENSG00000111640,ENSG00000089157,ENSG00000142937,ENSG00000197956,ENSG00000112306,ENSG00000167658,ENSG00000143878,ENSG00000133112,ENSG00000229117,ENSG00000166710,ENSG00000143947,ENSG00000149925,ENSG00000156508,ENSG00000171858,ENSG00000204592,ENSG00000204525,ENSG00000063177,ENSG00000096384,ENSG00000109971,ENSG00000233927,ENSG00000150991…
GO:CC	membrane	GO:0016020	false	8.676950739294288e-18	17.061632868113872	9912	1300	743	22115	ENSG00000198938,ENSG00000198712,ENSG00000198886,ENSG00000198899,ENSG00000198804,ENSG00000198727,ENSG00000198763,ENSG00000198888,ENSG00000228253,ENSG00000198840,ENSG00000212907,ENSG00000198695,ENSG00000198786,ENSG00000087086,ENSG00000106211,ENSG00000161016,ENSG00000167526,ENSG00000142541,ENSG00000148303,ENSG00000137154,ENSG00000111640,ENSG00000142534,ENSG00000140988,ENSG00000089157,ENSG00000142937…
GO:CC	mitochondrial protein-containing complex	GO:0098798	false	2.544542599792413e-17	16.594390273932007	175	1300	48	22115	ENSG00000182154,ENSG00000169100,ENSG00000005022,ENSG00000175756,ENSG00000074071,ENSG00000214736,ENSG00000215021,ENSG00000111639,ENSG00000136003,ENSG00000099800,ENSG00000174917,ENSG00000125995,ENSG00000125901,ENSG00000062582,ENSG00000072506,ENSG00000172586,ENSG00000173141,ENSG00000100216,ENSG00000086504,ENSG00000162910,ENSG00000182180,ENSG00000132286,ENSG00000242485,ENSG00000149792,ENSG00000204316…
GO:CC	spliceosomal complex	GO:0005681	true	5.318416024815391e-17	16.274217693665815	207	1300	52	22115	ENSG00000109971,ENSG00000135486,ENSG00000108654,ENSG00000167978,ENSG00000169976,ENSG00000152795,ENSG00000161547,ENSG00000165119,ENSG00000170144,ENSG00000099622,ENSG00000136450,ENSG00000102317,ENSG00000122566,ENSG00000168066,ENSG00000100941,ENSG00000198563,ENSG00000153187,ENSG00000104852,ENSG00000169045,ENSG00000125743,ENSG00000065978,ENSG00000096746,ENSG00000143368,ENSG00000087365,ENSG00000183258…
GO:CC	respiratory chain complex	GO:0098803	false	6.502853193810233e-17	16.186896050365128	34	1300	22	22115	ENSG00000198938,ENSG00000198712,ENSG00000198899,ENSG00000198804,ENSG00000198727,ENSG00000228253,ENSG00000110955,ENSG00000127184,ENSG00000176340,ENSG00000099624,ENSG00000124172,ENSG00000154518,ENSG00000167792,ENSG00000152234,ENSG00000159199,ENSG00000167863,ENSG00000126267,ENSG00000169020,ENSG00000241837,ENSG00000116459,ENSG00000131174,ENSG00000165629
GO:CC	endoplasmic reticulum	GO:0005783	false	1.8527216615941582e-16	15.732189820785473	2066	1300	220	22115	ENSG00000167526,ENSG00000137154,ENSG00000089157,ENSG00000142937,ENSG00000229117,ENSG00000166710,ENSG00000143947,ENSG00000171858,ENSG00000204592,ENSG00000204525,ENSG00000063177,ENSG00000233927,ENSG00000150991,ENSG00000170296,ENSG00000122026,ENSG00000206503,ENSG00000145425,ENSG00000131469,ENSG00000114942,ENSG00000170315,ENSG00000122406,ENSG00000186468,ENSG00000114391,ENSG00000171863,ENSG00000135821…
GO:CC	ficolin-1-rich granule lumen	GO:1904813	false	3.87493923630752e-16	15.41173510336238	124	1300	39	22115	ENSG00000167658,ENSG00000149925,ENSG00000156508,ENSG00000096384,ENSG00000109971,ENSG00000084207,ENSG00000167996,ENSG00000140319,ENSG00000117984,ENSG00000243678,ENSG00000101439,ENSG00000204389,ENSG00000160213,ENSG00000178035,ENSG00000204435,ENSG00000204388,ENSG00000175166,ENSG00000165280,ENSG00000067225,ENSG00000165916,ENSG00000143621,ENSG00000080824,ENSG00000115073,ENSG00000164733,ENSG00000196262…
GO:CC	intracellular protein-containing complex	GO:0140535	false	7.432693679867753e-15	14.128853765203832	948	1300	124	22115	ENSG00000106211,ENSG00000096384,ENSG00000184009,ENSG00000109971,ENSG00000128016,ENSG00000075624,ENSG00000169976,ENSG00000161960,ENSG00000156976,ENSG00000159377,ENSG00000110321,ENSG00000105583,ENSG00000100906,ENSG00000168906,ENSG00000092010,ENSG00000159069,ENSG00000170043,ENSG00000087191,ENSG00000142507,ENSG00000204435,ENSG00000179085,ENSG00000166595,ENSG00000153187,ENSG00000101182,ENSG00000148362…
GO:CC	ficolin-1-rich granule	GO:0101002	false	4.4704480699023857e-14	13.349648945652456	184	1300	45	22115	ENSG00000167658,ENSG00000149925,ENSG00000156508,ENSG00000096384,ENSG00000109971,ENSG00000084207,ENSG00000167996,ENSG00000140319,ENSG00000117984,ENSG00000243678,ENSG00000101439,ENSG00000185883,ENSG00000204389,ENSG00000160213,ENSG00000178035,ENSG00000204435,ENSG00000204388,ENSG00000175166,ENSG00000165280,ENSG00000067225,ENSG00000165916,ENSG00000143621,ENSG00000080824,ENSG00000115073,ENSG00000164733…
GO:CC	intracellular membraneless organelle	GO:0043232	false	5.0275243882630623e-14	13.298645813985845	6606	1300	523	22115	ENSG00000210082,ENSG00000205542,ENSG00000177954,ENSG00000034510,ENSG00000106211,ENSG00000161016,ENSG00000137818,ENSG00000167526,ENSG00000142541,ENSG00000148303,ENSG00000137154,ENSG00000111640,ENSG00000142534,ENSG00000140988,ENSG00000089157,ENSG00000142937,ENSG00000198755,ENSG00000100316,ENSG00000112306,ENSG00000167658,ENSG00000162244,ENSG00000133112,ENSG00000229117,ENSG00000105193,ENSG00000231500…
GO:CC	membraneless organelle	GO:0043228	false	5.1880286275002574e-14	13.284997636147887	6607	1300	523	22115	ENSG00000210082,ENSG00000205542,ENSG00000177954,ENSG00000034510,ENSG00000106211,ENSG00000161016,ENSG00000137818,ENSG00000167526,ENSG00000142541,ENSG00000148303,ENSG00000137154,ENSG00000111640,ENSG00000142534,ENSG00000140988,ENSG00000089157,ENSG00000142937,ENSG00000198755,ENSG00000100316,ENSG00000112306,ENSG00000167658,ENSG00000162244,ENSG00000133112,ENSG00000229117,ENSG00000105193,ENSG00000231500…
GO:CC	nuclear speck	GO:0016607	false	5.255044145556352e-14	13.279423631283503	419	1300	72	22115	ENSG00000128272,ENSG00000108654,ENSG00000167978,ENSG00000169564,ENSG00000100836,ENSG00000161547,ENSG00000182196,ENSG00000100201,ENSG00000100823,ENSG00000204389,ENSG00000136450,ENSG00000100941,ENSG00000124193,ENSG00000204256,ENSG00000198563,ENSG00000221978,ENSG00000116560,ENSG00000112081,ENSG00000153187,ENSG00000104852,ENSG00000169217,ENSG00000204388,ENSG00000115875,ENSG00000204227,ENSG00000154832…
GO:CC	anchoring junction	GO:0070161	false	5.979754519305196e-14	13.223316644289087	905	1300	118	22115	ENSG00000106211,ENSG00000161016,ENSG00000137818,ENSG00000142541,ENSG00000148303,ENSG00000142534,ENSG00000140988,ENSG00000089157,ENSG00000142937,ENSG00000198755,ENSG00000100316,ENSG00000143878,ENSG00000105193,ENSG00000231500,ENSG00000108298,ENSG00000177600,ENSG00000166710,ENSG00000115268,ENSG00000197958,ENSG00000063177,ENSG00000184009,ENSG00000182774,ENSG00000147604,ENSG00000109971,ENSG00000110700…
GO:CC	intracellular vesicle	GO:0097708	false	1.6993961023151733e-13	12.769705382166839	2529	1300	245	22115	ENSG00000087086,ENSG00000205542,ENSG00000167658,ENSG00000143878,ENSG00000133112,ENSG00000166710,ENSG00000143947,ENSG00000149925,ENSG00000156508,ENSG00000204592,ENSG00000204525,ENSG00000096384,ENSG00000184009,ENSG00000109971,ENSG00000150991,ENSG00000170296,ENSG00000135404,ENSG00000206503,ENSG00000170315,ENSG00000084207,ENSG00000188229,ENSG00000167996,ENSG00000221983,ENSG00000140319,ENSG00000044574…
GO:CC	endoplasmic reticulum protein-containing complex	GO:0140534	false	1.77853794727841e-13	12.749936864176373	118	1300	35	22115	ENSG00000166710,ENSG00000206503,ENSG00000044574,ENSG00000179218,ENSG00000228474,ENSG00000162191,ENSG00000197858,ENSG00000182934,ENSG00000127774,ENSG00000180879,ENSG00000166598,ENSG00000185624,ENSG00000163463,ENSG00000165280,ENSG00000130175,ENSG00000244038,ENSG00000089597,ENSG00000114902,ENSG00000128463,ENSG00000058262,ENSG00000213689,ENSG00000136908,ENSG00000231925,ENSG00000129128,ENSG00000170540…
GO:CC	cytoplasmic vesicle	GO:0031410	false	2.430883243626791e-13	12.614235900007476	2523	1300	244	22115	ENSG00000087086,ENSG00000205542,ENSG00000167658,ENSG00000143878,ENSG00000133112,ENSG00000166710,ENSG00000143947,ENSG00000149925,ENSG00000156508,ENSG00000204592,ENSG00000204525,ENSG00000096384,ENSG00000184009,ENSG00000109971,ENSG00000150991,ENSG00000170296,ENSG00000135404,ENSG00000206503,ENSG00000170315,ENSG00000084207,ENSG00000188229,ENSG00000167996,ENSG00000221983,ENSG00000140319,ENSG00000044574…
GO:CC	melanosome	GO:0042470	false	1.5069588134514716e-12	11.821898617184496	112	1300	33	22115	ENSG00000096384,ENSG00000109971,ENSG00000135404,ENSG00000044574,ENSG00000117984,ENSG00000172270,ENSG00000132341,ENSG00000166340,ENSG00000166598,ENSG00000185624,ENSG00000089597,ENSG00000174903,ENSG00000080824,ENSG00000111540,ENSG00000164924,ENSG00000164733,ENSG00000166913,ENSG00000137312,ENSG00000136238,ENSG00000185896,ENSG00000089248,ENSG00000163399,ENSG00000127022,ENSG00000173786,ENSG00000166794…
GO:CC	pigment granule	GO:0048770	false	1.5069588134514716e-12	11.821898617184496	112	1300	33	22115	ENSG00000096384,ENSG00000109971,ENSG00000135404,ENSG00000044574,ENSG00000117984,ENSG00000172270,ENSG00000132341,ENSG00000166340,ENSG00000166598,ENSG00000185624,ENSG00000089597,ENSG00000174903,ENSG00000080824,ENSG00000111540,ENSG00000164924,ENSG00000164733,ENSG00000166913,ENSG00000137312,ENSG00000136238,ENSG00000185896,ENSG00000089248,ENSG00000163399,ENSG00000127022,ENSG00000173786,ENSG00000166794…
GO:CC	mitochondrial matrix	GO:0005759	false	2.0791411129917575e-12	11.682116033749878	499	1300	77	22115	ENSG00000233276,ENSG00000182154,ENSG00000110955,ENSG00000005022,ENSG00000072778,ENSG00000175756,ENSG00000126432,ENSG00000149273,ENSG00000178952,ENSG00000074071,ENSG00000099624,ENSG00000111639,ENSG00000124172,ENSG00000136003,ENSG00000164896,ENSG00000155463,ENSG00000152234,ENSG00000143575,ENSG00000125652,ENSG00000142168,ENSG00000101365,ENSG00000172053,ENSG00000143811,ENSG00000125901,ENSG00000068120…
GO:CC	nuclear body	GO:0016604	false	2.48367845785661e-12	11.604904629516989	894	1300	113	22115	ENSG00000128272,ENSG00000108654,ENSG00000245532,ENSG00000167978,ENSG00000189060,ENSG00000142669,ENSG00000169564,ENSG00000100836,ENSG00000161547,ENSG00000182196,ENSG00000100201,ENSG00000125817,ENSG00000100823,ENSG00000198258,ENSG00000204389,ENSG00000136450,ENSG00000122566,ENSG00000168066,ENSG00000054148,ENSG00000100941,ENSG00000124193,ENSG00000204256,ENSG00000198563,ENSG00000204435,ENSG00000221978…
GO:CC	small-subunit processome	GO:0032040	false	7.6664746979056e-12	11.115404293313038	73	1300	26	22115	ENSG00000177954,ENSG00000137154,ENSG00000142534,ENSG00000142937,ENSG00000112306,ENSG00000105193,ENSG00000143947,ENSG00000182774,ENSG00000233927,ENSG00000110700,ENSG00000145425,ENSG00000164587,ENSG00000186468,ENSG00000171863,ENSG00000083845,ENSG00000134419,ENSG00000105372,ENSG00000198034,ENSG00000187051,ENSG00000101361,ENSG00000132467,ENSG00000138326,ENSG00000170889,ENSG00000136718,ENSG00000100138…
GO:CC	mitochondrial ribosome	GO:0005761	false	2.840271814952285e-11	10.546640095838493	89	1300	28	22115	ENSG00000182154,ENSG00000175756,ENSG00000074071,ENSG00000111639,ENSG00000125901,ENSG00000062582,ENSG00000172586,ENSG00000173141,ENSG00000086504,ENSG00000162910,ENSG00000182180,ENSG00000242485,ENSG00000149792,ENSG00000204316,ENSG00000179271,ENSG00000125445,ENSG00000128626,ENSG00000158042,ENSG00000262814,ENSG00000143314,ENSG00000185608,ENSG00000166902,ENSG00000122140,ENSG00000108826,ENSG00000204568…
GO:CC	organellar ribosome	GO:0000313	false	2.840271814952285e-11	10.546640095838493	89	1300	28	22115	ENSG00000182154,ENSG00000175756,ENSG00000074071,ENSG00000111639,ENSG00000125901,ENSG00000062582,ENSG00000172586,ENSG00000173141,ENSG00000086504,ENSG00000162910,ENSG00000182180,ENSG00000242485,ENSG00000149792,ENSG00000204316,ENSG00000179271,ENSG00000125445,ENSG00000128626,ENSG00000158042,ENSG00000262814,ENSG00000143314,ENSG00000185608,ENSG00000166902,ENSG00000122140,ENSG00000108826,ENSG00000204568…
GO:CC	cell junction	GO:0030054	false	3.547088702612918e-11	10.450127950920885	2236	1300	215	22115	ENSG00000177954,ENSG00000106211,ENSG00000161016,ENSG00000137818,ENSG00000167526,ENSG00000142541,ENSG00000148303,ENSG00000142534,ENSG00000140988,ENSG00000089157,ENSG00000142937,ENSG00000198755,ENSG00000100316,ENSG00000167658,ENSG00000143878,ENSG00000105193,ENSG00000231500,ENSG00000108298,ENSG00000177600,ENSG00000166710,ENSG00000115268,ENSG00000143947,ENSG00000197958,ENSG00000118181,ENSG00000171858…
GO:CC	secretory granule	GO:0030141	false	4.44259769313061e-11	10.352363013242178	897	1300	110	22115	ENSG00000087086,ENSG00000205542,ENSG00000167658,ENSG00000166710,ENSG00000149925,ENSG00000156508,ENSG00000204525,ENSG00000096384,ENSG00000109971,ENSG00000135404,ENSG00000084207,ENSG00000188229,ENSG00000167996,ENSG00000140319,ENSG00000179218,ENSG00000117984,ENSG00000234745,ENSG00000220205,ENSG00000172270,ENSG00000196230,ENSG00000197746,ENSG00000243678,ENSG00000170043,ENSG00000101439,ENSG00000185883…
GO:CC	secretory granule lumen	GO:0034774	false	6.668147384733683e-11	10.175994809613503	321	1300	56	22115	ENSG00000087086,ENSG00000205542,ENSG00000167658,ENSG00000166710,ENSG00000149925,ENSG00000156508,ENSG00000096384,ENSG00000109971,ENSG00000084207,ENSG00000188229,ENSG00000140319,ENSG00000117984,ENSG00000196230,ENSG00000243678,ENSG00000170043,ENSG00000176978,ENSG00000160213,ENSG00000178035,ENSG00000204435,ENSG00000117592,ENSG00000198931,ENSG00000102316,ENSG00000175166,ENSG00000030582,ENSG00000165280…
GO:CC	cytoplasmic vesicle lumen	GO:0060205	false	9.94066396868013e-11	10.00258460671903	324	1300	56	22115	ENSG00000087086,ENSG00000205542,ENSG00000167658,ENSG00000166710,ENSG00000149925,ENSG00000156508,ENSG00000096384,ENSG00000109971,ENSG00000084207,ENSG00000188229,ENSG00000140319,ENSG00000117984,ENSG00000196230,ENSG00000243678,ENSG00000170043,ENSG00000176978,ENSG00000160213,ENSG00000178035,ENSG00000204435,ENSG00000117592,ENSG00000198931,ENSG00000102316,ENSG00000175166,ENSG00000030582,ENSG00000165280…
GO:CC	vesicle lumen	GO:0031983	false	1.1341158793280312e-10	9.94534256873976	325	1300	56	22115	ENSG00000087086,ENSG00000205542,ENSG00000167658,ENSG00000166710,ENSG00000149925,ENSG00000156508,ENSG00000096384,ENSG00000109971,ENSG00000084207,ENSG00000188229,ENSG00000140319,ENSG00000117984,ENSG00000196230,ENSG00000243678,ENSG00000170043,ENSG00000176978,ENSG00000160213,ENSG00000178035,ENSG00000204435,ENSG00000117592,ENSG00000198931,ENSG00000102316,ENSG00000175166,ENSG00000030582,ENSG00000165280…
GO:CC	proton-transporting two-sector ATPase complex	GO:0016469	false	3.8256523479146914e-10	9.417294498564418	49	1300	20	22115	ENSG00000198899,ENSG00000228253,ENSG00000110955,ENSG00000219200,ENSG00000099624,ENSG00000185883,ENSG00000124172,ENSG00000117410,ENSG00000154518,ENSG00000128524,ENSG00000152234,ENSG00000071553,ENSG00000159199,ENSG00000167863,ENSG00000169020,ENSG00000241837,ENSG00000116459,ENSG00000136888,ENSG00000136710,ENSG00000165629
GO:CC	secretory vesicle	GO:0099503	false	4.038321446206361e-10	9.393799114625315	1073	1300	122	22115	ENSG00000087086,ENSG00000205542,ENSG00000167658,ENSG00000166710,ENSG00000149925,ENSG00000156508,ENSG00000204525,ENSG00000096384,ENSG00000109971,ENSG00000135404,ENSG00000084207,ENSG00000188229,ENSG00000167996,ENSG00000140319,ENSG00000179218,ENSG00000117984,ENSG00000234745,ENSG00000220205,ENSG00000105404,ENSG00000172270,ENSG00000196230,ENSG00000197746,ENSG00000243678,ENSG00000170043,ENSG00000101439…
GO:CC	proton-transporting ATP synthase complex	GO:0045259	false	6.087585839300087e-10	9.215554901872336	19	1300	13	22115	ENSG00000198899,ENSG00000228253,ENSG00000110955,ENSG00000099624,ENSG00000124172,ENSG00000154518,ENSG00000152234,ENSG00000159199,ENSG00000167863,ENSG00000169020,ENSG00000241837,ENSG00000116459,ENSG00000165629
GO:CC	peptidase complex	GO:1905368	false	7.259781325215766e-10	9.139076460661121	129	1300	32	22115	ENSG00000106211,ENSG00000169976,ENSG00000159377,ENSG00000092010,ENSG00000126247,ENSG00000087191,ENSG00000197858,ENSG00000142507,ENSG00000101182,ENSG00000175166,ENSG00000135924,ENSG00000165280,ENSG00000100911,ENSG00000099341,ENSG00000165916,ENSG00000108773,ENSG00000114902,ENSG00000179262,ENSG00000159352,ENSG00000087152,ENSG00000130706,ENSG00000205220,ENSG00000129128,ENSG00000013275,ENSG00000108344…
GO:CC	preribosome	GO:0030684	false	9.166659830693364e-10	9.037788884761392	108	1300	29	22115	ENSG00000177954,ENSG00000137154,ENSG00000142534,ENSG00000142937,ENSG00000112306,ENSG00000105193,ENSG00000143947,ENSG00000182774,ENSG00000233927,ENSG00000110700,ENSG00000145425,ENSG00000164587,ENSG00000186468,ENSG00000171863,ENSG00000083845,ENSG00000134419,ENSG00000105372,ENSG00000198034,ENSG00000187051,ENSG00000101361,ENSG00000242372,ENSG00000132467,ENSG00000138326,ENSG00000170889,ENSG00000136718…
GO:CC	bounding membrane of organelle	GO:0098588	false	1.8837879706377753e-9	8.72496798071725	2217	1300	207	22115	ENSG00000143878,ENSG00000166710,ENSG00000143947,ENSG00000156508,ENSG00000204592,ENSG00000204525,ENSG00000109971,ENSG00000233927,ENSG00000150991,ENSG00000170296,ENSG00000135404,ENSG00000206503,ENSG00000131469,ENSG00000170315,ENSG00000221983,ENSG00000155876,ENSG00000219200,ENSG00000197728,ENSG00000179218,ENSG00000117984,ENSG00000234745,ENSG00000087074,ENSG00000220205,ENSG00000103024,ENSG00000172270…
GO:CC	vacuole	GO:0005773	false	2.071881713417402e-9	8.683635042689597	856	1300	102	22115	ENSG00000087086,ENSG00000166710,ENSG00000156508,ENSG00000109971,ENSG00000170296,ENSG00000135404,ENSG00000188229,ENSG00000167996,ENSG00000221983,ENSG00000155876,ENSG00000219200,ENSG00000179218,ENSG00000117984,ENSG00000172354,ENSG00000115307,ENSG00000196230,ENSG00000161203,ENSG00000197746,ENSG00000170043,ENSG00000185883,ENSG00000176978,ENSG00000130724,ENSG00000117410,ENSG00000166340,ENSG00000128524…
GO:CC	proteasome complex	GO:0000502	false	4.9365749019373885e-9	8.30657426911256	67	1300	22	22115	ENSG00000106211,ENSG00000159377,ENSG00000092010,ENSG00000087191,ENSG00000142507,ENSG00000101182,ENSG00000175166,ENSG00000135924,ENSG00000165280,ENSG00000100911,ENSG00000099341,ENSG00000165916,ENSG00000179262,ENSG00000159352,ENSG00000130706,ENSG00000205220,ENSG00000013275,ENSG00000108344,ENSG00000008018,ENSG00000185627,ENSG00000041357,ENSG00000204264
GO:CC	cellular anatomical structure	GO:0110165	false	8.075470403030797e-9	8.092832170236452	21571	1300	1297	22115	ENSG00000198938,ENSG00000198712,ENSG00000198886,ENSG00000198899,ENSG00000198804,ENSG00000198727,ENSG00000198763,ENSG00000198888,ENSG00000228253,ENSG00000198840,ENSG00000212907,ENSG00000210082,ENSG00000198695,ENSG00000198786,ENSG00000087086,ENSG00000205542,ENSG00000177954,ENSG00000034510,ENSG00000106211,ENSG00000161016,ENSG00000137818,ENSG00000167526,ENSG00000142541,ENSG00000148303,ENSG00000137154…
GO:CC	catalytic step 2 spliceosome	GO:0071013	false	9.901722531577457e-9	8.004289247737233	89	1300	25	22115	ENSG00000135486,ENSG00000108654,ENSG00000167978,ENSG00000165119,ENSG00000170144,ENSG00000136450,ENSG00000122566,ENSG00000100941,ENSG00000153187,ENSG00000169045,ENSG00000125743,ENSG00000087365,ENSG00000183258,ENSG00000265241,ENSG00000115524,ENSG00000174231,ENSG00000076924,ENSG00000070756,ENSG00000125835,ENSG00000110107,ENSG00000104897,ENSG00000139675,ENSG00000099995,ENSG00000169813,ENSG00000117614
GO:CC	endopeptidase complex	GO:1905369	false	2.6875795957592104e-8	7.570638664755551	100	1300	26	22115	ENSG00000106211,ENSG00000159377,ENSG00000092010,ENSG00000126247,ENSG00000087191,ENSG00000197858,ENSG00000142507,ENSG00000101182,ENSG00000175166,ENSG00000135924,ENSG00000165280,ENSG00000100911,ENSG00000099341,ENSG00000165916,ENSG00000114902,ENSG00000179262,ENSG00000159352,ENSG00000130706,ENSG00000205220,ENSG00000129128,ENSG00000013275,ENSG00000108344,ENSG00000008018,ENSG00000185627,ENSG00000041357…
GO:CC	nuclear outer membrane-endoplasmic reticulum membrane network	GO:0042175	false	7.506629231499274e-8	7.1245550343388215	1226	1300	127	22115	ENSG00000166710,ENSG00000143947,ENSG00000204592,ENSG00000204525,ENSG00000233927,ENSG00000150991,ENSG00000206503,ENSG00000131469,ENSG00000170315,ENSG00000221983,ENSG00000044574,ENSG00000105583,ENSG00000197728,ENSG00000179218,ENSG00000228474,ENSG00000234745,ENSG00000087074,ENSG00000162191,ENSG00000172270,ENSG00000115307,ENSG00000074800,ENSG00000102119,ENSG00000132507,ENSG00000197858,ENSG00000105677…
GO:CC	organelle subcompartment	GO:0031984	false	8.44365257989893e-8	7.073469644352638	1530	1300	150	22115	ENSG00000166710,ENSG00000143947,ENSG00000204592,ENSG00000204525,ENSG00000233927,ENSG00000150991,ENSG00000206503,ENSG00000131469,ENSG00000170315,ENSG00000221983,ENSG00000044574,ENSG00000105583,ENSG00000197728,ENSG00000179218,ENSG00000228474,ENSG00000234745,ENSG00000087074,ENSG00000162191,ENSG00000220205,ENSG00000172270,ENSG00000115307,ENSG00000102119,ENSG00000132507,ENSG00000197858,ENSG00000105677…
GO:CC	endoplasmic reticulum subcompartment	GO:0098827	false	1.1894538979966545e-7	6.924652386105627	1209	1300	125	22115	ENSG00000166710,ENSG00000143947,ENSG00000204592,ENSG00000204525,ENSG00000233927,ENSG00000150991,ENSG00000206503,ENSG00000131469,ENSG00000170315,ENSG00000221983,ENSG00000044574,ENSG00000105583,ENSG00000197728,ENSG00000179218,ENSG00000228474,ENSG00000234745,ENSG00000087074,ENSG00000162191,ENSG00000172270,ENSG00000115307,ENSG00000102119,ENSG00000132507,ENSG00000197858,ENSG00000105677,ENSG00000105701…
GO:CC	lytic vacuole	GO:0000323	false	1.4649536904584908e-7	6.834176103839715	763	1300	89	22115	ENSG00000087086,ENSG00000166710,ENSG00000156508,ENSG00000109971,ENSG00000170296,ENSG00000135404,ENSG00000188229,ENSG00000167996,ENSG00000221983,ENSG00000155876,ENSG00000219200,ENSG00000179218,ENSG00000117984,ENSG00000172354,ENSG00000196230,ENSG00000161203,ENSG00000197746,ENSG00000170043,ENSG00000185883,ENSG00000176978,ENSG00000130724,ENSG00000117410,ENSG00000166340,ENSG00000128524,ENSG00000108523…
GO:CC	lysosome	GO:0005764	false	1.4649536904584908e-7	6.834176103839715	763	1300	89	22115	ENSG00000087086,ENSG00000166710,ENSG00000156508,ENSG00000109971,ENSG00000170296,ENSG00000135404,ENSG00000188229,ENSG00000167996,ENSG00000221983,ENSG00000155876,ENSG00000219200,ENSG00000179218,ENSG00000117984,ENSG00000172354,ENSG00000196230,ENSG00000161203,ENSG00000197746,ENSG00000170043,ENSG00000185883,ENSG00000176978,ENSG00000130724,ENSG00000117410,ENSG00000166340,ENSG00000128524,ENSG00000108523…
GO:CC	endoplasmic reticulum membrane	GO:0005789	false	1.7041911364473938e-7	6.768481697803366	1203	1300	124	22115	ENSG00000166710,ENSG00000143947,ENSG00000204592,ENSG00000204525,ENSG00000233927,ENSG00000150991,ENSG00000206503,ENSG00000131469,ENSG00000170315,ENSG00000221983,ENSG00000044574,ENSG00000105583,ENSG00000197728,ENSG00000179218,ENSG00000228474,ENSG00000234745,ENSG00000087074,ENSG00000162191,ENSG00000172270,ENSG00000115307,ENSG00000132507,ENSG00000197858,ENSG00000105677,ENSG00000105701,ENSG00000117362…
GO:CC	vacuolar membrane	GO:0005774	false	2.0018909157574177e-7	6.698559591180042	489	1300	65	22115	ENSG00000166710,ENSG00000156508,ENSG00000109971,ENSG00000170296,ENSG00000135404,ENSG00000221983,ENSG00000155876,ENSG00000219200,ENSG00000117984,ENSG00000172354,ENSG00000161203,ENSG00000197746,ENSG00000185883,ENSG00000130724,ENSG00000117410,ENSG00000128524,ENSG00000108523,ENSG00000071553,ENSG00000030582,ENSG00000255112,ENSG00000142089,ENSG00000130985,ENSG00000138085,ENSG00000135441,ENSG00000244038…
GO:CC	synapse	GO:0045202	false	4.929115472845994e-7	6.307231007645153	1475	1300	143	22115	ENSG00000177954,ENSG00000161016,ENSG00000167526,ENSG00000142541,ENSG00000148303,ENSG00000142534,ENSG00000089157,ENSG00000167658,ENSG00000143878,ENSG00000105193,ENSG00000231500,ENSG00000108298,ENSG00000115268,ENSG00000143947,ENSG00000197958,ENSG00000118181,ENSG00000171858,ENSG00000184009,ENSG00000182774,ENSG00000147604,ENSG00000109971,ENSG00000233927,ENSG00000110700,ENSG00000170296,ENSG00000144713…
GO:CC	ribonucleoprotein granule	GO:0035770	false	0.0000011043658884296457	5.956887016280842	273	1300	43	22115	ENSG00000137154,ENSG00000089157,ENSG00000128016,ENSG00000255302,ENSG00000075624,ENSG00000169564,ENSG00000089009,ENSG00000198034,ENSG00000165119,ENSG00000185650,ENSG00000196230,ENSG00000146278,ENSG00000108107,ENSG00000099622,ENSG00000164896,ENSG00000136807,ENSG00000153187,ENSG00000143575,ENSG00000114867,ENSG00000165280,ENSG00000065978,ENSG00000104824,ENSG00000009307,ENSG00000165916,ENSG00000167552…
GO:CC	cytoplasmic ribonucleoprotein granule	GO:0036464	false	0.000001551595306281621	5.809221542850709	256	1300	41	22115	ENSG00000137154,ENSG00000089157,ENSG00000128016,ENSG00000255302,ENSG00000075624,ENSG00000169564,ENSG00000089009,ENSG00000198034,ENSG00000165119,ENSG00000185650,ENSG00000196230,ENSG00000146278,ENSG00000108107,ENSG00000099622,ENSG00000136807,ENSG00000153187,ENSG00000143575,ENSG00000114867,ENSG00000165280,ENSG00000065978,ENSG00000009307,ENSG00000165916,ENSG00000167552,ENSG00000168488,ENSG00000088247…
GO:CC	organellar large ribosomal subunit	GO:0000315	false	0.000002887025120453306	5.5395494372392	55	1300	17	22115	ENSG00000182154,ENSG00000111639,ENSG00000173141,ENSG00000086504,ENSG00000162910,ENSG00000242485,ENSG00000149792,ENSG00000204316,ENSG00000179271,ENSG00000158042,ENSG00000262814,ENSG00000143314,ENSG00000185608,ENSG00000166902,ENSG00000108826,ENSG00000143436,ENSG00000159111
GO:CC	mitochondrial large ribosomal subunit	GO:0005762	false	0.000002887025120453306	5.5395494372392	55	1300	17	22115	ENSG00000182154,ENSG00000111639,ENSG00000173141,ENSG00000086504,ENSG00000162910,ENSG00000242485,ENSG00000149792,ENSG00000204316,ENSG00000179271,ENSG00000158042,ENSG00000262814,ENSG00000143314,ENSG00000185608,ENSG00000166902,ENSG00000108826,ENSG00000143436,ENSG00000159111
GO:CC	lytic vacuole membrane	GO:0098852	false	0.000003786882557587616	5.421718163424865	446	1300	58	22115	ENSG00000166710,ENSG00000156508,ENSG00000109971,ENSG00000135404,ENSG00000221983,ENSG00000155876,ENSG00000219200,ENSG00000117984,ENSG00000172354,ENSG00000161203,ENSG00000197746,ENSG00000185883,ENSG00000130724,ENSG00000117410,ENSG00000128524,ENSG00000108523,ENSG00000071553,ENSG00000030582,ENSG00000255112,ENSG00000142089,ENSG00000130985,ENSG00000138085,ENSG00000135441,ENSG00000244038,ENSG00000167671…
GO:CC	lysosomal membrane	GO:0005765	false	0.000003786882557587616	5.421718163424865	446	1300	58	22115	ENSG00000166710,ENSG00000156508,ENSG00000109971,ENSG00000135404,ENSG00000221983,ENSG00000155876,ENSG00000219200,ENSG00000117984,ENSG00000172354,ENSG00000161203,ENSG00000197746,ENSG00000185883,ENSG00000130724,ENSG00000117410,ENSG00000128524,ENSG00000108523,ENSG00000071553,ENSG00000030582,ENSG00000255112,ENSG00000142089,ENSG00000130985,ENSG00000138085,ENSG00000135441,ENSG00000244038,ENSG00000167671…
GO:CC	U2-type spliceosomal complex	GO:0005684	false	0.000006231508079769879	5.205406837536012	94	1300	22	22115	ENSG00000167978,ENSG00000169976,ENSG00000104852,ENSG00000125743,ENSG00000143368,ENSG00000087365,ENSG00000265241,ENSG00000146007,ENSG00000115524,ENSG00000063244,ENSG00000113141,ENSG00000174231,ENSG00000076924,ENSG00000125352,ENSG00000108848,ENSG00000125835,ENSG00000100138,ENSG00000110107,ENSG00000104897,ENSG00000108349,ENSG00000099995,ENSG00000117614
GO:CC	azurophil granule	GO:0042582	false	0.000007376893082552657	5.132126510969422	154	1300	29	22115	ENSG00000087086,ENSG00000135404,ENSG00000188229,ENSG00000196230,ENSG00000197746,ENSG00000170043,ENSG00000185883,ENSG00000176978,ENSG00000117592,ENSG00000030582,ENSG00000165280,ENSG00000244038,ENSG00000170515,ENSG00000148248,ENSG00000064601,ENSG00000185896,ENSG00000108828,ENSG00000100299,ENSG00000156261,ENSG00000130303,ENSG00000162736,ENSG00000129226,ENSG00000131236,ENSG00000185475,ENSG00000166226…
GO:CC	primary lysosome	GO:0005766	false	0.000007376893082552657	5.132126510969422	154	1300	29	22115	ENSG00000087086,ENSG00000135404,ENSG00000188229,ENSG00000196230,ENSG00000197746,ENSG00000170043,ENSG00000185883,ENSG00000176978,ENSG00000117592,ENSG00000030582,ENSG00000165280,ENSG00000244038,ENSG00000170515,ENSG00000148248,ENSG00000064601,ENSG00000185896,ENSG00000108828,ENSG00000100299,ENSG00000156261,ENSG00000130303,ENSG00000162736,ENSG00000129226,ENSG00000131236,ENSG00000185475,ENSG00000166226…
GO:CC	proton-transporting ATP synthase complex, catalytic core F(1)	GO:0045261	false	0.000013514747348418256	4.869192068811976	6	1300	6	22115	ENSG00000110955,ENSG00000099624,ENSG00000124172,ENSG00000152234,ENSG00000241837,ENSG00000165629
GO:CC	protein folding chaperone complex	GO:0101031	false	0.00001429362365319674	4.844857656927146	41	1300	14	22115	ENSG00000096384,ENSG00000109971,ENSG00000105583,ENSG00000103266,ENSG00000120438,ENSG00000110958,ENSG00000135624,ENSG00000146731,ENSG00000105401,ENSG00000156261,ENSG00000128228,ENSG00000168439,ENSG00000166226,ENSG00000115484
GO:CC	proteasome accessory complex	GO:0022624	false	0.000019069584576951888	4.719658767777412	25	1300	11	22115	ENSG00000092010,ENSG00000087191,ENSG00000175166,ENSG00000100911,ENSG00000099341,ENSG00000165916,ENSG00000159352,ENSG00000130706,ENSG00000013275,ENSG00000108344,ENSG00000185627
GO:CC	organelle outer membrane	GO:0031968	false	0.00003981043335084523	4.400003094938975	255	1300	38	22115	ENSG00000143947,ENSG00000150991,ENSG00000170315,ENSG00000221983,ENSG00000087074,ENSG00000103024,ENSG00000074800,ENSG00000178952,ENSG00000102119,ENSG00000214736,ENSG00000215021,ENSG00000140983,ENSG00000154518,ENSG00000143575,ENSG00000174917,ENSG00000143384,ENSG00000165943,ENSG00000147955,ENSG00000068120,ENSG00000137409,ENSG00000100216,ENSG00000196683,ENSG00000214253,ENSG00000113013,ENSG00000102401…
GO:CC	outer membrane	GO:0019867	false	0.00004893611663198232	4.31037049743248	257	1300	38	22115	ENSG00000143947,ENSG00000150991,ENSG00000170315,ENSG00000221983,ENSG00000087074,ENSG00000103024,ENSG00000074800,ENSG00000178952,ENSG00000102119,ENSG00000214736,ENSG00000215021,ENSG00000140983,ENSG00000154518,ENSG00000143575,ENSG00000174917,ENSG00000143384,ENSG00000165943,ENSG00000147955,ENSG00000068120,ENSG00000137409,ENSG00000100216,ENSG00000196683,ENSG00000214253,ENSG00000113013,ENSG00000102401…
GO:CC	precatalytic spliceosome	GO:0071011	false	0.00006022164885664635	4.220247357764812	52	1300	15	22115	ENSG00000167978,ENSG00000169976,ENSG00000125743,ENSG00000143368,ENSG00000087365,ENSG00000146007,ENSG00000115524,ENSG00000113141,ENSG00000174231,ENSG00000134186,ENSG00000125352,ENSG00000125835,ENSG00000100138,ENSG00000104897,ENSG00000099995
GO:CC	rough endoplasmic reticulum	GO:0005791	false	0.00007847469418708391	4.105270368053797	60	1300	16	22115	ENSG00000171858,ENSG00000063177,ENSG00000233927,ENSG00000131469,ENSG00000186468,ENSG00000174444,ENSG00000197728,ENSG00000089009,ENSG00000182934,ENSG00000180879,ENSG00000130985,ENSG00000067225,ENSG00000058262,ENSG00000170540,ENSG00000143742,ENSG00000213741
GO:CC	ribonucleoprotein complex	GO:1990904	false	0.00009832687819328584	4.007327749152241	2746	1300	222	22115	ENSG00000177954,ENSG00000161016,ENSG00000137818,ENSG00000167526,ENSG00000142541,ENSG00000148303,ENSG00000137154,ENSG00000111640,ENSG00000142534,ENSG00000140988,ENSG00000089157,ENSG00000142937,ENSG00000198755,ENSG00000100316,ENSG00000112306,ENSG00000167658,ENSG00000162244,ENSG00000229117,ENSG00000105193,ENSG00000231500,ENSG00000149806,ENSG00000108298,ENSG00000177600,ENSG00000173812,ENSG00000115268…
GO:CC	membrane protein complex	GO:0098796	false	0.00014544225124178556	3.8373094118014386	1325	1300	122	22115	ENSG00000198938,ENSG00000198712,ENSG00000198899,ENSG00000198804,ENSG00000198727,ENSG00000228253,ENSG00000166710,ENSG00000204592,ENSG00000204525,ENSG00000206503,ENSG00000169100,ENSG00000110955,ENSG00000127184,ENSG00000005022,ENSG00000176340,ENSG00000219200,ENSG00000179218,ENSG00000228474,ENSG00000198668,ENSG00000234745,ENSG00000162191,ENSG00000220205,ENSG00000172354,ENSG00000161203,ENSG00000214736…
GO:CC	lumenal side of membrane	GO:0098576	false	0.00017930452083881932	3.746408760350806	36	1300	12	22115	ENSG00000204592,ENSG00000204525,ENSG00000109971,ENSG00000206503,ENSG00000179218,ENSG00000234745,ENSG00000019582,ENSG00000064601,ENSG00000231925,ENSG00000127022,ENSG00000204287,ENSG00000185825
GO:CC	cytochrome complex	GO:0070069	false	0.00020507780728394462	3.6880813347345356	15	1300	8	22115	ENSG00000198938,ENSG00000198712,ENSG00000198804,ENSG00000198727,ENSG00000127184,ENSG00000176340,ENSG00000126267,ENSG00000131174
GO:CC	respiratory chain complex IV	GO:0045277	false	0.0002116153376052515	3.674452858395222	11	1300	7	22115	ENSG00000198938,ENSG00000198712,ENSG00000198804,ENSG00000127184,ENSG00000176340,ENSG00000126267,ENSG00000131174
GO:CC	perinuclear region of cytoplasm	GO:0048471	false	0.00022019975619651374	3.65718316621153	737	1300	77	22115	ENSG00000111640,ENSG00000197956,ENSG00000096384,ENSG00000179010,ENSG00000204628,ENSG00000156976,ENSG00000173113,ENSG00000179218,ENSG00000220205,ENSG00000126432,ENSG00000172354,ENSG00000100823,ENSG00000243678,ENSG00000130811,ENSG00000204389,ENSG00000168090,ENSG00000196924,ENSG00000004059,ENSG00000117592,ENSG00000164104,ENSG00000166598,ENSG00000204388,ENSG00000165280,ENSG00000142089,ENSG00000119335…
GO:CC	proton-transporting two-sector ATPase complex, proton-transporting domain	GO:0033177	false	0.00022843961876254116	3.641228573290416	25	1300	10	22115	ENSG00000198899,ENSG00000228253,ENSG00000219200,ENSG00000185883,ENSG00000117410,ENSG00000154518,ENSG00000159199,ENSG00000167863,ENSG00000169020,ENSG00000116459
GO:CC	lumenal side of endoplasmic reticulum membrane	GO:0098553	false	0.00022843961876254116	3.641228573290416	25	1300	10	22115	ENSG00000204592,ENSG00000204525,ENSG00000206503,ENSG00000179218,ENSG00000234745,ENSG00000019582,ENSG00000231925,ENSG00000127022,ENSG00000204287,ENSG00000185825
GO:CC	U2-type precatalytic spliceosome	GO:0071005	false	0.0002310263151933143	3.636338548712469	50	1300	14	22115	ENSG00000167978,ENSG00000169976,ENSG00000125743,ENSG00000143368,ENSG00000087365,ENSG00000146007,ENSG00000115524,ENSG00000113141,ENSG00000174231,ENSG00000125352,ENSG00000125835,ENSG00000100138,ENSG00000104897,ENSG00000099995
GO:CC	rough endoplasmic reticulum membrane	GO:0030867	false	0.0003516542156123681	3.4538841719198046	26	1300	10	22115	ENSG00000233927,ENSG00000131469,ENSG00000197728,ENSG00000182934,ENSG00000180879,ENSG00000130985,ENSG00000058262,ENSG00000170540,ENSG00000143742,ENSG00000213741
GO:CC	mitochondrial outer membrane	GO:0005741	false	0.00042165569829445893	3.3750420262010596	226	1300	33	22115	ENSG00000143947,ENSG00000150991,ENSG00000170315,ENSG00000221983,ENSG00000087074,ENSG00000103024,ENSG00000178952,ENSG00000214736,ENSG00000215021,ENSG00000140983,ENSG00000154518,ENSG00000143575,ENSG00000174917,ENSG00000143384,ENSG00000165943,ENSG00000068120,ENSG00000137409,ENSG00000100216,ENSG00000196683,ENSG00000214253,ENSG00000113013,ENSG00000102401,ENSG00000108828,ENSG00000178209,ENSG00000124098…
GO:CC	endosome membrane	GO:0010008	false	0.0004255749802822071	3.371023912303177	573	1300	63	22115	ENSG00000143878,ENSG00000166710,ENSG00000143947,ENSG00000204592,ENSG00000204525,ENSG00000150991,ENSG00000135404,ENSG00000206503,ENSG00000170315,ENSG00000221983,ENSG00000219200,ENSG00000117984,ENSG00000234745,ENSG00000161203,ENSG00000185883,ENSG00000117362,ENSG00000130724,ENSG00000160948,ENSG00000117410,ENSG00000128524,ENSG00000165527,ENSG00000108523,ENSG00000071553,ENSG00000255112,ENSG00000142089…
GO:CC	organellar small ribosomal subunit	GO:0000314	false	0.0005351234110515635	3.2715460487115937	33	1300	11	22115	ENSG00000175756,ENSG00000074071,ENSG00000125901,ENSG00000062582,ENSG00000172586,ENSG00000182180,ENSG00000125445,ENSG00000128626,ENSG00000122140,ENSG00000204568,ENSG00000116898
GO:CC	mitochondrial small ribosomal subunit	GO:0005763	false	0.0005351234110515635	3.2715460487115937	33	1300	11	22115	ENSG00000175756,ENSG00000074071,ENSG00000125901,ENSG00000062582,ENSG00000172586,ENSG00000182180,ENSG00000125445,ENSG00000128626,ENSG00000122140,ENSG00000204568,ENSG00000116898
GO:CC	Golgi apparatus	GO:0005794	false	0.0005355878374925424	3.2711692938143404	1640	1300	142	22115	ENSG00000112306,ENSG00000166710,ENSG00000204592,ENSG00000204525,ENSG00000170296,ENSG00000206503,ENSG00000189060,ENSG00000178719,ENSG00000219200,ENSG00000234745,ENSG00000087074,ENSG00000220205,ENSG00000105404,ENSG00000172270,ENSG00000203879,ENSG00000170043,ENSG00000101439,ENSG00000185883,ENSG00000211450,ENSG00000176978,ENSG00000196924,ENSG00000117362,ENSG00000152291,ENSG00000143761,ENSG00000112473…
GO:CC	vacuolar lumen	GO:0005775	false	0.0006006104936996295	3.221407084198258	178	1300	28	22115	ENSG00000087086,ENSG00000109971,ENSG00000188229,ENSG00000117984,ENSG00000196230,ENSG00000197746,ENSG00000170043,ENSG00000176978,ENSG00000166340,ENSG00000117592,ENSG00000030582,ENSG00000165280,ENSG00000170515,ENSG00000080824,ENSG00000164733,ENSG00000166311,ENSG00000019582,ENSG00000064601,ENSG00000108828,ENSG00000204386,ENSG00000100299,ENSG00000156261,ENSG00000174080,ENSG00000135047,ENSG00000131236…
GO:CC	proteasome regulatory particle	GO:0005838	false	0.0006681245053512592	3.1751425989787436	22	1300	9	22115	ENSG00000087191,ENSG00000175166,ENSG00000099341,ENSG00000165916,ENSG00000159352,ENSG00000130706,ENSG00000013275,ENSG00000108344,ENSG00000185627
GO:CC	RNA cap binding complex	GO:0034518	false	0.0006967153742511267	3.156944605887481	17	1300	8	22115	ENSG00000161960,ENSG00000156976,ENSG00000110321,ENSG00000114867,ENSG00000106682,ENSG00000114503,ENSG00000063046,ENSG00000243056
GO:CC	endosome	GO:0005768	false	0.0008806987213780574	3.0551726341766625	1070	1300	100	22115	ENSG00000143878,ENSG00000133112,ENSG00000166710,ENSG00000143947,ENSG00000204592,ENSG00000204525,ENSG00000150991,ENSG00000135404,ENSG00000206503,ENSG00000170315,ENSG00000221983,ENSG00000219200,ENSG00000117984,ENSG00000234745,ENSG00000172270,ENSG00000161203,ENSG00000197746,ENSG00000170043,ENSG00000185883,ENSG00000132341,ENSG00000117362,ENSG00000130724,ENSG00000152291,ENSG00000160948,ENSG00000117410…
GO:CC	proton-transporting ATP synthase complex, coupling factor F(o)	GO:0045263	false	0.000991055294435803	3.0039021140329663	13	1300	7	22115	ENSG00000198899,ENSG00000228253,ENSG00000154518,ENSG00000159199,ENSG00000167863,ENSG00000169020,ENSG00000116459
GO:CC	eukaryotic translation initiation factor 4F complex	GO:0016281	false	0.000991055294435803	3.0039021140329663	13	1300	7	22115	ENSG00000161960,ENSG00000156976,ENSG00000110321,ENSG00000114867,ENSG00000106682,ENSG00000063046,ENSG00000243056
GO:CC	endocytic vesicle lumen	GO:0071682	false	0.001040352609192467	2.982819439285632	23	1300	9	22115	ENSG00000179218,ENSG00000166598,ENSG00000080824,ENSG00000113140,ENSG00000135047,ENSG00000130203,ENSG00000149428,ENSG00000188536,ENSG00000185359
GO:CC	proton-transporting two-sector ATPase complex, catalytic domain	GO:0033178	false	0.0011893311025497773	2.9246972236046163	18	1300	8	22115	ENSG00000110955,ENSG00000099624,ENSG00000124172,ENSG00000128524,ENSG00000152234,ENSG00000241837,ENSG00000136888,ENSG00000165629
GO:CC	endoplasmic reticulum-Golgi intermediate compartment	GO:0005793	false	0.001416433882892263	2.8488036929156655	136	1300	23	22115	ENSG00000044574,ENSG00000179218,ENSG00000158604,ENSG00000184840,ENSG00000185624,ENSG00000071553,ENSG00000105438,ENSG00000174903,ENSG00000148248,ENSG00000125991,ENSG00000142186,ENSG00000161013,ENSG00000104805,ENSG00000231925,ENSG00000086598,ENSG00000174851,ENSG00000085063,ENSG00000157916,ENSG00000185825,ENSG00000114745,ENSG00000106636,ENSG00000136710,ENSG00000167110
GO:CC	mitochondrial intermembrane space	GO:0005758	false	0.0018022458621688548	2.7441859629131784	83	1300	17	22115	ENSG00000106153,ENSG00000099800,ENSG00000165283,ENSG00000143575,ENSG00000142168,ENSG00000135441,ENSG00000132286,ENSG00000099795,ENSG00000172115,ENSG00000150779,ENSG00000168653,ENSG00000213465,ENSG00000169230,ENSG00000250479,ENSG00000181924,ENSG00000134809,ENSG00000170855
GO:CC	Golgi membrane	GO:0000139	false	0.001871214524160442	2.7278764202400243	676	1300	69	22115	ENSG00000166710,ENSG00000204592,ENSG00000204525,ENSG00000170296,ENSG00000206503,ENSG00000219200,ENSG00000234745,ENSG00000172270,ENSG00000185883,ENSG00000117362,ENSG00000143761,ENSG00000117410,ENSG00000128524,ENSG00000176087,ENSG00000184840,ENSG00000071553,ENSG00000105438,ENSG00000205155,ENSG00000169733,ENSG00000174903,ENSG00000107175,ENSG00000198925,ENSG00000148248,ENSG00000215717,ENSG00000125991…
GO:CC	organelle envelope lumen	GO:0031970	false	0.002234844253229586	2.6507527375521036	93	1300	18	22115	ENSG00000196230,ENSG00000106153,ENSG00000099800,ENSG00000165283,ENSG00000143575,ENSG00000142168,ENSG00000135441,ENSG00000132286,ENSG00000099795,ENSG00000172115,ENSG00000150779,ENSG00000168653,ENSG00000213465,ENSG00000169230,ENSG00000250479,ENSG00000181924,ENSG00000134809,ENSG00000170855
GO:CC	endocytic vesicle	GO:0030139	false	0.00228942119691934	2.640274300523303	346	1300	42	22115	ENSG00000166710,ENSG00000143947,ENSG00000204592,ENSG00000204525,ENSG00000184009,ENSG00000150991,ENSG00000206503,ENSG00000170315,ENSG00000221983,ENSG00000179218,ENSG00000234745,ENSG00000220205,ENSG00000161203,ENSG00000026025,ENSG00000185883,ENSG00000152291,ENSG00000117410,ENSG00000159840,ENSG00000165527,ENSG00000166598,ENSG00000165782,ENSG00000185236,ENSG00000080824,ENSG00000111540,ENSG00000113140…
GO:CC	chaperonin-containing T-complex	GO:0005832	false	0.00231080457118178	2.636236782018171	10	1300	6	22115	ENSG00000120438,ENSG00000135624,ENSG00000146731,ENSG00000156261,ENSG00000166226,ENSG00000115484
GO:CC	smooth endoplasmic reticulum	GO:0005790	false	0.003088297421174581	2.5102808812136055	32	1300	10	22115	ENSG00000170296,ENSG00000147403,ENSG00000179218,ENSG00000166598,ENSG00000070610,ENSG00000089248,ENSG00000166794,ENSG00000101856,ENSG00000162298,ENSG00000149428
GO:CC	oxidoreductase complex	GO:1990204	false	0.003571741110257249	2.44712002751624	70	1300	15	22115	ENSG00000198938,ENSG00000198712,ENSG00000198804,ENSG00000198727,ENSG00000127184,ENSG00000176340,ENSG00000134333,ENSG00000167792,ENSG00000185624,ENSG00000108773,ENSG00000100938,ENSG00000126267,ENSG00000136238,ENSG00000168291,ENSG00000131174
GO:CC	endoplasmic reticulum chaperone complex	GO:0034663	false	0.004829831651473613	2.3160680067454322	11	1300	6	22115	ENSG00000044574,ENSG00000166598,ENSG00000185624,ENSG00000166794,ENSG00000128228,ENSG00000149428
GO:CC	nucleolus	GO:0005730	false	0.005820497083249173	2.2350399240625576	1994	1300	161	22115	ENSG00000177954,ENSG00000167526,ENSG00000142541,ENSG00000148303,ENSG00000137154,ENSG00000142534,ENSG00000142937,ENSG00000100316,ENSG00000112306,ENSG00000105193,ENSG00000108298,ENSG00000143947,ENSG00000197958,ENSG00000118181,ENSG00000156508,ENSG00000063177,ENSG00000265681,ENSG00000182774,ENSG00000147604,ENSG00000109971,ENSG00000142676,ENSG00000233927,ENSG00000110700,ENSG00000125691,ENSG00000108654…
GO:CC	azurophil granule lumen	GO:0035578	false	0.00650991122248869	2.186424933988824	91	1300	17	22115	ENSG00000087086,ENSG00000188229,ENSG00000196230,ENSG00000170043,ENSG00000176978,ENSG00000117592,ENSG00000030582,ENSG00000165280,ENSG00000170515,ENSG00000064601,ENSG00000108828,ENSG00000100299,ENSG00000156261,ENSG00000131236,ENSG00000166226,ENSG00000147813,ENSG00000148334
GO:CC	supramolecular complex	GO:0099080	false	0.008394112684252615	2.0760252050291474	1426	1300	121	22115	ENSG00000106211,ENSG00000137154,ENSG00000089157,ENSG00000133112,ENSG00000149925,ENSG00000184009,ENSG00000128016,ENSG00000170296,ENSG00000174748,ENSG00000255302,ENSG00000075624,ENSG00000188229,ENSG00000169564,ENSG00000089009,ENSG00000198668,ENSG00000198034,ENSG00000165119,ENSG00000185650,ENSG00000074800,ENSG00000196230,ENSG00000026025,ENSG00000146278,ENSG00000243678,ENSG00000102119,ENSG00000108107…
GO:CC	cytoplasmic stress granule	GO:0010494	false	0.008743204074338767	2.058329384664921	93	1300	17	22115	ENSG00000128016,ENSG00000165119,ENSG00000099622,ENSG00000114867,ENSG00000165280,ENSG00000065978,ENSG00000009307,ENSG00000168488,ENSG00000088247,ENSG00000162231,ENSG00000120948,ENSG00000215301,ENSG00000070756,ENSG00000183283,ENSG00000090621,ENSG00000225663,ENSG00000108349
GO:CC	U2-type prespliceosome	GO:0071004	false	0.009115758192459567	2.0402072035742993	17	1300	7	22115	ENSG00000104852,ENSG00000115524,ENSG00000063244,ENSG00000108848,ENSG00000125835,ENSG00000104897,ENSG00000099995
GO:CC	prespliceosome	GO:0071010	false	0.009115758192459567	2.0402072035742993	17	1300	7	22115	ENSG00000104852,ENSG00000115524,ENSG00000063244,ENSG00000108848,ENSG00000125835,ENSG00000104897,ENSG00000099995
GO:CC	nuclear periphery	GO:0034399	false	0.009246537862497082	2.034020847657563	152	1300	23	22115	ENSG00000128272,ENSG00000075624,ENSG00000026025,ENSG00000215021,ENSG00000122566,ENSG00000116560,ENSG00000153187,ENSG00000172216,ENSG00000092330,ENSG00000154832,ENSG00000242372,ENSG00000172757,ENSG00000113140,ENSG00000156858,ENSG00000111676,ENSG00000141644,ENSG00000131165,ENSG00000114315,ENSG00000183779,ENSG00000165802,ENSG00000108604,ENSG00000165410,ENSG00000197747
GO:CC	MHC class I protein complex	GO:0042612	true	0.011122794990594105	1.953786067388112	8	1300	5	22115	ENSG00000166710,ENSG00000204592,ENSG00000204525,ENSG00000206503,ENSG00000234745
GO:CC	eukaryotic 43S preinitiation complex	GO:0016282	false	0.014159848158765816	1.8489414037199574	18	1300	7	22115	ENSG00000173812,ENSG00000130811,ENSG00000114784,ENSG00000178982,ENSG00000100353,ENSG00000084623,ENSG00000175390
GO:CC	coated vesicle	GO:0030135	false	0.016111139292628158	1.7928737475381447	315	1300	37	22115	ENSG00000166710,ENSG00000204592,ENSG00000204525,ENSG00000109971,ENSG00000206503,ENSG00000219200,ENSG00000234745,ENSG00000220205,ENSG00000161203,ENSG00000185883,ENSG00000152291,ENSG00000117410,ENSG00000128524,ENSG00000158604,ENSG00000184840,ENSG00000143575,ENSG00000071553,ENSG00000105438,ENSG00000144043,ENSG00000125991,ENSG00000142186,ENSG00000019582,ENSG00000049245,ENSG00000086598,ENSG00000143545…
GO:CC	transcription factor AP-1 complex	GO:0035976	true	0.018760439374742272	1.7267569945394952	5	1300	4	22115	ENSG00000171223,ENSG00000130522,ENSG00000170345,ENSG00000177606
GO:CC	cytoplasmic side of rough endoplasmic reticulum membrane	GO:0098556	false	0.018760439374742272	1.7267569945394952	5	1300	4	22115	ENSG00000233927,ENSG00000131469,ENSG00000197728,ENSG00000213741
GO:CC	nuclear matrix	GO:0016363	false	0.018982659188689896	1.7216429494387342	128	1300	20	22115	ENSG00000075624,ENSG00000026025,ENSG00000215021,ENSG00000122566,ENSG00000116560,ENSG00000153187,ENSG00000172216,ENSG00000092330,ENSG00000154832,ENSG00000172757,ENSG00000113140,ENSG00000111676,ENSG00000141644,ENSG00000131165,ENSG00000114315,ENSG00000183779,ENSG00000165802,ENSG00000108604,ENSG00000165410,ENSG00000197747
GO:CC	translation preinitiation complex	GO:0070993	false	0.021283252760682495	1.6719619972388136	19	1300	7	22115	ENSG00000173812,ENSG00000130811,ENSG00000114784,ENSG00000178982,ENSG00000100353,ENSG00000084623,ENSG00000175390
GO:CC	endoplasmic reticulum-Golgi intermediate compartment membrane	GO:0033116	false	0.021956027119718193	1.6584462414567969	81	1300	15	22115	ENSG00000179218,ENSG00000184840,ENSG00000071553,ENSG00000105438,ENSG00000174903,ENSG00000148248,ENSG00000125991,ENSG00000231925,ENSG00000086598,ENSG00000174851,ENSG00000085063,ENSG00000185825,ENSG00000114745,ENSG00000106636,ENSG00000167110
GO:CC	autophagosome	GO:0005776	false	0.023724973976877284	1.6247942552633587	110	1300	18	22115	ENSG00000109971,ENSG00000170296,ENSG00000115307,ENSG00000130724,ENSG00000255112,ENSG00000169228,ENSG00000254505,ENSG00000198925,ENSG00000034713,ENSG00000188021,ENSG00000139112,ENSG00000140474,ENSG00000185896,ENSG00000131165,ENSG00000104946,ENSG00000100926,ENSG00000078804,ENSG00000140941
GO:CC	MHC class I peptide loading complex	GO:0042824	false	0.023810068513209187	1.623239354915747	9	1300	5	22115	ENSG00000166710,ENSG00000206503,ENSG00000179218,ENSG00000231925,ENSG00000167004
GO:CC	phagocytic vesicle membrane	GO:0030670	true	0.0254297715815924	1.5946575407798362	82	1300	15	22115	ENSG00000166710,ENSG00000204592,ENSG00000204525,ENSG00000206503,ENSG00000179218,ENSG00000234745,ENSG00000185883,ENSG00000117410,ENSG00000165782,ENSG00000185236,ENSG00000231925,ENSG00000049245,ENSG00000185896,ENSG00000103496,ENSG00000109113
GO:CC	sno(s)RNA-containing ribonucleoprotein complex	GO:0005732	false	0.027823759770416602	1.5555841850118937	26	1300	8	22115	ENSG00000101361,ENSG00000172336,ENSG00000182117,ENSG00000145912,ENSG00000164967,ENSG00000100138,ENSG00000167272,ENSG00000105202
GO:CC	azurophil granule membrane	GO:0035577	false	0.03217069915935775	1.4925395005605253	57	1300	12	22115	ENSG00000135404,ENSG00000197746,ENSG00000185883,ENSG00000244038,ENSG00000148248,ENSG00000185896,ENSG00000130303,ENSG00000162736,ENSG00000129226,ENSG00000185475,ENSG00000148175,ENSG00000149357
GO:CC	late endosome membrane	GO:0031902	false	0.034474303792210004	1.4625044956308508	176	1300	24	22115	ENSG00000143878,ENSG00000166710,ENSG00000135404,ENSG00000130724,ENSG00000160948,ENSG00000255112,ENSG00000142089,ENSG00000167671,ENSG00000165782,ENSG00000254505,ENSG00000198925,ENSG00000188186,ENSG00000185896,ENSG00000134248,ENSG00000116209,ENSG00000185201,ENSG00000132612,ENSG00000068697,ENSG00000131165,ENSG00000116586,ENSG00000204287,ENSG00000129226,ENSG00000185359,ENSG00000149357
GO:CC	cytoplasmic vesicle membrane	GO:0030659	false	0.04089484706106415	1.3883314116486951	1234	1300	104	22115	ENSG00000143878,ENSG00000166710,ENSG00000143947,ENSG00000204592,ENSG00000204525,ENSG00000109971,ENSG00000150991,ENSG00000135404,ENSG00000206503,ENSG00000170315,ENSG00000221983,ENSG00000219200,ENSG00000179218,ENSG00000117984,ENSG00000234745,ENSG00000220205,ENSG00000172270,ENSG00000161203,ENSG00000197746,ENSG00000185883,ENSG00000117362,ENSG00000130724,ENSG00000152291,ENSG00000160948,ENSG00000117410…
GO:CC	RNA polymerase II transcription regulator complex	GO:0090575	false	0.04221713935313318	1.3745111979643985	258	1300	31	22115	ENSG00000128272,ENSG00000171223,ENSG00000130522,ENSG00000221869,ENSG00000130726,ENSG00000175550,ENSG00000170345,ENSG00000116560,ENSG00000153187,ENSG00000177606,ENSG00000172216,ENSG00000197451,ENSG00000108773,ENSG00000205250,ENSG00000204231,ENSG00000107175,ENSG00000087152,ENSG00000122565,ENSG00000163348,ENSG00000100219,ENSG00000063322,ENSG00000213676,ENSG00000125651,ENSG00000171148,ENSG00000213928…
GO:CC	exon-exon junction complex	GO:0035145	true	0.04426842261402684	1.3539059526592543	21	1300	7	22115	ENSG00000136450,ENSG00000100941,ENSG00000150459,ENSG00000265241,ENSG00000205937,ENSG00000100813,ENSG00000108349
GO:CC	FNIP-folliculin RagC/D GAP	GO:1990877	true	0.0453093324552366	1.3438123362569827	10	1300	5	22115	ENSG00000155876,ENSG00000188186,ENSG00000134248,ENSG00000116586,ENSG00000149357
GO:CC	COP9 signalosome	GO:0008180	true	0.0473721536328448	1.3244768709275285	35	1300	9	22115	ENSG00000096384,ENSG00000044574,ENSG00000204389,ENSG00000168090,ENSG00000178252,ENSG00000152234,ENSG00000169727,ENSG00000137312,ENSG00000111652
KEGG	Ribosome	KEGG:03010	false	3.787175737582945e-60	59.42168454169942	153	730	94	8484	ENSG00000177954,ENSG00000161016,ENSG00000137818,ENSG00000167526,ENSG00000142541,ENSG00000148303,ENSG00000137154,ENSG00000142534,ENSG00000140988,ENSG00000089157,ENSG00000142937,ENSG00000198755,ENSG00000100316,ENSG00000112306,ENSG00000162244,ENSG00000229117,ENSG00000105193,ENSG00000231500,ENSG00000149806,ENSG00000108298,ENSG00000177600,ENSG00000115268,ENSG00000143947,ENSG00000197958,ENSG00000118181…
KEGG	Coronavirus disease - COVID-19	KEGG:05171	false	1.3075514198174626e-37	36.883541223375495	231	730	92	8484	ENSG00000177954,ENSG00000161016,ENSG00000137818,ENSG00000167526,ENSG00000142541,ENSG00000148303,ENSG00000137154,ENSG00000142534,ENSG00000140988,ENSG00000089157,ENSG00000142937,ENSG00000198755,ENSG00000100316,ENSG00000112306,ENSG00000162244,ENSG00000229117,ENSG00000105193,ENSG00000231500,ENSG00000149806,ENSG00000108298,ENSG00000177600,ENSG00000115268,ENSG00000143947,ENSG00000197958,ENSG00000118181…
KEGG	Parkinson disease	KEGG:05012	false	4.724665064831142e-36	35.32562897353597	265	730	97	8484	ENSG00000198938,ENSG00000198712,ENSG00000198886,ENSG00000198899,ENSG00000198804,ENSG00000198727,ENSG00000198763,ENSG00000198888,ENSG00000228253,ENSG00000198840,ENSG00000212907,ENSG00000198695,ENSG00000198786,ENSG00000143947,ENSG00000128272,ENSG00000120129,ENSG00000150991,ENSG00000170315,ENSG00000188229,ENSG00000110955,ENSG00000221983,ENSG00000159377,ENSG00000127184,ENSG00000005022,ENSG00000176340…
KEGG	Prion disease	KEGG:05020	false	2.859641356084465e-30	29.543688430801122	271	730	91	8484	ENSG00000198938,ENSG00000198712,ENSG00000198886,ENSG00000198899,ENSG00000198804,ENSG00000198727,ENSG00000198763,ENSG00000198888,ENSG00000228253,ENSG00000198840,ENSG00000212907,ENSG00000198695,ENSG00000198786,ENSG00000128272,ENSG00000109971,ENSG00000188229,ENSG00000110955,ENSG00000159377,ENSG00000127184,ENSG00000005022,ENSG00000176340,ENSG00000044574,ENSG00000135940,ENSG00000179091,ENSG00000196230…
KEGG	Amyotrophic lateral sclerosis	KEGG:05014	false	1.4592987576739466e-29	28.835855787252004	363	730	106	8484	ENSG00000198938,ENSG00000198712,ENSG00000198886,ENSG00000198899,ENSG00000198804,ENSG00000198727,ENSG00000198763,ENSG00000198888,ENSG00000228253,ENSG00000198840,ENSG00000212907,ENSG00000198695,ENSG00000198786,ENSG00000128272,ENSG00000184009,ENSG00000233276,ENSG00000135486,ENSG00000108518,ENSG00000075624,ENSG00000188229,ENSG00000110955,ENSG00000159377,ENSG00000127184,ENSG00000176340,ENSG00000044574…
KEGG	Oxidative phosphorylation	KEGG:00190	false	2.790113168694891e-29	28.55437818111961	134	730	62	8484	ENSG00000198938,ENSG00000198712,ENSG00000198886,ENSG00000198899,ENSG00000198804,ENSG00000198727,ENSG00000198763,ENSG00000198888,ENSG00000228253,ENSG00000198840,ENSG00000212907,ENSG00000198695,ENSG00000198786,ENSG00000110955,ENSG00000127184,ENSG00000176340,ENSG00000135940,ENSG00000179091,ENSG00000131143,ENSG00000099624,ENSG00000185883,ENSG00000140990,ENSG00000124172,ENSG00000117410,ENSG00000154518…
KEGG	Huntington disease	KEGG:05016	false	1.4892174727137152e-26	25.827041876926764	305	730	92	8484	ENSG00000198938,ENSG00000198712,ENSG00000198886,ENSG00000198899,ENSG00000198804,ENSG00000198727,ENSG00000198763,ENSG00000198888,ENSG00000228253,ENSG00000198840,ENSG00000212907,ENSG00000198695,ENSG00000198786,ENSG00000233276,ENSG00000188229,ENSG00000110955,ENSG00000159377,ENSG00000127184,ENSG00000005022,ENSG00000176340,ENSG00000135940,ENSG00000179091,ENSG00000196230,ENSG00000161203,ENSG00000131143…
KEGG	Pathways of neurodegeneration - multiple diseases	KEGG:05022	false	4.0754286318255863e-23	22.389826707746824	474	730	113	8484	ENSG00000198938,ENSG00000198712,ENSG00000198886,ENSG00000198899,ENSG00000198804,ENSG00000198727,ENSG00000198763,ENSG00000198888,ENSG00000228253,ENSG00000198840,ENSG00000212907,ENSG00000198695,ENSG00000198786,ENSG00000143947,ENSG00000128272,ENSG00000233276,ENSG00000150991,ENSG00000170315,ENSG00000188229,ENSG00000110955,ENSG00000221983,ENSG00000159377,ENSG00000127184,ENSG00000005022,ENSG00000176340…
KEGG	Alzheimer disease	KEGG:05010	false	5.937740217671359e-23	22.226378807160962	382	730	99	8484	ENSG00000198938,ENSG00000198712,ENSG00000198886,ENSG00000198899,ENSG00000198804,ENSG00000198727,ENSG00000198763,ENSG00000198888,ENSG00000228253,ENSG00000198840,ENSG00000212907,ENSG00000198695,ENSG00000198786,ENSG00000111640,ENSG00000128272,ENSG00000188229,ENSG00000110955,ENSG00000159377,ENSG00000127184,ENSG00000005022,ENSG00000176340,ENSG00000135940,ENSG00000198668,ENSG00000179091,ENSG00000196230…
KEGG	Thermogenesis	KEGG:04714	false	7.94469912470505e-20	19.099922545398652	232	730	70	8484	ENSG00000198938,ENSG00000198712,ENSG00000198886,ENSG00000198899,ENSG00000198804,ENSG00000198727,ENSG00000198763,ENSG00000198888,ENSG00000228253,ENSG00000198840,ENSG00000212907,ENSG00000198695,ENSG00000198786,ENSG00000137154,ENSG00000184009,ENSG00000075624,ENSG00000110955,ENSG00000127184,ENSG00000176340,ENSG00000135940,ENSG00000179091,ENSG00000131143,ENSG00000099624,ENSG00000140990,ENSG00000124172…
KEGG	Chemical carcinogenesis - reactive oxygen species	KEGG:05208	false	9.366390852896193e-20	19.028427723372822	221	730	68	8484	ENSG00000198938,ENSG00000198712,ENSG00000198886,ENSG00000198899,ENSG00000198804,ENSG00000198727,ENSG00000198763,ENSG00000198888,ENSG00000228253,ENSG00000198840,ENSG00000212907,ENSG00000198695,ENSG00000198786,ENSG00000110955,ENSG00000127184,ENSG00000005022,ENSG00000176340,ENSG00000100906,ENSG00000135940,ENSG00000179091,ENSG00000170345,ENSG00000131143,ENSG00000099624,ENSG00000140990,ENSG00000124172…
KEGG	Diabetic cardiomyopathy	KEGG:05415	false	1.4870555860182406e-18	17.827672797281814	202	730	63	8484	ENSG00000198938,ENSG00000198712,ENSG00000198886,ENSG00000198899,ENSG00000198804,ENSG00000198727,ENSG00000198763,ENSG00000198888,ENSG00000228253,ENSG00000198840,ENSG00000212907,ENSG00000198695,ENSG00000198786,ENSG00000111640,ENSG00000110955,ENSG00000127184,ENSG00000005022,ENSG00000176340,ENSG00000135940,ENSG00000117984,ENSG00000179091,ENSG00000131143,ENSG00000099624,ENSG00000140990,ENSG00000124172…
KEGG	Non-alcoholic fatty liver disease	KEGG:04932	false	3.5885184520897735e-13	12.445084816292425	154	730	47	8484	ENSG00000198938,ENSG00000198712,ENSG00000198804,ENSG00000198727,ENSG00000128272,ENSG00000127184,ENSG00000176340,ENSG00000135940,ENSG00000179091,ENSG00000170345,ENSG00000131143,ENSG00000140990,ENSG00000167792,ENSG00000164405,ENSG00000147123,ENSG00000177606,ENSG00000184076,ENSG00000111775,ENSG00000010256,ENSG00000065518,ENSG00000166136,ENSG00000189043,ENSG00000110717,ENSG00000173039,ENSG00000099795…
KEGG	Spliceosome	KEGG:03040	false	1.3948337885725813e-8	7.85547754078209	174	730	43	8484	ENSG00000109971,ENSG00000135486,ENSG00000108654,ENSG00000169976,ENSG00000169564,ENSG00000161547,ENSG00000165119,ENSG00000170144,ENSG00000204389,ENSG00000136450,ENSG00000124193,ENSG00000198563,ENSG00000112081,ENSG00000153187,ENSG00000104852,ENSG00000204388,ENSG00000089280,ENSG00000125743,ENSG00000115875,ENSG00000143368,ENSG00000087365,ENSG00000265241,ENSG00000179950,ENSG00000146007,ENSG00000115524…
KEGG	Protein processing in endoplasmic reticulum	KEGG:04141	false	5.7723235055825896e-8	7.238649337184868	168	730	41	8484	ENSG00000128272,ENSG00000096384,ENSG00000109971,ENSG00000044574,ENSG00000179218,ENSG00000087074,ENSG00000162191,ENSG00000204389,ENSG00000180879,ENSG00000166598,ENSG00000204388,ENSG00000185624,ENSG00000204308,ENSG00000135924,ENSG00000165280,ENSG00000138073,ENSG00000115275,ENSG00000103266,ENSG00000130175,ENSG00000244038,ENSG00000089597,ENSG00000167671,ENSG00000080824,ENSG00000179262,ENSG00000113558…
KEGG	Proteasome	KEGG:03050	false	0.0000018749634943587299	5.727007183591144	46	730	18	8484	ENSG00000159377,ENSG00000092010,ENSG00000087191,ENSG00000142507,ENSG00000101182,ENSG00000175166,ENSG00000100911,ENSG00000099341,ENSG00000165916,ENSG00000159352,ENSG00000130706,ENSG00000205220,ENSG00000013275,ENSG00000108344,ENSG00000008018,ENSG00000185627,ENSG00000041357,ENSG00000204264
KEGG	Salmonella infection	KEGG:05132	false	0.00000778582571904891	5.108695321925651	249	730	48	8484	ENSG00000111640,ENSG00000143878,ENSG00000096384,ENSG00000184009,ENSG00000108518,ENSG00000075624,ENSG00000188229,ENSG00000100906,ENSG00000149273,ENSG00000196230,ENSG00000170345,ENSG00000196924,ENSG00000143761,ENSG00000123416,ENSG00000165527,ENSG00000166598,ENSG00000177606,ENSG00000118680,ENSG00000254999,ENSG00000167552,ENSG00000264364,ENSG00000080824,ENSG00000111540,ENSG00000113558,ENSG00000115073…
KEGG	Antigen processing and presentation	KEGG:04612	false	0.000019980815402363216	4.699386792510388	69	730	21	8484	ENSG00000166710,ENSG00000204592,ENSG00000204525,ENSG00000096384,ENSG00000109971,ENSG00000206503,ENSG00000044574,ENSG00000179218,ENSG00000234745,ENSG00000092010,ENSG00000204389,ENSG00000204388,ENSG00000100911,ENSG00000080824,ENSG00000164733,ENSG00000019582,ENSG00000231925,ENSG00000127022,ENSG00000204287,ENSG00000135047,ENSG00000167004
KEGG	Cardiac muscle contraction	KEGG:04260	false	0.000021064697501277964	4.676444773160397	87	730	24	8484	ENSG00000198938,ENSG00000198712,ENSG00000198804,ENSG00000198727,ENSG00000127184,ENSG00000176340,ENSG00000135940,ENSG00000179091,ENSG00000131143,ENSG00000164405,ENSG00000184076,ENSG00000111775,ENSG00000010256,ENSG00000126267,ENSG00000198467,ENSG00000127540,ENSG00000156467,ENSG00000169021,ENSG00000163399,ENSG00000131174,ENSG00000167460,ENSG00000112695,ENSG00000161281,ENSG00000173660
KEGG	Mitophagy - animal	KEGG:04137	false	0.00004473558394688333	4.349346889308633	103	730	26	8484	ENSG00000143947,ENSG00000128272,ENSG00000150991,ENSG00000170296,ENSG00000170315,ENSG00000221983,ENSG00000215021,ENSG00000105701,ENSG00000140983,ENSG00000204435,ENSG00000177606,ENSG00000165280,ENSG00000198925,ENSG00000111540,ENSG00000034713,ENSG00000173039,ENSG00000164442,ENSG00000139112,ENSG00000196683,ENSG00000214253,ENSG00000104946,ENSG00000173726,ENSG00000068323,ENSG00000174775,ENSG00000126458…
KEGG	Protein export	KEGG:03060	false	0.0037092089209087766	2.430718704378988	31	730	11	8484	ENSG00000140319,ENSG00000044574,ENSG00000182934,ENSG00000155463,ENSG00000204463,ENSG00000114902,ENSG00000058262,ENSG00000102178,ENSG00000168701,ENSG00000129128,ENSG00000143742
KEGG	Shigellosis	KEGG:05131	false	0.00704397769275523	2.1521820280495434	246	730	40	8484	ENSG00000143947,ENSG00000184009,ENSG00000150991,ENSG00000108518,ENSG00000075624,ENSG00000170315,ENSG00000221983,ENSG00000132475,ENSG00000155876,ENSG00000100906,ENSG00000126247,ENSG00000143761,ENSG00000165527,ENSG00000166333,ENSG00000177606,ENSG00000118680,ENSG00000113558,ENSG00000173039,ENSG00000172115,ENSG00000122565,ENSG00000102882,ENSG00000136238,ENSG00000241553,ENSG00000126456,ENSG00000168385…
KEGG	Phagosome	KEGG:04145	false	0.01454807502081739	1.8371944680625405	147	730	27	8484	ENSG00000204592,ENSG00000204525,ENSG00000184009,ENSG00000206503,ENSG00000075624,ENSG00000188229,ENSG00000179218,ENSG00000234745,ENSG00000196230,ENSG00000185883,ENSG00000117410,ENSG00000123416,ENSG00000128524,ENSG00000071553,ENSG00000167552,ENSG00000111540,ENSG00000058262,ENSG00000049245,ENSG00000136238,ENSG00000185896,ENSG00000136888,ENSG00000127022,ENSG00000204287,ENSG00000135047,ENSG00000170458…
KEGG	Epstein-Barr virus infection	KEGG:05169	false	0.019201755960708	1.716659054151889	198	730	33	8484	ENSG00000166710,ENSG00000204592,ENSG00000204525,ENSG00000206503,ENSG00000099860,ENSG00000100906,ENSG00000179218,ENSG00000234745,ENSG00000026025,ENSG00000087191,ENSG00000175166,ENSG00000177606,ENSG00000099341,ENSG00000165916,ENSG00000159352,ENSG00000130706,ENSG00000173039,ENSG00000172115,ENSG00000184216,ENSG00000231925,ENSG00000136238,ENSG00000126456,ENSG00000116717,ENSG00000013275,ENSG00000108344…
KEGG	Legionellosis	KEGG:05134	false	0.025172574920173933	1.5990723578951638	56	730	14	8484	ENSG00000156508,ENSG00000109971,ENSG00000254772,ENSG00000100906,ENSG00000204389,ENSG00000143761,ENSG00000204388,ENSG00000165280,ENSG00000013441,ENSG00000174903,ENSG00000173039,ENSG00000172115,ENSG00000170458,ENSG00000144381
KEGG	Retrograde endocannabinoid signaling	KEGG:04723	false	0.040440821827445184	1.39318002737634	148	730	26	8484	ENSG00000198886,ENSG00000198763,ENSG00000198888,ENSG00000198840,ENSG00000212907,ENSG00000198695,ENSG00000198786,ENSG00000172354,ENSG00000140990,ENSG00000167792,ENSG00000147123,ENSG00000065518,ENSG00000166136,ENSG00000189043,ENSG00000110717,ENSG00000099795,ENSG00000125356,ENSG00000102882,ENSG00000168653,ENSG00000186010,ENSG00000158864,ENSG00000184983,ENSG00000174886,ENSG00000114353,ENSG00000174021…
REAC	Eukaryotic Translation Elongation	REAC:R-HSA-156842	false	7.357829767144835e-79	78.13325026435008	94	927	85	10916	ENSG00000177954,ENSG00000161016,ENSG00000137818,ENSG00000167526,ENSG00000142541,ENSG00000148303,ENSG00000137154,ENSG00000142534,ENSG00000140988,ENSG00000089157,ENSG00000142937,ENSG00000198755,ENSG00000100316,ENSG00000112306,ENSG00000167658,ENSG00000162244,ENSG00000229117,ENSG00000105193,ENSG00000231500,ENSG00000149806,ENSG00000108298,ENSG00000177600,ENSG00000115268,ENSG00000143947,ENSG00000197958…
REAC	Translation	REAC:R-HSA-72766	false	2.4334403074824596e-77	76.61377930257393	292	927	146	10916	ENSG00000177954,ENSG00000161016,ENSG00000137818,ENSG00000167526,ENSG00000142541,ENSG00000148303,ENSG00000137154,ENSG00000142534,ENSG00000140988,ENSG00000089157,ENSG00000142937,ENSG00000198755,ENSG00000100316,ENSG00000112306,ENSG00000167658,ENSG00000162244,ENSG00000229117,ENSG00000105193,ENSG00000231500,ENSG00000149806,ENSG00000108298,ENSG00000177600,ENSG00000115268,ENSG00000143947,ENSG00000197958…
REAC	Peptide chain elongation	REAC:R-HSA-156902	false	1.22593156137982e-76	75.91153377398132	90	927	82	10916	ENSG00000177954,ENSG00000161016,ENSG00000137818,ENSG00000167526,ENSG00000142541,ENSG00000148303,ENSG00000137154,ENSG00000142534,ENSG00000140988,ENSG00000089157,ENSG00000142937,ENSG00000198755,ENSG00000100316,ENSG00000112306,ENSG00000167658,ENSG00000162244,ENSG00000229117,ENSG00000105193,ENSG00000231500,ENSG00000149806,ENSG00000108298,ENSG00000177600,ENSG00000115268,ENSG00000143947,ENSG00000197958…
REAC	L13a-mediated translational silencing of Ceruloplasmin expression	REAC:R-HSA-156827	false	1.659718560860356e-75	74.77996554920563	112	927	91	10916	ENSG00000177954,ENSG00000161016,ENSG00000137818,ENSG00000167526,ENSG00000142541,ENSG00000148303,ENSG00000137154,ENSG00000142534,ENSG00000140988,ENSG00000089157,ENSG00000142937,ENSG00000198755,ENSG00000100316,ENSG00000112306,ENSG00000162244,ENSG00000229117,ENSG00000105193,ENSG00000231500,ENSG00000149806,ENSG00000108298,ENSG00000177600,ENSG00000115268,ENSG00000143947,ENSG00000197958,ENSG00000118181…
REAC	Eukaryotic Translation Initiation	REAC:R-HSA-72613	false	2.748302972136743e-75	74.56093539247338	120	927	94	10916	ENSG00000177954,ENSG00000161016,ENSG00000137818,ENSG00000167526,ENSG00000142541,ENSG00000148303,ENSG00000137154,ENSG00000142534,ENSG00000140988,ENSG00000089157,ENSG00000142937,ENSG00000198755,ENSG00000100316,ENSG00000112306,ENSG00000162244,ENSG00000229117,ENSG00000105193,ENSG00000231500,ENSG00000149806,ENSG00000108298,ENSG00000177600,ENSG00000115268,ENSG00000143947,ENSG00000197958,ENSG00000118181…
REAC	Cap-dependent Translation Initiation	REAC:R-HSA-72737	false	2.748302972136743e-75	74.56093539247338	120	927	94	10916	ENSG00000177954,ENSG00000161016,ENSG00000137818,ENSG00000167526,ENSG00000142541,ENSG00000148303,ENSG00000137154,ENSG00000142534,ENSG00000140988,ENSG00000089157,ENSG00000142937,ENSG00000198755,ENSG00000100316,ENSG00000112306,ENSG00000162244,ENSG00000229117,ENSG00000105193,ENSG00000231500,ENSG00000149806,ENSG00000108298,ENSG00000177600,ENSG00000115268,ENSG00000143947,ENSG00000197958,ENSG00000118181…
REAC	GTP hydrolysis and joining of the 60S ribosomal subunit	REAC:R-HSA-72706	false	7.87259222379141e-75	74.10388224310182	113	927	91	10916	ENSG00000177954,ENSG00000161016,ENSG00000137818,ENSG00000167526,ENSG00000142541,ENSG00000148303,ENSG00000137154,ENSG00000142534,ENSG00000140988,ENSG00000089157,ENSG00000142937,ENSG00000198755,ENSG00000100316,ENSG00000112306,ENSG00000162244,ENSG00000229117,ENSG00000105193,ENSG00000231500,ENSG00000149806,ENSG00000108298,ENSG00000177600,ENSG00000115268,ENSG00000143947,ENSG00000197958,ENSG00000118181…
REAC	Nonsense Mediated Decay (NMD) independent of the Exon Junction Complex (EJC)	REAC:R-HSA-975956	false	3.336654243838953e-73	72.47668879417608	96	927	83	10916	ENSG00000177954,ENSG00000161016,ENSG00000137818,ENSG00000167526,ENSG00000142541,ENSG00000148303,ENSG00000137154,ENSG00000142534,ENSG00000140988,ENSG00000089157,ENSG00000142937,ENSG00000198755,ENSG00000100316,ENSG00000112306,ENSG00000162244,ENSG00000229117,ENSG00000105193,ENSG00000231500,ENSG00000149806,ENSG00000108298,ENSG00000177600,ENSG00000115268,ENSG00000143947,ENSG00000197958,ENSG00000118181…
REAC	SRP-dependent cotranslational protein targeting to membrane	REAC:R-HSA-1799339	false	3.7135394037315186e-73	72.43021196349946	113	927	90	10916	ENSG00000177954,ENSG00000161016,ENSG00000137818,ENSG00000167526,ENSG00000142541,ENSG00000148303,ENSG00000137154,ENSG00000142534,ENSG00000140988,ENSG00000089157,ENSG00000142937,ENSG00000198755,ENSG00000100316,ENSG00000112306,ENSG00000162244,ENSG00000229117,ENSG00000105193,ENSG00000231500,ENSG00000149806,ENSG00000108298,ENSG00000177600,ENSG00000115268,ENSG00000143947,ENSG00000197958,ENSG00000118181…
REAC	Eukaryotic Translation Termination	REAC:R-HSA-72764	false	5.4787740222228244e-73	72.261316612127	94	927	82	10916	ENSG00000177954,ENSG00000161016,ENSG00000137818,ENSG00000167526,ENSG00000142541,ENSG00000148303,ENSG00000137154,ENSG00000142534,ENSG00000140988,ENSG00000089157,ENSG00000142937,ENSG00000198755,ENSG00000100316,ENSG00000112306,ENSG00000162244,ENSG00000229117,ENSG00000105193,ENSG00000231500,ENSG00000149806,ENSG00000108298,ENSG00000177600,ENSG00000115268,ENSG00000143947,ENSG00000197958,ENSG00000118181…
REAC	Selenocysteine synthesis	REAC:R-HSA-2408557	false	5.4787740222228244e-73	72.261316612127	94	927	82	10916	ENSG00000177954,ENSG00000161016,ENSG00000137818,ENSG00000167526,ENSG00000142541,ENSG00000148303,ENSG00000137154,ENSG00000142534,ENSG00000140988,ENSG00000089157,ENSG00000142937,ENSG00000198755,ENSG00000100316,ENSG00000112306,ENSG00000162244,ENSG00000229117,ENSG00000105193,ENSG00000231500,ENSG00000149806,ENSG00000108298,ENSG00000177600,ENSG00000115268,ENSG00000143947,ENSG00000197958,ENSG00000118181…
REAC	Viral mRNA Translation	REAC:R-HSA-192823	false	1.2606320496139646e-72	71.89941165580666	90	927	80	10916	ENSG00000177954,ENSG00000161016,ENSG00000137818,ENSG00000167526,ENSG00000142541,ENSG00000148303,ENSG00000137154,ENSG00000142534,ENSG00000140988,ENSG00000089157,ENSG00000142937,ENSG00000198755,ENSG00000100316,ENSG00000112306,ENSG00000162244,ENSG00000229117,ENSG00000105193,ENSG00000231500,ENSG00000149806,ENSG00000108298,ENSG00000177600,ENSG00000115268,ENSG00000143947,ENSG00000197958,ENSG00000118181…
REAC	Formation of a pool of free 40S subunits	REAC:R-HSA-72689	false	3.4989385906165803e-72	71.45606367969211	102	927	85	10916	ENSG00000177954,ENSG00000161016,ENSG00000137818,ENSG00000167526,ENSG00000142541,ENSG00000148303,ENSG00000137154,ENSG00000142534,ENSG00000140988,ENSG00000089157,ENSG00000142937,ENSG00000198755,ENSG00000100316,ENSG00000112306,ENSG00000162244,ENSG00000229117,ENSG00000105193,ENSG00000231500,ENSG00000149806,ENSG00000108298,ENSG00000177600,ENSG00000115268,ENSG00000143947,ENSG00000197958,ENSG00000118181…
REAC	Regulation of expression of SLITs and ROBOs	REAC:R-HSA-9010553	false	2.2892865948378678e-69	68.64029983477616	171	927	107	10916	ENSG00000177954,ENSG00000161016,ENSG00000137818,ENSG00000167526,ENSG00000142541,ENSG00000148303,ENSG00000137154,ENSG00000142534,ENSG00000140988,ENSG00000089157,ENSG00000142937,ENSG00000198755,ENSG00000100316,ENSG00000112306,ENSG00000162244,ENSG00000229117,ENSG00000105193,ENSG00000231500,ENSG00000149806,ENSG00000108298,ENSG00000177600,ENSG00000115268,ENSG00000143947,ENSG00000197958,ENSG00000118181…
REAC	Nonsense-Mediated Decay (NMD)	REAC:R-HSA-927802	false	4.273916894738641e-68	67.36917392683908	116	927	88	10916	ENSG00000177954,ENSG00000161016,ENSG00000137818,ENSG00000167526,ENSG00000142541,ENSG00000148303,ENSG00000137154,ENSG00000142534,ENSG00000140988,ENSG00000089157,ENSG00000142937,ENSG00000198755,ENSG00000100316,ENSG00000112306,ENSG00000162244,ENSG00000229117,ENSG00000105193,ENSG00000231500,ENSG00000149806,ENSG00000108298,ENSG00000177600,ENSG00000115268,ENSG00000143947,ENSG00000197958,ENSG00000118181…
REAC	Nonsense Mediated Decay (NMD) enhanced by the Exon Junction Complex (EJC)	REAC:R-HSA-975957	false	4.273916894738641e-68	67.36917392683908	116	927	88	10916	ENSG00000177954,ENSG00000161016,ENSG00000137818,ENSG00000167526,ENSG00000142541,ENSG00000148303,ENSG00000137154,ENSG00000142534,ENSG00000140988,ENSG00000089157,ENSG00000142937,ENSG00000198755,ENSG00000100316,ENSG00000112306,ENSG00000162244,ENSG00000229117,ENSG00000105193,ENSG00000231500,ENSG00000149806,ENSG00000108298,ENSG00000177600,ENSG00000115268,ENSG00000143947,ENSG00000197958,ENSG00000118181…
REAC	Response of EIF2AK4 (GCN2) to amino acid deficiency	REAC:R-HSA-9633012	false	5.017589093715857e-67	66.29950490731768	102	927	82	10916	ENSG00000177954,ENSG00000161016,ENSG00000137818,ENSG00000167526,ENSG00000142541,ENSG00000148303,ENSG00000137154,ENSG00000142534,ENSG00000140988,ENSG00000089157,ENSG00000142937,ENSG00000198755,ENSG00000100316,ENSG00000112306,ENSG00000162244,ENSG00000229117,ENSG00000105193,ENSG00000231500,ENSG00000149806,ENSG00000108298,ENSG00000177600,ENSG00000115268,ENSG00000143947,ENSG00000197958,ENSG00000118181…
REAC	Metabolism of RNA	REAC:R-HSA-8953854	false	9.715875842742651e-66	65.01251804359481	710	927	214	10916	ENSG00000177954,ENSG00000106211,ENSG00000161016,ENSG00000137818,ENSG00000167526,ENSG00000142541,ENSG00000148303,ENSG00000137154,ENSG00000142534,ENSG00000140988,ENSG00000089157,ENSG00000142937,ENSG00000198755,ENSG00000100316,ENSG00000112306,ENSG00000162244,ENSG00000229117,ENSG00000105193,ENSG00000231500,ENSG00000149806,ENSG00000108298,ENSG00000177600,ENSG00000115268,ENSG00000143947,ENSG00000197958…
REAC	Selenoamino acid metabolism	REAC:R-HSA-2408522	false	5.222309971602083e-60	59.28213735408315	117	927	83	10916	ENSG00000177954,ENSG00000161016,ENSG00000137818,ENSG00000167526,ENSG00000142541,ENSG00000148303,ENSG00000137154,ENSG00000142534,ENSG00000140988,ENSG00000089157,ENSG00000142937,ENSG00000198755,ENSG00000100316,ENSG00000112306,ENSG00000162244,ENSG00000229117,ENSG00000105193,ENSG00000231500,ENSG00000149806,ENSG00000108298,ENSG00000177600,ENSG00000115268,ENSG00000143947,ENSG00000197958,ENSG00000118181…
REAC	Signaling by ROBO receptors	REAC:R-HSA-376176	false	3.861490375043496e-59	58.41324504332482	217	927	111	10916	ENSG00000177954,ENSG00000161016,ENSG00000137818,ENSG00000167526,ENSG00000142541,ENSG00000148303,ENSG00000137154,ENSG00000142534,ENSG00000140988,ENSG00000089157,ENSG00000142937,ENSG00000198755,ENSG00000100316,ENSG00000112306,ENSG00000162244,ENSG00000229117,ENSG00000105193,ENSG00000231500,ENSG00000149806,ENSG00000108298,ENSG00000177600,ENSG00000115268,ENSG00000143947,ENSG00000197958,ENSG00000118181…
REAC	Cellular responses to stimuli	REAC:R-HSA-8953897	false	2.3990265744902053e-58	57.61996494123995	806	927	219	10916	ENSG00000198938,ENSG00000198712,ENSG00000198804,ENSG00000177954,ENSG00000161016,ENSG00000137818,ENSG00000167526,ENSG00000142541,ENSG00000148303,ENSG00000137154,ENSG00000142534,ENSG00000265972,ENSG00000140988,ENSG00000089157,ENSG00000142937,ENSG00000198755,ENSG00000100316,ENSG00000125148,ENSG00000112306,ENSG00000162244,ENSG00000229117,ENSG00000105193,ENSG00000231500,ENSG00000149806,ENSG00000108298…
REAC	Influenza Viral RNA Transcription and Replication	REAC:R-HSA-168273	false	2.7821061747936866e-58	57.55562629984824	133	927	87	10916	ENSG00000177954,ENSG00000161016,ENSG00000137818,ENSG00000167526,ENSG00000142541,ENSG00000148303,ENSG00000137154,ENSG00000142534,ENSG00000140988,ENSG00000089157,ENSG00000142937,ENSG00000198755,ENSG00000100316,ENSG00000112306,ENSG00000162244,ENSG00000229117,ENSG00000105193,ENSG00000231500,ENSG00000149806,ENSG00000108298,ENSG00000177600,ENSG00000115268,ENSG00000143947,ENSG00000197958,ENSG00000118181…
REAC	Influenza Infection	REAC:R-HSA-168255	false	3.248636157345961e-58	57.48829892629901	153	927	93	10916	ENSG00000177954,ENSG00000161016,ENSG00000137818,ENSG00000167526,ENSG00000142541,ENSG00000148303,ENSG00000137154,ENSG00000142534,ENSG00000140988,ENSG00000089157,ENSG00000142937,ENSG00000198755,ENSG00000100316,ENSG00000112306,ENSG00000162244,ENSG00000229117,ENSG00000105193,ENSG00000231500,ENSG00000149806,ENSG00000108298,ENSG00000177600,ENSG00000115268,ENSG00000143947,ENSG00000197958,ENSG00000118181…
REAC	Cellular responses to stress	REAC:R-HSA-2262752	false	4.720907005190768e-57	56.325974554436414	792	927	215	10916	ENSG00000198938,ENSG00000198712,ENSG00000198804,ENSG00000177954,ENSG00000161016,ENSG00000137818,ENSG00000167526,ENSG00000142541,ENSG00000148303,ENSG00000137154,ENSG00000142534,ENSG00000265972,ENSG00000140988,ENSG00000089157,ENSG00000142937,ENSG00000198755,ENSG00000100316,ENSG00000112306,ENSG00000162244,ENSG00000229117,ENSG00000105193,ENSG00000231500,ENSG00000149806,ENSG00000108298,ENSG00000177600…
REAC	Cellular response to starvation	REAC:R-HSA-9711097	false	9.054275243997552e-57	56.043146307374194	157	927	93	10916	ENSG00000177954,ENSG00000161016,ENSG00000137818,ENSG00000167526,ENSG00000142541,ENSG00000148303,ENSG00000137154,ENSG00000142534,ENSG00000140988,ENSG00000089157,ENSG00000142937,ENSG00000198755,ENSG00000100316,ENSG00000112306,ENSG00000162244,ENSG00000229117,ENSG00000105193,ENSG00000231500,ENSG00000149806,ENSG00000108298,ENSG00000177600,ENSG00000115268,ENSG00000143947,ENSG00000197958,ENSG00000118181…
REAC	rRNA processing in the nucleus and cytosol	REAC:R-HSA-8868773	false	2.277701918008747e-46	45.6425031124933	192	927	93	10916	ENSG00000177954,ENSG00000161016,ENSG00000137818,ENSG00000167526,ENSG00000142541,ENSG00000148303,ENSG00000137154,ENSG00000142534,ENSG00000140988,ENSG00000089157,ENSG00000142937,ENSG00000198755,ENSG00000100316,ENSG00000112306,ENSG00000162244,ENSG00000229117,ENSG00000105193,ENSG00000231500,ENSG00000149806,ENSG00000108298,ENSG00000177600,ENSG00000115268,ENSG00000143947,ENSG00000197958,ENSG00000118181…
REAC	rRNA processing	REAC:R-HSA-72312	false	5.82695824770868e-45	44.23455809377783	202	927	94	10916	ENSG00000177954,ENSG00000161016,ENSG00000137818,ENSG00000167526,ENSG00000142541,ENSG00000148303,ENSG00000137154,ENSG00000142534,ENSG00000140988,ENSG00000089157,ENSG00000142937,ENSG00000198755,ENSG00000100316,ENSG00000112306,ENSG00000162244,ENSG00000229117,ENSG00000105193,ENSG00000231500,ENSG00000149806,ENSG00000108298,ENSG00000177600,ENSG00000115268,ENSG00000143947,ENSG00000197958,ENSG00000118181…
REAC	Major pathway of rRNA processing in the nucleolus and cytosol	REAC:R-HSA-6791226	false	1.0556300973040972e-44	43.97648823600906	182	927	89	10916	ENSG00000177954,ENSG00000161016,ENSG00000137818,ENSG00000167526,ENSG00000142541,ENSG00000148303,ENSG00000137154,ENSG00000142534,ENSG00000140988,ENSG00000089157,ENSG00000142937,ENSG00000198755,ENSG00000100316,ENSG00000112306,ENSG00000162244,ENSG00000229117,ENSG00000105193,ENSG00000231500,ENSG00000149806,ENSG00000108298,ENSG00000177600,ENSG00000115268,ENSG00000143947,ENSG00000197958,ENSG00000118181…
REAC	Viral Infection Pathways	REAC:R-HSA-9824446	false	1.8457829576199445e-40	39.73381936823412	810	927	192	10916	ENSG00000177954,ENSG00000161016,ENSG00000137818,ENSG00000167526,ENSG00000142541,ENSG00000148303,ENSG00000137154,ENSG00000142534,ENSG00000140988,ENSG00000089157,ENSG00000142937,ENSG00000198755,ENSG00000100316,ENSG00000112306,ENSG00000162244,ENSG00000229117,ENSG00000105193,ENSG00000231500,ENSG00000149806,ENSG00000108298,ENSG00000177600,ENSG00000166710,ENSG00000115268,ENSG00000143947,ENSG00000197958…
REAC	Infectious disease	REAC:R-HSA-5663205	false	2.6769575673491564e-39	38.57235851279221	1000	927	216	10916	ENSG00000177954,ENSG00000161016,ENSG00000137818,ENSG00000167526,ENSG00000142541,ENSG00000148303,ENSG00000137154,ENSG00000142534,ENSG00000265972,ENSG00000140988,ENSG00000089157,ENSG00000142937,ENSG00000198755,ENSG00000100316,ENSG00000112306,ENSG00000167658,ENSG00000162244,ENSG00000229117,ENSG00000105193,ENSG00000231500,ENSG00000149806,ENSG00000108298,ENSG00000177600,ENSG00000166710,ENSG00000115268…
REAC	Metabolism of proteins	REAC:R-HSA-392499	false	9.272963806992156e-37	36.032781435294595	1962	927	326	10916	ENSG00000177954,ENSG00000161016,ENSG00000137818,ENSG00000167526,ENSG00000142541,ENSG00000148303,ENSG00000137154,ENSG00000142534,ENSG00000140988,ENSG00000089157,ENSG00000142937,ENSG00000198755,ENSG00000100316,ENSG00000112306,ENSG00000167658,ENSG00000162244,ENSG00000229117,ENSG00000105193,ENSG00000231500,ENSG00000149806,ENSG00000108298,ENSG00000177600,ENSG00000166710,ENSG00000115268,ENSG00000143947…
REAC	Metabolism of amino acids and derivatives	REAC:R-HSA-71291	false	3.067387056274134e-35	34.51323141938823	370	927	116	10916	ENSG00000177954,ENSG00000161016,ENSG00000137818,ENSG00000167526,ENSG00000142541,ENSG00000148303,ENSG00000137154,ENSG00000142534,ENSG00000140988,ENSG00000089157,ENSG00000142937,ENSG00000198755,ENSG00000100316,ENSG00000112306,ENSG00000162244,ENSG00000229117,ENSG00000105193,ENSG00000231500,ENSG00000149806,ENSG00000108298,ENSG00000177600,ENSG00000115268,ENSG00000143947,ENSG00000197958,ENSG00000118181…
REAC	Axon guidance	REAC:R-HSA-422475	false	7.349055393329284e-34	33.133768479123745	549	927	143	10916	ENSG00000177954,ENSG00000161016,ENSG00000137818,ENSG00000167526,ENSG00000142541,ENSG00000148303,ENSG00000137154,ENSG00000142534,ENSG00000140988,ENSG00000089157,ENSG00000142937,ENSG00000198755,ENSG00000100316,ENSG00000112306,ENSG00000143878,ENSG00000162244,ENSG00000229117,ENSG00000105193,ENSG00000231500,ENSG00000149806,ENSG00000108298,ENSG00000177600,ENSG00000115268,ENSG00000143947,ENSG00000197958…
REAC	Nervous system development	REAC:R-HSA-9675108	false	1.6165044143217346e-31	30.791423105087098	574	927	143	10916	ENSG00000177954,ENSG00000161016,ENSG00000137818,ENSG00000167526,ENSG00000142541,ENSG00000148303,ENSG00000137154,ENSG00000142534,ENSG00000140988,ENSG00000089157,ENSG00000142937,ENSG00000198755,ENSG00000100316,ENSG00000112306,ENSG00000143878,ENSG00000162244,ENSG00000229117,ENSG00000105193,ENSG00000231500,ENSG00000149806,ENSG00000108298,ENSG00000177600,ENSG00000115268,ENSG00000143947,ENSG00000197958…
REAC	Translation initiation complex formation	REAC:R-HSA-72649	false	6.142347110967157e-31	30.211665644728168	59	927	43	10916	ENSG00000177954,ENSG00000137154,ENSG00000142534,ENSG00000140988,ENSG00000142937,ENSG00000112306,ENSG00000105193,ENSG00000231500,ENSG00000149806,ENSG00000115268,ENSG00000143947,ENSG00000118181,ENSG00000171858,ENSG00000182774,ENSG00000233927,ENSG00000110700,ENSG00000145425,ENSG00000008988,ENSG00000164587,ENSG00000186468,ENSG00000171863,ENSG00000161960,ENSG00000156976,ENSG00000083845,ENSG00000124614…
REAC	Ribosomal scanning and start codon recognition	REAC:R-HSA-72702	false	6.142347110967157e-31	30.211665644728168	59	927	43	10916	ENSG00000177954,ENSG00000137154,ENSG00000142534,ENSG00000140988,ENSG00000142937,ENSG00000112306,ENSG00000105193,ENSG00000231500,ENSG00000149806,ENSG00000115268,ENSG00000143947,ENSG00000118181,ENSG00000171858,ENSG00000182774,ENSG00000233927,ENSG00000110700,ENSG00000145425,ENSG00000008988,ENSG00000164587,ENSG00000186468,ENSG00000171863,ENSG00000161960,ENSG00000156976,ENSG00000083845,ENSG00000124614…
REAC	SARS-CoV-1 modulates host translation machinery	REAC:R-HSA-9735869	false	7.8447116326940325e-31	30.10542301621108	37	927	34	10916	ENSG00000177954,ENSG00000137154,ENSG00000142534,ENSG00000140988,ENSG00000142937,ENSG00000112306,ENSG00000105193,ENSG00000231500,ENSG00000149806,ENSG00000115268,ENSG00000143947,ENSG00000118181,ENSG00000156508,ENSG00000171858,ENSG00000182774,ENSG00000233927,ENSG00000110700,ENSG00000135486,ENSG00000145425,ENSG00000008988,ENSG00000164587,ENSG00000186468,ENSG00000171863,ENSG00000083845,ENSG00000124614…
REAC	Activation of the mRNA upon binding of the cap-binding complex and eIFs, and subsequent binding to 43S	REAC:R-HSA-72662	false	1.995517986124421e-30	29.699944353452803	60	927	43	10916	ENSG00000177954,ENSG00000137154,ENSG00000142534,ENSG00000140988,ENSG00000142937,ENSG00000112306,ENSG00000105193,ENSG00000231500,ENSG00000149806,ENSG00000115268,ENSG00000143947,ENSG00000118181,ENSG00000171858,ENSG00000182774,ENSG00000233927,ENSG00000110700,ENSG00000145425,ENSG00000008988,ENSG00000164587,ENSG00000186468,ENSG00000171863,ENSG00000161960,ENSG00000156976,ENSG00000083845,ENSG00000124614…
REAC	SARS-CoV-1-host interactions	REAC:R-HSA-9692914	false	3.348904186626606e-26	25.475097277606327	95	927	50	10916	ENSG00000177954,ENSG00000137154,ENSG00000142534,ENSG00000140988,ENSG00000142937,ENSG00000112306,ENSG00000105193,ENSG00000231500,ENSG00000149806,ENSG00000115268,ENSG00000143947,ENSG00000118181,ENSG00000156508,ENSG00000171858,ENSG00000182774,ENSG00000233927,ENSG00000150991,ENSG00000110700,ENSG00000135486,ENSG00000145425,ENSG00000008988,ENSG00000164587,ENSG00000170315,ENSG00000186468,ENSG00000171863…
REAC	Formation of the ternary complex, and subsequently, the 43S complex	REAC:R-HSA-72695	false	9.205230418148329e-26	25.03596533610316	52	927	37	10916	ENSG00000177954,ENSG00000137154,ENSG00000142534,ENSG00000140988,ENSG00000142937,ENSG00000112306,ENSG00000105193,ENSG00000231500,ENSG00000149806,ENSG00000115268,ENSG00000143947,ENSG00000118181,ENSG00000171858,ENSG00000182774,ENSG00000233927,ENSG00000110700,ENSG00000145425,ENSG00000008988,ENSG00000164587,ENSG00000186468,ENSG00000171863,ENSG00000083845,ENSG00000124614,ENSG00000134419,ENSG00000197728…
REAC	SARS-CoV-1 Infection	REAC:R-HSA-9678108	false	1.728103582621765e-25	24.7624302294423	140	927	60	10916	ENSG00000177954,ENSG00000137154,ENSG00000142534,ENSG00000140988,ENSG00000142937,ENSG00000112306,ENSG00000105193,ENSG00000231500,ENSG00000149806,ENSG00000115268,ENSG00000143947,ENSG00000118181,ENSG00000156508,ENSG00000171858,ENSG00000182774,ENSG00000233927,ENSG00000150991,ENSG00000110700,ENSG00000135486,ENSG00000108654,ENSG00000145425,ENSG00000008988,ENSG00000164587,ENSG00000170315,ENSG00000186468…
REAC	mRNA Splicing - Major Pathway	REAC:R-HSA-72163	false	7.008780690386856e-25	24.154357529179666	202	927	72	10916	ENSG00000109971,ENSG00000135486,ENSG00000108654,ENSG00000167978,ENSG00000169976,ENSG00000169564,ENSG00000161547,ENSG00000165119,ENSG00000198258,ENSG00000170144,ENSG00000136450,ENSG00000122566,ENSG00000168066,ENSG00000100941,ENSG00000124193,ENSG00000198563,ENSG00000112081,ENSG00000153187,ENSG00000104852,ENSG00000126945,ENSG00000089280,ENSG00000169045,ENSG00000125743,ENSG00000065978,ENSG00000099817…
REAC	mRNA Splicing	REAC:R-HSA-72172	false	8.027585312499603e-24	23.095415070308214	209	927	72	10916	ENSG00000109971,ENSG00000135486,ENSG00000108654,ENSG00000167978,ENSG00000169976,ENSG00000169564,ENSG00000161547,ENSG00000165119,ENSG00000198258,ENSG00000170144,ENSG00000136450,ENSG00000122566,ENSG00000168066,ENSG00000100941,ENSG00000124193,ENSG00000198563,ENSG00000112081,ENSG00000153187,ENSG00000104852,ENSG00000126945,ENSG00000089280,ENSG00000169045,ENSG00000125743,ENSG00000065978,ENSG00000099817…
REAC	SARS-CoV-2 modulates host translation machinery	REAC:R-HSA-9754678	false	4.659951936618997e-22	21.33161856265953	51	927	34	10916	ENSG00000177954,ENSG00000137154,ENSG00000142534,ENSG00000140988,ENSG00000142937,ENSG00000112306,ENSG00000105193,ENSG00000231500,ENSG00000149806,ENSG00000115268,ENSG00000143947,ENSG00000118181,ENSG00000171858,ENSG00000182774,ENSG00000233927,ENSG00000110700,ENSG00000145425,ENSG00000008988,ENSG00000164587,ENSG00000186468,ENSG00000171863,ENSG00000083845,ENSG00000124614,ENSG00000134419,ENSG00000197728…
REAC	Aerobic respiration and respiratory electron transport	REAC:R-HSA-1428517	false	1.6768395317504647e-21	20.775508496016315	177	927	63	10916	ENSG00000198938,ENSG00000198712,ENSG00000198886,ENSG00000198899,ENSG00000198804,ENSG00000198727,ENSG00000198763,ENSG00000198888,ENSG00000228253,ENSG00000198840,ENSG00000198695,ENSG00000198786,ENSG00000110955,ENSG00000127184,ENSG00000176340,ENSG00000135940,ENSG00000179091,ENSG00000172270,ENSG00000134333,ENSG00000131143,ENSG00000099624,ENSG00000140990,ENSG00000124172,ENSG00000154518,ENSG00000167792…
REAC	Processing of Capped Intron-Containing Pre-mRNA	REAC:R-HSA-72203	false	1.0543512347513178e-19	18.977014689024887	276	927	78	10916	ENSG00000109971,ENSG00000135486,ENSG00000108654,ENSG00000167978,ENSG00000169976,ENSG00000169564,ENSG00000100836,ENSG00000161547,ENSG00000165119,ENSG00000198258,ENSG00000170144,ENSG00000136450,ENSG00000122566,ENSG00000168066,ENSG00000100941,ENSG00000124193,ENSG00000198563,ENSG00000112081,ENSG00000153187,ENSG00000104852,ENSG00000126945,ENSG00000089280,ENSG00000169045,ENSG00000125743,ENSG00000065978…
REAC	Disease	REAC:R-HSA-1643685	false	4.832859585983092e-19	18.315795822679988	1767	927	260	10916	ENSG00000177954,ENSG00000161016,ENSG00000137818,ENSG00000167526,ENSG00000142541,ENSG00000148303,ENSG00000137154,ENSG00000142534,ENSG00000265972,ENSG00000140988,ENSG00000089157,ENSG00000142937,ENSG00000198755,ENSG00000100316,ENSG00000112306,ENSG00000167658,ENSG00000162244,ENSG00000229117,ENSG00000105193,ENSG00000231500,ENSG00000149806,ENSG00000108298,ENSG00000177600,ENSG00000166710,ENSG00000115268…
REAC	Respiratory electron transport	REAC:R-HSA-611105	false	2.870473992270566e-17	16.542046383673405	103	927	43	10916	ENSG00000198938,ENSG00000198712,ENSG00000198886,ENSG00000198804,ENSG00000198727,ENSG00000198763,ENSG00000198888,ENSG00000198840,ENSG00000198695,ENSG00000198786,ENSG00000127184,ENSG00000176340,ENSG00000135940,ENSG00000179091,ENSG00000131143,ENSG00000140990,ENSG00000167792,ENSG00000164405,ENSG00000147123,ENSG00000178057,ENSG00000184076,ENSG00000111775,ENSG00000010256,ENSG00000065518,ENSG00000166136…
REAC	SARS-CoV-2-host interactions	REAC:R-HSA-9705683	false	1.71545098864593e-12	11.765621685456649	197	927	54	10916	ENSG00000177954,ENSG00000137154,ENSG00000142534,ENSG00000140988,ENSG00000142937,ENSG00000112306,ENSG00000105193,ENSG00000231500,ENSG00000149806,ENSG00000166710,ENSG00000115268,ENSG00000143947,ENSG00000118181,ENSG00000171858,ENSG00000204592,ENSG00000204525,ENSG00000096384,ENSG00000182774,ENSG00000233927,ENSG00000150991,ENSG00000110700,ENSG00000206503,ENSG00000145425,ENSG00000008988,ENSG00000164587…
REAC	Regulation of mRNA stability by proteins that bind AU-rich elements	REAC:R-HSA-450531	false	1.7505751834253132e-12	11.756819232487882	86	927	34	10916	ENSG00000106211,ENSG00000143947,ENSG00000109971,ENSG00000128016,ENSG00000150991,ENSG00000170315,ENSG00000221983,ENSG00000159377,ENSG00000092010,ENSG00000185650,ENSG00000087191,ENSG00000204389,ENSG00000142507,ENSG00000101182,ENSG00000175166,ENSG00000114867,ENSG00000119335,ENSG00000100911,ENSG00000099341,ENSG00000165916,ENSG00000088247,ENSG00000159352,ENSG00000164924,ENSG00000166913,ENSG00000205220…
REAC	Metabolism	REAC:R-HSA-1430728	false	2.9693224014352063e-12	11.527342645259246	2079	927	270	10916	ENSG00000198938,ENSG00000198712,ENSG00000198886,ENSG00000198899,ENSG00000198804,ENSG00000198727,ENSG00000198763,ENSG00000198888,ENSG00000228253,ENSG00000198840,ENSG00000198695,ENSG00000198786,ENSG00000177954,ENSG00000161016,ENSG00000137818,ENSG00000167526,ENSG00000142541,ENSG00000148303,ENSG00000137154,ENSG00000111640,ENSG00000142534,ENSG00000140988,ENSG00000089157,ENSG00000142937,ENSG00000198755…
REAC	SARS-CoV-2 Infection	REAC:R-HSA-9694516	false	3.456908315352252e-12	11.461312138729106	292	927	68	10916	ENSG00000177954,ENSG00000137154,ENSG00000142534,ENSG00000140988,ENSG00000142937,ENSG00000112306,ENSG00000105193,ENSG00000231500,ENSG00000149806,ENSG00000166710,ENSG00000115268,ENSG00000143947,ENSG00000118181,ENSG00000171858,ENSG00000204592,ENSG00000204525,ENSG00000096384,ENSG00000182774,ENSG00000233927,ENSG00000150991,ENSG00000110700,ENSG00000206503,ENSG00000108654,ENSG00000145425,ENSG00000008988…
REAC	AUF1 (hnRNP D0) binds and destabilizes mRNA	REAC:R-HSA-450408	false	1.116135056905121e-11	10.952283250810824	54	927	26	10916	ENSG00000106211,ENSG00000143947,ENSG00000109971,ENSG00000150991,ENSG00000170315,ENSG00000221983,ENSG00000159377,ENSG00000092010,ENSG00000087191,ENSG00000204389,ENSG00000142507,ENSG00000101182,ENSG00000175166,ENSG00000114867,ENSG00000100911,ENSG00000099341,ENSG00000165916,ENSG00000159352,ENSG00000205220,ENSG00000070756,ENSG00000013275,ENSG00000108344,ENSG00000008018,ENSG00000185627,ENSG00000041357…
REAC	SARS-CoV Infections	REAC:R-HSA-9679506	false	2.7348971557204485e-11	10.563059000424843	459	927	89	10916	ENSG00000177954,ENSG00000137154,ENSG00000142534,ENSG00000140988,ENSG00000142937,ENSG00000112306,ENSG00000105193,ENSG00000231500,ENSG00000149806,ENSG00000166710,ENSG00000115268,ENSG00000143947,ENSG00000118181,ENSG00000156508,ENSG00000171858,ENSG00000204592,ENSG00000204525,ENSG00000096384,ENSG00000182774,ENSG00000233927,ENSG00000150991,ENSG00000110700,ENSG00000135486,ENSG00000206503,ENSG00000108654…
REAC	Cellular response to chemical stress	REAC:R-HSA-9711123	false	3.941104004272123e-11	10.40438210411296	211	927	54	10916	ENSG00000198938,ENSG00000198712,ENSG00000198804,ENSG00000265972,ENSG00000143947,ENSG00000128272,ENSG00000233276,ENSG00000150991,ENSG00000170315,ENSG00000084207,ENSG00000221983,ENSG00000159377,ENSG00000127184,ENSG00000176340,ENSG00000135940,ENSG00000092010,ENSG00000131143,ENSG00000087191,ENSG00000142507,ENSG00000204435,ENSG00000117592,ENSG00000101182,ENSG00000185624,ENSG00000175166,ENSG00000165280…
REAC	ER-Phagosome pathway	REAC:R-HSA-1236974	false	5.835601530243142e-11	10.233914370501124	90	927	33	10916	ENSG00000166710,ENSG00000143947,ENSG00000204592,ENSG00000204525,ENSG00000150991,ENSG00000206503,ENSG00000170315,ENSG00000221983,ENSG00000159377,ENSG00000179218,ENSG00000234745,ENSG00000092010,ENSG00000087191,ENSG00000142507,ENSG00000101182,ENSG00000175166,ENSG00000100911,ENSG00000099341,ENSG00000165916,ENSG00000159352,ENSG00000058262,ENSG00000205220,ENSG00000231925,ENSG00000049245,ENSG00000013275…
REAC	Mitochondrial translation elongation	REAC:R-HSA-5389840	false	8.006017437148255e-10	9.09658346833421	87	927	31	10916	ENSG00000182154,ENSG00000175756,ENSG00000178952,ENSG00000074071,ENSG00000111639,ENSG00000155463,ENSG00000125901,ENSG00000062582,ENSG00000172586,ENSG00000173141,ENSG00000086504,ENSG00000162910,ENSG00000182180,ENSG00000242485,ENSG00000149792,ENSG00000204316,ENSG00000179271,ENSG00000125445,ENSG00000128626,ENSG00000158042,ENSG00000262814,ENSG00000143314,ENSG00000132591,ENSG00000185608,ENSG00000166902…
REAC	Antigen processing-Cross presentation	REAC:R-HSA-1236975	false	1.5278388527205935e-9	8.81592245012218	105	927	34	10916	ENSG00000166710,ENSG00000143947,ENSG00000204592,ENSG00000204525,ENSG00000150991,ENSG00000206503,ENSG00000170315,ENSG00000221983,ENSG00000159377,ENSG00000179218,ENSG00000234745,ENSG00000092010,ENSG00000087191,ENSG00000142507,ENSG00000101182,ENSG00000175166,ENSG00000100911,ENSG00000099341,ENSG00000165916,ENSG00000159352,ENSG00000058262,ENSG00000205220,ENSG00000231925,ENSG00000049245,ENSG00000013275…
REAC	Developmental Biology	REAC:R-HSA-1266738	false	2.072135594556008e-9	8.683581829023002	1225	927	172	10916	ENSG00000177954,ENSG00000161016,ENSG00000137818,ENSG00000167526,ENSG00000142541,ENSG00000148303,ENSG00000137154,ENSG00000142534,ENSG00000140988,ENSG00000089157,ENSG00000142937,ENSG00000198755,ENSG00000100316,ENSG00000112306,ENSG00000143878,ENSG00000162244,ENSG00000229117,ENSG00000105193,ENSG00000231500,ENSG00000149806,ENSG00000108298,ENSG00000177600,ENSG00000115268,ENSG00000143947,ENSG00000197958…
REAC	HIV Infection	REAC:R-HSA-162906	false	2.3425782311597165e-9	8.630305896792944	225	927	53	10916	ENSG00000166710,ENSG00000143947,ENSG00000150991,ENSG00000206503,ENSG00000170315,ENSG00000169100,ENSG00000221983,ENSG00000159377,ENSG00000005022,ENSG00000175334,ENSG00000092010,ENSG00000161203,ENSG00000087191,ENSG00000142507,ENSG00000132341,ENSG00000130724,ENSG00000143761,ENSG00000160948,ENSG00000136807,ENSG00000101182,ENSG00000103363,ENSG00000175166,ENSG00000099817,ENSG00000100911,ENSG00000099341…
REAC	Mitochondrial translation termination	REAC:R-HSA-5419276	false	4.867898672621495e-9	8.312658470371995	87	927	30	10916	ENSG00000182154,ENSG00000175756,ENSG00000074071,ENSG00000111639,ENSG00000155463,ENSG00000125901,ENSG00000062582,ENSG00000172586,ENSG00000173141,ENSG00000086504,ENSG00000162910,ENSG00000182180,ENSG00000242485,ENSG00000149792,ENSG00000204316,ENSG00000179271,ENSG00000125445,ENSG00000128626,ENSG00000158042,ENSG00000262814,ENSG00000143314,ENSG00000132591,ENSG00000185608,ENSG00000166902,ENSG00000122140…
REAC	Mitochondrial translation initiation	REAC:R-HSA-5368286	false	4.867898672621495e-9	8.312658470371995	87	927	30	10916	ENSG00000182154,ENSG00000175756,ENSG00000074071,ENSG00000111639,ENSG00000155463,ENSG00000125901,ENSG00000062582,ENSG00000172586,ENSG00000173141,ENSG00000086504,ENSG00000162910,ENSG00000182180,ENSG00000242485,ENSG00000149792,ENSG00000204316,ENSG00000179271,ENSG00000125445,ENSG00000128626,ENSG00000158042,ENSG00000262814,ENSG00000143314,ENSG00000132591,ENSG00000185608,ENSG00000166902,ENSG00000122140…
REAC	Negative regulation of NOTCH4 signaling	REAC:R-HSA-9604323	false	5.542719171039362e-9	8.256277124935881	53	927	23	10916	ENSG00000143947,ENSG00000150991,ENSG00000170315,ENSG00000221983,ENSG00000159377,ENSG00000092010,ENSG00000087191,ENSG00000142507,ENSG00000101182,ENSG00000175166,ENSG00000100911,ENSG00000099341,ENSG00000165916,ENSG00000159352,ENSG00000113558,ENSG00000164924,ENSG00000205220,ENSG00000013275,ENSG00000108344,ENSG00000008018,ENSG00000185627,ENSG00000041357,ENSG00000204264
REAC	Mitochondrial translation	REAC:R-HSA-5368287	false	6.031346343919596e-9	8.219585731894771	93	927	31	10916	ENSG00000182154,ENSG00000175756,ENSG00000178952,ENSG00000074071,ENSG00000111639,ENSG00000155463,ENSG00000125901,ENSG00000062582,ENSG00000172586,ENSG00000173141,ENSG00000086504,ENSG00000162910,ENSG00000182180,ENSG00000242485,ENSG00000149792,ENSG00000204316,ENSG00000179271,ENSG00000125445,ENSG00000128626,ENSG00000158042,ENSG00000262814,ENSG00000143314,ENSG00000132591,ENSG00000185608,ENSG00000166902…
REAC	Downstream signaling events of B Cell Receptor (BCR)	REAC:R-HSA-1168372	false	1.6114699892726992e-8	7.792777778029168	80	927	28	10916	ENSG00000143947,ENSG00000150991,ENSG00000170315,ENSG00000221983,ENSG00000159377,ENSG00000100906,ENSG00000198668,ENSG00000092010,ENSG00000087191,ENSG00000142507,ENSG00000101182,ENSG00000175166,ENSG00000100911,ENSG00000099341,ENSG00000165916,ENSG00000159352,ENSG00000113558,ENSG00000173039,ENSG00000205220,ENSG00000196262,ENSG00000013275,ENSG00000108344,ENSG00000008018,ENSG00000185627,ENSG00000088832…
REAC	Dectin-1 mediated noncanonical NF-kB signaling	REAC:R-HSA-5607761	false	1.6153283281517716e-8	7.791739190600862	60	927	24	10916	ENSG00000143947,ENSG00000150991,ENSG00000170315,ENSG00000221983,ENSG00000159377,ENSG00000092010,ENSG00000087191,ENSG00000142507,ENSG00000130725,ENSG00000101182,ENSG00000175166,ENSG00000100911,ENSG00000099341,ENSG00000165916,ENSG00000159352,ENSG00000113558,ENSG00000173039,ENSG00000205220,ENSG00000013275,ENSG00000108344,ENSG00000008018,ENSG00000185627,ENSG00000041357,ENSG00000204264
REAC	PTEN Regulation	REAC:R-HSA-6807070	false	2.0406118678837352e-8	7.690239591886599	138	927	38	10916	ENSG00000143947,ENSG00000150991,ENSG00000170315,ENSG00000221983,ENSG00000159377,ENSG00000155876,ENSG00000092010,ENSG00000179632,ENSG00000087191,ENSG00000142507,ENSG00000204435,ENSG00000101182,ENSG00000175166,ENSG00000177606,ENSG00000100911,ENSG00000103266,ENSG00000204227,ENSG00000099341,ENSG00000165916,ENSG00000159352,ENSG00000205220,ENSG00000149480,ENSG00000111676,ENSG00000188186,ENSG00000102882…
REAC	Host Interactions of HIV factors	REAC:R-HSA-162909	false	2.113471515953348e-8	7.675003600944801	126	927	36	10916	ENSG00000166710,ENSG00000143947,ENSG00000150991,ENSG00000206503,ENSG00000170315,ENSG00000169100,ENSG00000221983,ENSG00000159377,ENSG00000005022,ENSG00000175334,ENSG00000092010,ENSG00000161203,ENSG00000087191,ENSG00000142507,ENSG00000132341,ENSG00000143761,ENSG00000136807,ENSG00000101182,ENSG00000103363,ENSG00000175166,ENSG00000100911,ENSG00000099341,ENSG00000165916,ENSG00000159352,ENSG00000113558…
REAC	Hh mutants are degraded by ERAD	REAC:R-HSA-5362768	false	2.1975826974524454e-8	7.658054772967959	56	927	23	10916	ENSG00000143947,ENSG00000150991,ENSG00000170315,ENSG00000221983,ENSG00000159377,ENSG00000092010,ENSG00000087191,ENSG00000142507,ENSG00000101182,ENSG00000175166,ENSG00000165280,ENSG00000100911,ENSG00000099341,ENSG00000165916,ENSG00000159352,ENSG00000205220,ENSG00000013275,ENSG00000108344,ENSG00000008018,ENSG00000185627,ENSG00000041357,ENSG00000162298,ENSG00000204264
REAC	Signaling by NOTCH4	REAC:R-HSA-9013694	false	2.2668024726693957e-8	7.644586322293958	81	927	28	10916	ENSG00000143947,ENSG00000150991,ENSG00000170315,ENSG00000221983,ENSG00000159377,ENSG00000092010,ENSG00000087191,ENSG00000142507,ENSG00000117362,ENSG00000101182,ENSG00000175166,ENSG00000100911,ENSG00000205155,ENSG00000099341,ENSG00000165916,ENSG00000108773,ENSG00000159352,ENSG00000113558,ENSG00000164924,ENSG00000205220,ENSG00000013275,ENSG00000108344,ENSG00000008018,ENSG00000185627,ENSG00000041357…
REAC	GSK3B and BTRC:CUL1-mediated-degradation of NFE2L2	REAC:R-HSA-9762114	false	2.9036242332217337e-8	7.537059587695603	52	927	22	10916	ENSG00000143947,ENSG00000150991,ENSG00000170315,ENSG00000221983,ENSG00000159377,ENSG00000092010,ENSG00000087191,ENSG00000142507,ENSG00000101182,ENSG00000175166,ENSG00000100911,ENSG00000099341,ENSG00000165916,ENSG00000159352,ENSG00000113558,ENSG00000205220,ENSG00000013275,ENSG00000108344,ENSG00000008018,ENSG00000185627,ENSG00000041357,ENSG00000204264
REAC	Vpu mediated degradation of CD4	REAC:R-HSA-180534	false	2.9036242332217337e-8	7.537059587695603	52	927	22	10916	ENSG00000143947,ENSG00000150991,ENSG00000170315,ENSG00000221983,ENSG00000159377,ENSG00000092010,ENSG00000087191,ENSG00000142507,ENSG00000101182,ENSG00000175166,ENSG00000100911,ENSG00000099341,ENSG00000165916,ENSG00000159352,ENSG00000113558,ENSG00000205220,ENSG00000013275,ENSG00000108344,ENSG00000008018,ENSG00000185627,ENSG00000041357,ENSG00000204264
REAC	Degradation of DVL	REAC:R-HSA-4641258	false	3.3919525863639094e-8	7.469550227059321	57	927	23	10916	ENSG00000143947,ENSG00000150991,ENSG00000170315,ENSG00000221983,ENSG00000159377,ENSG00000092010,ENSG00000087191,ENSG00000142507,ENSG00000101182,ENSG00000175166,ENSG00000100911,ENSG00000099341,ENSG00000165916,ENSG00000159352,ENSG00000205220,ENSG00000161202,ENSG00000013275,ENSG00000108344,ENSG00000107404,ENSG00000008018,ENSG00000185627,ENSG00000041357,ENSG00000204264
REAC	Formation of ATP by chemiosmotic coupling	REAC:R-HSA-163210	false	3.717002840396227e-8	7.429807107032351	18	927	13	10916	ENSG00000198899,ENSG00000228253,ENSG00000110955,ENSG00000099624,ENSG00000124172,ENSG00000154518,ENSG00000152234,ENSG00000159199,ENSG00000167863,ENSG00000169020,ENSG00000241837,ENSG00000116459,ENSG00000165629
REAC	Vif-mediated degradation of APOBEC3G	REAC:R-HSA-180585	false	4.570906522079511e-8	7.339997660215846	53	927	22	10916	ENSG00000143947,ENSG00000150991,ENSG00000170315,ENSG00000221983,ENSG00000159377,ENSG00000092010,ENSG00000087191,ENSG00000142507,ENSG00000101182,ENSG00000103363,ENSG00000175166,ENSG00000100911,ENSG00000099341,ENSG00000165916,ENSG00000159352,ENSG00000205220,ENSG00000013275,ENSG00000108344,ENSG00000008018,ENSG00000185627,ENSG00000041357,ENSG00000204264
REAC	Neutrophil degranulation	REAC:R-HSA-6798695	false	6.74229977427346e-8	7.171191941904264	476	927	83	10916	ENSG00000087086,ENSG00000167658,ENSG00000166710,ENSG00000149925,ENSG00000156508,ENSG00000204525,ENSG00000096384,ENSG00000109971,ENSG00000135404,ENSG00000084207,ENSG00000188229,ENSG00000167996,ENSG00000140319,ENSG00000117984,ENSG00000234745,ENSG00000196230,ENSG00000197746,ENSG00000243678,ENSG00000170043,ENSG00000101439,ENSG00000185883,ENSG00000204389,ENSG00000176978,ENSG00000160213,ENSG00000178035…
REAC	The role of GTSE1 in G2/M progression after G2 checkpoint	REAC:R-HSA-8852276	false	6.838729543086362e-8	7.165024571331711	79	927	27	10916	ENSG00000143947,ENSG00000096384,ENSG00000150991,ENSG00000170315,ENSG00000188229,ENSG00000221983,ENSG00000159377,ENSG00000092010,ENSG00000087191,ENSG00000142507,ENSG00000123416,ENSG00000101182,ENSG00000175166,ENSG00000100911,ENSG00000099341,ENSG00000165916,ENSG00000167552,ENSG00000080824,ENSG00000159352,ENSG00000205220,ENSG00000013275,ENSG00000108344,ENSG00000008018,ENSG00000185627,ENSG00000041357…
REAC	NIK-->noncanonical NF-kB signaling	REAC:R-HSA-5676590	false	7.80886512602584e-8	7.1074120781992205	59	927	23	10916	ENSG00000143947,ENSG00000150991,ENSG00000170315,ENSG00000221983,ENSG00000159377,ENSG00000092010,ENSG00000087191,ENSG00000142507,ENSG00000130725,ENSG00000101182,ENSG00000175166,ENSG00000100911,ENSG00000099341,ENSG00000165916,ENSG00000159352,ENSG00000113558,ENSG00000205220,ENSG00000013275,ENSG00000108344,ENSG00000008018,ENSG00000185627,ENSG00000041357,ENSG00000204264
REAC	Hh mutants abrogate ligand secretion	REAC:R-HSA-5387390	false	7.80886512602584e-8	7.1074120781992205	59	927	23	10916	ENSG00000143947,ENSG00000150991,ENSG00000170315,ENSG00000221983,ENSG00000159377,ENSG00000092010,ENSG00000087191,ENSG00000142507,ENSG00000101182,ENSG00000175166,ENSG00000165280,ENSG00000100911,ENSG00000099341,ENSG00000165916,ENSG00000159352,ENSG00000205220,ENSG00000013275,ENSG00000108344,ENSG00000008018,ENSG00000185627,ENSG00000041357,ENSG00000162298,ENSG00000204264
REAC	Regulation of activated PAK-2p34 by proteasome mediated degradation	REAC:R-HSA-211733	false	9.468158478425724e-8	7.023734481443231	50	927	21	10916	ENSG00000143947,ENSG00000150991,ENSG00000170315,ENSG00000221983,ENSG00000159377,ENSG00000092010,ENSG00000087191,ENSG00000142507,ENSG00000101182,ENSG00000175166,ENSG00000100911,ENSG00000099341,ENSG00000165916,ENSG00000159352,ENSG00000205220,ENSG00000013275,ENSG00000108344,ENSG00000008018,ENSG00000185627,ENSG00000041357,ENSG00000204264
REAC	FBXL7 down-regulates AURKA during mitotic entry and in early mitosis	REAC:R-HSA-8854050	false	1.0899420459521719e-7	6.962596593611951	55	927	22	10916	ENSG00000143947,ENSG00000150991,ENSG00000170315,ENSG00000221983,ENSG00000159377,ENSG00000092010,ENSG00000087191,ENSG00000142507,ENSG00000101182,ENSG00000175166,ENSG00000100911,ENSG00000099341,ENSG00000165916,ENSG00000159352,ENSG00000113558,ENSG00000205220,ENSG00000013275,ENSG00000108344,ENSG00000008018,ENSG00000185627,ENSG00000041357,ENSG00000204264
REAC	SCF-beta-TrCP mediated degradation of Emi1	REAC:R-HSA-174113	false	1.0899420459521719e-7	6.962596593611951	55	927	22	10916	ENSG00000143947,ENSG00000150991,ENSG00000170315,ENSG00000221983,ENSG00000159377,ENSG00000092010,ENSG00000087191,ENSG00000142507,ENSG00000101182,ENSG00000175166,ENSG00000100911,ENSG00000099341,ENSG00000165916,ENSG00000159352,ENSG00000113558,ENSG00000205220,ENSG00000013275,ENSG00000108344,ENSG00000008018,ENSG00000185627,ENSG00000041357,ENSG00000204264
REAC	SCF(Skp2)-mediated degradation of p27/p21	REAC:R-HSA-187577	false	1.1658901513893573e-7	6.933342366294676	60	927	23	10916	ENSG00000143947,ENSG00000150991,ENSG00000170315,ENSG00000221983,ENSG00000159377,ENSG00000092010,ENSG00000087191,ENSG00000142507,ENSG00000101182,ENSG00000175166,ENSG00000100911,ENSG00000099341,ENSG00000165916,ENSG00000159352,ENSG00000113558,ENSG00000205220,ENSG00000013275,ENSG00000108344,ENSG00000008018,ENSG00000185627,ENSG00000041357,ENSG00000124762,ENSG00000204264
REAC	Mitochondrial protein import	REAC:R-HSA-1268020	false	1.1774082519296199e-7	6.929072924736742	65	927	24	10916	ENSG00000169100,ENSG00000110955,ENSG00000179091,ENSG00000106153,ENSG00000214736,ENSG00000099800,ENSG00000152234,ENSG00000100216,ENSG00000159199,ENSG00000166136,ENSG00000132286,ENSG00000067829,ENSG00000196683,ENSG00000150779,ENSG00000113013,ENSG00000173726,ENSG00000250479,ENSG00000126768,ENSG00000074582,ENSG00000181924,ENSG00000134809,ENSG00000144381,ENSG00000062485,ENSG00000151729
REAC	Hedgehog ligand biogenesis	REAC:R-HSA-5358346	false	1.1774082519296199e-7	6.929072924736742	65	927	24	10916	ENSG00000143947,ENSG00000150991,ENSG00000170315,ENSG00000221983,ENSG00000159377,ENSG00000092010,ENSG00000087191,ENSG00000142507,ENSG00000101182,ENSG00000185624,ENSG00000175166,ENSG00000165280,ENSG00000100911,ENSG00000099341,ENSG00000165916,ENSG00000159352,ENSG00000205220,ENSG00000013275,ENSG00000108344,ENSG00000008018,ENSG00000185627,ENSG00000041357,ENSG00000162298,ENSG00000204264
REAC	Defective CFTR causes cystic fibrosis	REAC:R-HSA-5678895	false	1.7231695913118807e-7	6.763671977951605	61	927	23	10916	ENSG00000143947,ENSG00000150991,ENSG00000170315,ENSG00000221983,ENSG00000159377,ENSG00000092010,ENSG00000087191,ENSG00000142507,ENSG00000101182,ENSG00000204308,ENSG00000175166,ENSG00000165280,ENSG00000100911,ENSG00000099341,ENSG00000165916,ENSG00000159352,ENSG00000205220,ENSG00000013275,ENSG00000108344,ENSG00000008018,ENSG00000185627,ENSG00000041357,ENSG00000204264
REAC	Ubiquitin Mediated Degradation of Phosphorylated Cdc25A	REAC:R-HSA-69601	false	2.2896289560099018e-7	6.6402348912031846	52	927	21	10916	ENSG00000143947,ENSG00000150991,ENSG00000170315,ENSG00000221983,ENSG00000159377,ENSG00000092010,ENSG00000087191,ENSG00000142507,ENSG00000101182,ENSG00000175166,ENSG00000100911,ENSG00000099341,ENSG00000165916,ENSG00000159352,ENSG00000205220,ENSG00000013275,ENSG00000108344,ENSG00000008018,ENSG00000185627,ENSG00000041357,ENSG00000204264
REAC	p53-Independent DNA Damage Response	REAC:R-HSA-69610	false	2.2896289560099018e-7	6.6402348912031846	52	927	21	10916	ENSG00000143947,ENSG00000150991,ENSG00000170315,ENSG00000221983,ENSG00000159377,ENSG00000092010,ENSG00000087191,ENSG00000142507,ENSG00000101182,ENSG00000175166,ENSG00000100911,ENSG00000099341,ENSG00000165916,ENSG00000159352,ENSG00000205220,ENSG00000013275,ENSG00000108344,ENSG00000008018,ENSG00000185627,ENSG00000041357,ENSG00000204264
REAC	p53-Independent G1/S DNA damage checkpoint	REAC:R-HSA-69613	false	2.2896289560099018e-7	6.6402348912031846	52	927	21	10916	ENSG00000143947,ENSG00000150991,ENSG00000170315,ENSG00000221983,ENSG00000159377,ENSG00000092010,ENSG00000087191,ENSG00000142507,ENSG00000101182,ENSG00000175166,ENSG00000100911,ENSG00000099341,ENSG00000165916,ENSG00000159352,ENSG00000205220,ENSG00000013275,ENSG00000108344,ENSG00000008018,ENSG00000185627,ENSG00000041357,ENSG00000204264
REAC	Autodegradation of the E3 ubiquitin ligase COP1	REAC:R-HSA-349425	false	2.2896289560099018e-7	6.6402348912031846	52	927	21	10916	ENSG00000143947,ENSG00000150991,ENSG00000170315,ENSG00000221983,ENSG00000159377,ENSG00000092010,ENSG00000087191,ENSG00000142507,ENSG00000101182,ENSG00000175166,ENSG00000100911,ENSG00000099341,ENSG00000165916,ENSG00000159352,ENSG00000205220,ENSG00000013275,ENSG00000108344,ENSG00000008018,ENSG00000185627,ENSG00000041357,ENSG00000204264
REAC	Ubiquitin-dependent degradation of Cyclin D	REAC:R-HSA-75815	false	2.2896289560099018e-7	6.6402348912031846	52	927	21	10916	ENSG00000143947,ENSG00000150991,ENSG00000170315,ENSG00000221983,ENSG00000159377,ENSG00000092010,ENSG00000087191,ENSG00000142507,ENSG00000101182,ENSG00000175166,ENSG00000100911,ENSG00000099341,ENSG00000165916,ENSG00000159352,ENSG00000205220,ENSG00000013275,ENSG00000108344,ENSG00000008018,ENSG00000185627,ENSG00000041357,ENSG00000204264
REAC	Activation of NF-kappaB in B cells	REAC:R-HSA-1169091	false	2.443511036334177e-7	6.6119856951018585	67	927	24	10916	ENSG00000143947,ENSG00000150991,ENSG00000170315,ENSG00000221983,ENSG00000159377,ENSG00000100906,ENSG00000092010,ENSG00000087191,ENSG00000142507,ENSG00000101182,ENSG00000175166,ENSG00000100911,ENSG00000099341,ENSG00000165916,ENSG00000159352,ENSG00000113558,ENSG00000173039,ENSG00000205220,ENSG00000013275,ENSG00000108344,ENSG00000008018,ENSG00000185627,ENSG00000041357,ENSG00000204264
REAC	TP53 Regulates Metabolic Genes	REAC:R-HSA-5628897	false	3.33199185588457e-7	6.477296068774468	84	927	27	10916	ENSG00000198938,ENSG00000198712,ENSG00000198804,ENSG00000127184,ENSG00000155876,ENSG00000176340,ENSG00000135940,ENSG00000131143,ENSG00000168209,ENSG00000111775,ENSG00000167815,ENSG00000164924,ENSG00000189043,ENSG00000166913,ENSG00000172115,ENSG00000188186,ENSG00000126267,ENSG00000134248,ENSG00000128245,ENSG00000148290,ENSG00000167965,ENSG00000116586,ENSG00000131174,ENSG00000108953,ENSG00000105220…
REAC	Regulation of Apoptosis	REAC:R-HSA-169911	false	3.492232217879955e-7	6.456896885358587	53	927	21	10916	ENSG00000143947,ENSG00000150991,ENSG00000170315,ENSG00000221983,ENSG00000159377,ENSG00000092010,ENSG00000087191,ENSG00000142507,ENSG00000101182,ENSG00000175166,ENSG00000100911,ENSG00000099341,ENSG00000165916,ENSG00000159352,ENSG00000205220,ENSG00000013275,ENSG00000108344,ENSG00000008018,ENSG00000185627,ENSG00000041357,ENSG00000204264
REAC	Metabolism of polyamines	REAC:R-HSA-351202	false	3.677401668205014e-7	6.434458931252209	58	927	22	10916	ENSG00000104904,ENSG00000130066,ENSG00000159377,ENSG00000092010,ENSG00000087191,ENSG00000142507,ENSG00000101182,ENSG00000175166,ENSG00000100911,ENSG00000099341,ENSG00000165916,ENSG00000159352,ENSG00000205220,ENSG00000116649,ENSG00000013275,ENSG00000108344,ENSG00000008018,ENSG00000185627,ENSG00000041357,ENSG00000180304,ENSG00000115758,ENSG00000204264
REAC	Regulation of RUNX3 expression and activity	REAC:R-HSA-8941858	false	7.839826861379846e-7	6.105693528384137	55	927	21	10916	ENSG00000143947,ENSG00000150991,ENSG00000170315,ENSG00000221983,ENSG00000159377,ENSG00000092010,ENSG00000087191,ENSG00000142507,ENSG00000101182,ENSG00000175166,ENSG00000100911,ENSG00000099341,ENSG00000165916,ENSG00000159352,ENSG00000205220,ENSG00000013275,ENSG00000108344,ENSG00000008018,ENSG00000185627,ENSG00000041357,ENSG00000204264
REAC	Degradation of AXIN	REAC:R-HSA-4641257	false	7.839826861379846e-7	6.105693528384137	55	927	21	10916	ENSG00000143947,ENSG00000150991,ENSG00000170315,ENSG00000221983,ENSG00000159377,ENSG00000092010,ENSG00000087191,ENSG00000142507,ENSG00000101182,ENSG00000175166,ENSG00000100911,ENSG00000099341,ENSG00000165916,ENSG00000159352,ENSG00000205220,ENSG00000013275,ENSG00000108344,ENSG00000008018,ENSG00000185627,ENSG00000041357,ENSG00000204264
REAC	Degradation of GLI2 by the proteasome	REAC:R-HSA-5610783	false	7.850780316912902e-7	6.105087175039812	60	927	22	10916	ENSG00000143947,ENSG00000150991,ENSG00000170315,ENSG00000221983,ENSG00000159377,ENSG00000092010,ENSG00000087191,ENSG00000142507,ENSG00000101182,ENSG00000175166,ENSG00000100911,ENSG00000099341,ENSG00000165916,ENSG00000159352,ENSG00000113558,ENSG00000205220,ENSG00000013275,ENSG00000108344,ENSG00000008018,ENSG00000185627,ENSG00000041357,ENSG00000204264
REAC	Degradation of GLI1 by the proteasome	REAC:R-HSA-5610780	false	7.850780316912902e-7	6.105087175039812	60	927	22	10916	ENSG00000143947,ENSG00000150991,ENSG00000170315,ENSG00000221983,ENSG00000159377,ENSG00000092010,ENSG00000087191,ENSG00000142507,ENSG00000101182,ENSG00000175166,ENSG00000100911,ENSG00000099341,ENSG00000165916,ENSG00000159352,ENSG00000113558,ENSG00000205220,ENSG00000013275,ENSG00000108344,ENSG00000008018,ENSG00000185627,ENSG00000041357,ENSG00000204264
REAC	GLI3 is processed to GLI3R by the proteasome	REAC:R-HSA-5610785	false	7.850780316912902e-7	6.105087175039812	60	927	22	10916	ENSG00000143947,ENSG00000150991,ENSG00000170315,ENSG00000221983,ENSG00000159377,ENSG00000092010,ENSG00000087191,ENSG00000142507,ENSG00000101182,ENSG00000175166,ENSG00000100911,ENSG00000099341,ENSG00000165916,ENSG00000159352,ENSG00000113558,ENSG00000205220,ENSG00000013275,ENSG00000108344,ENSG00000008018,ENSG00000185627,ENSG00000041357,ENSG00000204264
REAC	Oxygen-dependent proline hydroxylation of Hypoxia-inducible Factor Alpha	REAC:R-HSA-1234176	false	0.0000010586524937473214	5.975246575128835	66	927	23	10916	ENSG00000143947,ENSG00000150991,ENSG00000170315,ENSG00000221983,ENSG00000159377,ENSG00000092010,ENSG00000087191,ENSG00000142507,ENSG00000101182,ENSG00000103363,ENSG00000175166,ENSG00000100911,ENSG00000099341,ENSG00000165916,ENSG00000159352,ENSG00000205220,ENSG00000269858,ENSG00000013275,ENSG00000108344,ENSG00000008018,ENSG00000185627,ENSG00000041357,ENSG00000204264
REAC	Regulation of ornithine decarboxylase (ODC)	REAC:R-HSA-350562	false	0.0000011154072573654607	5.952566534110623	51	927	20	10916	ENSG00000104904,ENSG00000159377,ENSG00000092010,ENSG00000087191,ENSG00000142507,ENSG00000101182,ENSG00000175166,ENSG00000100911,ENSG00000099341,ENSG00000165916,ENSG00000159352,ENSG00000205220,ENSG00000013275,ENSG00000108344,ENSG00000008018,ENSG00000185627,ENSG00000041357,ENSG00000180304,ENSG00000115758,ENSG00000204264
REAC	Complex I biogenesis	REAC:R-HSA-6799198	false	0.0000016844562251094877	5.773540270785811	57	927	21	10916	ENSG00000198886,ENSG00000198763,ENSG00000198888,ENSG00000198840,ENSG00000198695,ENSG00000198786,ENSG00000140990,ENSG00000167792,ENSG00000147123,ENSG00000178057,ENSG00000065518,ENSG00000166136,ENSG00000110717,ENSG00000099795,ENSG00000125356,ENSG00000168653,ENSG00000186010,ENSG00000158864,ENSG00000184983,ENSG00000174886,ENSG00000183648
REAC	Stabilization of p53	REAC:R-HSA-69541	false	0.0000016844562251094877	5.773540270785811	57	927	21	10916	ENSG00000143947,ENSG00000150991,ENSG00000170315,ENSG00000221983,ENSG00000159377,ENSG00000092010,ENSG00000087191,ENSG00000142507,ENSG00000101182,ENSG00000175166,ENSG00000100911,ENSG00000099341,ENSG00000165916,ENSG00000159352,ENSG00000205220,ENSG00000013275,ENSG00000108344,ENSG00000008018,ENSG00000185627,ENSG00000041357,ENSG00000204264
REAC	mRNA Splicing - Minor Pathway	REAC:R-HSA-72165	false	0.000002359569016154124	5.627167315249813	48	927	19	10916	ENSG00000169976,ENSG00000161547,ENSG00000136450,ENSG00000124193,ENSG00000125743,ENSG00000065978,ENSG00000099817,ENSG00000115875,ENSG00000143368,ENSG00000087365,ENSG00000177700,ENSG00000115524,ENSG00000174231,ENSG00000168002,ENSG00000102978,ENSG00000114503,ENSG00000147669,ENSG00000125835,ENSG00000125651
REAC	Regulation of PTEN stability and activity	REAC:R-HSA-8948751	false	0.0000028524860686669695	5.544776467967008	69	927	23	10916	ENSG00000143947,ENSG00000150991,ENSG00000170315,ENSG00000221983,ENSG00000159377,ENSG00000092010,ENSG00000087191,ENSG00000142507,ENSG00000204435,ENSG00000101182,ENSG00000175166,ENSG00000100911,ENSG00000103266,ENSG00000099341,ENSG00000165916,ENSG00000159352,ENSG00000205220,ENSG00000013275,ENSG00000108344,ENSG00000008018,ENSG00000185627,ENSG00000041357,ENSG00000204264
REAC	Unfolded Protein Response (UPR)	REAC:R-HSA-381119	false	0.000003167811407475305	5.499240681606159	92	927	27	10916	ENSG00000128272,ENSG00000072778,ENSG00000044574,ENSG00000179218,ENSG00000182934,ENSG00000166340,ENSG00000166598,ENSG00000138073,ENSG00000172216,ENSG00000184205,ENSG00000124702,ENSG00000154832,ENSG00000088247,ENSG00000107175,ENSG00000175215,ENSG00000143321,ENSG00000051108,ENSG00000204843,ENSG00000174851,ENSG00000137076,ENSG00000101199,ENSG00000213676,ENSG00000223496,ENSG00000162298,ENSG00000128590…
REAC	PCP/CE pathway	REAC:R-HSA-4086400	false	0.000003167811407475305	5.499240681606159	92	927	27	10916	ENSG00000143947,ENSG00000150991,ENSG00000108518,ENSG00000170315,ENSG00000221983,ENSG00000159377,ENSG00000092010,ENSG00000161203,ENSG00000087191,ENSG00000142507,ENSG00000101182,ENSG00000175166,ENSG00000100911,ENSG00000099341,ENSG00000165916,ENSG00000159352,ENSG00000205220,ENSG00000161202,ENSG00000136238,ENSG00000013275,ENSG00000108344,ENSG00000107404,ENSG00000067560,ENSG00000008018,ENSG00000185627…
REAC	Cellular response to hypoxia	REAC:R-HSA-1234174	false	0.0000033425109694986077	5.475927158790018	75	927	24	10916	ENSG00000143947,ENSG00000150991,ENSG00000170315,ENSG00000221983,ENSG00000159377,ENSG00000092010,ENSG00000087191,ENSG00000142507,ENSG00000101182,ENSG00000103363,ENSG00000175166,ENSG00000100911,ENSG00000099341,ENSG00000165916,ENSG00000159352,ENSG00000205220,ENSG00000164442,ENSG00000269858,ENSG00000013275,ENSG00000108344,ENSG00000008018,ENSG00000185627,ENSG00000041357,ENSG00000204264
REAC	Cristae formation	REAC:R-HSA-8949613	false	0.0000037240947167146734	5.428979281927156	31	927	15	10916	ENSG00000198899,ENSG00000228253,ENSG00000110955,ENSG00000099624,ENSG00000124172,ENSG00000154518,ENSG00000152234,ENSG00000174917,ENSG00000159199,ENSG00000167863,ENSG00000169020,ENSG00000241837,ENSG00000116459,ENSG00000113013,ENSG00000165629
REAC	Regulation of RUNX2 expression and activity	REAC:R-HSA-8939902	false	0.000005328070066276464	5.273430072652103	71	927	23	10916	ENSG00000143947,ENSG00000150991,ENSG00000170315,ENSG00000221983,ENSG00000159377,ENSG00000092010,ENSG00000087191,ENSG00000142507,ENSG00000101182,ENSG00000175166,ENSG00000100911,ENSG00000103266,ENSG00000099341,ENSG00000165916,ENSG00000159352,ENSG00000113558,ENSG00000205220,ENSG00000013275,ENSG00000108344,ENSG00000008018,ENSG00000185627,ENSG00000041357,ENSG00000204264
REAC	Orc1 removal from chromatin	REAC:R-HSA-68949	false	0.000005328070066276464	5.273430072652103	71	927	23	10916	ENSG00000143947,ENSG00000150991,ENSG00000170315,ENSG00000221983,ENSG00000159377,ENSG00000092010,ENSG00000087191,ENSG00000142507,ENSG00000101182,ENSG00000175166,ENSG00000100911,ENSG00000099341,ENSG00000165916,ENSG00000159352,ENSG00000113558,ENSG00000205220,ENSG00000166508,ENSG00000013275,ENSG00000108344,ENSG00000008018,ENSG00000185627,ENSG00000041357,ENSG00000204264
REAC	Programmed Cell Death	REAC:R-HSA-5357801	false	0.000005795843774301869	5.236883329355631	208	927	44	10916	ENSG00000143947,ENSG00000150991,ENSG00000170315,ENSG00000189060,ENSG00000221983,ENSG00000159377,ENSG00000092010,ENSG00000026025,ENSG00000087191,ENSG00000142507,ENSG00000130724,ENSG00000164104,ENSG00000101182,ENSG00000175166,ENSG00000100911,ENSG00000103266,ENSG00000099341,ENSG00000165916,ENSG00000264364,ENSG00000187837,ENSG00000254505,ENSG00000080824,ENSG00000159352,ENSG00000164924,ENSG00000166913…
REAC	p53-Dependent G1/S DNA damage checkpoint	REAC:R-HSA-69580	false	0.0000061618396334490885	5.210289608715351	66	927	22	10916	ENSG00000143947,ENSG00000150991,ENSG00000170315,ENSG00000221983,ENSG00000159377,ENSG00000092010,ENSG00000087191,ENSG00000142507,ENSG00000101182,ENSG00000175166,ENSG00000100911,ENSG00000099341,ENSG00000165916,ENSG00000159352,ENSG00000205220,ENSG00000013275,ENSG00000108344,ENSG00000008018,ENSG00000185627,ENSG00000041357,ENSG00000124762,ENSG00000204264
REAC	p53-Dependent G1 DNA Damage Response	REAC:R-HSA-69563	false	0.0000061618396334490885	5.210289608715351	66	927	22	10916	ENSG00000143947,ENSG00000150991,ENSG00000170315,ENSG00000221983,ENSG00000159377,ENSG00000092010,ENSG00000087191,ENSG00000142507,ENSG00000101182,ENSG00000175166,ENSG00000100911,ENSG00000099341,ENSG00000165916,ENSG00000159352,ENSG00000205220,ENSG00000013275,ENSG00000108344,ENSG00000008018,ENSG00000185627,ENSG00000041357,ENSG00000124762,ENSG00000204264
REAC	Nuclear events mediated by NFE2L2	REAC:R-HSA-9759194	false	0.0000068251317795370115	5.16588895885523	95	927	27	10916	ENSG00000143947,ENSG00000128272,ENSG00000150991,ENSG00000170315,ENSG00000221983,ENSG00000159377,ENSG00000092010,ENSG00000087191,ENSG00000142507,ENSG00000101182,ENSG00000175166,ENSG00000100911,ENSG00000099341,ENSG00000165916,ENSG00000159352,ENSG00000113558,ENSG00000173039,ENSG00000205220,ENSG00000013275,ENSG00000108344,ENSG00000008018,ENSG00000185627,ENSG00000041357,ENSG00000197063,ENSG00000177156…
REAC	Regulation of RAS by GAPs	REAC:R-HSA-5658442	false	0.00000844863187982967	5.0732136123693445	67	927	22	10916	ENSG00000143947,ENSG00000150991,ENSG00000170315,ENSG00000221983,ENSG00000159377,ENSG00000092010,ENSG00000087191,ENSG00000142507,ENSG00000101182,ENSG00000175166,ENSG00000100911,ENSG00000099341,ENSG00000165916,ENSG00000159352,ENSG00000205220,ENSG00000013275,ENSG00000108344,ENSG00000008018,ENSG00000185627,ENSG00000041357,ENSG00000174775,ENSG00000204264
REAC	UCH proteinases	REAC:R-HSA-5689603	false	0.000008524007865022832	5.069356158238169	102	927	28	10916	ENSG00000143947,ENSG00000150991,ENSG00000075624,ENSG00000170315,ENSG00000221983,ENSG00000159377,ENSG00000092010,ENSG00000087191,ENSG00000142507,ENSG00000101182,ENSG00000175166,ENSG00000100911,ENSG00000163930,ENSG00000099341,ENSG00000165916,ENSG00000115274,ENSG00000159352,ENSG00000130706,ENSG00000205220,ENSG00000166987,ENSG00000013275,ENSG00000108344,ENSG00000008018,ENSG00000185627,ENSG00000041357…
REAC	G1/S DNA Damage Checkpoints	REAC:R-HSA-69615	false	0.000011501549521140269	4.939243646329169	68	927	22	10916	ENSG00000143947,ENSG00000150991,ENSG00000170315,ENSG00000221983,ENSG00000159377,ENSG00000092010,ENSG00000087191,ENSG00000142507,ENSG00000101182,ENSG00000175166,ENSG00000100911,ENSG00000099341,ENSG00000165916,ENSG00000159352,ENSG00000205220,ENSG00000013275,ENSG00000108344,ENSG00000008018,ENSG00000185627,ENSG00000041357,ENSG00000124762,ENSG00000204264
REAC	KEAP1-NFE2L2 pathway	REAC:R-HSA-9755511	false	0.000016307955404403965	4.787600484836251	124	927	31	10916	ENSG00000143947,ENSG00000128272,ENSG00000150991,ENSG00000170315,ENSG00000221983,ENSG00000159377,ENSG00000092010,ENSG00000087191,ENSG00000142507,ENSG00000204435,ENSG00000101182,ENSG00000175166,ENSG00000165280,ENSG00000100911,ENSG00000099341,ENSG00000165916,ENSG00000159352,ENSG00000113558,ENSG00000173039,ENSG00000205220,ENSG00000013275,ENSG00000108344,ENSG00000008018,ENSG00000185627,ENSG00000041357…
REAC	Protein localization	REAC:R-HSA-9609507	false	0.000017396383948862908	4.7595410157553575	158	927	36	10916	ENSG00000143947,ENSG00000150991,ENSG00000170315,ENSG00000169100,ENSG00000110955,ENSG00000221983,ENSG00000220205,ENSG00000179091,ENSG00000106153,ENSG00000102119,ENSG00000214736,ENSG00000099800,ENSG00000152234,ENSG00000204463,ENSG00000100216,ENSG00000159199,ENSG00000166136,ENSG00000132286,ENSG00000102178,ENSG00000162735,ENSG00000067829,ENSG00000196683,ENSG00000150779,ENSG00000214253,ENSG00000113013…
REAC	Autodegradation of Cdh1 by Cdh1:APC/C	REAC:R-HSA-174084	false	0.00001825194768841443	4.738690784621353	64	927	21	10916	ENSG00000143947,ENSG00000150991,ENSG00000170315,ENSG00000221983,ENSG00000159377,ENSG00000092010,ENSG00000087191,ENSG00000142507,ENSG00000101182,ENSG00000175166,ENSG00000100911,ENSG00000099341,ENSG00000165916,ENSG00000159352,ENSG00000205220,ENSG00000013275,ENSG00000108344,ENSG00000008018,ENSG00000185627,ENSG00000041357,ENSG00000204264
REAC	Asymmetric localization of PCP proteins	REAC:R-HSA-4608870	false	0.00001825194768841443	4.738690784621353	64	927	21	10916	ENSG00000143947,ENSG00000150991,ENSG00000170315,ENSG00000221983,ENSG00000159377,ENSG00000092010,ENSG00000087191,ENSG00000142507,ENSG00000101182,ENSG00000175166,ENSG00000100911,ENSG00000099341,ENSG00000165916,ENSG00000159352,ENSG00000205220,ENSG00000013275,ENSG00000108344,ENSG00000008018,ENSG00000185627,ENSG00000041357,ENSG00000204264
REAC	Cyclin E associated events during G1/S transition	REAC:R-HSA-69202	false	0.000023711278184232134	4.625045034237893	82	927	24	10916	ENSG00000143947,ENSG00000150991,ENSG00000170315,ENSG00000221983,ENSG00000159377,ENSG00000092010,ENSG00000087191,ENSG00000142507,ENSG00000101182,ENSG00000175166,ENSG00000100911,ENSG00000099341,ENSG00000165916,ENSG00000205250,ENSG00000159352,ENSG00000113558,ENSG00000205220,ENSG00000013275,ENSG00000108344,ENSG00000008018,ENSG00000185627,ENSG00000041357,ENSG00000124762,ENSG00000204264
REAC	IRE1alpha activates chaperones	REAC:R-HSA-381070	false	0.000024169941875260902	4.616724393997968	49	927	18	10916	ENSG00000072778,ENSG00000044574,ENSG00000182934,ENSG00000166340,ENSG00000138073,ENSG00000184205,ENSG00000124702,ENSG00000154832,ENSG00000175215,ENSG00000143321,ENSG00000204843,ENSG00000174851,ENSG00000137076,ENSG00000101199,ENSG00000162298,ENSG00000128590,ENSG00000160691,ENSG00000149428
REAC	Transcriptional Regulation by TP53	REAC:R-HSA-3700989	false	0.00002456809910362343	4.609628444689784	359	927	62	10916	ENSG00000198938,ENSG00000198712,ENSG00000198804,ENSG00000143947,ENSG00000150991,ENSG00000170315,ENSG00000221983,ENSG00000127184,ENSG00000155876,ENSG00000176340,ENSG00000135940,ENSG00000170345,ENSG00000131143,ENSG00000168209,ENSG00000204435,ENSG00000136807,ENSG00000103363,ENSG00000159388,ENSG00000177606,ENSG00000099817,ENSG00000111775,ENSG00000204209,ENSG00000167815,ENSG00000165782,ENSG00000205250…
REAC	N-glycan trimming in the ER and Calnexin/Calreticulin cycle	REAC:R-HSA-532668	false	0.00002907672796055916	4.536454466747861	35	927	15	10916	ENSG00000143947,ENSG00000150991,ENSG00000170315,ENSG00000221983,ENSG00000179218,ENSG00000162191,ENSG00000204308,ENSG00000165280,ENSG00000115275,ENSG00000130175,ENSG00000089597,ENSG00000127022,ENSG00000110917,ENSG00000167004,ENSG00000162298
REAC	Transcriptional regulation by RUNX3	REAC:R-HSA-8878159	false	0.000029841077384494237	4.525185501115788	95	927	26	10916	ENSG00000143947,ENSG00000150991,ENSG00000170315,ENSG00000221983,ENSG00000159377,ENSG00000092010,ENSG00000087191,ENSG00000142507,ENSG00000204256,ENSG00000101182,ENSG00000175166,ENSG00000100911,ENSG00000099341,ENSG00000165916,ENSG00000108773,ENSG00000159352,ENSG00000205220,ENSG00000013275,ENSG00000108344,ENSG00000008018,ENSG00000118523,ENSG00000185627,ENSG00000041357,ENSG00000114315,ENSG00000124762…
REAC	Degradation of beta-catenin by the destruction complex	REAC:R-HSA-195253	false	0.00003071427606774455	4.512659716499032	83	927	24	10916	ENSG00000143947,ENSG00000150991,ENSG00000170315,ENSG00000221983,ENSG00000159377,ENSG00000092010,ENSG00000104964,ENSG00000087191,ENSG00000142507,ENSG00000101182,ENSG00000175166,ENSG00000100911,ENSG00000099341,ENSG00000165916,ENSG00000159352,ENSG00000113558,ENSG00000205220,ENSG00000013275,ENSG00000105568,ENSG00000108344,ENSG00000008018,ENSG00000185627,ENSG00000041357,ENSG00000204264
REAC	ABC transporter disorders	REAC:R-HSA-5619084	false	0.0000389443569797901	4.40955546251221	78	927	23	10916	ENSG00000143947,ENSG00000150991,ENSG00000170315,ENSG00000221983,ENSG00000159377,ENSG00000092010,ENSG00000087191,ENSG00000142507,ENSG00000101182,ENSG00000204308,ENSG00000175166,ENSG00000165280,ENSG00000100911,ENSG00000099341,ENSG00000165916,ENSG00000159352,ENSG00000205220,ENSG00000013275,ENSG00000108344,ENSG00000008018,ENSG00000185627,ENSG00000041357,ENSG00000204264
REAC	Cyclin A:Cdk2-associated events at S phase entry	REAC:R-HSA-69656	false	0.000039594242875357434	4.402367957236857	84	927	24	10916	ENSG00000143947,ENSG00000150991,ENSG00000170315,ENSG00000221983,ENSG00000159377,ENSG00000092010,ENSG00000087191,ENSG00000142507,ENSG00000101182,ENSG00000175166,ENSG00000100911,ENSG00000099341,ENSG00000165916,ENSG00000205250,ENSG00000159352,ENSG00000113558,ENSG00000205220,ENSG00000013275,ENSG00000108344,ENSG00000008018,ENSG00000185627,ENSG00000041357,ENSG00000124762,ENSG00000204264
REAC	Autophagy	REAC:R-HSA-9612973	false	0.00004048218895920494	4.392736012294704	149	927	34	10916	ENSG00000143947,ENSG00000156508,ENSG00000096384,ENSG00000109971,ENSG00000150991,ENSG00000170296,ENSG00000170315,ENSG00000188229,ENSG00000221983,ENSG00000155876,ENSG00000026025,ENSG00000214736,ENSG00000130724,ENSG00000160948,ENSG00000123416,ENSG00000204435,ENSG00000165280,ENSG00000167552,ENSG00000100216,ENSG00000264364,ENSG00000254505,ENSG00000080824,ENSG00000198925,ENSG00000129538,ENSG00000034713…
REAC	mRNA 3'-end processing	REAC:R-HSA-72187	false	0.00004504074998936061	4.3463943865064225	56	927	19	10916	ENSG00000100836,ENSG00000161547,ENSG00000136450,ENSG00000124193,ENSG00000198563,ENSG00000112081,ENSG00000115875,ENSG00000265241,ENSG00000205937,ENSG00000160679,ENSG00000063244,ENSG00000100650,ENSG00000114503,ENSG00000177613,ENSG00000071894,ENSG00000149532,ENSG00000116754,ENSG00000161265,ENSG00000108349
REAC	CLEC7A (Dectin-1) signaling	REAC:R-HSA-5607764	false	0.00004739213682619746	4.324293709302185	97	927	26	10916	ENSG00000143947,ENSG00000150991,ENSG00000170315,ENSG00000221983,ENSG00000159377,ENSG00000100906,ENSG00000198668,ENSG00000092010,ENSG00000087191,ENSG00000142507,ENSG00000130725,ENSG00000101182,ENSG00000175166,ENSG00000100911,ENSG00000099341,ENSG00000165916,ENSG00000159352,ENSG00000113558,ENSG00000173039,ENSG00000205220,ENSG00000013275,ENSG00000108344,ENSG00000008018,ENSG00000185627,ENSG00000041357…
REAC	APC/C:Cdc20 mediated degradation of Securin	REAC:R-HSA-174154	false	0.000059976277981839475	4.222020489261798	68	927	21	10916	ENSG00000143947,ENSG00000150991,ENSG00000170315,ENSG00000221983,ENSG00000159377,ENSG00000092010,ENSG00000087191,ENSG00000142507,ENSG00000101182,ENSG00000175166,ENSG00000100911,ENSG00000099341,ENSG00000165916,ENSG00000159352,ENSG00000205220,ENSG00000013275,ENSG00000108344,ENSG00000008018,ENSG00000185627,ENSG00000041357,ENSG00000204264
REAC	XBP1(S) activates chaperone genes	REAC:R-HSA-381038	false	0.00007501882011569537	4.124829770647471	47	927	17	10916	ENSG00000072778,ENSG00000182934,ENSG00000166340,ENSG00000138073,ENSG00000184205,ENSG00000124702,ENSG00000154832,ENSG00000175215,ENSG00000143321,ENSG00000204843,ENSG00000174851,ENSG00000137076,ENSG00000101199,ENSG00000162298,ENSG00000128590,ENSG00000160691,ENSG00000149428
REAC	mTORC1-mediated signalling	REAC:R-HSA-166208	false	0.00007984076543389294	4.097775308116947	24	927	12	10916	ENSG00000137154,ENSG00000155876,ENSG00000114867,ENSG00000166913,ENSG00000188186,ENSG00000134248,ENSG00000063046,ENSG00000167965,ENSG00000116586,ENSG00000204673,ENSG00000088832,ENSG00000149357
REAC	RNA Polymerase II Transcription Termination	REAC:R-HSA-73856	false	0.00012908170243700425	3.889135315393008	65	927	20	10916	ENSG00000100836,ENSG00000161547,ENSG00000136450,ENSG00000124193,ENSG00000198563,ENSG00000112081,ENSG00000115875,ENSG00000265241,ENSG00000205937,ENSG00000160679,ENSG00000063244,ENSG00000100650,ENSG00000114503,ENSG00000177613,ENSG00000071894,ENSG00000125835,ENSG00000149532,ENSG00000116754,ENSG00000161265,ENSG00000108349
REAC	MAPK6/MAPK4 signaling	REAC:R-HSA-5687128	false	0.0001317267307319888	3.8803260866066487	89	927	24	10916	ENSG00000106211,ENSG00000143947,ENSG00000150991,ENSG00000170315,ENSG00000221983,ENSG00000159377,ENSG00000092010,ENSG00000087191,ENSG00000142507,ENSG00000101182,ENSG00000175166,ENSG00000177606,ENSG00000100911,ENSG00000099341,ENSG00000165916,ENSG00000159352,ENSG00000205220,ENSG00000136238,ENSG00000013275,ENSG00000108344,ENSG00000008018,ENSG00000185627,ENSG00000041357,ENSG00000204264
REAC	Cross-presentation of soluble exogenous antigens (endosomes)	REAC:R-HSA-1236978	false	0.00015109150127474234	3.820759963545068	49	927	17	10916	ENSG00000159377,ENSG00000092010,ENSG00000087191,ENSG00000142507,ENSG00000101182,ENSG00000175166,ENSG00000100911,ENSG00000099341,ENSG00000165916,ENSG00000159352,ENSG00000205220,ENSG00000013275,ENSG00000108344,ENSG00000008018,ENSG00000185627,ENSG00000041357,ENSG00000204264
REAC	Hedgehog 'on' state	REAC:R-HSA-5632684	false	0.00021956638975084963	3.6584341390074053	85	927	23	10916	ENSG00000143947,ENSG00000150991,ENSG00000170315,ENSG00000221983,ENSG00000159377,ENSG00000092010,ENSG00000087191,ENSG00000142507,ENSG00000101182,ENSG00000175166,ENSG00000100911,ENSG00000099341,ENSG00000165916,ENSG00000159352,ENSG00000205220,ENSG00000140474,ENSG00000173020,ENSG00000013275,ENSG00000108344,ENSG00000008018,ENSG00000185627,ENSG00000041357,ENSG00000204264
REAC	Cdc20:Phospho-APC/C mediated degradation of Cyclin A	REAC:R-HSA-174184	false	0.00022984638005922	3.638562331733926	73	927	21	10916	ENSG00000143947,ENSG00000150991,ENSG00000170315,ENSG00000221983,ENSG00000159377,ENSG00000092010,ENSG00000087191,ENSG00000142507,ENSG00000101182,ENSG00000175166,ENSG00000100911,ENSG00000099341,ENSG00000165916,ENSG00000159352,ENSG00000205220,ENSG00000013275,ENSG00000108344,ENSG00000008018,ENSG00000185627,ENSG00000041357,ENSG00000204264
REAC	CDK-mediated phosphorylation and removal of Cdc6	REAC:R-HSA-69017	false	0.00022984638005922	3.638562331733926	73	927	21	10916	ENSG00000143947,ENSG00000150991,ENSG00000170315,ENSG00000221983,ENSG00000159377,ENSG00000092010,ENSG00000087191,ENSG00000142507,ENSG00000101182,ENSG00000175166,ENSG00000100911,ENSG00000099341,ENSG00000165916,ENSG00000159352,ENSG00000205220,ENSG00000013275,ENSG00000108344,ENSG00000008018,ENSG00000185627,ENSG00000041357,ENSG00000204264
REAC	Downstream TCR signaling	REAC:R-HSA-202424	false	0.0002364634243368645	3.6262360254847628	98	927	25	10916	ENSG00000143947,ENSG00000150991,ENSG00000170315,ENSG00000221983,ENSG00000159377,ENSG00000100906,ENSG00000092010,ENSG00000087191,ENSG00000142507,ENSG00000101182,ENSG00000175166,ENSG00000100911,ENSG00000099341,ENSG00000165916,ENSG00000159352,ENSG00000113558,ENSG00000173039,ENSG00000205220,ENSG00000013275,ENSG00000108344,ENSG00000008018,ENSG00000204287,ENSG00000185627,ENSG00000041357,ENSG00000204264
REAC	APC/C:Cdh1 mediated degradation of Cdc20 and other APC/C:Cdh1 targeted proteins in late mitosis/early G1	REAC:R-HSA-174178	false	0.0002956164880103078	3.529271346825934	74	927	21	10916	ENSG00000143947,ENSG00000150991,ENSG00000170315,ENSG00000221983,ENSG00000159377,ENSG00000092010,ENSG00000087191,ENSG00000142507,ENSG00000101182,ENSG00000175166,ENSG00000100911,ENSG00000099341,ENSG00000165916,ENSG00000159352,ENSG00000205220,ENSG00000013275,ENSG00000108344,ENSG00000008018,ENSG00000185627,ENSG00000041357,ENSG00000204264
REAC	APC:Cdc20 mediated degradation of cell cycle proteins prior to satisfation of the cell cycle checkpoint	REAC:R-HSA-179419	false	0.0002956164880103078	3.529271346825934	74	927	21	10916	ENSG00000143947,ENSG00000150991,ENSG00000170315,ENSG00000221983,ENSG00000159377,ENSG00000092010,ENSG00000087191,ENSG00000142507,ENSG00000101182,ENSG00000175166,ENSG00000100911,ENSG00000099341,ENSG00000165916,ENSG00000159352,ENSG00000205220,ENSG00000013275,ENSG00000108344,ENSG00000008018,ENSG00000185627,ENSG00000041357,ENSG00000204264
REAC	Apoptosis	REAC:R-HSA-109581	false	0.00030571863721158863	3.514678085018001	176	927	36	10916	ENSG00000143947,ENSG00000150991,ENSG00000170315,ENSG00000189060,ENSG00000221983,ENSG00000159377,ENSG00000092010,ENSG00000026025,ENSG00000087191,ENSG00000142507,ENSG00000164104,ENSG00000101182,ENSG00000175166,ENSG00000100911,ENSG00000099341,ENSG00000165916,ENSG00000264364,ENSG00000187837,ENSG00000159352,ENSG00000164924,ENSG00000166913,ENSG00000172115,ENSG00000205220,ENSG00000102882,ENSG00000128245…
REAC	Hedgehog 'off' state	REAC:R-HSA-5610787	false	0.00034056111368078334	3.4678049426270556	113	927	27	10916	ENSG00000143947,ENSG00000150991,ENSG00000170315,ENSG00000188229,ENSG00000221983,ENSG00000159377,ENSG00000092010,ENSG00000087191,ENSG00000142507,ENSG00000123416,ENSG00000101182,ENSG00000175166,ENSG00000100911,ENSG00000087460,ENSG00000099341,ENSG00000165916,ENSG00000167552,ENSG00000159352,ENSG00000113558,ENSG00000205220,ENSG00000013275,ENSG00000108344,ENSG00000008018,ENSG00000185627,ENSG00000041357…
REAC	TNFR2 non-canonical NF-kB pathway	REAC:R-HSA-5668541	false	0.00035764350754512023	3.4465496544806475	100	927	25	10916	ENSG00000143947,ENSG00000150991,ENSG00000170315,ENSG00000221983,ENSG00000159377,ENSG00000092010,ENSG00000087191,ENSG00000142507,ENSG00000130725,ENSG00000101182,ENSG00000175166,ENSG00000100911,ENSG00000099341,ENSG00000165916,ENSG00000159352,ENSG00000113558,ENSG00000205220,ENSG00000013275,ENSG00000108344,ENSG00000008018,ENSG00000185627,ENSG00000041357,ENSG00000067182,ENSG00000204264,ENSG00000161955
REAC	Regulation of APC/C activators between G1/S and early anaphase	REAC:R-HSA-176408	false	0.00036593561295553834	3.4365953227969466	81	927	22	10916	ENSG00000143947,ENSG00000150991,ENSG00000170315,ENSG00000221983,ENSG00000159377,ENSG00000092010,ENSG00000087191,ENSG00000142507,ENSG00000101182,ENSG00000175166,ENSG00000100911,ENSG00000099341,ENSG00000165916,ENSG00000159352,ENSG00000113558,ENSG00000205220,ENSG00000013275,ENSG00000108344,ENSG00000008018,ENSG00000185627,ENSG00000041357,ENSG00000204264
REAC	Macroautophagy	REAC:R-HSA-1632852	false	0.0003676990195011257	3.4345075282106	134	927	30	10916	ENSG00000143947,ENSG00000109971,ENSG00000150991,ENSG00000170296,ENSG00000170315,ENSG00000188229,ENSG00000221983,ENSG00000155876,ENSG00000026025,ENSG00000214736,ENSG00000130724,ENSG00000123416,ENSG00000204435,ENSG00000165280,ENSG00000167552,ENSG00000100216,ENSG00000264364,ENSG00000254505,ENSG00000080824,ENSG00000198925,ENSG00000034713,ENSG00000188186,ENSG00000139112,ENSG00000196683,ENSG00000134248…
REAC	Signaling by Hedgehog	REAC:R-HSA-5358351	false	0.0004215706761262808	3.3751296056689806	149	927	32	10916	ENSG00000143947,ENSG00000150991,ENSG00000170315,ENSG00000188229,ENSG00000221983,ENSG00000159377,ENSG00000092010,ENSG00000087191,ENSG00000142507,ENSG00000123416,ENSG00000101182,ENSG00000185624,ENSG00000175166,ENSG00000165280,ENSG00000100911,ENSG00000087460,ENSG00000099341,ENSG00000165916,ENSG00000167552,ENSG00000159352,ENSG00000113558,ENSG00000205220,ENSG00000140474,ENSG00000173020,ENSG00000013275…
REAC	Signaling by FGFR2	REAC:R-HSA-5654738	false	0.0004803653982472763	3.3184282833080267	64	927	19	10916	ENSG00000143947,ENSG00000150991,ENSG00000135486,ENSG00000170315,ENSG00000221983,ENSG00000169045,ENSG00000099817,ENSG00000177700,ENSG00000168002,ENSG00000102882,ENSG00000102978,ENSG00000114503,ENSG00000147669,ENSG00000105568,ENSG00000011304,ENSG00000125651,ENSG00000136158,ENSG00000174775,ENSG00000169813
REAC	APC/C:Cdc20 mediated degradation of mitotic proteins	REAC:R-HSA-176409	false	0.0004814347900471391	3.3174625293921745	76	927	21	10916	ENSG00000143947,ENSG00000150991,ENSG00000170315,ENSG00000221983,ENSG00000159377,ENSG00000092010,ENSG00000087191,ENSG00000142507,ENSG00000101182,ENSG00000175166,ENSG00000100911,ENSG00000099341,ENSG00000165916,ENSG00000159352,ENSG00000205220,ENSG00000013275,ENSG00000108344,ENSG00000008018,ENSG00000185627,ENSG00000041357,ENSG00000204264
REAC	Innate Immune System	REAC:R-HSA-168249	false	0.000502724784913614	3.2986697030236156	1099	927	138	10916	ENSG00000087086,ENSG00000265972,ENSG00000167658,ENSG00000166710,ENSG00000143947,ENSG00000149925,ENSG00000156508,ENSG00000204592,ENSG00000204525,ENSG00000096384,ENSG00000184009,ENSG00000109971,ENSG00000150991,ENSG00000135404,ENSG00000075624,ENSG00000170315,ENSG00000084207,ENSG00000188229,ENSG00000167996,ENSG00000221983,ENSG00000159377,ENSG00000140319,ENSG00000100906,ENSG00000117984,ENSG00000198668…
REAC	Activation of APC/C and APC/C:Cdc20 mediated degradation of mitotic proteins	REAC:R-HSA-176814	false	0.0006098114978634429	3.2148043913652407	77	927	21	10916	ENSG00000143947,ENSG00000150991,ENSG00000170315,ENSG00000221983,ENSG00000159377,ENSG00000092010,ENSG00000087191,ENSG00000142507,ENSG00000101182,ENSG00000175166,ENSG00000100911,ENSG00000099341,ENSG00000165916,ENSG00000159352,ENSG00000205220,ENSG00000013275,ENSG00000108344,ENSG00000008018,ENSG00000185627,ENSG00000041357,ENSG00000204264
REAC	Somitogenesis	REAC:R-HSA-9824272	false	0.0009730526136270262	3.011863676494108	55	927	17	10916	ENSG00000159377,ENSG00000092010,ENSG00000087191,ENSG00000142507,ENSG00000101182,ENSG00000175166,ENSG00000100911,ENSG00000099341,ENSG00000165916,ENSG00000159352,ENSG00000205220,ENSG00000013275,ENSG00000108344,ENSG00000008018,ENSG00000185627,ENSG00000041357,ENSG00000204264
REAC	Switching of origins to a post-replicative state	REAC:R-HSA-69052	false	0.0010021436131375343	2.9990700370277326	92	927	23	10916	ENSG00000143947,ENSG00000150991,ENSG00000170315,ENSG00000221983,ENSG00000159377,ENSG00000092010,ENSG00000087191,ENSG00000142507,ENSG00000101182,ENSG00000175166,ENSG00000100911,ENSG00000099341,ENSG00000165916,ENSG00000159352,ENSG00000113558,ENSG00000205220,ENSG00000166508,ENSG00000013275,ENSG00000108344,ENSG00000008018,ENSG00000185627,ENSG00000041357,ENSG00000204264
REAC	FGFR2 alternative splicing	REAC:R-HSA-6803529	false	0.0013449469555768241	2.871294843806228	25	927	11	10916	ENSG00000135486,ENSG00000169045,ENSG00000099817,ENSG00000177700,ENSG00000168002,ENSG00000102978,ENSG00000114503,ENSG00000147669,ENSG00000011304,ENSG00000125651,ENSG00000169813
REAC	Beta-catenin independent WNT signaling	REAC:R-HSA-3858494	false	0.0015586639649461968	2.807247505016414	143	927	30	10916	ENSG00000143947,ENSG00000150991,ENSG00000108518,ENSG00000170315,ENSG00000221983,ENSG00000159377,ENSG00000198668,ENSG00000092010,ENSG00000172354,ENSG00000161203,ENSG00000087191,ENSG00000142507,ENSG00000101182,ENSG00000175166,ENSG00000100911,ENSG00000099341,ENSG00000165916,ENSG00000159352,ENSG00000205220,ENSG00000161202,ENSG00000136238,ENSG00000013275,ENSG00000108344,ENSG00000107404,ENSG00000067560…
REAC	APC/C-mediated degradation of cell cycle proteins	REAC:R-HSA-174143	false	0.0016782942417251586	2.7751318955007935	88	927	22	10916	ENSG00000143947,ENSG00000150991,ENSG00000170315,ENSG00000221983,ENSG00000159377,ENSG00000092010,ENSG00000087191,ENSG00000142507,ENSG00000101182,ENSG00000175166,ENSG00000100911,ENSG00000099341,ENSG00000165916,ENSG00000159352,ENSG00000113558,ENSG00000205220,ENSG00000013275,ENSG00000108344,ENSG00000008018,ENSG00000185627,ENSG00000041357,ENSG00000204264
REAC	Regulation of mitotic cell cycle	REAC:R-HSA-453276	false	0.0016782942417251586	2.7751318955007935	88	927	22	10916	ENSG00000143947,ENSG00000150991,ENSG00000170315,ENSG00000221983,ENSG00000159377,ENSG00000092010,ENSG00000087191,ENSG00000142507,ENSG00000101182,ENSG00000175166,ENSG00000100911,ENSG00000099341,ENSG00000165916,ENSG00000159352,ENSG00000113558,ENSG00000205220,ENSG00000013275,ENSG00000108344,ENSG00000008018,ENSG00000185627,ENSG00000041357,ENSG00000204264
REAC	Folding of actin by CCT/TriC	REAC:R-HSA-390450	false	0.0017501233585018733	2.75693133872598	10	927	7	10916	ENSG00000075624,ENSG00000120438,ENSG00000135624,ENSG00000146731,ENSG00000156261,ENSG00000166226,ENSG00000115484
REAC	PIP3 activates AKT signaling	REAC:R-HSA-1257604	false	0.0019251018868332267	2.7155462803276973	253	927	44	10916	ENSG00000143947,ENSG00000150991,ENSG00000170315,ENSG00000221983,ENSG00000159377,ENSG00000155876,ENSG00000092010,ENSG00000179632,ENSG00000087191,ENSG00000142507,ENSG00000204435,ENSG00000101182,ENSG00000175166,ENSG00000177606,ENSG00000100911,ENSG00000103266,ENSG00000204227,ENSG00000099341,ENSG00000165916,ENSG00000159352,ENSG00000205220,ENSG00000149480,ENSG00000111676,ENSG00000188186,ENSG00000184216…
REAC	Nucleotide Excision Repair	REAC:R-HSA-5696398	false	0.0019723640649816757	2.705012918593918	109	927	25	10916	ENSG00000143947,ENSG00000150991,ENSG00000075624,ENSG00000170315,ENSG00000221983,ENSG00000168090,ENSG00000169727,ENSG00000099817,ENSG00000148229,ENSG00000115274,ENSG00000177700,ENSG00000179262,ENSG00000076924,ENSG00000168002,ENSG00000205581,ENSG00000102978,ENSG00000111652,ENSG00000147400,ENSG00000147669,ENSG00000184900,ENSG00000198783,ENSG00000106628,ENSG00000188612,ENSG00000175482,ENSG00000110107
REAC	Formation of TC-NER Pre-Incision Complex	REAC:R-HSA-6781823	false	0.002100436625752394	2.677690417435315	52	927	16	10916	ENSG00000143947,ENSG00000150991,ENSG00000170315,ENSG00000221983,ENSG00000168090,ENSG00000169727,ENSG00000099817,ENSG00000177700,ENSG00000076924,ENSG00000168002,ENSG00000205581,ENSG00000102978,ENSG00000111652,ENSG00000147669,ENSG00000198783,ENSG00000110107
REAC	Calnexin/calreticulin cycle	REAC:R-HSA-901042	false	0.0021531073523824635	2.66693431602648	26	927	11	10916	ENSG00000143947,ENSG00000150991,ENSG00000170315,ENSG00000221983,ENSG00000179218,ENSG00000204308,ENSG00000130175,ENSG00000089597,ENSG00000127022,ENSG00000167004,ENSG00000162298
REAC	ABC-family proteins mediated transport	REAC:R-HSA-382556	false	0.0022992777589330095	2.6384085616209134	103	927	24	10916	ENSG00000143947,ENSG00000150991,ENSG00000170315,ENSG00000221983,ENSG00000159377,ENSG00000092010,ENSG00000087191,ENSG00000142507,ENSG00000101182,ENSG00000204308,ENSG00000175166,ENSG00000165280,ENSG00000100911,ENSG00000099341,ENSG00000165916,ENSG00000159352,ENSG00000205220,ENSG00000162735,ENSG00000013275,ENSG00000108344,ENSG00000008018,ENSG00000185627,ENSG00000041357,ENSG00000204264
REAC	Diseases of signal transduction by growth factor receptors and second messengers	REAC:R-HSA-5663202	false	0.0026083320882188408	2.5836371158161215	418	927	63	10916	ENSG00000137154,ENSG00000143947,ENSG00000171223,ENSG00000184009,ENSG00000150991,ENSG00000075624,ENSG00000170315,ENSG00000254772,ENSG00000221983,ENSG00000159377,ENSG00000198668,ENSG00000092010,ENSG00000087191,ENSG00000142507,ENSG00000117362,ENSG00000101182,ENSG00000175166,ENSG00000089220,ENSG00000165280,ENSG00000099817,ENSG00000100911,ENSG00000172216,ENSG00000205155,ENSG00000099341,ENSG00000165916…
REAC	Chaperone Mediated Autophagy	REAC:R-HSA-9613829	false	0.0027422774775784963	2.5618886031992294	22	927	10	10916	ENSG00000143947,ENSG00000156508,ENSG00000096384,ENSG00000109971,ENSG00000150991,ENSG00000170315,ENSG00000221983,ENSG00000026025,ENSG00000080824,ENSG00000129538
REAC	Transcriptional regulation by RUNX2	REAC:R-HSA-8878166	false	0.002787896234666081	2.554723394688295	118	927	26	10916	ENSG00000143947,ENSG00000150991,ENSG00000170315,ENSG00000221983,ENSG00000159377,ENSG00000092010,ENSG00000087191,ENSG00000142507,ENSG00000101182,ENSG00000175166,ENSG00000100911,ENSG00000103266,ENSG00000099341,ENSG00000165916,ENSG00000159352,ENSG00000113558,ENSG00000205220,ENSG00000102882,ENSG00000013275,ENSG00000108344,ENSG00000008018,ENSG00000185627,ENSG00000041357,ENSG00000114315,ENSG00000124762…
REAC	Interleukin-1 signaling	REAC:R-HSA-9020702	false	0.003917491284398493	2.406991961072991	113	927	25	10916	ENSG00000143947,ENSG00000150991,ENSG00000170315,ENSG00000221983,ENSG00000159377,ENSG00000100906,ENSG00000092010,ENSG00000087191,ENSG00000142507,ENSG00000101182,ENSG00000175166,ENSG00000100911,ENSG00000099341,ENSG00000165916,ENSG00000159352,ENSG00000113558,ENSG00000173039,ENSG00000205220,ENSG00000184216,ENSG00000013275,ENSG00000108344,ENSG00000008018,ENSG00000185627,ENSG00000041357,ENSG00000204264
REAC	Synthesis of DNA	REAC:R-HSA-69239	false	0.004529718332298568	2.343928802519542	121	927	26	10916	ENSG00000143947,ENSG00000150991,ENSG00000170315,ENSG00000221983,ENSG00000159377,ENSG00000092010,ENSG00000087191,ENSG00000142507,ENSG00000101182,ENSG00000175166,ENSG00000100911,ENSG00000148229,ENSG00000099341,ENSG00000165916,ENSG00000159352,ENSG00000113558,ENSG00000205220,ENSG00000166508,ENSG00000013275,ENSG00000108344,ENSG00000008018,ENSG00000106628,ENSG00000185627,ENSG00000175482,ENSG00000041357…
REAC	Asparagine N-linked glycosylation	REAC:R-HSA-446203	false	0.00539319365264744	2.268153985280863	305	927	49	10916	ENSG00000143947,ENSG00000150991,ENSG00000170315,ENSG00000188229,ENSG00000221983,ENSG00000179218,ENSG00000162191,ENSG00000170043,ENSG00000143761,ENSG00000004059,ENSG00000123416,ENSG00000179085,ENSG00000184840,ENSG00000204308,ENSG00000165280,ENSG00000138073,ENSG00000115275,ENSG00000105438,ENSG00000130175,ENSG00000244038,ENSG00000089597,ENSG00000167552,ENSG00000264364,ENSG00000174903,ENSG00000149182…
REAC	Regulation of innate immune responses to cytosolic DNA	REAC:R-HSA-3134975	false	0.0057842952780764395	2.237749545179982	15	927	8	10916	ENSG00000143947,ENSG00000150991,ENSG00000170315,ENSG00000221983,ENSG00000183258,ENSG00000213689,ENSG00000126456,ENSG00000169871
REAC	G1/S Transition	REAC:R-HSA-69206	false	0.005935505873867045	2.226542260893642	130	927	27	10916	ENSG00000143947,ENSG00000150991,ENSG00000170315,ENSG00000221983,ENSG00000159377,ENSG00000092010,ENSG00000087191,ENSG00000142507,ENSG00000101182,ENSG00000175166,ENSG00000100911,ENSG00000148229,ENSG00000099341,ENSG00000165916,ENSG00000205250,ENSG00000159352,ENSG00000113558,ENSG00000205220,ENSG00000166508,ENSG00000013275,ENSG00000105568,ENSG00000108344,ENSG00000008018,ENSG00000185627,ENSG00000041357…
REAC	Formation of paraxial mesoderm	REAC:R-HSA-9793380	false	0.007043732870718624	2.152197122746312	69	927	18	10916	ENSG00000159377,ENSG00000092010,ENSG00000087191,ENSG00000142507,ENSG00000101182,ENSG00000175166,ENSG00000100911,ENSG00000099341,ENSG00000165916,ENSG00000108773,ENSG00000159352,ENSG00000205220,ENSG00000013275,ENSG00000108344,ENSG00000008018,ENSG00000185627,ENSG00000041357,ENSG00000204264
REAC	HSF1-dependent transactivation	REAC:R-HSA-3371571	false	0.007103949059138571	2.148500161448817	24	927	10	10916	ENSG00000096384,ENSG00000109971,ENSG00000204389,ENSG00000204388,ENSG00000080824,ENSG00000110958,ENSG00000004478,ENSG00000167965,ENSG00000204673,ENSG00000109846
REAC	Antigen Presentation: Folding, assembly and peptide loading of class I MHC	REAC:R-HSA-983170	false	0.0075981998351160535	2.11928928854559	29	927	11	10916	ENSG00000166710,ENSG00000204592,ENSG00000204525,ENSG00000206503,ENSG00000044574,ENSG00000179218,ENSG00000234745,ENSG00000231925,ENSG00000127022,ENSG00000185825,ENSG00000167004
REAC	HSP90 chaperone cycle for steroid hormone receptors (SHR) in the presence of ligand	REAC:R-HSA-3371497	false	0.007824953159866217	2.106518253458513	57	927	16	10916	ENSG00000096384,ENSG00000109971,ENSG00000188229,ENSG00000204389,ENSG00000123416,ENSG00000204388,ENSG00000167552,ENSG00000264364,ENSG00000080824,ENSG00000110958,ENSG00000175203,ENSG00000137100,ENSG00000204843,ENSG00000086061,ENSG00000004478,ENSG00000168439
REAC	Signaling by FGFR	REAC:R-HSA-190236	false	0.007904949940040462	2.10210087599528	76	927	19	10916	ENSG00000143947,ENSG00000150991,ENSG00000135486,ENSG00000170315,ENSG00000221983,ENSG00000169045,ENSG00000099817,ENSG00000177700,ENSG00000168002,ENSG00000102882,ENSG00000102978,ENSG00000114503,ENSG00000147669,ENSG00000105568,ENSG00000011304,ENSG00000125651,ENSG00000136158,ENSG00000174775,ENSG00000169813
REAC	Interferon alpha/beta signaling	REAC:R-HSA-909733	false	0.007904949940040462	2.10210087599528	76	927	19	10916	ENSG00000143947,ENSG00000204592,ENSG00000204525,ENSG00000150991,ENSG00000206503,ENSG00000170315,ENSG00000221983,ENSG00000234745,ENSG00000142089,ENSG00000120738,ENSG00000126456,ENSG00000185201,ENSG00000213928,ENSG00000130303,ENSG00000170581,ENSG00000160710,ENSG00000185885,ENSG00000184557,ENSG00000204264
REAC	Intracellular signaling by second messengers	REAC:R-HSA-9006925	false	0.008538194366343317	2.0686339629931205	293	927	47	10916	ENSG00000143947,ENSG00000150991,ENSG00000170315,ENSG00000221983,ENSG00000159377,ENSG00000155876,ENSG00000198668,ENSG00000092010,ENSG00000179632,ENSG00000087191,ENSG00000142507,ENSG00000204435,ENSG00000101182,ENSG00000175166,ENSG00000177606,ENSG00000100911,ENSG00000103266,ENSG00000204227,ENSG00000099341,ENSG00000165916,ENSG00000159352,ENSG00000205220,ENSG00000149480,ENSG00000111676,ENSG00000188186…
REAC	G2/M Transition	REAC:R-HSA-69275	false	0.00957843273096712	2.0187055464512804	195	927	35	10916	ENSG00000143947,ENSG00000096384,ENSG00000150991,ENSG00000170315,ENSG00000188229,ENSG00000221983,ENSG00000159377,ENSG00000092010,ENSG00000196230,ENSG00000087191,ENSG00000142507,ENSG00000176101,ENSG00000123416,ENSG00000101182,ENSG00000175166,ENSG00000100911,ENSG00000099341,ENSG00000165916,ENSG00000167552,ENSG00000080824,ENSG00000159352,ENSG00000113558,ENSG00000205220,ENSG00000175203,ENSG00000137100…
REAC	Transcription-Coupled Nucleotide Excision Repair (TC-NER)	REAC:R-HSA-6781827	false	0.009672578428167178	2.0144577402025154	77	927	19	10916	ENSG00000143947,ENSG00000150991,ENSG00000170315,ENSG00000221983,ENSG00000168090,ENSG00000169727,ENSG00000099817,ENSG00000148229,ENSG00000177700,ENSG00000076924,ENSG00000168002,ENSG00000205581,ENSG00000102978,ENSG00000111652,ENSG00000147669,ENSG00000198783,ENSG00000106628,ENSG00000175482,ENSG00000110107
REAC	Post-translational protein modification	REAC:R-HSA-597592	false	0.01076057357908799	1.9681645785215174	1440	927	165	10916	ENSG00000161016,ENSG00000137154,ENSG00000140988,ENSG00000167658,ENSG00000143947,ENSG00000156508,ENSG00000109971,ENSG00000150991,ENSG00000206503,ENSG00000108654,ENSG00000075624,ENSG00000170315,ENSG00000186468,ENSG00000188229,ENSG00000221983,ENSG00000100097,ENSG00000159377,ENSG00000155876,ENSG00000100906,ENSG00000179218,ENSG00000198668,ENSG00000162191,ENSG00000092010,ENSG00000100201,ENSG00000159069…
REAC	Tat-mediated HIV elongation arrest and recovery	REAC:R-HSA-167243	false	0.011082693281347184	1.9553546858990931	30	927	11	10916	ENSG00000136807,ENSG00000103363,ENSG00000099817,ENSG00000177700,ENSG00000149136,ENSG00000204356,ENSG00000168002,ENSG00000102978,ENSG00000147669,ENSG00000125651,ENSG00000213246
REAC	Pausing and recovery of Tat-mediated HIV elongation	REAC:R-HSA-167238	false	0.011082693281347184	1.9553546858990931	30	927	11	10916	ENSG00000136807,ENSG00000103363,ENSG00000099817,ENSG00000177700,ENSG00000149136,ENSG00000204356,ENSG00000168002,ENSG00000102978,ENSG00000147669,ENSG00000125651,ENSG00000213246
REAC	TCR signaling	REAC:R-HSA-202403	false	0.011855163764710913	1.9260924423927483	120	927	25	10916	ENSG00000143947,ENSG00000150991,ENSG00000170315,ENSG00000221983,ENSG00000159377,ENSG00000100906,ENSG00000092010,ENSG00000087191,ENSG00000142507,ENSG00000101182,ENSG00000175166,ENSG00000100911,ENSG00000099341,ENSG00000165916,ENSG00000159352,ENSG00000113558,ENSG00000173039,ENSG00000205220,ENSG00000013275,ENSG00000108344,ENSG00000008018,ENSG00000204287,ENSG00000185627,ENSG00000041357,ENSG00000204264
REAC	Mitotic G2-G2/M phases	REAC:R-HSA-453274	false	0.012015173013056032	1.92026997117098	197	927	35	10916	ENSG00000143947,ENSG00000096384,ENSG00000150991,ENSG00000170315,ENSG00000188229,ENSG00000221983,ENSG00000159377,ENSG00000092010,ENSG00000196230,ENSG00000087191,ENSG00000142507,ENSG00000176101,ENSG00000123416,ENSG00000101182,ENSG00000175166,ENSG00000100911,ENSG00000099341,ENSG00000165916,ENSG00000167552,ENSG00000080824,ENSG00000159352,ENSG00000113558,ENSG00000205220,ENSG00000175203,ENSG00000137100…
REAC	C-type lectin receptors (CLRs)	REAC:R-HSA-5621481	false	0.01404740635415046	1.8524038544109425	136	927	27	10916	ENSG00000143947,ENSG00000150991,ENSG00000170315,ENSG00000221983,ENSG00000159377,ENSG00000100906,ENSG00000198668,ENSG00000092010,ENSG00000087191,ENSG00000142507,ENSG00000130725,ENSG00000101182,ENSG00000175166,ENSG00000100911,ENSG00000099341,ENSG00000165916,ENSG00000159352,ENSG00000113558,ENSG00000173039,ENSG00000205220,ENSG00000013275,ENSG00000108344,ENSG00000008018,ENSG00000185627,ENSG00000041357…
REAC	RUNX1 regulates transcription of genes involved in differentiation of HSCs	REAC:R-HSA-8939236	false	0.015026254315129398	1.8231492651220627	129	927	26	10916	ENSG00000143947,ENSG00000150991,ENSG00000170315,ENSG00000221983,ENSG00000159377,ENSG00000132475,ENSG00000092010,ENSG00000087191,ENSG00000142507,ENSG00000101182,ENSG00000175166,ENSG00000100911,ENSG00000099341,ENSG00000165916,ENSG00000188486,ENSG00000159352,ENSG00000205220,ENSG00000246705,ENSG00000013275,ENSG00000184678,ENSG00000108344,ENSG00000008018,ENSG00000185627,ENSG00000041357,ENSG00000197903…
REAC	Cellular response to heat stress	REAC:R-HSA-3371556	false	0.01787541340846208	1.7477439053905073	87	927	20	10916	ENSG00000156508,ENSG00000096384,ENSG00000109971,ENSG00000044574,ENSG00000204389,ENSG00000204388,ENSG00000187051,ENSG00000165280,ENSG00000080824,ENSG00000110958,ENSG00000102882,ENSG00000113013,ENSG00000166170,ENSG00000100380,ENSG00000004478,ENSG00000167965,ENSG00000204673,ENSG00000158941,ENSG00000108953,ENSG00000109846
REAC	Constitutive Signaling by Ligand-Responsive EGFR Cancer Variants	REAC:R-HSA-1236382	false	0.018723565506823647	1.7276114455289113	17	927	8	10916	ENSG00000143947,ENSG00000150991,ENSG00000170315,ENSG00000221983,ENSG00000080824,ENSG00000105401,ENSG00000174775,ENSG00000160691
REAC	Signaling by Ligand-Responsive EGFR Variants in Cancer	REAC:R-HSA-5637815	false	0.018723565506823647	1.7276114455289113	17	927	8	10916	ENSG00000143947,ENSG00000150991,ENSG00000170315,ENSG00000221983,ENSG00000080824,ENSG00000105401,ENSG00000174775,ENSG00000160691
REAC	NF-kB is activated and signals survival	REAC:R-HSA-209560	false	0.019908251172639203	1.7009668886130112	13	927	7	10916	ENSG00000143947,ENSG00000150991,ENSG00000170315,ENSG00000221983,ENSG00000100906,ENSG00000173039,ENSG00000184216
REAC	COPI-mediated anterograde transport	REAC:R-HSA-6807878	false	0.02099411754287768	1.6779023755777551	102	927	22	10916	ENSG00000188229,ENSG00000143761,ENSG00000004059,ENSG00000123416,ENSG00000184840,ENSG00000105438,ENSG00000167552,ENSG00000264364,ENSG00000174903,ENSG00000149182,ENSG00000175203,ENSG00000137100,ENSG00000126062,ENSG00000086598,ENSG00000204843,ENSG00000101199,ENSG00000085063,ENSG00000114745,ENSG00000106636,ENSG00000134287,ENSG00000105669,ENSG00000167110
REAC	Mitotic G1 phase and G1/S transition	REAC:R-HSA-453279	false	0.0220501251700922	1.6565889408661632	147	927	28	10916	ENSG00000143947,ENSG00000150991,ENSG00000170315,ENSG00000221983,ENSG00000159377,ENSG00000092010,ENSG00000087191,ENSG00000142507,ENSG00000101182,ENSG00000175166,ENSG00000100911,ENSG00000148229,ENSG00000099341,ENSG00000165916,ENSG00000205250,ENSG00000159352,ENSG00000113558,ENSG00000205220,ENSG00000166508,ENSG00000013275,ENSG00000105568,ENSG00000108344,ENSG00000008018,ENSG00000185627,ENSG00000041357…
REAC	Pausing and recovery of HIV elongation	REAC:R-HSA-167290	false	0.022341403962186306	1.6508895387462954	32	927	11	10916	ENSG00000136807,ENSG00000103363,ENSG00000099817,ENSG00000177700,ENSG00000149136,ENSG00000204356,ENSG00000168002,ENSG00000102978,ENSG00000147669,ENSG00000125651,ENSG00000213246
REAC	HIV elongation arrest and recovery	REAC:R-HSA-167287	false	0.022341403962186306	1.6508895387462954	32	927	11	10916	ENSG00000136807,ENSG00000103363,ENSG00000099817,ENSG00000177700,ENSG00000149136,ENSG00000204356,ENSG00000168002,ENSG00000102978,ENSG00000147669,ENSG00000125651,ENSG00000213246
REAC	PINK1-PRKN Mediated Mitophagy	REAC:R-HSA-5205685	false	0.023408765292091557	1.6306214927951712	22	927	9	10916	ENSG00000143947,ENSG00000150991,ENSG00000170315,ENSG00000221983,ENSG00000214736,ENSG00000100216,ENSG00000196683,ENSG00000173726,ENSG00000140941
REAC	Abortive elongation of HIV-1 transcript in the absence of Tat	REAC:R-HSA-167242	false	0.023408765292091557	1.6306214927951712	22	927	9	10916	ENSG00000099817,ENSG00000177700,ENSG00000204356,ENSG00000168002,ENSG00000102978,ENSG00000114503,ENSG00000147669,ENSG00000125651,ENSG00000213246
REAC	Mitophagy	REAC:R-HSA-5205647	false	0.024131990838448702	1.61740684823264	27	927	10	10916	ENSG00000143947,ENSG00000150991,ENSG00000170315,ENSG00000221983,ENSG00000214736,ENSG00000204435,ENSG00000100216,ENSG00000196683,ENSG00000173726,ENSG00000140941
REAC	Gene and protein expression by JAK-STAT signaling after Interleukin-12 stimulation	REAC:R-HSA-8950505	false	0.026120154136562896	1.58302426459217	38	927	12	10916	ENSG00000089157,ENSG00000152795,ENSG00000143761,ENSG00000122566,ENSG00000142168,ENSG00000100911,ENSG00000120438,ENSG00000172757,ENSG00000196262,ENSG00000113013,ENSG00000177156,ENSG00000169813
REAC	Maturation of protein E	REAC:R-HSA-9683683	false	0.03041166036769092	1.5169598682859464	4	927	4	10916	ENSG00000143947,ENSG00000150991,ENSG00000170315,ENSG00000221983
REAC	Maturation of protein E	REAC:R-HSA-9694493	false	0.03041166036769092	1.5169598682859464	4	927	4	10916	ENSG00000143947,ENSG00000150991,ENSG00000170315,ENSG00000221983
REAC	Gap-filling DNA repair synthesis and ligation in TC-NER	REAC:R-HSA-6782210	false	0.030473461862779824	1.5160782060168978	63	927	16	10916	ENSG00000143947,ENSG00000150991,ENSG00000170315,ENSG00000221983,ENSG00000099817,ENSG00000148229,ENSG00000177700,ENSG00000076924,ENSG00000168002,ENSG00000205581,ENSG00000102978,ENSG00000147669,ENSG00000198783,ENSG00000106628,ENSG00000175482,ENSG00000110107
REAC	Cooperation of Prefoldin and TriC/CCT in actin and tubulin folding	REAC:R-HSA-389958	false	0.030962651100342804	1.5091618610073185	33	927	11	10916	ENSG00000075624,ENSG00000188229,ENSG00000123349,ENSG00000123416,ENSG00000120438,ENSG00000167552,ENSG00000135624,ENSG00000146731,ENSG00000156261,ENSG00000166226,ENSG00000115484
REAC	Assembly of the pre-replicative complex	REAC:R-HSA-68867	false	0.031163486453899155	1.5063539610447854	142	927	27	10916	ENSG00000143947,ENSG00000150991,ENSG00000170315,ENSG00000221983,ENSG00000159377,ENSG00000132475,ENSG00000092010,ENSG00000087191,ENSG00000142507,ENSG00000101182,ENSG00000175166,ENSG00000100911,ENSG00000099341,ENSG00000165916,ENSG00000188486,ENSG00000159352,ENSG00000205220,ENSG00000166508,ENSG00000246705,ENSG00000013275,ENSG00000184678,ENSG00000108344,ENSG00000008018,ENSG00000185627,ENSG00000041357…
REAC	Cytokine Signaling in Immune system	REAC:R-HSA-1280215	false	0.032149776264597994	1.4928220450535568	777	927	97	10916	ENSG00000089157,ENSG00000125148,ENSG00000166710,ENSG00000143947,ENSG00000171223,ENSG00000204592,ENSG00000204525,ENSG00000109971,ENSG00000150991,ENSG00000206503,ENSG00000170315,ENSG00000188229,ENSG00000161960,ENSG00000221869,ENSG00000221983,ENSG00000156976,ENSG00000159377,ENSG00000110321,ENSG00000152795,ENSG00000100906,ENSG00000234745,ENSG00000220205,ENSG00000092010,ENSG00000026025,ENSG00000170345…
REAC	Prefoldin mediated transfer of substrate to CCT/TriC	REAC:R-HSA-389957	false	0.034702246871300024	1.4596424049723478	28	927	10	10916	ENSG00000075624,ENSG00000188229,ENSG00000123349,ENSG00000120438,ENSG00000167552,ENSG00000135624,ENSG00000146731,ENSG00000156261,ENSG00000166226,ENSG00000115484
REAC	Signaling by NOTCH	REAC:R-HSA-157118	false	0.035083966761046824	1.4548913091190174	232	927	38	10916	ENSG00000143947,ENSG00000150991,ENSG00000170315,ENSG00000221983,ENSG00000159377,ENSG00000132475,ENSG00000092010,ENSG00000087191,ENSG00000142507,ENSG00000117362,ENSG00000101182,ENSG00000175166,ENSG00000177606,ENSG00000065978,ENSG00000100911,ENSG00000205155,ENSG00000099341,ENSG00000165916,ENSG00000169733,ENSG00000108773,ENSG00000188486,ENSG00000159352,ENSG00000113558,ENSG00000164924,ENSG00000205220…
REAC	Membrane Trafficking	REAC:R-HSA-199991	false	0.03648657406634566	1.4378669131201778	624	927	81	10916	ENSG00000087086,ENSG00000143947,ENSG00000184009,ENSG00000109971,ENSG00000150991,ENSG00000170296,ENSG00000075624,ENSG00000170315,ENSG00000188229,ENSG00000167996,ENSG00000221983,ENSG00000198668,ENSG00000220205,ENSG00000203879,ENSG00000161203,ENSG00000170043,ENSG00000168090,ENSG00000130724,ENSG00000152291,ENSG00000143761,ENSG00000160948,ENSG00000004059,ENSG00000123416,ENSG00000165527,ENSG00000184840…
REAC	Spry regulation of FGF signaling	REAC:R-HSA-1295596	false	0.03690001537066642	1.4329734529359472	14	927	7	10916	ENSG00000143947,ENSG00000150991,ENSG00000170315,ENSG00000221983,ENSG00000102882,ENSG00000105568,ENSG00000136158
REAC	Attenuation phase	REAC:R-HSA-3371568	false	0.03690001537066642	1.4329734529359472	14	927	7	10916	ENSG00000096384,ENSG00000109971,ENSG00000204389,ENSG00000204388,ENSG00000080824,ENSG00000110958,ENSG00000004478
REAC	Dual incision in TC-NER	REAC:R-HSA-6782135	false	0.03747757952487903	1.4262284656213333	64	927	16	10916	ENSG00000143947,ENSG00000150991,ENSG00000170315,ENSG00000221983,ENSG00000099817,ENSG00000148229,ENSG00000177700,ENSG00000076924,ENSG00000168002,ENSG00000205581,ENSG00000102978,ENSG00000147669,ENSG00000198783,ENSG00000106628,ENSG00000175482,ENSG00000110107
REAC	SARS-CoV-1 activates/modulates innate immune responses	REAC:R-HSA-9692916	false	0.04597247383324374	1.3375021257206547	40	927	12	10916	ENSG00000143947,ENSG00000150991,ENSG00000170315,ENSG00000221983,ENSG00000100906,ENSG00000197111,ENSG00000173039,ENSG00000196262,ENSG00000126456,ENSG00000130303,ENSG00000088832,ENSG00000166794
REAC	Modulation by Mtb of host immune system	REAC:R-HSA-9637628	false	0.046687499929726026	1.3307993814942256	7	927	5	10916	ENSG00000166710,ENSG00000143947,ENSG00000150991,ENSG00000170315,ENSG00000221983
REAC	Neddylation	REAC:R-HSA-8951664	false	0.048789748571788326	1.3116714199317239	244	927	39	10916	ENSG00000143947,ENSG00000150991,ENSG00000170315,ENSG00000221983,ENSG00000159377,ENSG00000092010,ENSG00000159069,ENSG00000087191,ENSG00000142507,ENSG00000184887,ENSG00000168090,ENSG00000130725,ENSG00000101182,ENSG00000103363,ENSG00000175166,ENSG00000165280,ENSG00000169727,ENSG00000100911,ENSG00000099341,ENSG00000165916,ENSG00000109046,ENSG00000159352,ENSG00000113558,ENSG00000205220,ENSG00000111652…
WP	Cytoplasmic ribosomal proteins	WP:WP477	false	4.498496379014593e-70	69.34693262476235	88	808	79	8722	ENSG00000177954,ENSG00000161016,ENSG00000137818,ENSG00000167526,ENSG00000142541,ENSG00000148303,ENSG00000137154,ENSG00000142534,ENSG00000140988,ENSG00000089157,ENSG00000142937,ENSG00000198755,ENSG00000100316,ENSG00000112306,ENSG00000162244,ENSG00000229117,ENSG00000105193,ENSG00000231500,ENSG00000149806,ENSG00000108298,ENSG00000177600,ENSG00000115268,ENSG00000143947,ENSG00000197958,ENSG00000118181…
WP	Electron transport chain OXPHOS system in mitochondria	WP:WP111	false	6.094404138760556e-31	30.21506874975003	104	808	58	8722	ENSG00000198938,ENSG00000198712,ENSG00000198886,ENSG00000198899,ENSG00000198804,ENSG00000198727,ENSG00000198763,ENSG00000198888,ENSG00000228253,ENSG00000198840,ENSG00000212907,ENSG00000198695,ENSG00000198786,ENSG00000110955,ENSG00000127184,ENSG00000005022,ENSG00000176340,ENSG00000135940,ENSG00000131143,ENSG00000099624,ENSG00000140990,ENSG00000124172,ENSG00000154518,ENSG00000167792,ENSG00000164405…
WP	Oxidative phosphorylation	WP:WP623	false	1.191422966027866e-14	13.92393403263818	60	808	31	8722	ENSG00000198886,ENSG00000198899,ENSG00000198763,ENSG00000198888,ENSG00000198840,ENSG00000212907,ENSG00000198695,ENSG00000198786,ENSG00000110955,ENSG00000099624,ENSG00000140990,ENSG00000124172,ENSG00000154518,ENSG00000167792,ENSG00000152234,ENSG00000071553,ENSG00000065518,ENSG00000159199,ENSG00000166136,ENSG00000189043,ENSG00000110717,ENSG00000099795,ENSG00000167863,ENSG00000169020,ENSG00000241837…
WP	mRNA processing	WP:WP411	false	1.8012921758031568e-12	11.744415837403968	131	808	44	8722	ENSG00000135486,ENSG00000169976,ENSG00000100836,ENSG00000161547,ENSG00000165119,ENSG00000136450,ENSG00000122566,ENSG00000124193,ENSG00000116560,ENSG00000112081,ENSG00000153187,ENSG00000104852,ENSG00000169217,ENSG00000126945,ENSG00000089280,ENSG00000169045,ENSG00000125743,ENSG00000065978,ENSG00000115875,ENSG00000197111,ENSG00000104824,ENSG00000197451,ENSG00000143368,ENSG00000087365,ENSG00000013441…
WP	Nonalcoholic fatty liver disease	WP:WP4396	false	4.5385347914132844e-11	10.343084330999474	153	808	46	8722	ENSG00000198938,ENSG00000198712,ENSG00000198804,ENSG00000198727,ENSG00000128272,ENSG00000127184,ENSG00000176340,ENSG00000135940,ENSG00000179091,ENSG00000131143,ENSG00000140990,ENSG00000167792,ENSG00000164405,ENSG00000147123,ENSG00000177606,ENSG00000184076,ENSG00000111775,ENSG00000010256,ENSG00000065518,ENSG00000166136,ENSG00000189043,ENSG00000110717,ENSG00000173039,ENSG00000099795,ENSG00000172115…
WP	Proteasome degradation	WP:WP183	false	1.998306687102879e-9	8.699337858304647	62	808	26	8722	ENSG00000204592,ENSG00000204525,ENSG00000150991,ENSG00000206503,ENSG00000170315,ENSG00000159377,ENSG00000234745,ENSG00000092010,ENSG00000164032,ENSG00000087191,ENSG00000142507,ENSG00000101182,ENSG00000175166,ENSG00000100911,ENSG00000130985,ENSG00000099341,ENSG00000165916,ENSG00000188486,ENSG00000159352,ENSG00000205220,ENSG00000013275,ENSG00000108344,ENSG00000008018,ENSG00000185627,ENSG00000041357…
WP	Translation factors	WP:WP107	false	3.1878624685252683e-9	8.496500423301324	50	808	23	8722	ENSG00000167658,ENSG00000173812,ENSG00000156508,ENSG00000114942,ENSG00000254772,ENSG00000161960,ENSG00000156976,ENSG00000132507,ENSG00000130811,ENSG00000100664,ENSG00000114867,ENSG00000106682,ENSG00000242372,ENSG00000070756,ENSG00000115211,ENSG00000063046,ENSG00000100353,ENSG00000243056,ENSG00000145191,ENSG00000148730,ENSG00000104529,ENSG00000084623,ENSG00000175390
WP	VEGFA VEGFR2 signaling	WP:WP3888	false	3.576040958720247e-9	8.446597515590796	430	808	84	8722	ENSG00000205542,ENSG00000034510,ENSG00000106211,ENSG00000142541,ENSG00000137154,ENSG00000111640,ENSG00000142534,ENSG00000265972,ENSG00000198755,ENSG00000177600,ENSG00000128272,ENSG00000149925,ENSG00000184009,ENSG00000147604,ENSG00000233276,ENSG00000105640,ENSG00000187514,ENSG00000108518,ENSG00000131469,ENSG00000161970,ENSG00000122406,ENSG00000204628,ENSG00000142669,ENSG00000110321,ENSG00000100906…
WP	Mitochondrial complex IV assembly	WP:WP4922	false	0.000025256641513007663	4.597624399993689	34	808	15	8722	ENSG00000198938,ENSG00000198712,ENSG00000198804,ENSG00000127184,ENSG00000176340,ENSG00000135940,ENSG00000131143,ENSG00000111775,ENSG00000189043,ENSG00000229833,ENSG00000126267,ENSG00000148290,ENSG00000183978,ENSG00000131174,ENSG00000112695
WP	Mitochondrial complex III assembly	WP:WP4921	false	0.000055107801117622983	4.258786917617872	16	808	10	8722	ENSG00000198727,ENSG00000179091,ENSG00000164405,ENSG00000184076,ENSG00000010256,ENSG00000127540,ENSG00000156467,ENSG00000169021,ENSG00000074582,ENSG00000173660
WP	Mitochondrial complex I assembly model OXPHOS system	WP:WP4324	false	0.00007726326583533842	4.1120269386414945	56	808	19	8722	ENSG00000198886,ENSG00000198763,ENSG00000198888,ENSG00000212907,ENSG00000198695,ENSG00000198786,ENSG00000140990,ENSG00000167792,ENSG00000147123,ENSG00000178057,ENSG00000065518,ENSG00000166136,ENSG00000099795,ENSG00000125356,ENSG00000168653,ENSG00000186010,ENSG00000158864,ENSG00000184983,ENSG00000183648
WP	Selenium metabolism and selenoproteins	WP:WP28	false	0.0032358298005839468	2.490014329646641	47	808	15	8722	ENSG00000233276,ENSG00000167468,ENSG00000178980,ENSG00000170345,ENSG00000211450,ENSG00000179918,ENSG00000156482,ENSG00000177606,ENSG00000173039,ENSG00000211445,ENSG00000031698,ENSG00000113811,ENSG00000131871,ENSG00000143416,ENSG00000162430
WP	Parkin ubiquitin proteasomal system pathway	WP:WP2359	false	0.004130583335341619	2.3839886114355138	71	808	19	8722	ENSG00000109971,ENSG00000188229,ENSG00000044574,ENSG00000196230,ENSG00000087191,ENSG00000204389,ENSG00000123416,ENSG00000204388,ENSG00000175166,ENSG00000103266,ENSG00000130985,ENSG00000099341,ENSG00000165916,ENSG00000167552,ENSG00000159352,ENSG00000113013,ENSG00000013275,ENSG00000108344,ENSG00000185627
WP	Exercise induced circadian regulation	WP:WP410	false	0.0043089657910230575	2.3656269537716677	48	808	15	8722	ENSG00000109971,ENSG00000084207,ENSG00000110321,ENSG00000133639,ENSG00000172216,ENSG00000122565,ENSG00000051108,ENSG00000179094,ENSG00000086061,ENSG00000141232,ENSG00000184900,ENSG00000183283,ENSG00000041357,ENSG00000266412,ENSG00000184113
WP	5q35 copy number variation	WP:WP5380	false	0.005482181811683681	2.261046565567473	111	808	25	8722	ENSG00000198938,ENSG00000198712,ENSG00000198804,ENSG00000127184,ENSG00000176340,ENSG00000135940,ENSG00000146066,ENSG00000131143,ENSG00000184840,ENSG00000177606,ENSG00000177666,ENSG00000169228,ENSG00000111775,ENSG00000183258,ENSG00000188486,ENSG00000149182,ENSG00000126267,ENSG00000198467,ENSG00000086598,ENSG00000169230,ENSG00000131174,ENSG00000114353,ENSG00000170855,ENSG00000122203,ENSG00000161281
WP	Aerobic glycolysis	WP:WP4629	false	0.007805443322458996	2.1076024254612755	12	808	7	8722	ENSG00000111640,ENSG00000149925,ENSG00000111669,ENSG00000074800,ENSG00000134333,ENSG00000067225,ENSG00000105220
WP	Aerobic glycolysis augmented	WP:WP4628	false	0.015560767598755713	1.807968983459343	13	808	7	8722	ENSG00000111640,ENSG00000149925,ENSG00000111669,ENSG00000074800,ENSG00000134333,ENSG00000067225,ENSG00000105220
WP	Metabolic reprogramming in colon cancer	WP:WP4290	false	0.017627963885627193	1.7537978478994056	42	808	13	8722	ENSG00000111640,ENSG00000074800,ENSG00000134333,ENSG00000143811,ENSG00000067225,ENSG00000168291,ENSG00000146701,ENSG00000182199,ENSG00000171314,ENSG00000141959,ENSG00000177156,ENSG00000105220,ENSG00000169710
WP	Pathogenic Escherichia coli infection	WP:WP2272	false	0.025309253158670265	1.5967206700868608	55	808	15	8722	ENSG00000184009,ENSG00000075624,ENSG00000188229,ENSG00000196230,ENSG00000123416,ENSG00000167552,ENSG00000115053,ENSG00000164924,ENSG00000241553,ENSG00000111229,ENSG00000067560,ENSG00000162704,ENSG00000170458,ENSG00000085733,ENSG00000163466
TF	Factor: E2F4; motif: YCCCGCCNCNNSSNNSNN; match class: 1	TF:M12599_1	false	1.8378827907606517e-77	76.73568218878722	16076	1319	1282	20044	ENSG00000198938,ENSG00000198886,ENSG00000198899,ENSG00000198804,ENSG00000198888,ENSG00000228253,ENSG00000198840,ENSG00000212907,ENSG00000087086,ENSG00000205542,ENSG00000177954,ENSG00000034510,ENSG00000106211,ENSG00000161016,ENSG00000137818,ENSG00000167526,ENSG00000142541,ENSG00000148303,ENSG00000137154,ENSG00000111640,ENSG00000142534,ENSG00000265972,ENSG00000140988,ENSG00000089157,ENSG00000142937…
TF	Factor: ER81; motif: RCCGGAARYN; match class: 1	TF:M02065_1	false	3.472266327151325e-75	74.4593869712904	7184	1319	797	20044	ENSG00000198712,ENSG00000198804,ENSG00000177954,ENSG00000106211,ENSG00000161016,ENSG00000137818,ENSG00000142541,ENSG00000137154,ENSG00000265972,ENSG00000142937,ENSG00000198755,ENSG00000100316,ENSG00000112306,ENSG00000167658,ENSG00000162244,ENSG00000133112,ENSG00000229117,ENSG00000105193,ENSG00000231500,ENSG00000177600,ENSG00000166710,ENSG00000173812,ENSG00000143947,ENSG00000197958,ENSG00000118181…
TF	Factor: ZF5; motif: GGSGCGCGS; match class: 1	TF:M10438_1	false	6.697735515503417e-72	71.17407200615794	15279	1319	1246	20044	ENSG00000087086,ENSG00000205542,ENSG00000034510,ENSG00000106211,ENSG00000161016,ENSG00000137818,ENSG00000167526,ENSG00000142541,ENSG00000148303,ENSG00000137154,ENSG00000111640,ENSG00000142534,ENSG00000265972,ENSG00000140988,ENSG00000089157,ENSG00000142937,ENSG00000198755,ENSG00000100316,ENSG00000125148,ENSG00000197956,ENSG00000112306,ENSG00000167658,ENSG00000143878,ENSG00000162244,ENSG00000133112…
TF	Factor: ZF5; motif: GSGCGCGR; match class: 1	TF:M00716_1	false	4.851028361696908e-66	65.31416618624954	14519	1319	1205	20044	ENSG00000087086,ENSG00000205542,ENSG00000177954,ENSG00000034510,ENSG00000106211,ENSG00000161016,ENSG00000137818,ENSG00000167526,ENSG00000142541,ENSG00000148303,ENSG00000137154,ENSG00000111640,ENSG00000265972,ENSG00000140988,ENSG00000089157,ENSG00000142937,ENSG00000198755,ENSG00000100316,ENSG00000125148,ENSG00000197956,ENSG00000112306,ENSG00000167658,ENSG00000143878,ENSG00000162244,ENSG00000133112…
TF	Factor: ELF1; motif: NNNASCCGGAAGTGGNNNN	TF:M12600	false	3.4512083956638626e-64	63.46202881574349	8859	1319	886	20044	ENSG00000198695,ENSG00000087086,ENSG00000177954,ENSG00000034510,ENSG00000106211,ENSG00000161016,ENSG00000137818,ENSG00000142541,ENSG00000137154,ENSG00000140988,ENSG00000142937,ENSG00000100316,ENSG00000125148,ENSG00000197956,ENSG00000167658,ENSG00000162244,ENSG00000133112,ENSG00000229117,ENSG00000105193,ENSG00000231500,ENSG00000149806,ENSG00000108298,ENSG00000177600,ENSG00000166710,ENSG00000173812…
TF	Factor: ETV4; motif: ACCGGAAGTN; match class: 1	TF:M13031_1	false	1.1374027118121618e-62	61.944085740631365	5008	1319	607	20044	ENSG00000198899,ENSG00000228253,ENSG00000087086,ENSG00000177954,ENSG00000161016,ENSG00000137818,ENSG00000142541,ENSG00000137154,ENSG00000111640,ENSG00000142534,ENSG00000100316,ENSG00000112306,ENSG00000162244,ENSG00000133112,ENSG00000105193,ENSG00000231500,ENSG00000177600,ENSG00000173812,ENSG00000143947,ENSG00000197958,ENSG00000171858,ENSG00000171223,ENSG00000096384,ENSG00000184009,ENSG00000182774…
TF	Factor: Erg; motif: NACCGGAARTN; match class: 1	TF:M11396_1	false	6.654256207147898e-62	61.17690048161441	5068	1319	610	20044	ENSG00000177954,ENSG00000106211,ENSG00000161016,ENSG00000137818,ENSG00000137154,ENSG00000142534,ENSG00000198755,ENSG00000112306,ENSG00000162244,ENSG00000133112,ENSG00000229117,ENSG00000105193,ENSG00000231500,ENSG00000177600,ENSG00000173812,ENSG00000143947,ENSG00000197958,ENSG00000118181,ENSG00000128272,ENSG00000171858,ENSG00000063177,ENSG00000184009,ENSG00000182774,ENSG00000147604,ENSG00000109971…
TF	Factor: GABP-alpha; motif: NNNRCCGGAAGTGN	TF:M09935	false	9.568275399189394e-62	61.0191663330811	4535	1319	567	20044	ENSG00000177954,ENSG00000106211,ENSG00000137818,ENSG00000142541,ENSG00000137154,ENSG00000142937,ENSG00000100316,ENSG00000162244,ENSG00000133112,ENSG00000229117,ENSG00000105193,ENSG00000231500,ENSG00000108298,ENSG00000177600,ENSG00000115268,ENSG00000143947,ENSG00000118181,ENSG00000128272,ENSG00000149925,ENSG00000171858,ENSG00000171223,ENSG00000204592,ENSG00000096384,ENSG00000184009,ENSG00000109971…
TF	Factor: E2F-3:HES-7; motif: NNNSGCGCSNNNNNCRCGYGNN; match class: 1	TF:M08526_1	false	1.487807551826798e-59	58.82745324122625	15386	1319	1233	20044	ENSG00000198727,ENSG00000198888,ENSG00000198695,ENSG00000087086,ENSG00000205542,ENSG00000177954,ENSG00000034510,ENSG00000106211,ENSG00000161016,ENSG00000137818,ENSG00000167526,ENSG00000142541,ENSG00000148303,ENSG00000137154,ENSG00000111640,ENSG00000142534,ENSG00000265972,ENSG00000140988,ENSG00000089157,ENSG00000142937,ENSG00000198755,ENSG00000100316,ENSG00000125148,ENSG00000197956,ENSG00000112306…
TF	Factor: ZF5; motif: GSGCGCGR	TF:M00716	false	2.693312885410779e-59	58.56971319114321	16490	1319	1276	20044	ENSG00000198938,ENSG00000198886,ENSG00000198763,ENSG00000198888,ENSG00000198840,ENSG00000212907,ENSG00000198786,ENSG00000087086,ENSG00000205542,ENSG00000177954,ENSG00000034510,ENSG00000106211,ENSG00000161016,ENSG00000137818,ENSG00000167526,ENSG00000142541,ENSG00000148303,ENSG00000137154,ENSG00000111640,ENSG00000142534,ENSG00000265972,ENSG00000140988,ENSG00000089157,ENSG00000142937,ENSG00000198755…
TF	Factor: Elk-1; motif: NNCCGGAAGTN; match class: 1	TF:M11435_1	false	4.240885512448518e-59	58.37254345165795	5881	1319	666	20044	ENSG00000177954,ENSG00000106211,ENSG00000161016,ENSG00000137818,ENSG00000142541,ENSG00000137154,ENSG00000111640,ENSG00000100316,ENSG00000162244,ENSG00000133112,ENSG00000105193,ENSG00000231500,ENSG00000108298,ENSG00000177600,ENSG00000166710,ENSG00000173812,ENSG00000115268,ENSG00000143947,ENSG00000118181,ENSG00000128272,ENSG00000171858,ENSG00000171223,ENSG00000184009,ENSG00000182774,ENSG00000109971…
TF	Factor: E2F-4; motif: SNGGGCGGGAANN; match class: 1	TF:M09894_1	false	7.445219345709548e-59	58.12812250285096	14345	1319	1185	20044	ENSG00000198938,ENSG00000198712,ENSG00000198899,ENSG00000198804,ENSG00000198888,ENSG00000228253,ENSG00000087086,ENSG00000205542,ENSG00000034510,ENSG00000106211,ENSG00000161016,ENSG00000167526,ENSG00000142541,ENSG00000148303,ENSG00000111640,ENSG00000142534,ENSG00000265972,ENSG00000140988,ENSG00000089157,ENSG00000142937,ENSG00000198755,ENSG00000100316,ENSG00000125148,ENSG00000197956,ENSG00000112306…
TF	Factor: ZF5; motif: GGSGCGCGS	TF:M10438	false	9.020388603363534e-59	58.044774752406944	16621	1319	1280	20044	ENSG00000198938,ENSG00000198886,ENSG00000198840,ENSG00000212907,ENSG00000087086,ENSG00000205542,ENSG00000177954,ENSG00000034510,ENSG00000106211,ENSG00000161016,ENSG00000137818,ENSG00000167526,ENSG00000142541,ENSG00000148303,ENSG00000137154,ENSG00000111640,ENSG00000142534,ENSG00000265972,ENSG00000140988,ENSG00000089157,ENSG00000142937,ENSG00000198755,ENSG00000100316,ENSG00000125148,ENSG00000197956…
TF	Factor: PEA3; motif: NACCGGAAGTN; match class: 1	TF:M11430_1	false	1.5745480001783114e-58	57.80284409533559	5014	1319	598	20044	ENSG00000198899,ENSG00000228253,ENSG00000087086,ENSG00000177954,ENSG00000161016,ENSG00000137818,ENSG00000142541,ENSG00000137154,ENSG00000111640,ENSG00000142534,ENSG00000100316,ENSG00000112306,ENSG00000162244,ENSG00000133112,ENSG00000105193,ENSG00000231500,ENSG00000177600,ENSG00000173812,ENSG00000143947,ENSG00000197958,ENSG00000128272,ENSG00000171858,ENSG00000171223,ENSG00000204592,ENSG00000096384…
[truncated: 1,964 more rows]
