# Supplementary material for: Multicondition expression profiling reveals limitations of canonical housekeeping genes
Source: BMC Genomics. 2026 Jan 27;27:214. doi: 10.1186/s12864-026-12563-8 (PMC12918141; doi:10.1186/s12864-026-12563-8)
Supplement: Supplementary file 5 — Supplementary Material 5 [file 12864_2026_12563_MOESM5_ESM.csv]

ensembl_id	hgnc_symbol	score_gtex	percentile_gtex	score_cmap	percentile_cmap	sector
ENSG00000000003	TSPAN6	0.366141324660302	0.935538177473661	0.392489656059555	0.847036020029075	00
ENSG00000000005	TNMD	0.173072688671608	0.266391513703342	0.253766696405904	0.214989500888386	00
ENSG00000000419	DPM1	0.233681816956794	0.844954925600087	0.943029085184106	0.972460022613471	01
ENSG00000000457	SCYL3	0.215155455682443	0.762173708410268	0.304950675130263	0.542965595218866	00
ENSG00000000460	FIRRM	0.172679431659945	0.263133123348177	0.331281097879039	0.625262477790341	00
ENSG00000000938	FGR	0.288771453386109	0.909561565475544	0.244153951081772	0.0981263123889518	00
ENSG00000000971	CFH	0.313415853273019	0.920748705694942	0.247821866008482	0.13511549022775	00
ENSG00000001084	GCLC	0.212487760754047	0.740595923391622	0.360292202322384	0.728073009206913	00
ENSG00000001167	NFYA	0.230507538762507	0.834998732848195	0.324032591277376	0.600872233887902	00
ENSG00000001461	NIPAL3	0.249622046215826	0.876271677346946	0.270223815470423	0.41083831368115	00
ENSG00000001497	LAS1L	0.223700656372572	0.806759349770102	0.388913426495553	0.833306412534324	00
ENSG00000001561	ENPP4	0.302079596650913	0.915843017993556	0.269855938015099	0.408173154579228	00
ENSG00000001617	SEMA3F	0.31571726974161	0.921617609789653	0.289469582967801	0.494346632208044	00
ENSG00000001626	CFTR	0.126243663514704	0.041634987871547	0.25565039059087	0.243337102245195	00
ENSG00000001630	CYP51A1	0.177728548936822	0.307718764708012	0.391991490561116	0.844693910515264	00
ENSG00000001631	KRIT1	0.22778948577933	0.824843416241266	0.359199840926788	0.722581166209013	00
ENSG00000002016	RAD52	0.207323101550531	0.681619057963144	0.266518587057049	0.38216766273623	00
ENSG00000002330	BAD	0.258596343224012	0.887332102385866	0.324721203118451	0.603456630592796	00
ENSG00000002549	LAP3	0.311737758288288	0.920097027623909	0.415652000413948	0.9080923921822	00
ENSG00000002586	CD99	0.62624124767987	0.963288801998479	0.383403287462719	0.814246486835729	10
ENSG00000002587	HS3ST1	0.202463334132353	0.604431410883024	0.248407837518733	0.141253432401874	00
ENSG00000002726	AOC1	0.163844623248022	0.203214945150429	0.256705347596953	0.25843967048942	00
ENSG00000002745	WNT16	0.173491371465385	0.269541291046667	0.274168473603781	0.434824745598449	00
ENSG00000002746	HECW1	0.130701399131399	0.0539987690525325	0.263356506952026	0.34760135680827	00
ENSG00000002822	MAD1L1	0.186192588902101	0.400021722602368	0.328999573033075	0.61742852527863	00
ENSG00000002834	LASP1	0.366885125631109	0.93566489265414	0.443429752105894	0.926748505895655	00
ENSG00000002919	SNX11	0.250362425437998	0.877285398790775	0.369517419665727	0.763043127120013	00
ENSG00000002933	TMEM176A	0.652703625758268	0.965388653560696	0.26440342345826	0.359554191568406	10
ENSG00000003056	M6PR	0.725365065417006	0.971326164874552	0.38818915051071	0.830560491035374	10
ENSG00000003137	CYP26B1	0.314759818223919	0.921201259910937	0.236176779719917	0.0601679857858182	00
ENSG00000003147	ICA1	0.198599655361024	0.562054234097245	0.253390386299757	0.209174608302374	00
ENSG00000003249	DBNDD1	0.295562205054469	0.913127692697585	0.225977392734497	0.044580843159425	00
ENSG00000003400	CASP10	0.215050615381302	0.761503928170595	0.266586432228517	0.382652237118398	00
ENSG00000003402	CFLAR	0.592225427210061	0.960863111400746	0.277994857839748	0.45638830560491	10
ENSG00000003436	TFPI	0.219289516951419	0.784801419210021	0.327480498766458	0.611129058310451	00
ENSG00000003509	NDUFAF7	0.22714160556455	0.822345316968973	0.288766917010104	0.49176223550315	00
ENSG00000003756	RBM5	0.749430244864931	0.972955360052134	0.372961647490972	0.7757228234534	10
ENSG00000003987	MTMR7	0.174722277125291	0.28033018355599	0.244427848894601	0.0998223227265386	00
ENSG00000003989	SLC7A2	0.294658865423975	0.91265703631295	0.247692157140113	0.133500242287191	00
ENSG00000004059	ARF5	0.900966203126299	0.994714166757177	0.351672551381619	0.69245679211759	10
ENSG00000004139	SARM1	0.214443866106751	0.757105101191123	0.275873648160766	0.445727669197222	00
ENSG00000004142	POLDIP2	0.882806085782624	0.988450816407806	0.367958526064486	0.757389759328057	10
ENSG00000004399	PLXND1	0.39237299569997	0.940099923970892	0.284281764386625	0.479486351154902	00
ENSG00000004455	AK2	0.238656315784652	0.857970384852105	0.368417817491818	0.759085769665644	00
ENSG00000004468	CD38	0.194564625625064	0.513268889612976	0.251019144285054	0.175658213535778	00
ENSG00000004478	FKBP4	0.850936685470981	0.98254950943123	0.381669753599152	0.808027782264578	10
ENSG00000004487	KDM1A	0.232941042058165	0.842674052351472	0.397046783924719	0.861654013891132	00
ENSG00000004534	RBM6	0.239000358902791	0.858784982440896	0.352586161770767	0.695848812792764	00
ENSG00000004700	RECQL	0.225266352002011	0.814434669273379	0.353185069850285	0.69835244710063	00
ENSG00000004766	VPS50	0.20719124160651	0.679863147605083	0.255234559500115	0.237602972056211	00
ENSG00000004776	HSPB6	0.727496875985961	0.971452880055031	0.267866468148953	0.39436278468745	10
ENSG00000004777	ARHGAP33	0.423177497943204	0.944770283479961	0.276015635165286	0.446535293167501	00
ENSG00000004779	NDUFAB1	0.387751135182473	0.93935773505666	0.961524890985937	0.983201421418188	01
ENSG00000004799	PDK4	0.757919330294105	0.973661344629087	0.266503230498584	0.382086900339202	10
ENSG00000004838	ZMYND10	0.241717950605567	0.864269939538757	0.260517790876291	0.314084962041673	00
ENSG00000004864	SLC25A13	0.197204293514774	0.546975127620289	0.373187541931719	0.776853497011791	00
ENSG00000004866	ST7	0.194211747238838	0.508381304080229	0.310372747085554	0.559360361815539	00
ENSG00000004897	CDC27	0.227481427629573	0.823612468773759	0.355185057480565	0.706670973994508	00
ENSG00000004939	SLC4A1	0.191845497065474	0.474331124868759	0.260327726611466	0.311742852527863	00
ENSG00000004948	CALCR	0.121818198875443	0.0316063864450962	0.258711404842016	0.289533193345179	00
ENSG00000004961	HCCS	0.271978692236876	0.898790775134861	0.364286774607161	0.743094815054111	00
ENSG00000004975	DVL2	0.670396218347604	0.966800622714601	0.311987557942984	0.564852204813439	10
ENSG00000005001	PRSS22	0.234224246677363	0.846403099091271	0.218500545548303	0.0379583266031336	00
ENSG00000005007	UPF1	0.575186250006254	0.959632163933239	0.349353241525419	0.68462283960588	10
ENSG00000005020	SKAP2	0.194632581991107	0.514373121900004	0.331052483996831	0.624697141011145	00
ENSG00000005022	SLC25A5	0.914704500634997	0.997393287715868	0.980809253608304	0.994427394605072	11
ENSG00000005059	MCUB	0.191251431332966	0.465461062235256	0.376184918571402	0.787191083831368	00
ENSG00000005073	HOXA11	0.269370757630157	0.896709025741284	0.190047476586679	0.0221288967856566	00
ENSG00000005075	POLR2J	0.7703782681765	0.974566453061077	0.951318216085109	0.974721369730254	11
ENSG00000005102	MEOX1	0.226633701887126	0.81984721769668	0.246201505274457	0.116540138911323	00
ENSG00000005108	THSD7A	0.167442299526699	0.225498714746027	0.250766122596219	0.17202390566952	00
ENSG00000005156	LIG3	0.229260352857103	0.830545599362804	0.287142276278307	0.487966402842836	00
ENSG00000005175	RPAP3	0.22000578407602	0.788458057275262	0.390584309711413	0.840090453884671	00
ENSG00000005187	ACSM3	0.166103328766431	0.217063104159878	0.252533486797528	0.195768050395736	00
ENSG00000005189	REXO5	0.204861608904494	0.639187574671446	0.29998488222851	0.528186076562752	00
ENSG00000005194	CIAPIN1	0.259089188266082	0.888038086962818	0.384240338686048	0.817073170731707	00
ENSG00000005206	SPPL2B	0.465418819474632	0.950110423228703	0.283906678509154	0.478678727184623	10
ENSG00000005238	ATOSB	0.439054059932309	0.946942543716737	0.285027955598838	0.481263123889517	00
ENSG00000005243	COPZ2	0.392643803970469	0.940208536982731	0.274415272641219	0.436036181553868	00
ENSG00000005249	PRKAR2B	0.217698582584094	0.776420115129793	0.209647795754568	0.0323049588111776	00
ENSG00000005302	MSL3	0.294593577796949	0.912584627638391	0.31154098547306	0.563479244063964	00
ENSG00000005339	CREBBP	0.229358144180221	0.83087143839832	0.32540954612682	0.605556452915523	00
ENSG00000005379	TSPOAP1	0.382650776712406	0.938687954816987	0.254557433587427	0.227507672427718	00
ENSG00000005381	MPO	0.210455215342919	0.719995655479526	0.37329033369793	0.777257308996931	00
ENSG00000005421	PON1	0.168565771670543	0.232974910394265	0.253854326314722	0.216281699240834	00
ENSG00000005436	GCFC2	0.212848180093374	0.744125846276384	0.340899049813966	0.655386851881764	00
ENSG00000005469	CROT	0.213176514438745	0.746931682415553	0.336894185691076	0.643837829106768	00
ENSG00000005471	ABCB4	0.17138924042544	0.252887295898049	0.251060996521501	0.176062025520917	00
ENSG00000005700	IBTK	0.225599320799698	0.815774229752724	0.392132954213536	0.84525924729446	00
ENSG00000005801	ZNF195	0.219111092675386	0.783624778248434	0.366693300232205	0.753190114682604	00
ENSG00000005810	MYCBP2	0.216075391752629	0.767586256833569	0.511846574905408	0.93442093361331	00
ENSG00000005844	ITGAL	0.231545191942415	0.838619166576156	0.254739283288878	0.230657405911808	00
ENSG00000005882	PDK2	0.343548169125248	0.929998913869882	0.263533515336389	0.349701179130997	00
ENSG00000005889	ZFX	0.222291814682552	0.800007240867456	0.290265247622432	0.497496365692134	00
ENSG00000005893	LAMP2	0.410790755502472	0.943141088302379	0.40296026746586	0.878533354869973	00
ENSG00000005961	ITGA2B	0.214696456593868	0.758951522392383	0.264828279333956	0.364319172993054	00
ENSG00000005981	ASB4	0.156072276340717	0.161634263784801	0.250623696515129	0.17008560814085	00
ENSG00000006007	GDE1	0.406909575359831	0.942435103725426	0.375842241871447	0.786302697464061	00
ENSG00000006015	REX1BD	0.861770022922088	0.984269215452011	0.355449429509612	0.708124697141011	10
ENSG00000006016	CRLF1	0.26850481950276	0.896075449838891	0.248963731523037	0.148037473752221	00
ENSG00000006025	OSBPL7	0.307593356420947	0.918449730277687	0.26787112919442	0.394524309481505	00
ENSG00000006047	YBX2	0.238762744311396	0.858115202201224	0.170396442911486	0.0161524794055887	00
ENSG00000006059	KRT33A	0.16868656105396	0.233680894971218	0.264307830955858	0.358261993215959	00
ENSG00000006062	MAP3K14	0.223140602757782	0.804007820136852	0.307418285344906	0.54950734937813	00
ENSG00000006071	ABCC8	0.183545015593235	0.370098837840773	0.262938279302025	0.342351801001454	00
ENSG00000006116	CACNG3	0.121983944650587	0.0318598168060533	0.257935536643622	0.276853497011791	00
ENSG00000006118	TMEM132A	0.359886007337531	0.934234821331595	0.25672034503456	0.25884348247456	00
ENSG00000006125	AP2B1	0.240091803929489	0.860812425328554	0.366633366008163	0.752705540300436	00
ENSG00000006128	TAC1	0.243533062232353	0.867890373266717	0.240003384157381	0.0734130188984009	00
ENSG00000006194	ZNF263	0.230225818441245	0.834057420078926	0.363144686592936	0.738895170408658	00
ENSG00000006210	CX3CL1	0.58974506007458	0.960736396220267	0.255812892818504	0.245759974156033	10
ENSG00000006282	SPATA20	0.730565875549962	0.971561493066869	0.350095576538882	0.686803424325634	10
ENSG00000006283	CACNA1G	0.17629344948932	0.294413670757757	0.259760718394521	0.303666612825069	00
ENSG00000006327	TNFRSF12A	0.529701848953909	0.95586691285616	0.400813378243084	0.873364561460184	10
ENSG00000006377	DLX6	0.202725927290901	0.607472575214511	0.258046319757685	0.278711032143434	00
ENSG00000006432	MAP3K9	0.200099241864752	0.578328083704428	0.290325554324163	0.497738652883218	00
ENSG00000006451	RALA	0.220296286158746	0.790322580645161	0.403434677724017	0.879906315619448	00
ENSG00000006459	KDM7A	0.222107947287703	0.799246949784584	0.274334325987319	0.435632369568729	00
ENSG00000006468	ETV1	0.211304742966803	0.729282067991745	0.226889370991294	0.0457115167178162	00
ENSG00000006530	AGK	0.213168967456822	0.746877375909634	0.372438500230159	0.774026813115813	00
ENSG00000006534	ALDH3B1	0.28083245075443	0.904945512472394	0.305441280646018	0.544419318365369	00
ENSG00000006555	TTC22	0.230625273807309	0.835378878389631	0.252831782063063	0.200048457438217	00
ENSG00000006576	PHTF2	0.202094024892618	0.600304116433149	0.258659243642005	0.288644806977871	00
ENSG00000006607	FARP2	0.208046297240333	0.6911951051736	0.253875132606389	0.216523986431917	00
ENSG00000006611	USH1C	0.158116925966343	0.172405054125484	0.269182398008155	0.40453884671297	00
ENSG00000006625	GGCT	0.42330712563324	0.94482458998588	0.956303655341214	0.979647875948958	01
ENSG00000006634	DBF4	0.205265730806709	0.646555157307845	0.403243222060165	0.879098691649168	00
ENSG00000006638	TBXA2R	0.25248802568098	0.879928315412187	0.264487327307716	0.361007914714909	00
ENSG00000006652	IFRD1	0.254401959645276	0.882408312515839	0.397692785426186	0.864238410596026	00
ENSG00000006659	LGALS14	0.155332678900795	0.157869012707722	0.256194581247781	0.251251817153933	00
ENSG00000006695	COX10	0.193351570227886	0.496524383621158	0.366500516658788	0.751736391536101	00
ENSG00000006704	GTF2IRD1	0.204947643387497	0.640509032982151	0.363678950342561	0.740510418349217	00
ENSG00000006712	PAF1	0.891483261134849	0.991256652546975	0.343839588207266	0.665482151510257	10
ENSG00000006715	VPS41	0.211051187944363	0.726711560044894	0.310573058903546	0.559925698594734	00
ENSG00000006740	ARHGAP44	0.188595481701187	0.42918431628109	0.23928064424284	0.0701825230172831	00
ENSG00000006744	ELAC2	0.330227327868953	0.926269867130082	0.389171477933559	0.834275561298659	00
ENSG00000006747	SCIN	0.179879493744247	0.329694797436733	0.116258351412751	0.00549184299790018	00
ENSG00000006756	ARSD	0.249732369629681	0.876507005539264	0.270547049039506	0.413341947989016	00
ENSG00000006757	PNPLA4	0.218903239635402	0.782737771985084	0.213122742670212	0.0348085931190437	00
ENSG00000006788	MYH13	0.131123834275655	0.0556279642301147	0.25022673861496	0.164997577128089	00
ENSG00000006831	ADIPOR2	0.240620867447466	0.862025270627421	0.400053384554719	0.871022451946374	00
ENSG00000006837	CDKL3	0.17916202246966	0.322417725643532	0.297487942815186	0.520998223227266	00
ENSG00000007038	PRSS21	0.186583095339469	0.405108431990152	0.257786294275634	0.274915199483121	00
ENSG00000007047	MARK4	0.207895755578056	0.689185764454582	0.356705619459406	0.713131965756744	00
ENSG00000007062	PROM1	0.177078460882569	0.301654538213678	0.249277126285531	0.152640930382814	00
ENSG00000007129	CEACAM21	0.169631918227077	0.240233880018826	0.267400964314631	0.39040542723308	00
ENSG00000007168	PAFAH1B1	0.259399995890929	0.888472539010173	0.375725759245492	0.786060410272977	00
ENSG00000007171	NOS2	0.174166129005866	0.275171065493646	0.253810120038257	0.21563560006461	00
ENSG00000007174	DNAH9	0.140432896961223	0.0894790195865465	0.249573980932453	0.156598287837183	00
ENSG00000007202	BLTP2	0.541866680644541	0.957007349480468	0.38387382092519	0.815861734776288	10
ENSG00000007216	SLC13A2	0.149206444681439	0.127565982404692	0.253702165289683	0.213778064932967	00
ENSG00000007237	GAS7	0.222222161217995	0.799753810506499	0.260428833381316	0.312712001292198	00
ENSG00000007255	TRAPPC6A	0.229166509551244	0.830147351652728	0.333072606952836	0.630512033597157	00
ENSG00000007264	MATK	0.214572471299469	0.758173129140871	0.241406830366975	0.0817315457922792	00
ENSG00000007306	CEACAM7	0.161215651257232	0.18844357554035	0.256128123076514	0.250363430786626	00
ENSG00000007312	CD79B	0.299389034472815	0.914756887875167	0.276007823902011	0.446373768373445	00
ENSG00000007314	SCN4A	0.2344247103219	0.847036674993664	0.2524423937088	0.194556614440317	00
ENSG00000007341	ST7L	0.198044668458414	0.556442561818906	0.276220944035744	0.447665966725892	00
ENSG00000007350	TKTL1	0.16925843262881	0.237844393758372	0.249704488062167	0.15869811015991	00
ENSG00000007372	PAX6	0.161121974080507	0.187954816987075	0.157464122878056	0.0130835083185269	00
ENSG00000007384	RHBDF1	0.546444560820925	0.957351290684624	0.296074761170533	0.515990954611533	10
ENSG00000007392	LUC7L	0.290789835022616	0.910774410774411	0.350893591060556	0.689791633015668	00
ENSG00000007402	CACNA2D2	0.186150292904982	0.399478657543174	0.272910877143237	0.428363753836214	00
ENSG00000007516	BAIAP3	0.309237389068077	0.91910140834872	0.256562920440362	0.256420610563722	00
ENSG00000007520	TSR3	0.892739197397498	0.991817819774809	0.342025775615967	0.659021159748021	10
ENSG00000007541	PIGQ	0.471945748427336	0.950780203468376	0.265790731626682	0.374172185430464	10
ENSG00000007866	TEAD3	0.454905535462237	0.948861373592556	0.284984326955901	0.481101599095461	00
ENSG00000007908	SELE	0.199747342264658	0.574255095760472	0.244521914007788	0.100710709093846	00
ENSG00000007923	DNAJC11	0.218686775684982	0.781705948372615	0.373335644327975	0.777499596188015	00
ENSG00000007933	FMO3	0.212713667489351	0.742713877122479	0.250242133820036	0.165401389113229	00
ENSG00000007944	MYLIP	0.353526650057382	0.932696136997212	0.266346172507658	0.380875464383783	00
ENSG00000007952	NOX1	0.160805283702019	0.186398030484052	0.267919069482885	0.395170408657729	00
ENSG00000007968	E2F2	0.17785123673998	0.309329857716955	0.25698355044661	0.263769988693264	00
ENSG00000008018	PSMB1	0.847428912031468	0.982024546540676	0.965524999135116	0.986351154902277	11
ENSG00000008056	SYN1	0.253346836083954	0.881032547699214	0.249093815305641	0.149975771280892	00
ENSG00000008083	JARID2	0.196577704446205	0.539698055827088	0.356067303858487	0.710386044257794	00
ENSG00000008086	CDKL5	0.195046955319061	0.52025632670794	0.257955430104882	0.277338071393959	00
ENSG00000008118	CAMK1G	0.17756421453252	0.306180080373629	0.258847749708935	0.291875302858989	00
ENSG00000008130	NADK	0.368453006796613	0.936026936026936	0.346418119196219	0.674446777580359	00
ENSG00000008196	TFAP2B	0.158340460180649	0.173527388581152	0.254667048761769	0.229122920368277	00
ENSG00000008226	DLEC1	0.177094315778239	0.301817457731436	0.261925148005171	0.332094976578905	00
ENSG00000008256	CYTH3	0.224941162894732	0.812823576264437	0.259015741877553	0.294217412372799	00
ENSG00000008277	ADAM22	0.17690997455451	0.300278773397053	0.256033832103503	0.249313519625263	00
ENSG00000008282	SYPL1	0.697832827407941	0.968900474276818	0.421483834108327	0.91673396866419	10
ENSG00000008283	CYB561	0.478040257041075	0.951431881539408	0.383302500967646	0.814004199644645	10
ENSG00000008294	SPAG9	0.232291921408549	0.840918141993411	0.320267638304767	0.589727023098046	00
ENSG00000008300	CELSR3	0.235580073207365	0.85015024799971	0.224488486353235	0.043127120012922	00
ENSG00000008311	AASS	0.215644057303558	0.765377792259513	0.247006390081489	0.125262477790341	00
ENSG00000008323	PLEKHG6	0.20648039710622	0.668621700879766	0.266934648963108	0.385963495396543	00
ENSG00000008324	SS18L2	0.226781775911739	0.820643713116832	0.418751614671793	0.912857373606849	00
ENSG00000008405	CRY1	0.209708779096352	0.711596249230658	0.364753055823764	0.745113874979809	00
ENSG00000008438	PGLYRP1	0.212490430198514	0.740614025560262	0.259232102717731	0.297528670650945	00
ENSG00000008441	NFIX	0.294251444200251	0.912349299446074	0.214187247395457	0.0352124051041834	00
ENSG00000008513	ST3GAL1	0.226892353821532	0.820915245646429	0.29695365791601	0.51962526247779	00
ENSG00000008516	MMP25	0.23277509070632	0.842312008978676	0.267436185574901	0.390566952027136	00
ENSG00000008517	IL32	0.329368424355888	0.926125049780964	0.248026287167783	0.137296074947504	00
ENSG00000008710	PKD1	0.66908820134458	0.966692009702762	0.274751688789888	0.437812954288483	10
ENSG00000008735	MAPK8IP2	0.316235655855083	0.921726222801492	0.261889245882845	0.331610402196737	00
ENSG00000008838	MED24	0.274884435692215	0.901089750552116	0.336879008938147	0.64375706670974	00
ENSG00000008853	RHOBTB2	0.272226799507396	0.89893559248398	0.277604977523544	0.455096107252463	00
ENSG00000008952	SEC62	0.660056047612146	0.96600412729445	0.427533798228907	0.922145049265062	10
ENSG00000008988	RPS20	0.921061971248988	0.99817168096738	0.980138082670772	0.993862057825876	11
ENSG00000009307	CSDE1	0.891765422586847	0.991292856884255	0.926772389719731	0.9705217250848	11
ENSG00000009335	UBE3C	0.223787006287026	0.807139495311538	0.40129748719642	0.874979809400743	00
ENSG00000009413	REV3L	0.211442020521914	0.730295789435574	0.370838693606212	0.768292682926829	00
ENSG00000009694	TENM1	0.165431206134871	0.212428948988089	0.24469684737124	0.102649006622517	00
ENSG00000009709	PAX7	0.121256704276584	0.0305021541580681	0.256374844988754	0.253836213858827	00
ENSG00000009724	MASP2	0.211666842132237	0.732612867021469	0.256725933443414	0.259005007268616	00
ENSG00000009780	FAM76A	0.219999342529305	0.788349444263423	0.256811652775481	0.260135680827007	00
ENSG00000009790	TRAF3IP3	0.202385189018623	0.603544404619673	0.250011249400212	0.161847843643999	00
ENSG00000009830	POMT2	0.227384017890096	0.823304731906882	0.296224383198024	0.516637053787757	00
ENSG00000009950	MLXIPL	0.309563492729929	0.919246225697839	0.273801279571605	0.432401873687611	00
ENSG00000009954	BAZ1B	0.233750364769475	0.845154049455125	0.352152454467664	0.693991277661121	00
ENSG00000010017	RANBP9	0.224090296460013	0.808551464465443	0.371104064227188	0.769423356485221	00
ENSG00000010030	ETV7	0.182732429193985	0.361047753520872	0.267807176520774	0.393878210305282	00
ENSG00000010165	METTL13	0.228724158688516	0.828264726114188	0.385694039256866	0.822161201744468	00
ENSG00000010219	DYRK4	0.212017162609785	0.736052279063032	0.310142678380088	0.557906638669036	00
ENSG00000010244	ZNF207	0.798248367701359	0.977372289200246	0.554539780425264	0.940558875787433	10
ENSG00000010256	UQCRC1	0.890533518701669	0.990894609174179	0.796778627378131	0.962364722984978	11
ENSG00000010278	CD9	0.600950720391352	0.96144238079722	0.606244316834767	0.948635115490228	10
ENSG00000010292	NCAPD2	0.245694108053725	0.871148763621882	0.381065589615037	0.805766435147795	00
ENSG00000010295	IFFO1	0.43152972796036	0.946019333116107	0.263644474609812	0.351074139880472	00
ENSG00000010310	GIPR	0.215158871648816	0.762209912747547	0.267365835611382	0.390082377644968	00
ENSG00000010318	PHF7	0.231951768658841	0.839958727055501	0.264374498035206	0.359231141980294	00
ENSG00000010319	SEMA3G	0.419629532132246	0.944263422758046	0.266008035185634	0.376352770150218	00
ENSG00000010322	NISCH	0.800711755823518	0.977643821729843	0.371118561972691	0.769504118882249	10
ENSG00000010327	STAB1	0.617676040588986	0.962637123927447	0.259937606383844	0.306251009529963	10
ENSG00000010361	FUZ	0.251349404920376	0.87867926577604	0.294903565661435	0.511872072363108	00
ENSG00000010379	SLC6A13	0.160031597570989	0.182361246877376	0.266821243477628	0.384832821838152	00
ENSG00000010404	IDS	0.652480803537799	0.965316244886137	0.322119086223782	0.594734291713778	10
ENSG00000010438	PRSS3	0.179874813557551	0.329640490930814	0.20091120725514	0.0266515910192214	00
ENSG00000010539	ZNF200	0.222000520412811	0.798776293399949	0.331349698770598	0.625827814569536	00
ENSG00000010610	CD4	0.256676444877719	0.885268455160928	0.259730482002222	0.303262800839929	00
ENSG00000010626	LRRC23	0.209163439109362	0.70498895767713	0.273669520658261	0.431513487320304	00
ENSG00000010671	BTK	0.20503147981973	0.641884797798776	0.270044172709821	0.409384590534647	00
ENSG00000010704	HFE	0.231941793594103	0.839922522718222	0.248924345594758	0.147310612178969	00
ENSG00000010803	SCMH1	0.210715620302227	0.722710980775497	0.317632529619643	0.581893070586335	00
ENSG00000010810	FYN	0.216734928611421	0.77115238405561	0.254272645467127	0.222823453400097	00
ENSG00000010818	HIVEP2	0.21036361561219	0.719054342710257	0.277793143033238	0.455822968825715	00
ENSG00000010932	FMO1	0.177079460620529	0.301690742550958	0.248875909699502	0.146826037796802	00
ENSG00000011007	ELOA	0.321776304530724	0.92369935918323	0.372936367255575	0.775561298659344	00
ENSG00000011009	LYPLA2	0.887713622746824	0.990043807248108	0.345937342946064	0.672912292036828	10
ENSG00000011021	CLCN6	0.23820483146871	0.856721335215959	0.275609519353363	0.443224034889355	00
ENSG00000011028	MRC2	0.31062120767489	0.919608269070635	0.308497562363371	0.552657082862219	00
ENSG00000011083	SLC6A7	0.17457848896557	0.278900112233446	0.256367616036717	0.253674689064771	00
ENSG00000011105	TSPAN9	0.213100653345889	0.746370515187719	0.273326282298932	0.430221288967857	00
ENSG00000011114	BTBD7	0.218458126365753	0.780583613916947	0.304547928025754	0.541834921660475	00
ENSG00000011132	APBA3	0.237868926767026	0.855852431121248	0.286138784083818	0.484897431755775	00
ENSG00000011143	MKS1	0.230291822920781	0.834256543933963	0.302199936103556	0.533677919560653	00
ENSG00000011198	ABHD5	0.224842633305569	0.812407226385721	0.296326799247356	0.51687934097884	00
ENSG00000011201	ANOS1	0.180148728000562	0.332446327069983	0.161109483549762	0.0134873203036666	00
ENSG00000011243	AKAP8L	0.278228183538691	0.903062886933855	0.28036680748882	0.466160555645292	00
ENSG00000011258	MBTD1	0.215827568612108	0.766409615871982	0.302982343251728	0.535939266677435	00
ENSG00000011260	UTP18	0.226187357295771	0.81805510300134	0.87517622338673	0.968421902762074	01
ENSG00000011275	RNF216	0.218204589737373	0.779207849100322	0.315776978982411	0.576805039573575	00
ENSG00000011295	TTC19	0.232480951188316	0.841443104883965	0.404281123695947	0.882975286706509	00
ENSG00000011304	PTBP1	0.844658977219568	0.981662503167879	0.943493759586381	0.972540785010499	11
ENSG00000011332	DPF1	0.177478499880574	0.305329278447558	0.28245296069016	0.473994508157002	00
ENSG00000011376	LARS2	0.19893854376174	0.565403135295608	0.356520156380711	0.712566628977548	00
ENSG00000011405	PIK3C2A	0.224207321096896	0.809094529524637	0.391383485133314	0.842917137780649	00
ENSG00000011422	PLAUR	0.258472628194647	0.887169182868108	0.314206730805062	0.571636246163786	00
ENSG00000011451	WIZ	0.326641764376755	0.92552767821585	0.312794888368852	0.567113551930221	00
ENSG00000011465	DCN	0.744968378123673	0.972792440534376	0.259090206102116	0.295671135519302	10
ENSG00000011478	QPCTL	0.229546220016932	0.831740342493031	0.258806298540238	0.291067678888709	00
ENSG00000011485	PPP5C	0.234159270602504	0.846222077404873	0.284776063782766	0.480536262316266	00
ENSG00000011523	CEP68	0.252081123984454	0.879367148184353	0.318083688240334	0.583508318526894	00
ENSG00000011566	MAP4K3	0.209755267528739	0.712157416458492	0.340200964078536	0.652560167985786	00
ENSG00000011590	ZBTB32	0.196167016542702	0.534719959451142	0.263773569047372	0.352527863026975	00
ENSG00000011600	TYROBP	0.525532894573927	0.955323847796966	0.256512535902949	0.255855273784526	10
ENSG00000011638	LDAF1	0.330481870906776	0.926306071467362	0.264030158726905	0.355273784525925	00
ENSG00000011677	GABRA3	0.124996204335862	0.0386662322146193	0.255769599926116	0.244871587788726	00
ENSG00000012048	BRCA1	0.186066539928345	0.398591651279823	0.342726121873773	0.661363269261832	00
ENSG00000012061	ERCC1	0.226759177443186	0.820553202273633	0.357290274653441	0.714989500888386	00
ENSG00000012124	CD22	0.241107766309776	0.86307519640853	0.259979816809447	0.306977871103214	00
ENSG00000012171	SEMA3B	0.653380584449087	0.965479164403895	0.262748613423162	0.340251978678727	10
ENSG00000012174	MBTPS2	0.215809851879457	0.766301002860143	0.297666777915212	0.521563560006461	00
ENSG00000012211	PRICKLE3	0.234587759453514	0.84747112704102	0.304246985743054	0.540542723308028	00
ENSG00000012223	LTF	0.228024775102262	0.825676115998697	0.251908098215993	0.187126473913746	00
ENSG00000012232	EXTL3	0.216534472862736	0.769975743094023	0.27763852788682	0.455176869649491	00
ENSG00000012504	NR1H4	0.131525631789004	0.0569494225408204	0.266349983653521	0.380956226780811	00
ENSG00000012660	ELOVL5	0.258458835970239	0.887151080699468	0.379036288481919	0.797932482636085	00
ENSG00000012779	ALOX5	0.23816069332058	0.85663082437276	0.249153321956527	0.150864157648199	00
ENSG00000012817	KDM5D	0.303550999628281	0.916549002570508	0.24175503416837	0.0831045065417542	00
ENSG00000012822	CALCOCO1	0.880935445719348	0.987962057854531	0.292433257794015	0.504764981424649	10
ENSG00000012963	UBR7	0.253160143274597	0.880688606495058	0.408671037299675	0.893312873526086	00
ENSG00000012983	MAP4K5	0.218373509634915	0.780221570544151	0.359654646796563	0.725004038119852	00
ENSG00000013016	EHD3	0.25536807975983	0.883747872995185	0.260175162954412	0.309400743014053	00
ENSG00000013275	PSMC4	0.854315316932183	0.983219289670903	0.613533668969909	0.950411888224842	11
ENSG00000013288	MAN2B2	0.265351132683764	0.89337822671156	0.327710890329618	0.611775157486674	00
ENSG00000013297	CLDN11	0.276564369913865	0.902139676333225	0.263472586266093	0.349055079954773	00
ENSG00000013364	MVP	0.727929102035254	0.97147098222367	0.272442384373256	0.424648683572928	10
ENSG00000013375	PGM3	0.227959363691638	0.825458889975019	0.344058889778335	0.665966725892424	00
ENSG00000013392	RWDD2A	0.303480321028776	0.916512798233228	0.237060433441615	0.0621870457115167	00
ENSG00000013441	CLK1	0.88931184756528	0.990478259295464	0.311142587001087	0.562429332902601	10
ENSG00000013503	POLR3B	0.189504050600608	0.440914521559683	0.374443522783954	0.78161847843644	00
ENSG00000013523	ANGEL1	0.236032233655666	0.851453604141776	0.290194608573755	0.497334840898078	00
ENSG00000013561	RNF14	0.243377676922144	0.86761884073712	0.368895144843949	0.760781780003231	00
ENSG00000013563	DNASE1L1	0.27251960352223	0.899189022844937	0.37001377882033	0.764981424648684	00
ENSG00000013573	DDX11	0.228974720237221	0.829314651895297	0.333447332348319	0.631400419964465	00
ENSG00000013583	HEBP1	0.256411528618869	0.884942616125412	0.41327185635295	0.902439024390244	00
ENSG00000013588	GPRC5A	0.323557146931626	0.924224322073784	0.38357368399628	0.814973348408981	00
ENSG00000013619	MAMLD1	0.19791256621854	0.555103001339561	0.307625592185997	0.549911161363269	00
ENSG00000013725	CD6	0.184313324813909	0.378588754932841	0.274784488106664	0.437974479082539	00
ENSG00000013810	TACC3	0.249216245392428	0.875801020962311	0.397243366950319	0.862703925052496	00
ENSG00000014123	UFL1	0.235060112975941	0.848792585351725	0.376550412856689	0.789210143757067	00
ENSG00000014138	POLA2	0.213953362277226	0.753267441439484	0.375802610827182	0.786221935067033	00
ENSG00000014164	ZC3H3	0.214958215242788	0.760906556605481	0.297677843354288	0.521644322403489	00
ENSG00000014216	CAPN1	0.718235433179412	0.970710691140799	0.364736634547009	0.744871587788726	10
ENSG00000014257	ACP3	0.178018136064138	0.310796133376779	0.270299113600327	0.411322888063318	00
ENSG00000014641	MDH1	0.783233386850735	0.975851707034503	0.965250508605592	0.986189630108221	11
ENSG00000014824	SLC30A9	0.223682269152847	0.806668838926903	0.388848264221977	0.832902600549184	00
ENSG00000014914	MTMR11	0.424768813588532	0.944987509503638	0.310768505220077	0.560814084962042	00
ENSG00000014919	COX15	0.253485063605902	0.881249773722892	0.34816223428865	0.680342432563398	00
ENSG00000015133	CCDC88C	0.200424778050633	0.581749393577351	0.30375642004473	0.539008237764497	00
ENSG00000015153	YAF2	0.211041368349147	0.726639151370334	0.335914818522008	0.639557422064287	00
ENSG00000015171	ZMYND11	0.231147445031739	0.837080482241773	0.306539219432425	0.547407527055403	00
ENSG00000015285	WAS	0.261918717702033	0.890699105752869	0.278835769987437	0.460587950250364	00
ENSG00000015413	DPEP1	0.186163164852711	0.399659679229572	0.255943974812459	0.247940558875788	00
ENSG00000015475	BID	0.229418559250904	0.831197277433837	0.380205722921817	0.802374414472622	00
ENSG00000015479	MATR3	0.205226213856145	0.645686253213135	0.901587727593364	0.969391051526409	01
ENSG00000015520	NPC1L1	0.183798763982975	0.373266717352739	0.260824930414891	0.318042319496043	00
ENSG00000015532	XYLT2	0.259217230523612	0.888255312986496	0.285237866292766	0.48231303505088	00
ENSG00000015568	RGPD5	0.124043113871245	0.0364034611346439	0.351848554537903	0.693183653690842	00
ENSG00000015592	STMN4	0.242345669028191	0.865573295680823	0.259804520482875	0.304151187207236	00
ENSG00000015676	NUDCD3	0.23173223673292	0.839234640309909	0.324112853799545	0.601195283476014	00
ENSG00000016082	ISL1	0.183995953409752	0.375076934216719	0.150451426441034	0.0108221612017445	00
ENSG00000016402	IL20RA	0.194260636366003	0.508978675645342	0.248678490920768	0.144241641091908	00
ENSG00000016490	CLCA1	0.156635798159138	0.164440099923971	0.266236605463873	0.379260216443224	00
ENSG00000016602	CLCA4	0.192481510274603	0.483834763404656	0.250225333401476	0.164916814731061	00
ENSG00000016864	GLT8D1	0.518589988999581	0.954780782737772	0.381010853424038	0.805281860765628	10
ENSG00000017260	ATP2C1	0.221061172573167	0.794196444734079	0.348488771582898	0.681796155709901	00
ENSG00000017427	IGF1	0.179256428461162	0.323250425400963	0.259832481024958	0.304474236795348	00
ENSG00000017797	RALBP1	0.250690159322729	0.87775605517541	0.412220013944953	0.90025843967049	00
ENSG00000018189	RUFY3	0.225959757371312	0.817168096737989	0.287886883218947	0.489581650783395	00
ENSG00000018236	CNTN1	0.176596641541886	0.297110893885087	0.261898525703869	0.331771926990793	00
ENSG00000018280	SLC11A1	0.347580789598992	0.93108504398827	0.260797465168406	0.317800032304959	00
ENSG00000018408	WWTR1	0.2174879426754	0.775279678505485	0.308150148939874	0.5514456469068	00
ENSG00000018510	AGPS	0.207508832558987	0.684189565909996	0.260554572219004	0.314569536423841	00
ENSG00000018610	STEEP1	0.225525002406729	0.815557003729047	0.294475840983192	0.509933774834437	00
ENSG00000018625	ATP1A2	0.558042401285836	0.958238296947974	0.253253385198142	0.206913261185592	10
ENSG00000018699	TTC27	0.193651920744994	0.500850801926071	0.386515833032169	0.824584073655306	00
ENSG00000019144	PHLDB1	0.429705134299742	0.94580210709243	0.27411134428576	0.434340171216282	00
ENSG00000019169	MARCO	0.189108311455844	0.435610586148221	0.253965822334722	0.21797770957842	00
ENSG00000019186	CYP24A1	0.165357768885364	0.211940190434814	0.241609379728864	0.0828622193506703	00
ENSG00000019485	PRDM11	0.205287299714174	0.64702581369248	0.257219904199818	0.268131158132773	00
ENSG00000019505	SYT13	0.185384533169175	0.390916331776547	0.253884397440375	0.216685511225973	00
ENSG00000019549	SNAI2	0.548281101519135	0.957568516708302	0.140754286846039	0.00944920045226938	10
ENSG00000019582	CD74	0.878652865343647	0.987455197132616	0.260433193295291	0.312792763689226	10
ENSG00000019991	HGF	0.19934770882534	0.570001086130118	0.247508591595093	0.131481182361493	00
ENSG00000020129	NCDN	0.634435501608167	0.963868071394953	0.309983658091942	0.556856727507673	10
ENSG00000020181	ADGRA2	0.239332415952484	0.859436660511929	0.26957989220146	0.407123243417865	00
ENSG00000020256	ZFP64	0.192225721379976	0.480123818833496	0.331488471516968	0.626312388951704	00
ENSG00000020426	MNAT1	0.188019700439386	0.421653814126932	0.345377057573944	0.670893232111129	00
ENSG00000020577	SAMD4A	0.214329246520527	0.75641721878281	0.270866768953326	0.414876433532547	00
ENSG00000020633	RUNX3	0.206452306333547	0.66822345316969	0.243053234193039	0.0911807462445485	00
ENSG00000020922	MRE11	0.216278573701989	0.768581876108758	0.341321622856974	0.657002099822323	00
ENSG00000021300	PLEKHB1	0.383582333278267	0.938832772166105	0.247078031667537	0.125908576966564	00
ENSG00000021355	SERPINB1	0.691312200220178	0.968393613554904	0.345250658592345	0.67008560814085	10
ENSG00000021461	CYP3A43	0.143598078999349	0.1029651352232	0.252153946408562	0.190437732191891	00
ENSG00000021488	SLC7A9	0.169552687845087	0.239708917128272	0.257306962256072	0.269342594088193	00
ENSG00000021574	SPAST	0.207030061048227	0.677564172187828	0.335534678387686	0.637619124535616	00
ENSG00000021645	NRXN3	0.14589146594534	0.113120451830129	0.245452281392136	0.109675335163948	00
ENSG00000021776	AQR	0.217074362379805	0.772872090076391	0.347305693626248	0.677111936682281	00
ENSG00000021826	CPS1	0.181639904375163	0.348864994026284	0.233089151871891	0.0543530931998062	00
ENSG00000021852	C8B	0.140493691072146	0.0897143477788639	0.26025720442498	0.310612178969472	00
ENSG00000022267	FHL1	0.603427201885157	0.961659606820897	0.216867383975045	0.0365853658536586	10
ENSG00000022277	RTF2	0.253134656900309	0.880652402157778	0.382380668597826	0.810369891778388	00
ENSG00000022355	GABRA1	0.149942675540376	0.131349335650411	0.254890584940808	0.232191891455338	00
ENSG00000022556	NLRP2	0.177487382122952	0.305437891459397	0.252768723397913	0.19875625908577	00
ENSG00000022840	RNF10	0.736348036195943	0.972104558126064	0.371733986065862	0.771846228396059	10
ENSG00000022976	ZNF839	0.215944203123854	0.766952680931176	0.300739195025585	0.529397512518172	00
ENSG00000023041	ZDHHC6	0.240956255717882	0.862695050867094	0.400451540539564	0.871668551122597	00
ENSG00000023171	GRAMD1B	0.178659032530885	0.317041381557511	0.203770930593218	0.0285091261508642	00
ENSG00000023191	RNH1	0.895481637161378	0.992795336881358	0.347720060916496	0.679050234210951	10
ENSG00000023228	NDUFS1	0.305379048004915	0.917454111002498	0.408675150319168	0.893393635923114	00
ENSG00000023287	RB1CC1	0.223398245181776	0.805311176278918	0.369242396909639	0.762073978355678	00
ENSG00000023318	ERP44	0.220154014473947	0.789345063538612	0.356904523848703	0.713616540138911	00
ENSG00000023330	ALAS1	0.405891614962562	0.942272184207668	0.371121215174808	0.769584881279276	00
ENSG00000023445	BIRC3	0.281217633295044	0.905198942833352	0.18473781948798	0.0203521240510418	00
ENSG00000023516	AKAP11	0.25965684183235	0.888707867202491	0.366668370372152	0.75294782749152	00
ENSG00000023572	GLRX2	0.218938136021255	0.782936895840122	0.419468881764311	0.914311096753352	00
ENSG00000023608	SNAPC1	0.211394020685298	0.729951848231418	0.303137561919021	0.537069940235826	00
ENSG00000023697	DERA	0.205172471455652	0.644654429600666	0.401072184921291	0.874172185430464	00
ENSG00000023734	STRAP	0.740923265152177	0.972502805836139	0.962784202590129	0.984978194152802	11
ENSG00000023839	ABCC2	0.186934397542344	0.408873683067232	0.271573425066383	0.41947989016314	00
ENSG00000023892	DEF6	0.254012948655534	0.881955758299844	0.268373870364583	0.398239379744791	00
ENSG00000023902	PLEKHO1	0.576459761901053	0.959831287788277	0.313858717301432	0.570747859796479	10
ENSG00000023909	GCLM	0.233757888650789	0.845208355961044	0.406468779966023	0.888305604910354	00
ENSG00000024048	UBR2	0.223425107201634	0.805564606639875	0.365510196524736	0.748182846066871	00
ENSG00000024422	EHD2	0.644662593244158	0.964664566815105	0.256853021687521	0.261347116782426	10
ENSG00000024526	DEPDC1	0.168946074805495	0.235635929184316	0.357065917112011	0.714343401712163	00
ENSG00000024862	CCDC28A	0.236654742516939	0.853119003656638	0.353287238610994	0.699160071070909	00
ENSG00000025039	RRAGD	0.251918458981914	0.879204228666594	0.262348039131414	0.336052334033274	00
ENSG00000025156	HSF2	0.226677193574792	0.820154954563557	0.305475179083934	0.544823130350509	00
ENSG00000025293	PHF20	0.211090812470376	0.727127909923609	0.351339591009204	0.691406880956227	00
ENSG00000025423	HSD17B6	0.199351048863246	0.570055392636038	0.197893105121397	0.0253593926667743	00
ENSG00000025434	NR1H3	0.296899416954439	0.913670757756779	0.266806973430219	0.384752059441124	00
ENSG00000025708	TYMP	0.694665911688482	0.968647043915861	0.252283553709945	0.192537554514618	10
ENSG00000025770	NCAPH2	0.297766499129903	0.914123311972774	0.308749589814652	0.553545469229527	00
ENSG00000025772	TOMM34	0.293069504015612	0.911697621375041	0.36657305535854	0.752382490712324	00
ENSG00000025796	SEC63	0.235037240277436	0.848720176677166	0.396761874093742	0.860442577935713	00
ENSG00000025800	KPNA6	0.236243239958957	0.85201477136961	0.369810609535621	0.76433532547246	00
ENSG00000026025	VIM	0.907044935972866	0.996053727236523	0.598393468223332	0.946454530770473	10
ENSG00000026103	FAS	0.212083373620893	0.736866876651823	0.232061416421082	0.0522532708770797	00
ENSG00000026297	RNASET2	0.276614439007104	0.902157778501864	0.521591956092408	0.935147795186561	00
ENSG00000026508	CD44	0.42032325072296	0.944426342275805	0.313456262048882	0.569455661444032	00
ENSG00000026559	KCNG1	0.187779091675455	0.418847977987763	0.2833166429422	0.47762881602326	00
ENSG00000026652	AGPAT4	0.205754326807809	0.656619963071576	0.246707013167378	0.121224357938944	00
ENSG00000026751	SLAMF7	0.210846742766368	0.724322073784439	0.282029581265224	0.472298497819415	00
ENSG00000026950	BTN3A1	0.40464193052506	0.94205495818399	0.263459139185705	0.348812792763689	00
ENSG00000027001	MIPEP	0.193281382074989	0.49538394699685	0.336520469885654	0.642061056372153	00
ENSG00000027075	PRKCH	0.195473576108933	0.525849896817639	0.345144336779673	0.669439508964626	00
ENSG00000027644	INSRR	0.171777793698049	0.2555483146881	0.248650461568557	0.143837829106768	00
ENSG00000027697	IFNGR1	0.625343813187776	0.963162086818001	0.348195269733083	0.680584719754482	10
ENSG00000027847	B4GALT7	0.278285216718615	0.903099091271134	0.333008932818042	0.630350508803101	00
ENSG00000027869	SH2D2A	0.21512045400595	0.762028891061149	0.250321592755163	0.165885963495397	00
ENSG00000028116	VRK2	0.180787772176918	0.339614785851345	0.399906075877265	0.87078016475529	00
ENSG00000028137	TNFRSF1B	0.31487196137861	0.921237464248217	0.24865994639728	0.143999353900824	00
ENSG00000028203	VEZT	0.224663548747138	0.811484015785091	0.260874989869154	0.318607656275238	00
ENSG00000028277	POU2F2	0.189562572842687	0.441692914811194	0.255163102879403	0.236633823291875	00
ENSG00000028310	BRD9	0.232208069044421	0.840628507295174	0.361790652736994	0.734049426586981	00
ENSG00000028528	SNX1	0.36236127982986	0.93474168205351	0.359194528026851	0.722500403811985	00
ENSG00000028839	TBPL1	0.219429856665675	0.785344484269215	0.397341626426499	0.862865449846552	00
ENSG00000029153	BMAL2	0.189090547015534	0.435375257955903	0.212594471319173	0.0342432563398482	00
ENSG00000029363	BCLAF1	0.64790139275933	0.964936099344702	0.397422627251911	0.863430786625747	10
ENSG00000029364	SLC39A9	0.227842023691208	0.824970131421744	0.28407157844555	0.479082539169763	00
ENSG00000029534	ANK1	0.167373488033666	0.22520908004779	0.253488266924731	0.210547569051849	00
ENSG00000029559	IBSP	0.152641310666683	0.144781144781145	0.285566329802838	0.483201421418188	00
ENSG00000029639	TFB1M	0.201204701638916	0.590130697657579	0.361090341767248	0.730980455499919	00
ENSG00000029725	RABEP1	0.227833199755698	0.824952029253105	0.286866985576588	0.486916491681473	00
ENSG00000029993	HMGB3	0.286779391291837	0.908348720176677	0.590523826979437	0.944839282829914	00
ENSG00000030066	NUP160	0.22581480273387	0.816570725172876	0.268848537179387	0.402277499596188	00
ENSG00000030110	BAK1	0.332161409777207	0.926776727851997	0.302166815668006	0.533435632369569	00
ENSG00000030304	MUSK	0.143095447165927	0.100684261974585	0.249841954614862	0.160394120497496	00
ENSG00000030419	IKZF2	0.192386452561037	0.482422794250751	0.246588246143142	0.119609109998385	00
ENSG00000030582	GRN	0.895679000195604	0.992867745555918	0.385319085830511	0.821111290583105	10
ENSG00000031003	FAM13B	0.215460024377297	0.764364070815684	0.360641696100034	0.729122920368277	00
ENSG00000031691	CENPQ	0.201541255902539	0.593950255240578	0.277208355362473	0.452107898562429	00
ENSG00000031698	SARS1	0.853256122409786	0.983056370153144	0.745481041623346	0.958972702309805	11
ENSG00000031823	RANBP3	0.233906660365778	0.845787625357518	0.317846514335325	0.582781456953642	00
ENSG00000032219	ARID4A	0.219622858912492	0.786122877520727	0.312262852693199	0.565740591180746	00
ENSG00000032389	EIPR1	0.194231130660901	0.508598530103907	0.389871697872798	0.837263769988693	00
ENSG00000032444	PNPLA6	0.427068580758929	0.945277144201875	0.267182775493601	0.388305604910354	00
ENSG00000032742	IFT88	0.198988010771567	0.566091017703921	0.334177027166405	0.633419479890163	00
ENSG00000033030	ZCCHC8	0.233616872447031	0.844773903913689	0.397342055373017	0.862946212243579	00
ENSG00000033050	ABCF2	0.49645388670536	0.95309728105427	0.347752548333838	0.679130996607979	10
ENSG00000033100	CHPF2	0.667873688223275	0.966565294522284	0.337697875799483	0.646422225811662	10
ENSG00000033170	FUT8	0.186918497307459	0.408710763549473	0.400474850786244	0.871830075916653	00
ENSG00000033178	UBA6	0.220983776825065	0.793870605698563	0.337589705662456	0.645937651429494	00
ENSG00000033327	GAB2	0.211770728350414	0.733680894971218	0.33652910913856	0.642141818769181	00
ENSG00000033627	ATP6V0A1	0.322018112378879	0.923753665689149	0.248713234974031	0.144726215474075	00
ENSG00000033800	PIAS1	0.215581368518159	0.764943340212158	0.327316060728165	0.610725246325311	00
ENSG00000033867	SLC4A7	0.211806289631909	0.733952427500815	0.354645412168576	0.704490389274754	00
ENSG00000034053	APBA2	0.170970277255977	0.249882335903841	0.207100803079195	0.0302858988854789	00
ENSG00000034152	MAP2K3	0.33916651459627	0.928550740378697	0.342078834659973	0.659101922145049	00
ENSG00000034239	CLXN	0.17908353915802	0.321548821548822	0.246630190380723	0.119932159586497	00
ENSG00000034510	TMSB10	0.942631663560821	0.999637956627204	0.966703255546426	0.986916491681473	11
ENSG00000034533	ASTE1	0.220243690508833	0.790014843778285	0.309907550706729	0.556533677919561	00
ENSG00000034677	RNF19A	0.231647598810771	0.838963107780312	0.308279592550645	0.552172508480052	00
ENSG00000034693	PEX3	0.214185790092343	0.755439701676261	0.392341779894409	0.846551445646907	00
ENSG00000034713	GABARAPL2	0.883293752655108	0.988668042431483	0.76162399890509	0.960587950250363	11
ENSG00000034971	MYOC	0.330497391413473	0.926324173636002	0.258900915000079	0.292925214020352	00
ENSG00000035115	SH3YL1	0.233598913799891	0.84470149523913	0.360307203222078	0.728153771603941	00
ENSG00000035141	FAM136A	0.56740742583659	0.958944281524927	0.408765081015092	0.893635923114198	10
ENSG00000035403	VCL	0.393139865543681	0.940317149994569	0.330419378906935	0.622597318688419	00
ENSG00000035664	DAPK2	0.199432142895238	0.570888092393469	0.261808849435919	0.330237441447262	00
ENSG00000035681	NSMAF	0.22315681497832	0.804152637485971	0.505535712098806	0.933774834437086	00
ENSG00000035687	ADSS2	0.23095617777829	0.836465008508019	0.391885520658815	0.844370860927152	00
ENSG00000035720	STAP1	0.149935502578428	0.131331233481771	0.23821867865621	0.066144403165886	00
ENSG00000035862	TIMP2	0.668699714227894	0.966619601028203	0.34240676529026	0.660151833306412	10
ENSG00000035928	RFC1	0.225350381611017	0.814905325658014	0.372533669251336	0.774349862703925	00
ENSG00000036257	CUL3	0.220813671960094	0.793110314615691	0.324811771863957	0.603618155386852	00
ENSG00000036448	MYOM2	0.235617888614252	0.850313167517469	0.254353664797363	0.224034889355516	00
ENSG00000036473	OTC	0.142554334937893	0.0988197386046848	0.240666668301597	0.0769665643676304	00
ENSG00000036530	CYP46A1	0.223862368147992	0.807537743021614	0.252908451511042	0.20150218058472	00
ENSG00000036549	ZZZ3	0.213749952178294	0.751674450599182	0.391606265970654	0.843643999353901	00
ENSG00000036565	SLC18A1	0.135976809044548	0.0725534919083306	0.240001685541285	0.073332256501373	00
ENSG00000036672	USP2	0.282792297017858	0.9062669707831	0.261340955711991	0.324503311258278	00
ENSG00000036828	CASR	0.121684772281707	0.0313529560841389	0.26901474109947	0.403650460345663	00
ENSG00000037042	TUBG2	0.639990320550216	0.964284421273669	0.249136090836729	0.150621870457115	10
ENSG00000037241	RPL26L1	0.233140313446012	0.843307628253865	0.798268661373553	0.962445485382006	01
ENSG00000037280	FLT4	0.226317730616166	0.818561963723254	0.261569145728412	0.327329995154256	00
ENSG00000037637	FBXO42	0.217977671357491	0.777940697295536	0.320306608905475	0.590050072686157	00
ENSG00000037897	METTL1	0.345936500778969	0.930650591940914	0.310017531684402	0.557099014698756	00
ENSG00000037965	HOXC8	0.259162580961642	0.888110495637377	0.285613557165988	0.483282183815216	00
ENSG00000038002	AGA	0.233364795626462	0.843941204156258	0.350948762921099	0.69011468260378	00
ENSG00000038274	MAT2B	0.568373750584132	0.959052894536766	0.434785620032117	0.924890970764012	10
ENSG00000038358	EDC4	0.882178360291177	0.988269794721408	0.316810971621565	0.579308673881441	10
ENSG00000038382	TRIO	0.213014635229773	0.745718837116687	0.320404300275622	0.590292359877241	00
ENSG00000038427	VCAN	0.284888180222553	0.907479816081967	0.234480642205535	0.0571797770957843	00
ENSG00000038532	CLEC16A	0.206543327892229	0.669472502805836	0.298087780434872	0.522694233564852	00
ENSG00000038945	MSR1	0.165079814211527	0.210292893088592	0.248576110936014	0.143030205136488	00
ENSG00000039068	CDH1	0.212501486459739	0.740758842909381	0.297427473822181	0.52083669843321	00
ENSG00000039123	MTREX	0.21955877441255	0.785905651497049	0.411441374857938	0.899289290906154	00
ENSG00000039319	ZFYVE16	0.226097925315443	0.817747366134463	0.343745094827148	0.664997577128089	00
ENSG00000039523	RIPOR1	0.561963368091766	0.958600340320771	0.352795195380304	0.696817961557099	10
ENSG00000039537	C6	0.179440598487805	0.325060642264943	0.264416224031205	0.359715716362462	00
ENSG00000039560	RAI14	0.208788460217025	0.699974656963904	0.343077920883084	0.662413180423195	00
ENSG00000039600	SOX30	0.150391738657757	0.133358676369429	0.255319088878872	0.238652883217574	00
ENSG00000039650	PNKP	0.262828395313724	0.89149560117302	0.343316248957768	0.663059279599419	00
ENSG00000039987	BEST2	0.192295403736639	0.481282357626444	0.256878084029579	0.262154740752706	00
ENSG00000040199	PHLPP2	0.2028503224841	0.608848340031136	0.266822379612517	0.38491358423518	00
ENSG00000040275	SPDL1	0.22111941604216	0.794341262083198	0.395573064078157	0.856323695687288	00
ENSG00000040341	STAU2	0.19690830224757	0.543553817747366	0.363306378164623	0.739460507187853	00
ENSG00000040531	CTNS	0.22848138561185	0.827341515513558	0.328424464936599	0.61468260377968	00
ENSG00000040731	CDH10	0.133301751272492	0.0626154013250787	0.258096920758135	0.279518656113713	00
ENSG00000040933	INPP4A	0.212134060523581	0.737301328699178	0.275698865817644	0.444193183653691	00
ENSG00000041353	RAB27B	0.169530766602883	0.239582201947793	0.271945280111168	0.421256662897755	00
ENSG00000041357	PSMA4	0.828916567992624	0.980015205821658	0.95227299359437	0.975690518494589	11
ENSG00000041515	MYO16	0.138162276701699	0.0809347959885595	0.254649353853977	0.228719108383137	00
ENSG00000041802	LSG1	0.235633396781318	0.850385576192028	0.356536556158504	0.712728153771604	00
ENSG00000041880	PARP3	0.611985030185654	0.962220774048731	0.256978875400179	0.263689226296237	10
ENSG00000041982	TNC	0.319903936142257	0.923065783280837	0.148023242099089	0.0103375868195769	00
ENSG00000041988	THAP3	0.238416359129209	0.857246298106513	0.268475000700063	0.398966241318042	00
ENSG00000042088	TDP1	0.197515530922105	0.55059556134825	0.390155534311555	0.838636730738168	00
ENSG00000042317	SPATA7	0.197177670965629	0.546703595090692	0.319233556961614	0.587223388790179	00
ENSG00000042429	MED17	0.230573544302374	0.835215958871873	0.396813262791287	0.860523340332741	00
ENSG00000042445	RETSAT	0.673632029742392	0.967198870424677	0.320791296124093	0.591099983847521	10
ENSG00000042493	CAPG	0.384528939353578	0.938977589515224	0.297555376688975	0.521321272815377	00
ENSG00000042753	AP2S1	0.660335255224914	0.96602222946309	0.913594325934037	0.969875625908577	11
ENSG00000042781	USH2A	0.116596584039462	0.0222837695955975	0.238278799911288	0.0663866903569698	00
ENSG00000042813	ZPBP	0.102750634549212	0.00662539372216786	0.257722590577909	0.274107575512841	00
ENSG00000042832	TG	0.190676487840063	0.45675391911951	0.260292646088883	0.311096753351639	00
ENSG00000042980	ADAM28	0.192241106714552	0.480485862206292	0.257347312197592	0.269746406073332	00
ENSG00000043039	BARX2	0.15625613885867	0.162485065710872	0.262594910566417	0.338636730738168	00
ENSG00000043093	DCUN1D1	0.232699296635838	0.842076680786358	0.377364009176761	0.791875302858989	00
ENSG00000043143	JADE2	0.231923328066922	0.839832011875023	0.306200110097618	0.546599903085124	00
ENSG00000043462	LCP2	0.234804503216018	0.847977987762934	0.240658447635087	0.0768858019706025	00
ENSG00000043514	TRIT1	0.219762008533523	0.787082292458637	0.37992668885017	0.801082216120175	00
ENSG00000043591	ADRB1	0.335804228521603	0.927826653633105	0.246037205325501	0.114924890970764	00
ENSG00000044012	GUCA2B	0.189891925794887	0.446200354802505	0.254285572202004	0.223146502988209	00
ENSG00000044090	CUL7	0.373924608841245	0.937040657470765	0.303672403680208	0.538765950573413	00
ENSG00000044115	CTNNA1	0.233342472482212	0.843850693313059	0.0796354585586344	0.00153448554353097	00
ENSG00000044446	PHKA2	0.22152794129138	0.796803157018211	0.321180181025374	0.592553706994024	00
ENSG00000044459	CNTLN	0.178546907687352	0.316100068788241	0.255108771498902	0.235422387336456	00
ENSG00000044524	EPHA3	0.170312191546159	0.245012852539734	0.239762998484286	0.071959295751898	00
ENSG00000044574	HSPA5	0.913606107729907	0.997176061692191	0.96358284966574	0.985785818123082	11
ENSG00000046604	DSG2	0.212706939006336	0.742569059773361	0.395226128986136	0.855516071717009	00
ENSG00000046647	GEMIN8	0.226721230670304	0.820317874081315	0.260297274399173	0.311177515748667	00
ENSG00000046651	OFD1	0.231264067663734	0.837623547300967	0.385371862080646	0.821353577774188	00
ENSG00000046653	GPM6B	0.27326838313817	0.89985880308461	0.242539133771107	0.0873849135842352	00
ENSG00000046774	MAGEC2	0.180458647239033	0.33545128706419	0.24414420712069	0.0980455499919237	00
ENSG00000046889	PREX2	0.192693919345797	0.487002642916622	0.267765633334412	0.393312873526086	00
ENSG00000047056	WDR37	0.218896761703244	0.782701567647804	0.329194489094001	0.618074624454854	00
ENSG00000047188	YTHDC2	0.225242114584572	0.81438036276746	0.309923205447692	0.556775965110645	00
ENSG00000047230	CTPS2	0.204397714998816	0.630842474928496	0.288774424718301	0.491842997900178	00
ENSG00000047249	ATP6V1H	0.217635864173775	0.776094276094276	0.387174981197792	0.82676465837506	00
ENSG00000047315	POLR2B	0.241526198453469	0.863907896165961	0.728385664528484	0.958003553545469	01
ENSG00000047365	ARAP2	0.190767637045381	0.458310705622534	0.287383065301362	0.488370214827976	00
ENSG00000047410	TPR	0.266090636715077	0.894029904782593	0.391023409266471	0.84170570182523	00
ENSG00000047457	CP	0.217877650785312	0.777524347416821	0.252955302253189	0.202309804554999	00
ENSG00000047578	KATNIP	0.201003723921275	0.588139459107201	0.291512279335934	0.501696010337587	00
ENSG00000047597	XK	0.195641416027297	0.527859237536657	0.197754835586812	0.0252786302697464	00
ENSG00000047617	ANO2	0.157993783658077	0.171825784729011	0.255897121939148	0.246971410111452	00
ENSG00000047621	FERRY3	0.214215886175142	0.755584519025379	0.317877517237108	0.58286221935067	00
ENSG00000047634	SCML1	0.257758675635097	0.886463198291155	0.357536994296207	0.715474075270554	00
ENSG00000047644	WWC3	0.221723593275068	0.797599652438362	0.365869604052704	0.749959618801486	00
ENSG00000047648	ARHGAP6	0.179637580908677	0.327395822019478	0.23570078004716	0.0591180746244548	00
ENSG00000047849	MAP4	0.366407642802755	0.935592483979581	0.34906715598245	0.683572928444516	00
ENSG00000047936	ROS1	0.125486799435108	0.0397704645016473	0.252899429847621	0.201340655790664	00
ENSG00000048052	HDAC9	0.169071104762009	0.236522935447667	0.222792520774536	0.0409465352931675	00
ENSG00000048162	NOP16	0.356314497192962	0.933275406393686	0.403316487994074	0.879260216443224	00
ENSG00000048462	TNFRSF17	0.196986213057188	0.544477028347996	0.251261662799225	0.178565659828784	00
ENSG00000048540	LMO3	0.262093565189098	0.890880127439267	0.255076131317241	0.235099337748344	00
ENSG00000048544	MRPS10	0.375164833095814	0.937275985663083	0.407814351643085	0.891132288806332	00
ENSG00000048545	GUCA1A	0.167269813017699	0.224720321494515	0.2518232722172	0.185591988370215	00
ENSG00000048649	RSF1	0.214402657986655	0.756869772998805	0.328655983919444	0.615570990146988	00
ENSG00000048707	VPS13D	0.219395199462764	0.785127258245538	0.29901377498235	0.525601679857858	00
ENSG00000048740	CELF2	0.206960485390126	0.676713370261757	0.242117325524357	0.0851235664674528	00
ENSG00000048828	FAM120A	0.23505720153339	0.848774483183085	0.352190099946411	0.694395089646261	00
ENSG00000048991	R3HDM1	0.201589026325218	0.594402809456573	0.35691970790378	0.713697302535939	00
ENSG00000049089	COL9A2	0.311424025444181	0.919934108106151	0.229049362220666	0.0479728638345986	00
ENSG00000049130	KITLG	0.210553350311924	0.721136092103834	0.220350710571276	0.038846712970441	00
ENSG00000049167	ERCC8	0.190792554762697	0.45865464682669	0.297134533992582	0.520109836859958	00
ENSG00000049192	ADAMTS6	0.156924077226011	0.165870171246515	0.254819346747492	0.231465029882087	00
ENSG00000049239	H6PD	0.564303138882984	0.958745157669889	0.274548744970133	0.436601518333064	10
ENSG00000049245	VAMP3	0.871976764033818	0.985988921472793	0.401379028485417	0.875383621385883	10
ENSG00000049246	PER3	0.224648663917581	0.811429709279172	0.248973164114669	0.148279760943305	00
ENSG00000049247	UTS2	0.153862696147464	0.15073675826364	0.254116454691464	0.220481343886287	00
ENSG00000049249	TNFRSF9	0.151441073430839	0.138553998769053	0.261515817695549	0.326522371183977	00
ENSG00000049283	EPN3	0.277592737315317	0.902646537055139	0.25429689427028	0.223227265385237	00
ENSG00000049323	LTBP1	0.207740199896739	0.687212628072843	0.295617209028897	0.514617993862058	00
ENSG00000049449	RCN1	0.59823897133376	0.961225154773542	0.183100942911565	0.02002907446293	10
ENSG00000049540	ELN	0.492670096158506	0.952789544187394	0.26412270358879	0.356000646099176	10
ENSG00000049541	RFC2	0.226212664111111	0.818163716013178	0.384910634848861	0.819496042642546	00
ENSG00000049759	NEDD4L	0.197855057602264	0.554342710256689	0.240708994684893	0.0771280891616863	00
ENSG00000049768	FOXP3	0.176629631572937	0.297436732920604	0.254035625558582	0.219027620739784	00
ENSG00000049860	HEXB	0.229187346167985	0.830255964664567	0.412673300482542	0.901308350831853	00
ENSG00000049883	PTCD2	0.212847351774831	0.744089641939104	0.334779165488145	0.634792440639638	00
ENSG00000050165	DKK3	0.4660498304814	0.950164729734622	0.257675545876016	0.27338071393959	10
ENSG00000050327	ARHGEF5	0.214794978463036	0.759548893957496	0.337998114091988	0.647149087384914	00
ENSG00000050344	NFE2L3	0.2134921488163	0.749574599036965	0.215347293301512	0.035858504280407	00
ENSG00000050393	MCUR1	0.233164498606888	0.843325730422505	0.4181675527755	0.911484412857374	00
ENSG00000050405	LIMA1	0.252349386721837	0.879692987219869	0.323939860570028	0.600387659505734	00
ENSG00000050426	LETMD1	0.749634485957286	0.972973462220774	0.388773677315016	0.832418026167017	10
ENSG00000050438	SLC4A8	0.172483952334432	0.261232395640998	0.26068727926112	0.316427071555484	00
ENSG00000050555	LAMC3	0.193345884229495	0.496433872777959	0.247658957925932	0.133015667905023	00
ENSG00000050628	PTGER3	0.178035025485383	0.311013359400456	0.25394502960265	0.217493135196253	00
ENSG00000050730	TNIP3	0.130796189604935	0.0544694254371674	0.244384278156571	0.0994185107413989	00
ENSG00000050748	MAPK9	0.239372745397697	0.859545273523768	0.364680584194045	0.74430625100953	00
ENSG00000051108	HERPUD1	0.867747018348993	0.985174323884001	0.409015568062556	0.894201259893394	10
ENSG00000051128	HOMER3	0.383269699841154	0.938814669997466	0.363931756662736	0.741883379098692	00
ENSG00000051180	RAD51	0.172536581917334	0.261721154194272	0.330890526070579	0.62413180423195	00
ENSG00000051341	POLQ	0.155539941014901	0.15897324499475	0.373015977777123	0.776288160232596	00
ENSG00000051382	PIK3CB	0.207031197332329	0.677582274356468	0.341821653601117	0.658536585365854	00
ENSG00000051523	CYBA	0.639947849670927	0.964266319105029	0.492834582802472	0.931594249717332	10
ENSG00000051620	HEBP2	0.59814470807779	0.961207052604902	0.758468270962049	0.960264900662252	11
ENSG00000051825	MPHOSPH9	0.20115272359574	0.589587632598385	0.350900482727343	0.689953157809724	00
ENSG00000052126	PLEKHA5	0.201873908228855	0.597860323666775	0.345691839757236	0.672104668066548	00
ENSG00000052344	PRSS8	0.37126664415809	0.93655189891749	0.210480153046845	0.033031820384429	00
ENSG00000052723	SIKE1	0.28872907126969	0.909489156800985	0.307086515058511	0.54829591342271	00
ENSG00000052749	RRP12	0.222087167438343	0.799120234604106	0.308958554536237	0.554110806008722	00
ENSG00000052802	MSMO1	0.429756731815906	0.945820209261069	0.541911957087532	0.937732191891455	00
ENSG00000052841	TTC17	0.223998170530515	0.808207523261287	0.336472160669421	0.641818769181069	00
ENSG00000052850	ALX4	0.15596501465531	0.161109300894247	0.263150828649528	0.345097722500404	00
ENSG00000053108	FSTL4	0.136098080574163	0.0728612287752073	0.277769063901025	0.455742206428687	00
ENSG00000053254	FOXN3	0.206041559176649	0.66177908113392	0.313618147448388	0.570101760620255	00
ENSG00000053371	AKR7A2	0.616461257063656	0.962528510915608	0.398048864962781	0.86528832175739	10
ENSG00000053372	MRTO4	0.489032184613559	0.952409398645958	0.417607662592251	0.91083831368115	10
ENSG00000053438	NNAT	0.427547109239887	0.945367655045074	0.289348521407925	0.49370053303182	00
ENSG00000053501	USE1	0.703188994530563	0.969425437167373	0.354865874831841	0.705540300436117	10
ENSG00000053524	MCF2L2	0.146001408570186	0.113536801708845	0.236467127215299	0.0606525601679858	00
ENSG00000053702	NRIP2	0.284430634933878	0.907280692226929	0.254430944883581	0.225004038119851	00
ENSG00000053747	LAMA3	0.196139041089209	0.534376018246986	0.261745642390973	0.329752867065095	00
ENSG00000053770	AP5M1	0.234474604230854	0.847217696680062	0.409746184177978	0.895735745436925	00
ENSG00000053918	KCNQ1	0.162298541712518	0.194308678179646	0.266567575310862	0.382409949927314	00
ENSG00000054116	TRAPPC3	0.284066136324994	0.90715397704645	0.394401713929087	0.852447100629947	00
ENSG00000054118	THRAP3	0.261665568564981	0.890481879729192	0.282005344623304	0.472056210628332	00
ENSG00000054179	ENTPD2	0.281065943772804	0.905090329821513	0.264741266284763	0.363511549022775	00
ENSG00000054219	LY75	0.195882265217848	0.530791788856305	0.233626841985251	0.0555645291552254	00
ENSG00000054267	ARID4B	0.209080793125095	0.703776112378263	0.365375844084388	0.747294459699564	00
ENSG00000054277	OPN3	0.170292428149129	0.244831830853336	0.349889588434097	0.686238087546438	00
ENSG00000054356	PTPRN	0.263814314287935	0.892237790087252	0.259934166862152	0.306089484735907	00
ENSG00000054392	HHAT	0.167209034930467	0.224412584627638	0.258486665199133	0.285737360684865	00
ENSG00000054523	KIF1B	0.25979129927554	0.88883458238297	0.355064485948709	0.706267162009369	00
ENSG00000054598	FOXC1	0.540740095698841	0.956916838637269	0.297723415894785	0.521805847197545	10
ENSG00000054611	TBC1D22A	0.194717787127502	0.515549762861591	0.32082323137504	0.591180746244549	00
ENSG00000054654	SYNE2	0.21825701897893	0.779569892473118	0.294614638870701	0.510499111613633	00
ENSG00000054793	ATP9A	0.221046230354215	0.79414213822816	0.382311347371784	0.810127604587304	00
ENSG00000054796	SPO11	0.140285826008793	0.0889902610332718	0.247912355384768	0.135923114198029	00
ENSG00000054965	FAM168A	0.216701935357414	0.770772238514174	0.310223719724067	0.558471975448231	00
ENSG00000054983	GALC	0.20823792240015	0.693457876253575	0.252274056512621	0.192295267323534	00
ENSG00000055070	SZRD1	0.264666953021645	0.892925672495565	0.366838710363105	0.753593926667744	00
ENSG00000055118	KCNH2	0.266214789408243	0.894156619963072	0.251282347471326	0.179130996607979	00
ENSG00000055130	CUL1	0.226913684432972	0.821078165164187	0.388566502820073	0.831771926990793	00
ENSG00000055147	FAM114A2	0.219707423975913	0.786702146917201	0.322489978558482	0.595945727669197	00
ENSG00000055163	CYFIP2	0.222361395199061	0.800278773397053	0.324904730811597	0.603779680180908	00
ENSG00000055208	TAB2	0.219881771197636	0.78766156185511	0.372981722207166	0.775884348247456	00
ENSG00000055332	EIF2AK2	0.235952817745472	0.851290684624018	0.355210091503639	0.706751736391536	00
ENSG00000055483	USP36	0.255698927109662	0.884073712030701	0.317282693215672	0.580762397027944	00
ENSG00000055732	MCOLN3	0.215870801550966	0.76653633105246	0.225723266440363	0.044500080762397	00
ENSG00000055917	PUM2	0.235370996872785	0.849679591615075	0.404383962367591	0.883379098691649	00
ENSG00000055955	ITIH4	0.317355934266344	0.922160674848847	0.260313548677882	0.311500565336779	00
ENSG00000055957	ITIH1	0.17377979288682	0.271804062126643	0.241033922511495	0.0792279114844129	00
ENSG00000056050	HPF1	0.224042080454203	0.808334238441765	0.392951819385614	0.847843643999354	00
ENSG00000056097	ZFR	0.234208178507355	0.846330690416712	0.352476766577402	0.695445000807624	00
ENSG00000056558	TRAF1	0.274323469097531	0.900691502842041	0.250042699804748	0.162493942820223	00
ENSG00000056586	RC3H2	0.230969040605355	0.836483110676659	0.307236101983731	0.548780487804878	00
ENSG00000056736	IL17RB	0.213687946335821	0.751185692045907	0.187385501483324	0.0211597480213213	00
ENSG00000056972	TRAF3IP2	0.221416552977334	0.796133376778538	0.297363170851195	0.520675173639154	00
ENSG00000056998	GYG2	0.209678791600097	0.711324716701061	0.238352440046424	0.0667097399450816	00
ENSG00000057019	DCBLD2	0.219857838321965	0.787534846674632	0.193315623036527	0.0231788079470199	00
ENSG00000057149	SERPINB3	0.197712687644669	0.552713515079106	0.234801066840528	0.0579066386690357	00
ENSG00000057252	SOAT1	0.22836028264775	0.826888961297563	0.357961878609743	0.717331610402197	00
ENSG00000057294	PKP2	0.198105667735222	0.557076137721299	0.263069340228795	0.344290098530124	00
ENSG00000057468	MSH4	0.150425284212926	0.133557800224467	0.250372351335678	0.166451300274592	00
ENSG00000057593	F7	0.183132119095416	0.365482784837624	0.257517606456146	0.271684703602003	00
ENSG00000057608	GDI2	0.272590983414896	0.899261431519496	0.741981381771965	0.958891939912777	01
ENSG00000057657	PRDM1	0.190828707700068	0.458980485862206	0.272143176029923	0.422952673235342	00
ENSG00000057663	ATG5	0.197188433677519	0.546830310271171	0.37794108170203	0.794055887578743	00
ENSG00000058056	USP13	0.226139063718929	0.817855979146302	0.398570937829673	0.866822807300921	00
ENSG00000058063	ATP11B	0.220313571790113	0.79041309148836	0.324226662206209	0.601679857858181	00
ENSG00000058085	LAMC2	0.205953372360852	0.660149885956338	0.209040994011193	0.0314165724438701	00
ENSG00000058091	CDK14	0.181867938009047	0.351308786792658	0.256168509745716	0.251009529962849	00
ENSG00000058262	SEC61A1	0.885016003401082	0.989120596647478	0.409009023154223	0.894120497496366	10
ENSG00000058272	PPP1R12A	0.224523863199051	0.810904746388617	0.387886103163305	0.829349055079955	00
ENSG00000058335	RASGRF1	0.14817272358191	0.122913725064263	0.254582296864093	0.227830722015829	00
ENSG00000058404	CAMK2B	0.223130989810999	0.803953513630933	0.261608255753318	0.327653044742368	00
ENSG00000058453	CROCC	0.20898324505641	0.702418449730278	0.258261791954129	0.281780003230496	00
ENSG00000058600	POLR3E	0.247383879952143	0.873556352050976	0.382049151539327	0.809239218219997	00
ENSG00000058668	ATP2B4	0.325148994306189	0.924948408819377	0.318426125979489	0.584800516879341	00
ENSG00000058673	ZC3H11A	0.160065964110414	0.182542268563774	0.402365428062182	0.877241156517525	00
ENSG00000058729	RIOK2	0.227600857506184	0.824155533832953	0.379122552311599	0.798255532224196	00
ENSG00000058799	YIPF1	0.233463988577235	0.844285145360414	0.327405761755117	0.611048295913423	00
ENSG00000058804	NDC1	0.207202280164873	0.68011657796604	0.377342739163772	0.791794540461961	00
ENSG00000058866	DGKG	0.180346614547805	0.334274646102603	0.261445311308407	0.325714747213697	00
ENSG00000059145	UNKL	0.221757214995662	0.79781687846204	0.27479162350285	0.438136003876595	00
ENSG00000059377	TBXAS1	0.175830719981768	0.290250171970602	0.235939846530757	0.0598449361977064	00
ENSG00000059378	PARP12	0.226736733165456	0.820462691430434	0.222113606214557	0.0397350993377483	00
ENSG00000059573	ALDH18A1	0.230063340226209	0.833333333333333	0.387821887268628	0.829268292682927	00
ENSG00000059588	TARBP1	0.223248114021417	0.804514680858767	0.340251199732291	0.652721692779842	00
ENSG00000059691	GATB	0.207551605890527	0.684786937475109	0.324370651104095	0.602083669843321	00
ENSG00000059728	MXD1	0.286945448789545	0.908421128851236	0.256849801524151	0.261266354385398	00
ENSG00000059758	CDK17	0.214525633069717	0.757811085768075	0.339129380417359	0.650621870457115	00
ENSG00000059804	SLC2A3	0.62421968781531	0.963125882480721	0.245252463972736	0.107817800032305	10
ENSG00000059915	PSD	0.367115385576511	0.935755403497339	0.246772614167608	0.122274269100307	00
ENSG00000060069	CTDP1	0.218132447774422	0.778791499221607	0.298430493387062	0.524390243902439	00
ENSG00000060138	YBX3	0.794088382954211	0.97699214365881	0.496856091158597	0.932482636084639	10
ENSG00000060140	STYK1	0.163695886523091	0.202346041055719	0.270965438595992	0.415926344693911	00
ENSG00000060237	WNK1	0.285053049721398	0.907516020419246	0.344419646530148	0.667016637053788	00
ENSG00000060491	OGFR	0.869668639001711	0.985536367256797	0.301980949767881	0.532708770796317	10
ENSG00000060558	GNA15	0.233870630708504	0.845642808008399	0.263001369625085	0.342997900177677	00
ENSG00000060642	PIGV	0.242943682815901	0.866641323630571	0.34657382991642	0.674850589565498	00
ENSG00000060656	PTPRU	0.217328369434964	0.774229752724376	0.253364921962995	0.208851558714263	00
ENSG00000060688	SNRNP40	0.225161467851804	0.814000217226024	0.382385991469698	0.810450654175416	00
ENSG00000060709	RIMBP2	0.154982032615328	0.156294124036059	0.251299398445013	0.179373283799063	00
ENSG00000060718	COL11A1	0.154487096593293	0.153814126932406	0.251703870605626	0.1838152156356	00
ENSG00000060749	QSER1	0.214728347343786	0.75920495275334	0.264466201448154	0.360442577935713	00
ENSG00000060762	MPC1	0.36751413758366	0.935827812171898	0.501739505366949	0.933128735260863	00
ENSG00000060971	ACAA1	0.271448915257555	0.898211505738388	0.37889406105732	0.797447908253917	00
ENSG00000060982	BCAT1	0.201137558134277	0.589334202237428	0.247952264912802	0.136246163786141	00
ENSG00000061273	HDAC7	0.463103911558111	0.949893197205025	0.30145597316199	0.531335810046842	00
ENSG00000061337	LZTS1	0.204261321948421	0.628471090836682	0.25164610310978	0.183088354062349	00
ENSG00000061656	SPAG4	0.245971880724928	0.871492704826038	0.272425338906023	0.424567921175901	00
ENSG00000061676	NCKAP1	0.250924850461342	0.878118098548206	0.425473963537447	0.920772088515587	00
ENSG00000061794	MRPS35	0.227054760548933	0.821910864921618	0.412173079969988	0.900096914876434	00
ENSG00000061918	GUCY1B1	0.227138917851295	0.822309112631693	0.177620088964254	0.0181715393312873	00
ENSG00000061936	SFSWAP	0.228886095655579	0.828988812859781	0.369033879478521	0.761266354385398	00
ENSG00000061938	TNK2	0.412415068632002	0.943285905651497	0.266538795271433	0.382248425133258	00
ENSG00000061987	MON2	0.223692509677641	0.806723145432823	0.346009780990807	0.67323534162494	00
ENSG00000062038	CDH3	0.177892541091595	0.30972810542703	0.345360984791917	0.670731707317073	00
ENSG00000062096	ARSF	0.141743091423071	0.0949277723471272	0.260210465988199	0.309723792602164	00
ENSG00000062370	ZNF112	0.202648822689608	0.60658556895116	0.194553150415296	0.0237441447262154	00
ENSG00000062485	CS	0.797862523012288	0.977336084862967	0.955353479421367	0.978840251978679	11
ENSG00000062524	LTK	0.214483173017636	0.757449042395279	0.248834180953839	0.14609917622355	00
ENSG00000062598	ELMO2	0.234106908752895	0.846095362224395	0.357724943376925	0.716443224034889	00
ENSG00000062650	WAPL	0.224783562226984	0.812117591687484	0.39111695905692	0.842028751413342	00
ENSG00000062716	VMP1	0.239783376688274	0.86032366677528	0.617601120686988	0.950815700209982	01
ENSG00000062725	APPBP2	0.22263392465116	0.801781253394157	0.318838059579699	0.586092715231788	00
ENSG00000062822	POLD1	0.223144620559944	0.804080228811412	0.351350951365605	0.691487643353255	00
ENSG00000063046	EIF4B	0.858523540330661	0.983798559067376	0.747714469271623	0.95913422710386	11
ENSG00000063127	SLC6A16	0.210250721749463	0.717932008254589	0.250109364706979	0.163140041996447	00
ENSG00000063169	BICRA	0.214579884675713	0.758191231309511	0.330363291015077	0.622355031497335	00
ENSG00000063176	SPHK2	0.308155260401524	0.918666956301365	0.303042854908049	0.536585365853659	00
ENSG00000063177	RPL18	0.927986504151093	0.998841461207053	0.395446495755299	0.855758358908092	10
ENSG00000063180	CA11	0.395287842576787	0.940697295536005	0.270926338527202	0.415522532708771	00
ENSG00000063241	ISOC2	0.536085952573734	0.956409977915354	0.386877724671542	0.825957034404781	10
ENSG00000063244	U2AF2	0.878781156348238	0.987473299301256	0.376539202013168	0.788967856565983	10
ENSG00000063245	EPN1	0.673018449458864	0.967144563918757	0.266970669733836	0.386205782587627	10
ENSG00000063515	GSC2	0.161379907721164	0.18938488830962	0.239297996722069	0.070424810208367	00
ENSG00000063601	MTMR1	0.221153748833838	0.794630896781434	0.353849531878976	0.70150218058472	00
ENSG00000063660	GPC1	0.61993918077934	0.962745736939285	0.304531109282189	0.541673396866419	10
ENSG00000063854	HAGH	0.296966788264108	0.913688859925419	0.36681902177502	0.753513164270716	00
ENSG00000063978	RNF4	0.217724492626412	0.776510625972992	0.39938823988473	0.870134065579066	00
ENSG00000064012	CASP8	0.19761148094243	0.551754100141197	0.337009439485864	0.64416087869488	00
ENSG00000064042	LIMCH1	0.218004677796733	0.778067412476015	0.213499849530734	0.0349701179130997	00
ENSG00000064102	INTS13	0.220362604489333	0.790702726186597	0.40493360358305	0.884429009853012	00
ENSG00000064115	TM7SF3	0.233567092903105	0.84464718873321	0.336579484754902	0.642464868357293	00
ENSG00000064199	SPA17	0.194114182735965	0.507023641432244	0.374463453935601	0.781780003230496	00
ENSG00000064201	TSPAN32	0.191835585431089	0.47424061402556	0.262778622210764	0.340655790663867	00
ENSG00000064205	CCN5	0.513584078584565	0.954382535027696	0.077029251515937	0.00137296074947502	10
ENSG00000064225	ST3GAL6	0.202255409933611	0.602132435465769	0.255546710723118	0.241802616701664	00
ENSG00000064270	ATP2C2	0.168889238812185	0.23529198798016	0.258278522680094	0.28202229042158	00
ENSG00000064300	NGFR	0.33112002927321	0.9265051953224	0.244747415517471	0.103133581004684	00
ENSG00000064309	CDON	0.197550411972004	0.550993809058325	0.275382817012977	0.441124212566629	00
ENSG00000064313	TAF2	0.21056983505637	0.721317113790232	0.397212346315648	0.862380875464384	00
ENSG00000064393	HIPK2	0.26091079777582	0.8897577929836	0.237018129130171	0.0619447585204329	00
ENSG00000064419	TNPO3	0.221678162715137	0.797346222077405	0.394074295950773	0.851720239056695	00
ENSG00000064490	RFXANK	0.273778447438977	0.900329459469244	0.393985607236271	0.851235664674528	00
ENSG00000064545	TMEM161A	0.245580266229449	0.871040150610043	0.358944403808521	0.721046680665482	00
ENSG00000064547	LPAR2	0.404368408851639	0.942000651678071	0.277654227491636	0.455338394443547	00
ENSG00000064601	CTSA	0.874137472086524	0.986369067014228	0.421874541367477	0.91713778064933	10
ENSG00000064607	SUGP2	0.670608397272573	0.966854929220521	0.346910919342793	0.676142787917945	10
ENSG00000064651	SLC12A2	0.218051702789153	0.778338945005612	0.357271048550519	0.714908738491358	00
ENSG00000064652	SNX24	0.190217177045403	0.450291444915101	0.282403782541268	0.473752220965918	00
ENSG00000064655	EYA2	0.176169937365133	0.293472357988487	0.161815694669935	0.0138103698917784	00
ENSG00000064666	CNN2	0.720952069751267	0.971018428007675	0.345223755705154	0.669762558552738	10
ENSG00000064687	ABCA7	0.300903407626472	0.915390463777561	0.274255797017631	0.435228557583589	00
ENSG00000064692	SNCAIP	0.178285300074621	0.313221823974512	0.255132393979361	0.236149248909708	00
ENSG00000064726	BTBD1	0.271768306683329	0.898464936099345	0.421485124070362	0.916814731061218	00
ENSG00000064763	FAR2	0.181296285738208	0.345244560298324	0.363278015697636	0.739379744790826	00
ENSG00000064787	BCAS1	0.217396403543949	0.774646102603092	0.248983924667286	0.148360523340333	00
ENSG00000064835	POU1F1	0.153425436198147	0.148473987183665	0.251952639791404	0.187853335486997	00
ENSG00000064886	CHI3L2	0.19993547243342	0.576481662503168	0.258085057500474	0.279114844128574	00
ENSG00000064932	SBNO2	0.318969429916687	0.922649433402121	0.283732503475164	0.478194152802455	00
ENSG00000064933	PMS1	0.207087450611815	0.678360667607979	0.392203741167171	0.845986108867711	00
ENSG00000064961	HMG20B	0.834298552380725	0.980377249194454	0.363202005690724	0.739137457599742	10
ENSG00000064989	CALCRL	0.204410735171063	0.631114007458093	0.253480907510524	0.210386044257794	00
ENSG00000064995	TAF11	0.257068413965309	0.885666702871004	0.391127093899762	0.84210951381037	00
ENSG00000064999	ANKS1A	0.216409850630535	0.76932406502299	0.374112774402694	0.780649329672105	00
ENSG00000065000	AP3D1	0.300724009027597	0.915209442091163	0.399712939703381	0.870457115167178	00
ENSG00000065029	ZNF76	0.244256812385448	0.868940299047826	0.306491949350455	0.547246002261347	00
ENSG00000065054	NHERF2	0.737302986361014	0.972195068969263	0.263011729180323	0.343482474559845	10
ENSG00000065057	NTHL1	0.236787936045621	0.853300025343036	0.330561632819952	0.623001130673558	00
ENSG00000065135	GNAI3	0.252088336585563	0.879385250352992	0.388725527346659	0.832094976578905	00
ENSG00000065150	IPO5	0.328795001223274	0.926052641106405	0.400577421948038	0.872153125504765	00
ENSG00000065154	OAT	0.651100530296778	0.965135223199739	0.747927345433265	0.959214989500888	11
ENSG00000065183	WDR3	0.224680753058188	0.81155642445965	0.395519755206689	0.855919883702148	00
ENSG00000065243	PKN2	0.216674907860066	0.770591216827776	0.35012037980045	0.687126473913746	00
ENSG00000065268	WDR18	0.254878516370889	0.883059990586872	0.324689668581762	0.603133581004684	00
ENSG00000065308	TRAM2	0.243022177590593	0.866822345316969	0.31614498301874	0.577693425940882	00
ENSG00000065320	NTN1	0.195796505316839	0.5294703305456	0.256813957616368	0.260620255209175	00
ENSG00000065325	GLP2R	0.161058140600931	0.187556569276999	0.243249237600905	0.0921498950088838	00
ENSG00000065328	MCM10	0.163487979827668	0.200988378407733	0.321599635255607	0.593603618155387	00
ENSG00000065357	DGKA	0.348770917540074	0.931501393866985	0.277056885820228	0.451461799386206	00
ENSG00000065361	ERBB3	0.419112634228266	0.944209116252127	0.228644545096868	0.0475690518494589	00
ENSG00000065371	ROPN1	0.158188906262882	0.17280330183556	0.255283010065551	0.238249071232434	00
ENSG00000065427	KARS1	0.72328126678841	0.971163245356794	0.954122347371484	0.97762881602326	11
ENSG00000065457	ADAT1	0.219940543248218	0.787951196553347	0.322197406876383	0.595299628492974	00
ENSG00000065485	PDIA5	0.199336680737413	0.569747655769161	0.394926317037042	0.854223873364562	00
ENSG00000065491	TBC1D22B	0.211931586036659	0.735219579305601	0.254668613786175	0.229203682765304	00
ENSG00000065518	NDUFB4	0.890038252392488	0.990767893993701	0.966436141892984	0.986835729284445	11
ENSG00000065526	SPEN	0.240334257318805	0.86126497954455	0.3774674888121	0.792198352447101	00
ENSG00000065534	MYLK	0.314171822888588	0.92098403388726	0.224181891080822	0.0429655952188661	00
ENSG00000065548	ZC3H15	0.289390854116866	0.909869302342421	0.470988577445282	0.930302051364885	00
ENSG00000065559	MAP2K4	0.213324626011015	0.7481807320517	0.343550534224422	0.664028428363754	00
ENSG00000065600	PACC1	0.198813348169762	0.564081676984903	0.253467982074518	0.21014375706671	00
ENSG00000065609	SNAP91	0.154494363627154	0.153886535606966	0.24297039726044	0.0907769342594088	00
ENSG00000065613	SLK	0.257799494198633	0.886499402628435	0.370435332702359	0.766758197383298	00
ENSG00000065615	CYB5R4	0.204432163999006	0.631313131313131	0.357783871538762	0.716604748828945	00
ENSG00000065618	COL17A1	0.248848877794083	0.875366568914956	0.268434928676584	0.398400904538847	00
ENSG00000065665	SEC61A2	0.214653100126845	0.758716194200065	0.263192759513168	0.345582296882571	00
ENSG00000065675	PRKCQ	0.165983427053715	0.216320915245646	0.258399097078081	0.28396058795025	00
ENSG00000065717	TLE2	0.285563919834693	0.907751348611564	0.281241463952497	0.469633338717493	00
ENSG00000065802	ASB1	0.310174377313504	0.919463451721516	0.272742217197471	0.427394605071879	00
ENSG00000065833	ME1	0.2005391471113	0.582998443213497	0.410681304214392	0.897431755774511	00
ENSG00000065882	TBC1D1	0.213793910455112	0.752054596140618	0.334766569537698	0.63471167824261	00
ENSG00000065883	CDK13	0.219177106973634	0.784059230295789	0.272964447561701	0.428606041027298	00
ENSG00000065911	MTHFD2	0.310266318100001	0.919481553890156	0.941422394239487	0.972217735422387	01
ENSG00000065923	SLC9A7	0.193567009130506	0.499565547952645	0.25443196269512	0.225084800516879	00
ENSG00000065970	FOXJ2	0.324336044287596	0.9246406719525	0.354268308877665	0.70344047811339	00
ENSG00000065978	YBX1	0.894057989476588	0.992216067484885	0.971142232444987	0.989500888386367	11
ENSG00000065989	PDE4A	0.226732047555456	0.820426487093154	0.257054437065187	0.265142949442739	00
ENSG00000066027	PPP2R5A	0.233335871180322	0.843832591144419	0.390109427931346	0.838475205944113	00
ENSG00000066032	CTNNA2	0.104843698809185	0.00814597588791133	0.247316800584612	0.128735260862542	00
ENSG00000066044	ELAVL1	0.236590033288727	0.85290177763296	0.412996520529318	0.901873687611048	00
ENSG00000066056	TIE1	0.368059806225279	0.935972629521017	0.247409285954305	0.129946696817962	00
ENSG00000066117	SMARCD1	0.628301748593425	0.963451721516238	0.310049789602971	0.557260539492812	10
ENSG00000066135	KDM4A	0.222666154365397	0.801962275080555	0.331358481302578	0.625908576966564	00
ENSG00000066136	NFYC	0.224815874113181	0.812316715542522	0.349855344211562	0.686076562752383	00
ENSG00000066230	SLC9A3	0.177479882539442	0.305347380616198	0.267193676552966	0.388386367307382	00
ENSG00000066279	ASPM	0.166836287067457	0.222113609210383	0.416935513445092	0.910030689710871	00
ENSG00000066294	CD84	0.203281728255146	0.614586727489953	0.253360539185057	0.208770796317235	00
ENSG00000066322	ELOVL1	0.885004886699844	0.989102494478839	0.376522452640138	0.788725569374899	10
ENSG00000066336	SPI1	0.267839848703379	0.895459976105137	0.249511896247935	0.155709901469876	00
ENSG00000066382	MPPED2	0.173035527440188	0.266029470330546	0.129254568719979	0.00759166532062672	00
ENSG00000066405	CLDN18	0.193756895352631	0.502172260236776	0.261437701644222	0.325391697625586	00
ENSG00000066422	ZBTB11	0.232575835569706	0.841841352594041	0.39780898720832	0.864803747375222	00
ENSG00000066427	ATXN3	0.224117784214574	0.808678179645922	0.324855490291053	0.60369891778388	00
ENSG00000066455	GOLGA5	0.231296843801815	0.837768364650085	0.391182877708858	0.842271038604426	00
ENSG00000066468	FGFR2	0.218242406893734	0.77944317729264	0.254895908116106	0.232353416249394	00
ENSG00000066557	LRRC40	0.209088345544536	0.703920929727381	0.398481383770856	0.866257470521725	00
ENSG00000066583	ISOC1	0.255270441052361	0.883603055646066	0.371643557199606	0.771523178807947	00
ENSG00000066629	EML1	0.202919158743228	0.609717244125846	0.306790460943282	0.548053626231627	00
ENSG00000066651	TRMT11	0.193010025824545	0.491673002425691	0.367809841911712	0.75650137296075	00
ENSG00000066654	THUMPD1	0.237345047960376	0.854621483653742	0.368957482497216	0.760862542400258	00
ENSG00000066739	ATG2B	0.230035941307855	0.833206618152855	0.306739447309337	0.547811339040543	00
ENSG00000066777	ARFGEF1	0.216422057236833	0.769378371528909	0.353957034358687	0.701905992569859	00
ENSG00000066855	MTFR1	0.199110324654139	0.567340067340067	0.399267317045129	0.869891778387983	00
ENSG00000066923	STAG3	0.20363665437782	0.619184678324463	0.294188993797825	0.509126150864158	00
ENSG00000066926	FECH	0.226604959510024	0.819738604684841	0.348124495090915	0.680180907769343	00
ENSG00000066933	MYO9A	0.204658014600419	0.635711958292603	0.36556606323715	0.748586658052011	00
ENSG00000067048	DDX3Y	0.61893660626409	0.962709532602006	0.253728063029577	0.214262639315135	10
ENSG00000067057	PFKP	0.277179474622035	0.902483617537381	0.409526999276683	0.895251171054757	00
ENSG00000067064	IDI1	0.702176859396052	0.969316824155534	0.64814642962849	0.953561621708932	11
ENSG00000067066	SP100	0.220641057337416	0.79225951268962	0.2974931071677	0.521078985624293	00
ENSG00000067082	KLF6	0.865238382241329	0.984721769668006	0.315755545945754	0.576643514779519	10
ENSG00000067113	PLPP1	0.221169234602164	0.794721407624633	0.35190478391056	0.693345178484897	00
ENSG00000067141	NEO1	0.210805075254257	0.723905723905724	0.170245365779052	0.015910192214505	00
ENSG00000067167	TRAM1	0.430178727186983	0.945856413598349	0.595343562251615	0.945646906800194	00
ENSG00000067177	PHKA1	0.208702710284932	0.698906629014156	0.363328215630192	0.739622031981909	00
ENSG00000067182	TNFRSF1A	0.805758456755814	0.978241193294957	0.359293543249989	0.723227265385237	10
ENSG00000067191	CACNB1	0.291826085615995	0.911118351978567	0.275489079944216	0.44225488612502	00
ENSG00000067208	EVI5	0.194140970658016	0.507476195648239	0.311941410841253	0.564690680019383	00
ENSG00000067221	STOML1	0.257855347294594	0.886535606965715	0.2896379363611	0.495073493781295	00
ENSG00000067225	PKM	0.891261029382027	0.991129937366497	0.300192160253392	0.52867065094492	10
ENSG00000067248	DHX29	0.228794864791376	0.828608667318345	0.379308267081899	0.799143918591504	00
ENSG00000067334	DNTTIP2	0.509155377576676	0.95405669599218	0.414591760473627	0.906154094653529	10
ENSG00000067365	METTL22	0.226378572169521	0.818815394084211	0.340822237365737	0.654902277499596	00
ENSG00000067369	TP53BP1	0.220050444405898	0.788747691973498	0.322146661722806	0.594976578904862	00
ENSG00000067445	TRO	0.458947315745018	0.949531153832229	0.257236776601192	0.268373445323857	00
ENSG00000067533	RRP15	0.216145180657053	0.768002606712284	0.363981630086376	0.74196414149572	00
ENSG00000067560	RHOA	0.848677623338574	0.982223670395713	0.972212556302853	0.990308512356647	11
ENSG00000067596	DHX8	0.216864726636759	0.771749755620723	0.349604663049818	0.685107413988047	00
ENSG00000067606	PRKCZ	0.19666843505646	0.540548857753159	0.346868606582908	0.67598126312389	00
ENSG00000067646	ZFY	0.208876589446521	0.700934071901814	0.243693847817951	0.0955419156840575	00
ENSG00000067704	IARS2	0.258871199088856	0.88782086093914	0.708700391737041	0.95638830560491	01
ENSG00000067715	SYT1	0.144789411902667	0.108142355454183	0.203958100568632	0.0286706509449201	00
ENSG00000067798	NAV3	0.163730750321908	0.202527062742117	0.229099938705733	0.0481343886286545	00
ENSG00000067829	IDH3G	0.877025586627381	0.987020745085261	0.370095232368079	0.765223711839767	10
ENSG00000067836	ROGDI	0.646677762419409	0.964791281995583	0.294911163245728	0.511952834760136	10
ENSG00000067842	ATP2B3	0.148238975628584	0.123293870605699	0.267999231308278	0.396058795025036	00
ENSG00000067900	ROCK1	0.219093853911326	0.783588573911155	0.399186467222096	0.869164916814731	00
ENSG00000067955	CBFB	0.222618670744813	0.801618333876398	0.382398134874332	0.8106929413665	00
ENSG00000067992	PDK3	0.191796803173883	0.473715651135006	0.293935667153769	0.508480051687934	00
ENSG00000068001	HYAL2	0.803651337197918	0.978096375945838	0.323409007062781	0.599095461153287	10
ENSG00000068024	HDAC4	0.197408003117481	0.549147387857065	0.275719373261301	0.444354708447747	00
ENSG00000068028	RASSF1	0.643843677721625	0.964574055971906	0.335105103602591	0.636165401389113	10
ENSG00000068078	FGFR3	0.425966603716789	0.945096122515477	0.17286134649344	0.0166370537877564	00
ENSG00000068079	IFI35	0.37848086174136	0.937927663734115	0.282932280639524	0.476255855273785	00
ENSG00000068097	HEATR6	0.220113389724795	0.789073531009015	0.308911817862659	0.554030043611694	00
ENSG00000068120	COASY	0.892348368998403	0.991636798088411	0.389694259866137	0.835890809239218	10
ENSG00000068137	PLEKHH3	0.630771906358048	0.963596538865356	0.239520166810145	0.0712324341786465	10
ENSG00000068305	MEF2A	0.221123330280016	0.794395568589117	0.347671610156117	0.67872718462284	00
ENSG00000068323	TFE3	0.843417696898255	0.981409072806922	0.331126630626021	0.624858665805201	10
ENSG00000068366	ACSL4	0.226508332738908	0.819430867817965	0.251919614589945	0.187287998707802	00
ENSG00000068383	INPP5A	0.20616274941355	0.66364360450382	0.392943945722777	0.847682119205298	00
ENSG00000068394	GPKOW	0.26923964914319	0.896528004054886	0.367756709745406	0.756339848166694	00
ENSG00000068438	FTSJ1	0.329419369152027	0.926143151949604	0.354694952041685	0.704571151671782	00
ENSG00000068489	PRR11	0.175188038114581	0.284366967162666	0.562251023810349	0.941285737360685	00
ENSG00000068615	REEP1	0.200012987357486	0.577422975272438	0.254077937178002	0.219512195121951	00
ENSG00000068650	ATP11A	0.211940888132057	0.735346294486079	0.282249083078997	0.473429171377807	00
ENSG00000068697	LAPTM4A	0.863540175128704	0.984468339307049	0.828953832792638	0.965756743660152	11
ENSG00000068745	IP6K2	0.271035029772497	0.897758951522392	0.339662924228711	0.65199483120659	00
ENSG00000068784	SRBD1	0.187130217577418	0.41086492161761	0.354232150758558	0.703278953319335	00
ENSG00000068796	KIF2A	0.207547250960448	0.684678324463271	0.37426539486612	0.780891616863189	00
ENSG00000068831	RASGRP2	0.373281741625717	0.936932044458926	0.25548324458121	0.240752705540301	00
ENSG00000068878	PSME4	0.235993325668209	0.851399297635857	0.364914507542877	0.745517686964949	00
ENSG00000068903	SIRT2	0.55409176261751	0.958021070924297	0.335087046007613	0.636084638992085	10
ENSG00000068971	PPP2R5B	0.404250044008352	0.941964447340791	0.247537293450437	0.131642707155548	00
ENSG00000068976	PYGM	0.380098593631632	0.938108685420513	0.242433311004119	0.0869811015990955	00
ENSG00000068985	PAGE1	0.149388209543196	0.128344375656204	0.266156712184739	0.378614117267	00
ENSG00000069011	PITX1	0.29944184596427	0.914811194381087	0.269984935909623	0.408980778549507	00
ENSG00000069018	TRPC7	0.114530109775317	0.0191339922522719	0.24991547991703	0.160959457276692	00
ENSG00000069020	MAST4	0.195490459943496	0.526049020672677	0.325100310421356	0.604425779357131	00
ENSG00000069122	ADGRF5	0.245509653687053	0.870895333260925	0.253649267240114	0.213131965756744	00
ENSG00000069188	SDK2	0.165669246486082	0.214076246334311	0.25120214930834	0.17791956065256	00
ENSG00000069206	ADAM7	0.115626052173576	0.0210166177908113	0.247147697824507	0.126958488127928	00
ENSG00000069248	NUP133	0.227241954243899	0.822779769016328	0.405116492626749	0.884752059441124	00
ENSG00000069275	NUCKS1	0.820468571531514	0.979363527750625	0.962513061578054	0.984655144564691	11
ENSG00000069329	VPS35	0.35210085842311	0.932243582781217	0.951980037205404	0.975367468906477	01
ENSG00000069345	DNAJA2	0.652406869417983	0.965280040548858	0.400909457941959	0.873849135842352	10
ENSG00000069399	BCL3	0.567847290358195	0.958962383693567	0.277536786893851	0.454369245679212	10
ENSG00000069424	KCNAB2	0.255266430114703	0.883566851308787	0.267081294789209	0.387336456146018	00
ENSG00000069431	ABCC9	0.206218560702537	0.66453061076717	0.254665352879261	0.229042157971249	00
ENSG00000069482	GAL	0.208008230718223	0.690633937945766	0.384237587178752	0.816992408334679	00
ENSG00000069493	CLEC2D	0.220391281855932	0.790811339198436	0.242655215175169	0.0879502503634307	00
ENSG00000069535	MAOB	0.226471065194977	0.819322254806126	0.244487695951706	0.100468421902762	00
ENSG00000069667	RORA	0.189505795172921	0.440932623728323	0.252562256306605	0.19601033758682	00
ENSG00000069696	DRD4	0.219705372464505	0.786665942579921	0.242198141353587	0.0856889032466484	00
ENSG00000069702	TGFBR3	0.216352059693695	0.769016328156113	0.210518172783995	0.0331933451784849	00
ENSG00000069764	PLA2G10	0.144805396851188	0.108232866297382	0.168177404916502	0.0153448554353093	00
ENSG00000069812	HES2	0.204841067138919	0.638879837804569	0.248735510125373	0.145210789856243	00
ENSG00000069849	ATP1B3	0.345521294053765	0.930541978929076	0.949095884321043	0.973832983362946	01
ENSG00000069869	NEDD4	0.202715747352198	0.607382064371312	0.327717909335861	0.61193668228073	00
ENSG00000069943	PIGB	0.205646809513167	0.654737337533037	0.359348394762011	0.723550314973348	00
ENSG00000069956	MAPK6	0.214938342461339	0.760761739256363	0.63754795643774	0.952996284929737	01
ENSG00000069966	GNB5	0.214401498926776	0.756833568661526	0.359398007171021	0.723792602164432	00
ENSG00000069974	RAB27A	0.21202317897996	0.73621519858079	0.459335892686042	0.929171377806493	00
ENSG00000069998	HDHD5	0.233853472146452	0.845534194996561	0.379075765313177	0.798094007430141	00
ENSG00000070010	UFD1	0.238418460787422	0.857264400275153	0.659313730961808	0.953965433694072	01
ENSG00000070018	LRP6	0.213756720698311	0.751728757105101	0.301478619848668	0.53141657244387	00
ENSG00000070019	GUCY2C	0.144726475450748	0.107852720755947	0.243934097019156	0.0969148764335326	00
ENSG00000070031	SCT	0.202914817248907	0.609608631114007	0.255554087805449	0.24196414149572	00
ENSG00000070061	ELP1	0.235606291071971	0.850276963180189	0.349834064069689	0.685995800355355	00
ENSG00000070081	NUCB2	0.212966192340436	0.745320589406611	0.397193611788891	0.862300113067356	00
ENSG00000070087	PFN2	0.273722124880559	0.900202744288766	0.839838357383827	0.967291229203683	01
ENSG00000070159	PTPN3	0.208179119459591	0.692715687339343	0.272527115240235	0.425617832337264	00
ENSG00000070182	SPTB	0.196238627943304	0.535444046196734	0.271435074230588	0.418591503795833	00
ENSG00000070190	DAPP1	0.174715265589108	0.280257774881431	0.266260255766219	0.379664028428364	00
ENSG00000070214	SLC44A1	0.224784700731633	0.812135693856124	0.267985101600504	0.395978032628008	00
ENSG00000070269	TMEM260	0.196850128657764	0.542829731001774	0.338532070522868	0.648764335325472	00
ENSG00000070366	SMG6	0.199425257877411	0.57077947938163	0.274637147124353	0.437005330318204	00
ENSG00000070367	EXOC5	0.228217184729238	0.826382100575649	0.336334420863319	0.641253432401874	00
ENSG00000070371	CLTCL1	0.214246738966486	0.755765540711777	0.278295152459557	0.457842028751413	00
ENSG00000070388	FGF22	0.21097207808582	0.725933166793382	0.271118001871271	0.416895493458246	00
ENSG00000070404	FSTL3	0.714327535867464	0.970402954273922	0.296757839795944	0.519059925698595	10
ENSG00000070413	DGCR2	0.243519577529197	0.867872271098078	0.291065198983604	0.50040381198514	00
ENSG00000070423	RNF126	0.35950086322023	0.934071901813837	0.331377216571466	0.625989339363592	00
ENSG00000070444	MNT	0.268352549216915	0.895912530321133	0.360768884801786	0.7297690195445	00
ENSG00000070476	ZXDC	0.227677820121325	0.82446327069983	0.304640753246218	0.541996446454531	00
ENSG00000070495	JMJD6	0.452788596130444	0.948589841062959	0.352003112413187	0.693587465675981	00
ENSG00000070501	POLB	0.225829570016092	0.816606929510155	0.400741103225096	0.873041511872072	00
ENSG00000070540	WIPI1	0.234723107938999	0.847742659570617	0.331562045088965	0.6268777257309	00
ENSG00000070601	FRMPD1	0.161777341961772	0.191611455052315	0.271775803097928	0.420287514133419	00
ENSG00000070614	NDST1	0.272454494565005	0.899134716339017	0.293826828318914	0.50823776449685	00
ENSG00000070669	ASNS	0.331352606710597	0.926595706165599	0.523109367755317	0.935390082377645	00
ENSG00000070718	AP3M2	0.268549900009486	0.89611165417617	0.357090042758082	0.714424164109191	00
ENSG00000070729	CNGB1	0.132543794263625	0.0598457695231889	0.255062446027001	0.234776288160233	00
ENSG00000070731	ST6GALNAC2	0.200848600475674	0.586311140074581	0.209053936431528	0.0314973348408981	00
ENSG00000070748	CHAT	0.131502123948501	0.0567865030230622	0.26248343960743	0.337425294782749	00
ENSG00000070756	PABPC1	0.876009621540334	0.986731110387024	0.984772507519347	0.995800355354547	11
ENSG00000070759	TESK2	0.192017661717195	0.47699214365881	0.302064421031589	0.533112582781457	00
ENSG00000070761	CFAP20	0.236602912143498	0.85297418630752	0.418246932833553	0.91164593765143	00
ENSG00000070770	CSNK2A2	0.288962455682969	0.909615871981463	0.365455101081885	0.747859796478759	00
ENSG00000070778	PTPN21	0.221899305186766	0.798359943521234	0.261416861341677	0.32523017283153	00
ENSG00000070785	EIF2B3	0.204247911293816	0.628199558307085	0.407787848127739	0.891051526409304	00
ENSG00000070808	CAMK2A	0.24199092194613	0.864831106766591	0.263805279399349	0.352850912615086	00
ENSG00000070814	TCOF1	0.239004041662236	0.858821186778176	0.356234081465148	0.711435955419157	00
ENSG00000070831	CDC42	0.468962125111173	0.950472466601499	0.3467604697451	0.675254401550638	10
ENSG00000070882	OSBPL3	0.193510568650582	0.498950074218891	0.204562129915922	0.0291552253270877	00
ENSG00000070915	SLC12A3	0.137558476985484	0.0784004923789871	0.255133006379309	0.236230011306736	00
ENSG00000070961	ATP2B1	0.225853796544393	0.816769849027914	0.392169001193295	0.845743821676627	00
ENSG00000071051	NCK2	0.217037631668249	0.772727272727273	0.384446903158059	0.817961557099015	00
ENSG00000071054	MAP4K4	0.258160128070535	0.886825241663951	0.31557617857821	0.576320465191407	00
ENSG00000071073	MGAT4A	0.208730302509581	0.699268672386952	0.246001204560424	0.114359554191568	00
ENSG00000071082	RPL31	0.890749125307148	0.990948915680099	0.390947060624369	0.841544177031174	10
ENSG00000071127	WDR1	0.746683490917683	0.972846747040295	0.405939443678438	0.886690356969795	10
ENSG00000071189	SNX13	0.215054739779498	0.761540132507875	0.279132702004013	0.461960910999839	00
ENSG00000071203	MS4A12	0.152338793332321	0.14338727779588	0.246761288445745	0.122031981909223	00
ENSG00000071205	ARHGAP10	0.202290981597752	0.602422070164006	0.298317223185211	0.523905669520271	00
ENSG00000071242	RPS6KA2	0.206389757843263	0.667209731725861	0.271963427210586	0.421498950088839	00
ENSG00000071243	ING3	0.22265264655888	0.801835559900076	0.361277994839154	0.731626554676143	00
ENSG00000071246	VASH1	0.258581850096981	0.887314000217226	0.246584321061069	0.119447585204329	00
ENSG00000071282	LMCD1	0.276348468927722	0.901904348140907	0.244694452580011	0.102568244225489	00
ENSG00000071462	BUD23	0.289143909986548	0.909724484993302	0.421378644211655	0.916572443870134	00
ENSG00000071537	SEL1L	0.271261413535588	0.89803048405199	0.335714965564507	0.638749798094008	00
ENSG00000071539	TRIP13	0.189184767077497	0.43655189891749	0.408531505837913	0.892909061540946	00
ENSG00000071553	ATP6AP1	0.896550859649329	0.993193584591434	0.407731587137152	0.890647714424164	10
ENSG00000071564	TCF3	0.249309495297594	0.87589153180551	0.342225909131098	0.659505734130189	00
ENSG00000071575	TRIB2	0.381806278745509	0.938525035299229	0.263434302538716	0.34840898077855	00
ENSG00000071626	DAZAP1	0.415989810195693	0.943738459867492	0.392135991986926	0.845420772088516	00
ENSG00000071655	MBD3	0.743186325565092	0.972611418847978	0.310757348955215	0.560733322565014	10
ENSG00000071677	PRLH	0.18466167531497	0.382516925527678	0.25411484738259	0.220400581489259	00
ENSG00000071794	HLTF	0.223503914738558	0.805908547844032	0.414162567703459	0.90494265869811	00
ENSG00000071859	FAM50A	0.884259746748937	0.988921472792441	0.391210879237245	0.842432563398482	10
ENSG00000071889	FAM3A	0.79839157259172	0.977408493537526	0.32619580338926	0.607575512841221	10
ENSG00000071894	CPSF1	0.847962601042916	0.982096955215235	0.362201641122814	0.735422387336456	10
ENSG00000071967	CYBRD1	0.636468542880479	0.964012888744072	0.240229600156445	0.0748667420449038	10
ENSG00000071991	CDH19	0.201967875832537	0.598946453785163	0.247081578653113	0.12607010176062	00
ENSG00000071994	PDCD2	0.631185700016808	0.963614641033996	0.381061969754679	0.805685672750767	10
ENSG00000072041	SLC6A15	0.172324318372594	0.259748017812534	0.249446875417975	0.154821515102568	00
ENSG00000072042	RDH11	0.388836363156393	0.939466348068499	0.435254886294879	0.92497173316104	00
ENSG00000072062	PRKACA	0.641763164384267	0.964429238622787	0.300838619289657	0.529720562106283	10
ENSG00000072071	ADGRL1	0.290151294193545	0.910394265232975	0.297305297717872	0.520352124051042	00
ENSG00000072080	SPP2	0.134987692481379	0.0689692625176496	0.264418454871326	0.35979647875949	00
ENSG00000072110	ACTN1	0.429513090289448	0.94574780058651	0.572157821277319	0.942335648522048	00
ENSG00000072121	ZFYVE26	0.220791215081669	0.793037905941132	0.289363130523074	0.493781295428848	00
ENSG00000072133	RPS6KA6	0.183651546312939	0.371547011331958	0.218149743467874	0.0374737522209659	00
ENSG00000072134	EPN2	0.21580808610525	0.766282900691503	0.296156131318053	0.516394766596673	00
ENSG00000072135	PTPN18	0.506811282913489	0.953857572137142	0.305785853910694	0.545630754320788	10
ENSG00000072163	LIMS2	0.461426731137877	0.949748379855907	0.256574042559068	0.256743660151833	00
ENSG00000072182	ASIC4	0.170074967179283	0.243329350856233	0.261536411915461	0.327006945566144	00
ENSG00000072195	SPEG	0.415857114286574	0.943702255530212	0.274510961449256	0.436439993539008	00
ENSG00000072210	ALDH3A2	0.385497699136871	0.939104304695702	0.387562895726804	0.82797609433048	00
ENSG00000072274	TFRC	0.280493032861012	0.904746388617356	0.970509861001944	0.989339363592311	01
ENSG00000072310	SREBF1	0.658536939583364	0.965823105608052	0.314961555361332	0.574462930059764	10
ENSG00000072315	TRPC5	0.103822030127252	0.0074580934795988	0.256704674097335	0.258358908092392	00
ENSG00000072364	AFF4	0.241499137507472	0.863889793997321	0.275178740661186	0.440074301405266	00
ENSG00000072401	UBE2D1	0.243291900258031	0.867455921219362	0.362609848340929	0.736795348085931	00
ENSG00000072415	PALS1	0.21536168569569	0.763694290576011	0.331461063770601	0.62607010176062	00
ENSG00000072422	RHOBTB1	0.205682863906696	0.655461424278629	0.295625689527976	0.514698756259086	00
ENSG00000072501	SMC1A	0.253380360733054	0.881068752036494	0.365006303778278	0.745840736553061	00
ENSG00000072506	HSD17B10	0.890799754093494	0.990985120017378	0.434362969320492	0.924729445969956	10
ENSG00000072518	MARK2	0.232878904636523	0.842547337170993	0.286017684609085	0.484493619770635	00
ENSG00000072571	HMMR	0.174452414822331	0.277669164765939	0.415620688636207	0.908011629785172	00
ENSG00000072609	CHFR	0.213011568931861	0.745664530610767	0.374779608584732	0.783233726376999	00
ENSG00000072657	TRHDE	0.147598803433391	0.120144093262373	0.230625426475055	0.0504764981424649	00
ENSG00000072682	P4HA2	0.210441058480443	0.719887042467688	0.352779809902649	0.696494911968987	00
ENSG00000072694	FCGR2B	0.210688633870604	0.722584265595018	0.272216710572264	0.423356485220481	00
ENSG00000072736	NFATC3	0.200548646190568	0.583125158393976	0.273856994372623	0.432967210466807	00
ENSG00000072778	ACADVL	0.914004371337225	0.99723036819811	0.397388607687172	0.863269261831691	10
ENSG00000072786	STK10	0.227346088732655	0.823087505883205	0.336693139020935	0.642949442739461	00
ENSG00000072803	FBXW11	0.218735659151507	0.781923174396293	0.365597908543102	0.748667420449039	00
ENSG00000072818	ACAP1	0.271464787265363	0.898247710075667	0.26128827269702	0.323372637699887	00
ENSG00000072832	CRMP1	0.200845178773107	0.586238731400022	0.265671393401194	0.372960749475044	00
ENSG00000072840	EVC	0.210158285545869	0.716592447775243	0.258855798675423	0.292117590050073	00
ENSG00000072849	DERL2	0.272964722762923	0.899623474892292	0.413766383016521	0.904215797124859	00
ENSG00000072858	SIDT1	0.176671236639762	0.297853082799319	0.306149174394728	0.54635761589404	00
ENSG00000072864	NDE1	0.207218182622403	0.680424314832917	0.326088717649578	0.607171700856081	00
ENSG00000073008	PVR	0.270378004439651	0.897378805980957	0.278578319515494	0.459376514294944	00
ENSG00000073050	XRCC1	0.228366475797269	0.826925165634843	0.299127040881457	0.52592472944597	00
ENSG00000073060	SCARB1	0.230425772037274	0.834690995981319	0.303527505437672	0.537877564206106	00
ENSG00000073067	CYP2W1	0.200580743046943	0.583505303935412	0.266307917983799	0.380229365207559	00
ENSG00000073111	MCM2	0.230759555752111	0.835921943448825	0.463284762640081	0.929736714585689	00
ENSG00000073282	TP63	0.145327917560038	0.110568046051917	0.259367077411544	0.299063156194476	00
ENSG00000073331	ALPK1	0.205988080251008	0.66081966619601	0.296826625946583	0.519140688095623	00
ENSG00000073350	LLGL2	0.248019818495349	0.874497664820246	0.303895569109139	0.539331287352609	00
ENSG00000073417	PDE8A	0.212708271746467	0.74260526411064	0.383791040736702	0.815700209982232	00
ENSG00000073464	CLCN4	0.199606034374483	0.572734513594729	0.232432604454152	0.0525763204651915	00
ENSG00000073536	NLE1	0.237407220438955	0.85476630100286	0.290835772212658	0.499434663220804	00
ENSG00000073578	SDHA	0.422264784681437	0.944661670468122	0.406085572953928	0.887336456146018	00
ENSG00000073584	SMARCE1	0.605293087155207	0.961840628507295	0.414689281668449	0.906315619447585	10
ENSG00000073598	FNDC8	0.161536814819567	0.190362405416169	0.254304716536293	0.22346955257632	00
ENSG00000073605	GSDMB	0.253956066291931	0.881792838782086	0.26726048032328	0.389355516071717	00
ENSG00000073614	KDM5A	0.222491889530444	0.800984757974005	0.335788024622039	0.639153610079147	00
ENSG00000073670	ADAM11	0.245326605517381	0.870569494225408	0.26977050687154	0.407930867388144	00
ENSG00000073711	PPP2R3A	0.195792866589467	0.52939792187104	0.264483641468621	0.360927152317881	00
ENSG00000073712	FERMT2	0.289682775062408	0.910140834872018	0.336997317789184	0.644080116297852	00
ENSG00000073734	ABCB11	0.130832384365838	0.054596140617646	0.251146071050574	0.177273461476337	00
ENSG00000073737	DHRS9	0.192768193078922	0.488215488215488	0.255603462758295	0.242771765465999	00
ENSG00000073754	CD5L	0.138409799767576	0.0818218022519098	0.255121511650768	0.235906961718624	00
ENSG00000073756	PTGS2	0.306469051661454	0.917942869555773	0.184522757053809	0.0202713616540139	00
ENSG00000073792	IGF2BP2	0.191414376161766	0.468031570182108	0.347057822104608	0.676627362300113	00
ENSG00000073803	MAP3K13	0.199482639924837	0.57170268998226	0.262528136490852	0.337829106767889	00
ENSG00000073849	ST6GAL1	0.222105438884842	0.799228847615944	0.260044971284719	0.307462445485382	00
ENSG00000073861	TBX21	0.195807516057264	0.529615147894718	0.262791719451992	0.340978840251979	00
ENSG00000073910	FRY	0.20124965335141	0.590728069222693	0.251247700943489	0.1783233726377	00
ENSG00000073921	PICALM	0.289458714047239	0.90994171101698	0.341748446026529	0.658213535777742	00
ENSG00000073969	NSF	0.211679963578536	0.732739582201948	0.407817599017555	0.89121305120336	00
ENSG00000074047	GLI2	0.178528350064605	0.315882842764563	0.25105690605246	0.17598126312389	00
ENSG00000074054	CLASP1	0.212857776670388	0.744252561456863	0.355429333909419	0.708043934743983	00
ENSG00000074071	MRPS34	0.906275882101341	0.995872705550125	0.355475468230347	0.708205459538039	10
ENSG00000074181	NOTCH3	0.568863808329972	0.959107201042685	0.255169056464441	0.236956872879987	10
ENSG00000074201	CLNS1A	0.217817056716454	0.777053691032186	0.669865065971204	0.954369245679212	01
ENSG00000074266	EED	0.221299156904321	0.795572209550704	0.328971534802986	0.617105475690519	00
ENSG00000074276	CDHR2	0.156030643290453	0.161453242098403	0.275483377956745	0.442093361330964	00
ENSG00000074317	SNCB	0.26286661023136	0.8915318055103	0.267152769406654	0.388144080116298	00
ENSG00000074319	TSG101	0.231463232450488	0.83823902103472	0.420940095517664	0.916168631884994	00
ENSG00000074356	NCBP3	0.239347581164418	0.859472864849209	0.312633518292742	0.56679050234211	00
ENSG00000074370	ATP2A3	0.315144031610619	0.921309872922776	0.2612244864673	0.322161201744468	00
ENSG00000074410	CA12	0.293588971854052	0.912041562579197	0.288356172238706	0.490873849135842	00
ENSG00000074416	MGLL	0.219977344313497	0.788204626914304	0.353620028406944	0.700533031820384	00
ENSG00000074582	BCS1L	0.827087851744293	0.979834184135259	0.375253307261736	0.784687449523502	10
ENSG00000074590	NUAK1	0.22392232725103	0.807827377719851	0.326215741949666	0.607737037635277	00
ENSG00000074603	DPP8	0.225943342837362	0.817041381557511	0.397767223272806	0.864642222581166	00
ENSG00000074621	SLC24A1	0.204692835460029	0.636562760218674	0.263383700862981	0.34800516879341	00
ENSG00000074657	ZNF532	0.227897408727222	0.825205459614062	0.195599463015862	0.0240671943143272	00
ENSG00000074660	SCARF1	0.359020896679078	0.933908982296079	0.257585153416803	0.272411565175254	00
ENSG00000074695	LMAN1	0.412204255825377	0.943267803482857	0.26632595634693	0.380471652398643	00
ENSG00000074696	HACD3	0.263565801491495	0.892092972738134	0.365434602250488	0.747617509287676	00
ENSG00000074706	IPCEF1	0.167715447441587	0.227327033778647	0.242458411228214	0.0870618639961234	00
ENSG00000074755	ZZEF1	0.228610570480615	0.827848376235473	0.27296646047065	0.428767565821354	00
ENSG00000074771	NOX3	0.119740706586242	0.0274971941638609	0.245023905246225	0.105556452915523	00
ENSG00000074800	ENO1	0.907463479271597	0.996144238079722	0.965204136075752	0.986108867711194	11
ENSG00000074803	SLC12A1	0.125504416989183	0.0398066688389269	0.237730183173158	0.0644483928282992	00
ENSG00000074842	MYDGF	0.280387276874971	0.904637775605518	0.392813243611833	0.847520594411242	00
ENSG00000074964	ARHGEF10L	0.222410922489591	0.800495999420731	0.275305766333748	0.440639638184461	00
ENSG00000074966	TXK	0.168295400204896	0.231074182687086	0.23103922331059	0.0510418349216605	00
ENSG00000075043	KCNQ2	0.212733465983344	0.742985409652076	0.256750182686027	0.259408819253756	00
ENSG00000075073	TACR2	0.250951423046043	0.878154302885486	0.255810978044711	0.245679211759005	00
ENSG00000075089	ACTR6	0.220048756738169	0.788711487636219	0.403478026459322	0.880067840413503	00
ENSG00000075131	TIPIN	0.190636698954487	0.456192751891677	0.392198892802499	0.845905346470683	00
ENSG00000075142	SRI	0.40153845826657	0.941566199630716	0.367842117622053	0.756582135357777	00
ENSG00000075151	EIF4G3	0.209872722481247	0.713515079106477	0.353724792236364	0.701017606202552	00
ENSG00000075188	NUP37	0.206448880138551	0.668151044495131	0.929940552252231	0.97092553706994	01
ENSG00000075213	SEMA3A	0.15998984982404	0.182089714347779	0.187058480224988	0.0210789856242933	00
ENSG00000075218	GTSE1	0.170987001114214	0.25000905108432	0.382273238824535	0.809966079793248	00
ENSG00000075223	SEMA3C	0.206192906264038	0.664078056551175	0.320885270373977	0.591584558229688	00
ENSG00000075234	TTC38	0.268236624938695	0.895822019477934	0.324206368886511	0.601518333064125	00
ENSG00000075239	ACAT1	0.345829182403206	0.930632489772275	0.550080912446367	0.939347439832014	00
ENSG00000075240	GRAMD4	0.220774274084029	0.792929292929293	0.294719286918433	0.511064448392828	00
ENSG00000075275	CELSR1	0.183087871233969	0.36484920893523	0.253002413379054	0.202955903731223	00
ENSG00000075290	WNT8B	0.152726563145744	0.145016472973462	0.26147891408452	0.326118559198837	00
ENSG00000075292	ZNF638	0.228578862654143	0.827775967560914	0.412772186941305	0.901550638022936	00
ENSG00000075303	SLC25A40	0.215678099046891	0.765504507439991	0.293505407592957	0.507591665320627	00
ENSG00000075340	ADD2	0.173694351906959	0.271061873212411	0.269368269862251	0.40575028266839	00
ENSG00000075388	FGF4	0.164965015053549	0.20955070417436	0.258593401025541	0.287271846228396	00
ENSG00000075391	RASAL2	0.200131154936689	0.578617718402665	0.264922313447363	0.365126796963334	00
ENSG00000075399	VPS9D1	0.347855610899797	0.931229861337388	0.262398650746626	0.33661767081247	00
ENSG00000075407	ZNF37A	0.223367140135844	0.805093950255241	0.253049091939271	0.203925052495558	00
ENSG00000075413	MARK3	0.22638532096111	0.818851598421491	0.375060244181768	0.784041350347278	00
ENSG00000075415	SLC25A3	0.9038849387719	0.99542015133413	0.975220960722888	0.991600710709094	11
ENSG00000075420	FNDC3B	0.206951015469547	0.676532348575359	0.390471822146889	0.839848166693588	00
ENSG00000075426	FOSL2	0.773702917280778	0.974982802939792	0.275757626800705	0.444677758035859	10
ENSG00000075461	CACNG4	0.160164093925617	0.183012924948409	0.263636261904249	0.350912615086416	00
ENSG00000075539	FRYL	0.208954301982726	0.702002099851562	0.371228923925731	0.769988693264416	00
ENSG00000075568	TMEM131	0.213567165805226	0.750099561927519	0.389848995739707	0.836940720400581	00
ENSG00000075618	FSCN1	0.571804076824275	0.959396835740922	0.281617675186409	0.471410111452108	10
ENSG00000075624	ACTB	0.920795818514313	0.99815357879874	0.985542329328127	0.996042642545631	11
ENSG00000075643	MOCOS	0.182869756652099	0.362676948698454	0.346016362945627	0.673316104021967	00
ENSG00000075651	PLD1	0.198209197805937	0.558288983020166	0.256521872229433	0.256016798578582	00
ENSG00000075673	ATP12A	0.148138507222245	0.122696499040585	0.260066676580375	0.308350831852689	00
ENSG00000075702	WDR62	0.203443199726438	0.61677708989537	0.281416585563033	0.470521725084801	00
ENSG00000075711	DLG1	0.211133135114915	0.727562361970964	0.344943191009261	0.668551122597319	00
ENSG00000075785	RAB7A	0.265182213477251	0.893197205025162	0.389859117393515	0.83702148279761	00
ENSG00000075790	BCAP29	0.237230982365596	0.854205133775026	0.380655670233986	0.804151187207236	00
ENSG00000075826	SEC31B	0.248888369904157	0.875438977589515	0.248874752655586	0.146745275399774	00
ENSG00000075856	SART3	0.240509952664199	0.861735635929184	0.394912412951109	0.854143110967534	00
ENSG00000075884	ARHGAP15	0.153827431474819	0.150429021396763	0.243092335551593	0.0912615086415764	00
ENSG00000075891	PAX2	0.119876549438324	0.0278411353680171	0.266998959167756	0.386286544984655	00
ENSG00000075914	EXOSC7	0.216170231942599	0.768056913218204	0.366622918456075	0.752624777903408	00
ENSG00000075945	KIFAP3	0.210542600585032	0.720955070417436	0.314964851669962	0.574543692456792	00
ENSG00000075975	MKRN2	0.237604427419297	0.855327468230694	0.391573725113721	0.843401712162817	00
ENSG00000076003	MCM6	0.232743810347394	0.842203395966837	0.832039085697713	0.96624131804232	01
ENSG00000076043	REXO2	0.601295047803521	0.961460482965859	0.601054925137038	0.947342917137781	10
ENSG00000076053	RBM7	0.246676820105367	0.872488324101227	0.389877063941936	0.837344532385721	00
ENSG00000076067	RBMS2	0.235437935081441	0.849896817638753	0.282564819666283	0.474236795348086	00
ENSG00000076108	BAZ2A	0.634834027543505	0.963904275732233	0.289763074601061	0.495881117751575	10
ENSG00000076242	MLH1	0.223234163305076	0.804424170015568	0.426880426708714	0.921741237279923	00
ENSG00000076248	UNG	0.236122306390628	0.851815647514572	0.412625847007231	0.901146826037797	00
ENSG00000076258	FMO4	0.203545165631307	0.618026139531516	0.263517182562657	0.349458891939913	00
ENSG00000076321	KLHL20	0.214038907529479	0.754136345534195	0.324976831846305	0.604345016960104	00
ENSG00000076344	RGS11	0.472723919104838	0.950870714311575	0.26108812889906	0.321111290583105	10
ENSG00000076356	PLXNA2	0.215965537642713	0.767079396111654	0.237041463441947	0.0621062833144888	00
ENSG00000076382	SPAG5	0.24318319413847	0.867274899532964	0.378093528243536	0.794701986754967	00
ENSG00000076554	TPD52	0.203585694464282	0.618424387241592	0.43151297591493	0.923760297205621	00
ENSG00000076555	ACACB	0.274310846166439	0.900673400673401	0.218413687212349	0.0378775642061057	00
ENSG00000076604	TRAF4	0.513269660979045	0.954328228521777	0.252805388389432	0.199725407850105	10
ENSG00000076650	GPATCH1	0.211703927381125	0.732938706056986	0.337327629400041	0.645372314650299	00
ENSG00000076662	ICAM3	0.226533309128235	0.819485174323884	0.382757544425394	0.811985139718947	00
ENSG00000076685	NT5C2	0.203196327572412	0.613373882191087	0.381785162023479	0.808350831852689	00
ENSG00000076706	MCAM	0.772908611190946	0.974837985590674	0.106942996378352	0.00444193183653696	10
ENSG00000076716	GPC4	0.209081838770512	0.703830418884182	0.272477894784934	0.424890970764012	00
ENSG00000076770	MBNL3	0.199366149965533	0.570200209985156	0.251752766340403	0.184542077208852	00
ENSG00000076864	RAP1GAP	0.291221780110214	0.910937330292169	0.303734972880783	0.538927475367469	00
ENSG00000076924	XAB2	0.877095609138624	0.98707505159118	0.29673959714123	0.518979163301567	10
ENSG00000076928	ARHGEF1	0.348757766179968	0.931483291698345	0.285454742964213	0.482878371830076	00
ENSG00000076944	STXBP2	0.491729566972581	0.952662829006915	0.348166614189368	0.680423194960427	10
ENSG00000076984	MAP2K7	0.773530096822595	0.974964700771152	0.274030404189168	0.433694072040058	10
ENSG00000077009	NMRK2	0.238575152726257	0.857680750153869	0.256532578913508	0.256178323372638	00
ENSG00000077044	DGKD	0.233424289817086	0.844122225842656	0.317360851290002	0.581085446616056	00
ENSG00000077080	ACTL6B	0.194666321009038	0.51475326744144	0.259711941787709	0.303101276045873	00
ENSG00000077092	RARB	0.161136489034499	0.188045327830274	0.257451222386727	0.271038604425779	00
ENSG00000077097	TOP2B	0.257111845970103	0.885684805039644	0.545016831472558	0.938782103052819	00
ENSG00000077147	TM9SF3	0.311791547084601	0.920169436298469	0.413122643947363	0.901954450008076	00
ENSG00000077150	NFKB2	0.725054944518353	0.971289960537272	0.281850696816687	0.47173316104022	10
ENSG00000077157	PPP1R12B	0.326026246459414	0.925256145686253	0.262077713513308	0.333144887740268	00
ENSG00000077232	DNAJC10	0.236299245166412	0.852141486550089	0.376661257970354	0.789775480536262	00
ENSG00000077235	GTF3C1	0.236508672708052	0.852666449440643	0.344194300549723	0.666370537877564	00
ENSG00000077238	IL4R	0.351099266924199	0.931917743745701	0.295965379327894	0.515829429817477	00
ENSG00000077254	USP33	0.23161829246054	0.838836392599833	0.378181514570059	0.795105798740107	00
ENSG00000077264	PAK3	0.172719486295405	0.263404655877774	0.254915556420602	0.23251494104345	00
ENSG00000077274	CAPN6	0.193819686264199	0.503059266500127	0.244604867390103	0.101841382652237	00
ENSG00000077279	DCX	0.136596503570512	0.074635241301908	0.252844174231653	0.200452269423356	00
ENSG00000077312	SNRPA	0.480864879158376	0.951739618406285	0.421125186969848	0.91633015667905	10
ENSG00000077327	SPAG6	0.134643166854439	0.0677021107128634	0.253103659201327	0.204974963656921	00
ENSG00000077348	EXOSC5	0.238219560900791	0.856775641721878	0.36222567328838	0.735583912130512	00
ENSG00000077380	DYNC1I2	0.241783889915775	0.864414756887875	0.44050440930233	0.926102406719431	00
ENSG00000077420	APBB1IP	0.206425647621812	0.667825205459614	0.259230107903217	0.297447908253917	00
ENSG00000077454	LRCH4	0.829180516182223	0.980051410158937	0.312267486215919	0.565821353577774	10
ENSG00000077463	SIRT6	0.254025470587091	0.881973860468484	0.279913096481501	0.464222258116621	00
ENSG00000077498	TYR	0.116925390106501	0.0227544259802325	0.256741856971569	0.2592472944597	00
ENSG00000077514	POLD3	0.196559038044918	0.539336012454292	0.381128983919044	0.805927959941851	00
ENSG00000077522	ACTN2	0.246144356944615	0.871854748198834	0.253729715387498	0.214343401712163	00
ENSG00000077549	CAPZB	0.253182423515808	0.880761015169617	0.418809587562952	0.913018898400905	00
ENSG00000077585	GPR137B	0.20913049561688	0.704554505629774	0.311415377105074	0.563317719269908	00
ENSG00000077616	NAALAD2	0.193689232976373	0.501357662647985	0.259410113646847	0.299386205782588	00
ENSG00000077684	JADE1	0.232406353803394	0.841243981028927	0.347810299715831	0.679373283799063	00
ENSG00000077721	UBE2A	0.219483292066888	0.785616016798812	0.429383079753001	0.923114198029397	00
ENSG00000077782	FGFR1	0.497181010500641	0.95315158756019	0.288672466909171	0.491519948312066	10
ENSG00000077800	FKBP6	0.137894290056413	0.0798305637015314	0.253737800236109	0.214504926506219	00
ENSG00000077942	FBLN1	0.53572355038403	0.956391875746714	0.262814209220985	0.341140365046035	10
ENSG00000077943	ITGA8	0.223638041022753	0.806451612903226	0.250036503225141	0.162332418026167	00
ENSG00000077984	CST7	0.244525957882791	0.86948336410702	0.247144372138017	0.1268777257309	00
ENSG00000078018	MAP2	0.211429331824905	0.730187176423736	0.260168286212531	0.309319980617025	00
ENSG00000078043	PIAS2	0.212654355038422	0.741953586039608	0.266152821491125	0.378533354869973	00
ENSG00000078053	AMPH	0.178166060346422	0.312135693856124	0.267561376555915	0.391536100791472	00
ENSG00000078061	ARAF	0.787595710040628	0.976286159081858	0.350892940056213	0.68971087061864	10
ENSG00000078070	MCCC1	0.21409001931245	0.754534593244271	0.371209556599872	0.76982716847036	00
ENSG00000078081	LAMP3	0.175893889471802	0.290775134861156	0.194281214786878	0.0235826199321596	00
ENSG00000078098	FAP	0.18630733578512	0.401487998262192	0.251717133876339	0.183976740429656	00
ENSG00000078114	NEBL	0.196960969187154	0.54415118931248	0.21124387304206	0.0335163947665966	00
ENSG00000078140	UBE2K	0.229246173511076	0.830509395025524	0.394008057823806	0.851397189468583	00
ENSG00000078142	PIK3C3	0.214995287871341	0.761105680460519	0.319483087049841	0.587707963172347	00
ENSG00000078237	TIGAR	0.202488560789697	0.6048296585931	0.35748421484323	0.715312550476498	00
ENSG00000078246	TULP3	0.223766844914692	0.807085188805619	0.355832135333732	0.709578420287514	00
ENSG00000078269	SYNJ2	0.218190374648133	0.779081133919844	0.298296775274921	0.523744144726216	00
ENSG00000078295	ADCY2	0.173864675372903	0.272437638029036	0.254861219382451	0.231949604264255	00
ENSG00000078304	PPP2R5C	0.226055666445919	0.817512037942145	0.39698605082925	0.861411726700048	00
ENSG00000078328	RBFOX1	0.0987336914715065	0.00448933782267114	0.278641348860297	0.459780326280084	00
ENSG00000078369	GNB1	0.438892027339196	0.946906339379458	0.598629444837475	0.946616055564529	00
ENSG00000078399	HOXA9	0.213386275151289	0.748651388436335	0.122416765032323	0.00670327895331935	00
ENSG00000078401	EDN1	0.366291184561119	0.935574381810941	0.267119272466576	0.387901792925214	00
ENSG00000078403	MLLT10	0.210117628596625	0.716139893559249	0.265750783090861	0.373687611048296	00
ENSG00000078487	ZCWPW1	0.22272089133064	0.802233807610152	0.271639208085356	0.419802939751252	00
ENSG00000078549	ADCYAP1R1	0.239797273546479	0.860396075449839	0.24219229243862	0.0856081408496204	00
ENSG00000078579	FGF20	0.166965808217968	0.222873900293255	0.257245884769045	0.268534970117913	00
ENSG00000078589	P2RY10	0.17046588232442	0.2463162086818	0.243099944658733	0.0915037958326603	00
ENSG00000078596	ITM2A	0.661708813867478	0.966167046812208	0.263240043362914	0.346228396058795	10
ENSG00000078618	NRDC	0.286784375819425	0.908366822345317	0.415868754784229	0.908576966564368	00
ENSG00000078668	VDAC3	0.78411613796169	0.975942217877702	0.701910662402918	0.956146018413827	11
ENSG00000078674	PCM1	0.247059468337318	0.8731581043409	0.358355944196156	0.718462283960588	00
ENSG00000078699	CBFA2T2	0.213506806444383	0.749701314217443	0.275141129882345	0.439832014214182	00
ENSG00000078725	BRINP1	0.143893441379183	0.104177980522067	0.281458926413687	0.470844774672912	00
ENSG00000078747	ITCH	0.219205707890269	0.784240251982188	0.338033059737731	0.647310612178969	00
ENSG00000078795	PKD2L2	0.14980215044892	0.13055284023026	0.261257487559309	0.322645776126636	00
ENSG00000078808	SDF4	0.885243665592664	0.989229209659317	0.375386880257687	0.784848974317558	10
ENSG00000078814	MYH7B	0.234596556636658	0.847489229209659	0.24317624744233	0.0916653206267162	00
ENSG00000078900	TP73	0.158553074185386	0.174794540385938	0.253316583332561	0.207963172346955	00
ENSG00000078902	TOLLIP	0.433749355693853	0.946272763477065	0.330599500191092	0.623243417864642	00
ENSG00000078967	UBE2D4	0.252540179911476	0.880000724086746	0.32927027248601	0.618316911645938	00
ENSG00000079101	CLUL1	0.152965496169359	0.146247420440969	0.252754139603094	0.198594734291714	00
ENSG00000079102	RUNX1T1	0.200542983465199	0.583052749719417	0.255084084569221	0.235180100145372	00
ENSG00000079112	CDH17	0.146143474243827	0.114170377611238	0.24275498350557	0.0885963495396543	00
ENSG00000079134	THOC1	0.222746502005837	0.802324318453351	0.405354182282835	0.88531739622032	00
ENSG00000079215	SLC1A3	0.290328569825653	0.910466673907534	0.247184228489335	0.127362300113067	00
ENSG00000079246	XRCC5	0.267907722699914	0.895550486948336	0.938945860344048	0.971975448231304	01
ENSG00000079257	LXN	0.204200541184908	0.627475471561493	0.816293039432254	0.963979970925537	01
ENSG00000079263	SP140	0.161784947178187	0.191720068064154	0.247896471920163	0.135680827006946	00
ENSG00000079277	MKNK1	0.255308377109072	0.883675464320626	0.369093828119838	0.761508641576482	00
ENSG00000079308	TNS1	0.467941432175459	0.9503819557583	0.262851486394888	0.34170570182523	10
ENSG00000079332	SAR1A	0.72176946740506	0.971108938850874	0.538359590076898	0.937247617509288	10
ENSG00000079335	CDC14A	0.18634474062189	0.402103471995945	0.256993474653962	0.264093038281376	00
ENSG00000079337	RAPGEF3	0.347844222183544	0.931211759168748	0.266245776366466	0.379502503634308	00
ENSG00000079385	CEACAM1	0.208869622686268	0.700861663227255	0.268271409287244	0.397431755774511	00
ENSG00000079393	DUSP13B	0.195228691537645	0.522682017305673	0.242429685556854	0.0869003392020675	00
ENSG00000079432	CIC	0.812435849170524	0.978802360522791	0.254485533412185	0.226134711678243	10
ENSG00000079435	LIPE	0.294699174830145	0.91269324065023	0.259788505511204	0.303828137619125	00
ENSG00000079459	FDFT1	0.364584342337661	0.935230440606785	0.723493588294436	0.957518979163302	01
ENSG00000079462	PAFAH1B3	0.253976991550504	0.881883349625285	0.241848748091999	0.0837506057179777	00
ENSG00000079557	AFM	0.149872882799526	0.130914883603056	0.240278546900503	0.0751897916330156	00
ENSG00000079616	KIF22	0.26356963649471	0.892111074906774	0.298701426850866	0.524955580681635	00
ENSG00000079689	SCGN	0.168697765193478	0.233789507983056	0.26405057928343	0.355354546922953	00
ENSG00000079691	CARMIL1	0.189896178338125	0.446290865645704	0.332621531769698	0.62921983524471	00
ENSG00000079739	PGM1	0.289958455208373	0.910213243546577	0.400435408196763	0.871587788725569	00
ENSG00000079785	DDX1	0.301226884556299	0.915499076789399	0.924097924964688	0.970360200290745	01
ENSG00000079805	DNM2	0.261318304006793	0.890174142862315	0.317220336346665	0.580600872233888	00
ENSG00000079819	EPB41L2	0.223855292884901	0.807483436515695	0.362141795531541	0.735180100145372	00
ENSG00000079841	RIMS1	0.137192794937397	0.0770428297310017	0.267670918482732	0.392424487158779	00
ENSG00000079931	MOXD1	0.194591690507697	0.51379385250353	0.232673516612595	0.0533839444354709	00
ENSG00000079950	STX7	0.235169082983182	0.849136526555881	0.360082485598727	0.726861573251494	00
ENSG00000079974	RABL2B	0.26935297024692	0.896690923572644	0.290671065543184	0.498627039250525	00
ENSG00000079999	KEAP1	0.516874466504688	0.954617863220014	0.382388562895545	0.810531416572444	10
ENSG00000080007	DDX43	0.185383434256375	0.390880127439267	0.230466813433278	0.0501534485543531	00
ENSG00000080031	PTPRH	0.19085500237959	0.459360631403642	0.245452711155696	0.109756097560976	00
ENSG00000080166	DCT	0.181510367091493	0.347561637884219	0.253527166728937	0.211274430625101	00
ENSG00000080189	SLC35C2	0.448046913163625	0.948028673835126	0.310124896689672	0.557664351477952	00
ENSG00000080200	CRYBG3	0.208016122790111	0.690760653126245	0.300417715262557	0.528832175738976	00
ENSG00000080293	SCTR	0.139696973014754	0.0863835487491401	0.241450161141332	0.0818123081893071	00
ENSG00000080298	RFX3	0.188227028151144	0.424188117736505	0.249085930782105	0.149895008883864	00
ENSG00000080345	RIF1	0.224263604362877	0.809329857716955	0.323788439780037	0.600064609917622	00
ENSG00000080371	RAB21	0.282544209307874	0.906158357771261	0.37978078927503	0.800355354546923	00
ENSG00000080493	SLC4A4	0.169239697803328	0.237663372071974	0.264493210063743	0.361250201905993	00
ENSG00000080503	SMARCA2	0.226473284615736	0.819376561312045	0.303505656333803	0.537796801809078	00
ENSG00000080511	RDH8	0.150142525238749	0.13232685275696	0.253656125790771	0.213212728153772	00
ENSG00000080546	SESN1	0.225526023793811	0.815593208066326	0.303792062839048	0.539169762558553	00
ENSG00000080561	MID2	0.194172001876507	0.507856341189675	0.35331320682615	0.699483120659021	00
ENSG00000080573	COL5A3	0.328754835723517	0.926034538937765	0.254700473943007	0.229930544338556	00
ENSG00000080603	SRCAP	0.539349831451134	0.956735816950871	0.287117395343417	0.487804878048781	10
ENSG00000080608	PUM3	0.206320576769435	0.666033090764274	0.388137736540949	0.830237441447262	00
ENSG00000080618	CPB2	0.141116772884208	0.092284855725716	0.26158161998974	0.327491519948312	00
ENSG00000080644	CHRNA3	0.167392930229292	0.225299590890989	0.26332235026501	0.347116782426102	00
ENSG00000080709	KCNN2	0.140437590006669	0.0894971217551863	0.245433867545621	0.109352285575836	00
ENSG00000080802	CNOT4	0.20540299018125	0.649723036819811	0.278663818328343	0.45994185107414	00
ENSG00000080815	PSEN1	0.227301627469611	0.822978892871366	0.342816187562458	0.661767081246971	00
ENSG00000080819	CPOX	0.261397251087725	0.890264653705514	0.387260549353578	0.827087707963172	00
ENSG00000080822	CLDND1	0.421336999576673	0.944589261793563	0.349295949429921	0.684299790017768	00
ENSG00000080823	MOK	0.204708306073421	0.637015314434669	0.237535955265166	0.0638830560491035	00
ENSG00000080824	HSP90AA1	0.887656233822894	0.990025705079469	0.984915135747521	0.995881117751575	11
ENSG00000080839	RBL1	0.19192073379308	0.475399152818508	0.329404701294584	0.618963010822161	00
ENSG00000080845	DLGAP4	0.220811527006395	0.793092212447051	0.303613116369216	0.538442900985301	00
ENSG00000080910	CFHR2	0.150499499200882	0.134064660946381	0.247495970137947	0.131319657567437	00
ENSG00000080986	NDC80	0.17573497724651	0.289345063538612	0.397629228370062	0.863996123404943	00
ENSG00000081014	AP4E1	0.206592764825201	0.670450019912386	0.264375908747938	0.359311904377322	00
ENSG00000081019	RSBN1	0.22251886379622	0.801183881829043	0.368991509968039	0.760943304797286	00
ENSG00000081041	CXCL2	0.483786911886652	0.951993048767242	0.151300584078899	0.0111452107898562	10
ENSG00000081051	AFP	0.14341441362647	0.102150537634409	0.244899829596557	0.104425779357131	00
ENSG00000081052	COL4A4	0.186597480006028	0.405271351507911	0.247317947970222	0.128896785656598	00
ENSG00000081059	TCF7	0.212177406067496	0.737609065566055	0.302394773784232	0.534404781133904	00
ENSG00000081087	OSTM1	0.19961286180216	0.572843126606568	0.360030111420112	0.726457761266354	00
ENSG00000081138	CDH7	0.128524717472972	0.0478440317149994	0.209776675649844	0.0323857212082055	00
ENSG00000081148	IMPG2	0.156851515537972	0.165381412693241	0.262472322018543	0.337344532385721	00
ENSG00000081154	PCNP	0.791422536601624	0.976630100286014	0.442880862732269	0.926586981101599	10
ENSG00000081177	EXD2	0.223308597393262	0.804876724231563	0.359416500799537	0.724034889355516	00
ENSG00000081181	ARG2	0.191889682865095	0.475037109445712	0.297380759300243	0.520755936036182	00
ENSG00000081189	MEF2C	0.215311152974293	0.763241736360016	0.23205813861336	0.0521725084800517	00
ENSG00000081237	PTPRC	0.22968652269405	0.832229101046305	0.245770542485029	0.112582781456954	00
ENSG00000081248	CACNA1S	0.165515720407614	0.213044422721842	0.258811293519319	0.291309966079793	00
ENSG00000081277	PKP1	0.258521957578744	0.887241591542667	0.125611050554601	0.00694556614440312	00
ENSG00000081307	UBA5	0.246971929152439	0.873013286991782	0.356102655941187	0.710547569051849	00
ENSG00000081320	STK17B	0.248616446004342	0.875203649397198	0.267028745413652	0.386528832175739	00
ENSG00000081377	CDC14B	0.2124109743951	0.739799427971471	0.219244867551676	0.0382813761912454	00
ENSG00000081386	ZNF510	0.223913025120534	0.807791173382571	0.272534122833644	0.425698594734292	00
ENSG00000081479	LRP2	0.127511636042794	0.0447485608775932	0.277975932523859	0.456226780810854	00
ENSG00000081665	ZNF506	0.221036770623121	0.79410593389088	0.254709984947814	0.230092069132612	00
ENSG00000081692	JMJD4	0.238180141522405	0.856685130878679	0.282050510963084	0.472460022613471	00
ENSG00000081721	DUSP12	0.24545463245005	0.870750515911806	0.396341278722944	0.858908092392182	00
ENSG00000081760	AACS	0.216273352307137	0.768563773940118	0.376574918871751	0.789290906154095	00
ENSG00000081791	DELE1	0.76530689083415	0.974150103182361	0.326940641173913	0.609352285575836	10
ENSG00000081800	SLC13A1	0.117201834031261	0.0231164693530285	0.248290903459966	0.139799709255371	00
ENSG00000081803	CADPS2	0.182165782605283	0.355019731363817	0.213518931161199	0.0350508803101276	00
ENSG00000081842	PCDHA6	0.129327872311737	0.0499619854458564	0.202438654191669	0.0277015021805848	00
ENSG00000081870	IFT25	0.220138602009432	0.789218348358133	0.3962662953085	0.858665805201098	00
ENSG00000081913	PHLPP1	0.197525322112103	0.550722276528728	0.265797209906664	0.374333710224519	00
ENSG00000081923	ATP8B1	0.205235692131649	0.645957785742732	0.340703984448838	0.654175415926345	00
ENSG00000081985	IL12RB2	0.15998532369103	0.182071612179139	0.255361429760084	0.239379744790825	00
ENSG00000082014	SMARCD3	0.323712760183066	0.924314832916983	0.279999355257077	0.464868357292844	00
ENSG00000082068	WDR70	0.189273953991749	0.437692335541798	0.373520904431592	0.778064932967211	00
ENSG00000082074	FYB1	0.182407873621374	0.357662647985229	0.253998840396375	0.218219996769504	00
ENSG00000082153	BZW1	0.669003361737081	0.966673907534123	0.935715523416716	0.971490873849136	11
ENSG00000082175	PGR	0.1948336736439	0.517323775388292	0.221166939446501	0.0393312873526086	00
ENSG00000082196	C1QTNF3	0.219873455107047	0.787625357517831	0.276817698034471	0.450331125827815	00
ENSG00000082212	ME2	0.221091517111451	0.794268853408638	0.446611691973673	0.927556129865934	00
ENSG00000082213	C5orf22	0.228082869215304	0.825929546359654	0.389620898885019	0.835648522048134	00
ENSG00000082258	CCNT2	0.238846499929708	0.858422939068101	0.319711468514991	0.588111775157487	00
ENSG00000082269	FAM135A	0.200773668268766	0.585369827305311	0.242766246145848	0.0887578743337102	00
ENSG00000082293	COL19A1	0.13134859797791	0.0563339488070671	0.258629245818534	0.288160232595703	00
ENSG00000082397	EPB41L3	0.207979435488064	0.69030809891025	0.242548736445016	0.0874656759812631	00
ENSG00000082438	COBLL1	0.209995020857816	0.714872741754462	0.228456104322167	0.047488289452431	00
ENSG00000082458	DLG3	0.224566977133844	0.811085768075015	0.258982429992114	0.293732837990632	00
ENSG00000082482	KCNK2	0.162512300566676	0.195340501792115	0.243281496214815	0.0924729445969956	00
ENSG00000082512	TRAF5	0.234977724485702	0.848502950653488	0.318824527304402	0.58601195283476	00
ENSG00000082515	MRPL22	0.223471430927827	0.805691321820354	0.408693880525124	0.893474398320142	00
ENSG00000082556	OPRK1	0.156791502120847	0.165200391006843	0.254075574705304	0.219431432724923	00
ENSG00000082641	NFE2L1	0.900829263280254	0.994677962419898	0.392824327740076	0.84760135680827	10
ENSG00000082701	GSK3B	0.207134843746	0.679012345679012	0.39028777160586	0.838879017929252	00
ENSG00000082781	ITGB5	0.266405434835032	0.89433764164947	0.334935769081327	0.63551930221289	00
ENSG00000082805	ERC1	0.200598323191799	0.58365012128453	0.310694977210655	0.560571797770958	00
ENSG00000082898	XPO1	0.290161967088236	0.910412367401615	0.952344325639045	0.975771280891617	01
ENSG00000082929	LINC01587	0.172085449726141	0.258118822634952	0.255108960723398	0.235503149733484	00
ENSG00000082996	RNF13	0.217163810701851	0.773342746461026	0.411298671703041	0.899127766112098	00
ENSG00000083067	TRPM3	0.133158142669945	0.0620542340972449	0.249342450892675	0.153529316750121	00
ENSG00000083093	PALB2	0.254241708371504	0.882191086492162	0.338219114744622	0.648037473752221	00
ENSG00000083097	DOP1A	0.217937634164121	0.777759675609138	0.31000538760524	0.557018252301728	00
ENSG00000083099	LYRM2	0.216968145032141	0.772347127185837	0.37208085594708	0.772492327572282	00
ENSG00000083123	BCKDHB	0.194632345652343	0.514355019731364	0.322915939866944	0.597641738006784	00
ENSG00000083168	KAT6A	0.225700982955484	0.816100068788241	0.331711856753208	0.62728153771604	00
ENSG00000083223	TUT7	0.221982228021111	0.798649578219471	0.358904118518555	0.720481343886287	00
ENSG00000083290	ULK2	0.217633641393754	0.776076173925636	0.25757393648684	0.272330802778226	00
ENSG00000083307	GRHL2	0.132378508479026	0.0594475218131132	0.328599593429683	0.615328702955904	00
ENSG00000083312	TNPO1	0.239791500024164	0.860377973281199	0.592612809045222	0.945162332418026	00
ENSG00000083444	PLOD1	0.323506363165254	0.924188117736505	0.336336160581599	0.641334194798902	00
ENSG00000083454	P2RX5	0.206560097509842	0.669780239672713	0.281551173321721	0.471248586658052	00
ENSG00000083457	ITGAE	0.203216098559258	0.613681619057963	0.761837070432382	0.960749475044419	01
ENSG00000083520	DIS3	0.243033625165457	0.866840447485609	0.277261681942617	0.452673235341625	00
ENSG00000083535	PIBF1	0.19088805461008	0.459921798631476	0.289687702713213	0.495396543369407	00
ENSG00000083544	TDRD3	0.197314725937338	0.548151768581876	0.313488374778074	0.569697948635116	00
ENSG00000083635	NUFIP1	0.203073155253007	0.611672278338945	0.362661916337884	0.737037635277015	00
ENSG00000083642	PDS5B	0.207610739255779	0.685492922052062	0.299409091681871	0.526570828622194	00
ENSG00000083720	OXCT1	0.216379021127113	0.769215452011151	0.386279025402527	0.823453400096915	00
ENSG00000083750	RRAGB	0.22051866646715	0.79140871076355	0.268563740028237	0.39985462768535	00
ENSG00000083782	EPYC	0.131782584365109	0.0578726331414503	0.259035322730023	0.294621224357939	00
ENSG00000083799	CYLD	0.238072156742022	0.856467904855002	0.249820329713964	0.159909546115329	00
ENSG00000083807	SLC27A5	0.208564596400109	0.697132616487455	0.351074048293436	0.690356969794864	00
ENSG00000083812	ZNF324	0.234614504432147	0.847543535715579	0.319481962869574	0.587627200775319	00
ENSG00000083814	ZNF671	0.254587290344875	0.882734151551356	0.243791650988471	0.0960264900662252	00
ENSG00000083828	ZNF586	0.203462207927586	0.617066724593606	0.31718865797828	0.580439347439832	00
ENSG00000083838	ZNF446	0.233182435078424	0.843380036928424	0.277040269388563	0.451219512195122	00
ENSG00000083844	ZNF264	0.229097379587873	0.829875819123131	0.245587590761313	0.111371345501534	00
ENSG00000083845	RPS5	0.914615061211235	0.997357083378589	0.980312913746964	0.993942820222904	11
ENSG00000083857	FAT1	0.227790744168703	0.824861518409906	0.370124559752253	0.765465999030851	00
ENSG00000083896	YTHDC1	0.280788968836532	0.904891205966475	0.41980357168803	0.914553383944435	00
ENSG00000083937	CHMP2B	0.247082462600934	0.87317620650954	0.412619887691234	0.901066063640769	00
ENSG00000084072	PPIE	0.22213025504335	0.799337460627783	0.370645584079966	0.767404296559522	00
ENSG00000084073	ZMPSTE24	0.235229618718202	0.84929944607364	0.420711164641911	0.915764819899855	00
ENSG00000084090	STARD7	0.684674532281354	0.967922957170269	0.946962811087886	0.973186884186723	11
ENSG00000084093	REST	0.222241362076073	0.799844321349698	0.350790979303753	0.689468583427556	00
ENSG00000084110	HAL	0.218793127230194	0.78217660475725	0.25322443295794	0.206832498788564	00
ENSG00000084112	SSH1	0.23007288636288	0.833387639839253	0.331090717281443	0.624777903408173	00
ENSG00000084207	GSTP1	0.91948899753333	0.997936352775062	0.289645974737623	0.495154256178323	10
ENSG00000084234	APLP2	0.765122531965016	0.974132001013721	0.411885441187813	0.899773865288322	10
ENSG00000084444	FAM234B	0.197101688801733	0.545798486658702	0.270905846368014	0.415280245517687	00
ENSG00000084453	SLCO1A2	0.134898423497576	0.0685891169762137	0.245494347366159	0.110482959134227	00
ENSG00000084463	WBP11	0.673822415690949	0.967216972593317	0.38386944540103	0.81578097237926	10
ENSG00000084623	EIF3I	0.786295544844442	0.97614134173274	0.833469457328114	0.966645130027459	11
ENSG00000084628	NKAIN1	0.155666251662047	0.159733536077622	0.195689143607833	0.0241479567113552	00
ENSG00000084636	COL16A1	0.464184011206443	0.950019912385504	0.260948420020986	0.319496042642546	10
ENSG00000084652	TXLNA	0.759338748515727	0.973806161978205	0.350442897190382	0.688418672266193	10
ENSG00000084674	APOB	0.191553401654408	0.470258136924804	0.262157000854584	0.333952511710548	00
ENSG00000084676	NCOA1	0.214973390589322	0.760960863111401	0.346063401760469	0.673477628816023	00
ENSG00000084693	AGBL5	0.241287246615859	0.863419137612686	0.324773877517879	0.603537392989824	00
ENSG00000084710	EFR3B	0.183743241516826	0.372596937113066	0.26389597560536	0.353739298982394	00
ENSG00000084731	KIF3C	0.252432665236107	0.879837804568988	0.323175306990428	0.598449361977063	00
ENSG00000084734	GCKR	0.182013860972077	0.353155207993918	0.250588226359573	0.169197221773542	00
ENSG00000084754	HADHA	0.572024519254482	0.959414937909562	0.409577459605379	0.895412695848813	10
ENSG00000084764	MAPRE3	0.272721290252417	0.899333840194055	0.258659101178887	0.288564044580843	00
ENSG00000084774	CAD	0.265446775893475	0.893468737554759	0.398047044105014	0.865207559360362	00
ENSG00000085063	CD59	0.847745014138011	0.982060750877955	0.39034565330934	0.839202067517364	10
ENSG00000085117	CD82	0.251565262940181	0.878932696136997	0.27394029484016	0.433371022451946	00
ENSG00000085185	BCORL1	0.212763211880221	0.743329350856233	0.329724920274417	0.620012921983524	00
ENSG00000085224	ATRX	0.212471156142786	0.740414901705224	0.364209921294371	0.743014052657083	00
ENSG00000085231	AK6	0.228925853696881	0.829115528040259	0.413295556749177	0.902519786787272	00
ENSG00000085265	FCN1	0.241420667202307	0.863817385322762	0.277578885624681	0.45485382006138	00
ENSG00000085274	MYNN	0.231476370445068	0.838365736215199	0.315815818951028	0.576885801970603	00
ENSG00000085276	MECOM	0.177808746669126	0.3088048948264	0.249600052389806	0.157244387013407	00
ENSG00000085365	SCAMP1	0.213489034605577	0.749538394699685	0.345033089461261	0.669116459376514	00
ENSG00000085377	PREP	0.207477421810329	0.683718909525361	0.358927720168007	0.720885155871426	00
ENSG00000085415	SEH1L	0.225747560929106	0.816389703486478	0.422082526820327	0.917299305443386	00
ENSG00000085433	WDR47	0.217830699431147	0.777234712718584	0.35843264133631	0.718543046357616	00
ENSG00000085465	OVGP1	0.220893174789063	0.793381847145288	0.292056638691826	0.503795832660313	00
ENSG00000085491	SLC25A24	0.215171296688885	0.762282321422106	0.587422984160965	0.944273946050719	00
ENSG00000085511	MAP3K4	0.214468160315516	0.75734042938344	0.368074971468597	0.757955096107252	00
ENSG00000085514	PILRA	0.228878983840432	0.828952608522501	0.266610668274165	0.383056049103537	00
ENSG00000085563	ABCB1	0.182504456913641	0.358766880272257	0.256737131464422	0.259166532062672	00
ENSG00000085662	AKR1B1	0.621410158705712	0.962872452119764	0.267527130510437	0.39121305120336	10
ENSG00000085719	CPNE3	0.258093281153564	0.886770935158032	0.585765896510992	0.943789371668551	00
ENSG00000085721	RRN3	0.239994935430895	0.860685710148076	0.348823810998367	0.683007591665321	00
ENSG00000085733	CTTN	0.794124465130439	0.97701024582745	0.375397781608969	0.784929736714586	10
ENSG00000085741	WNT11	0.209256164685066	0.706111292132797	0.247391705842501	0.129785172023906	00
ENSG00000085760	MTIF2	0.228211463389367	0.82632779406973	0.422770552857763	0.918187691810693	00
ENSG00000085788	DDHD2	0.238834128617763	0.858350530393541	0.371629583110612	0.771442416410919	00
ENSG00000085831	TTC39A	0.190538153974227	0.45501611093009	0.248747170693165	0.145453077047327	00
ENSG00000085832	EPS15	0.223591444760596	0.806252489048188	0.3789992053434	0.797851720239057	00
ENSG00000085840	ORC1	0.177928914729588	0.310017740125267	0.340596404692156	0.653610079147149	00
ENSG00000085871	MGST2	0.213802462635347	0.752163209152457	0.373392255607974	0.777580358585043	00
ENSG00000085872	CHERP	0.239589415388015	0.859853010390645	0.346971136069529	0.676385075109029	00
ENSG00000085978	ATG16L1	0.220143509927857	0.789308859201332	0.285297862034648	0.482555322241964	00
ENSG00000085998	POMGNT1	0.343358129668272	0.929926505195322	0.334144588889216	0.633257955096107	00
ENSG00000085999	RAD54L	0.176317661858217	0.294685203287354	0.350935077224398	0.690033920206752	00
ENSG00000086015	MAST2	0.217274692116098	0.77388581152022	0.325407851008497	0.605475690518495	00
ENSG00000086061	DNAJA1	0.858129964958313	0.983708048224177	0.442621710326995	0.926506218704571	10
ENSG00000086062	B4GALT1	0.297283328020744	0.913887983780457	0.263354863145992	0.347439832014214	00
ENSG00000086065	CHMP5	0.491016898149584	0.952572318163716	0.419390289531639	0.914149571959296	10
ENSG00000086102	NFX1	0.227520663823148	0.823739183954238	0.283284476874245	0.477386528832176	00
ENSG00000086159	AQP6	0.18095806640503	0.341587922233084	0.257364398486267	0.270069455661444	00
ENSG00000086189	DIMT1	0.220999204253596	0.793924912204482	0.403757877088056	0.881683088354062	00
ENSG00000086205	FOLH1	0.173722201449704	0.271351507910648	0.247996889196076	0.136892262962365	00
ENSG00000086232	EIF2AK1	0.32657620072004	0.925491473878571	0.381413543250676	0.807058633500242	00
ENSG00000086288	NME8	0.148286541246222	0.123474892292097	0.258481338611492	0.285656598287837	00
ENSG00000086300	SNX10	0.185112562014749	0.387531226240904	0.373620212063445	0.77846874495235	00
ENSG00000086475	SEPHS1	0.237297410447365	0.854368053292784	0.345689888599891	0.67202390566952	00
ENSG00000086504	MRPL28	0.888823599430787	0.990333441946345	0.353322117702648	0.699563883056049	10
ENSG00000086506	HBQ1	0.254609140829861	0.882788458057275	0.247269795770251	0.128169924083347	00
ENSG00000086544	ITPKC	0.381290811975966	0.93839832011875	0.266689321692828	0.384105960264901	00
ENSG00000086548	CEACAM6	0.227363432927386	0.823105608051845	0.281451606356135	0.470683249878857	00
ENSG00000086570	FAT2	0.193492709669257	0.498714746026574	0.247341898667925	0.129139072847682	00
ENSG00000086589	RBM22	0.698360906329535	0.968972882951378	0.407852658952993	0.891293813600388	10
ENSG00000086598	TMED2	0.863750731116843	0.984504543644329	0.402147343557821	0.876998869326442	10
ENSG00000086619	ERO1B	0.227747645767438	0.824680496723508	0.254111146369093	0.220319819092231	00
ENSG00000086666	ZFAND6	0.226671872071358	0.820082545888998	0.40557681245788	0.886125020190599	00
ENSG00000086696	HSD17B2	0.14801059000071	0.122081025306832	0.194648598986002	0.0238249071232434	00
ENSG00000086712	TXLNG	0.218705568662793	0.781814561384454	0.261700479446362	0.328945243094815	00
ENSG00000086717	PPEF1	0.137592037563614	0.0785815140653851	0.261656039583033	0.328622193506703	00
ENSG00000086730	LAT2	0.2403416798267	0.861301183881829	0.277857273809882	0.455984493619771	00
ENSG00000086758	HUWE1	0.254389730859037	0.88235400600992	0.267815180727349	0.39395897270231	00
ENSG00000086827	ZW10	0.217747411206774	0.77663734115347	0.383520795320735	0.814650298820869	00
ENSG00000086848	ALG9	0.214667615322187	0.758824807211904	0.362598489940321	0.736633823291875	00
ENSG00000086967	MYBPC2	0.196588624708021	0.539770464501647	0.250865926293593	0.173558391213051	00
ENSG00000086991	NOX4	0.162461084271957	0.195159480105717	0.251810774610293	0.185430463576159	00
ENSG00000087008	ACOX3	0.210412303557817	0.719543101263531	0.292201485354192	0.504118882248425	00
ENSG00000087053	MTMR2	0.215465838405521	0.764436479490243	0.353397948876758	0.700129219835245	00
ENSG00000087074	PPP1R15A	0.909577502632286	0.996669200970276	0.288498640771239	0.491116136326926	10
ENSG00000087076	HSD17B14	0.218540032226437	0.780927555121104	0.25061555265128	0.170004845743822	00
ENSG00000087077	TRIP6	0.798454957866202	0.977426595706166	0.354643830661557	0.704409626877726	10
ENSG00000087085	ACHE	0.341884944177027	0.929455848810688	0.261835008363383	0.330802778226458	00
ENSG00000087086	FTL	0.959881619649097	0.999692263133123	0.967431044279405	0.987401066063641	11
ENSG00000087087	SRRT	0.886927524725504	0.989826581224431	0.369878740077596	0.764577612663544	10
ENSG00000087088	BAX	0.52827221837884	0.955667789001122	0.296640569004034	0.518575351316427	10
ENSG00000087095	NLK	0.202492093013821	0.604883965099019	0.283059375192144	0.476578904861896	00
ENSG00000087116	ADAMTS2	0.202983742753417	0.610368922196879	0.278464531513016	0.458811177515749	00
ENSG00000087128	TMPRSS11E	0.156223817703332	0.162322146193114	0.253089402675478	0.20465191406881	00
ENSG00000087157	PGS1	0.241381434293833	0.863672567973643	0.359042727713275	0.721450492650622	00
ENSG00000087191	PSMC5	0.903755300173506	0.99538394699685	0.830468910966164	0.965999030851236	11
ENSG00000087206	UIMC1	0.214436729678213	0.757050794685203	0.374550775624369	0.782103052818608	00
ENSG00000087237	CETP	0.177073989961408	0.301618333876398	0.240079624177005	0.0742206428686804	00
ENSG00000087245	MMP2	0.470498939826892	0.950544875276058	0.252997225399231	0.202794378937167	10
ENSG00000087258	GNAO1	0.205974032187701	0.660511929329134	0.269581103581211	0.407284768211921	00
ENSG00000087263	OGFOD1	0.252384068409463	0.879729191557149	0.376689572391381	0.78985624293329	00
ENSG00000087266	SH3BP2	0.335413957510157	0.927699938452627	0.266580379956447	0.38257147472137	00
ENSG00000087269	NOP14	0.25397182360848	0.881865247456645	0.380312385154083	0.802697464060733	00
ENSG00000087274	ADD1	0.594700836554449	0.960953622243945	0.368066686184917	0.757793571313197	10
ENSG00000087299	L2HGDH	0.19916546175435	0.568082256254299	0.304544912556641	0.541754159263447	00
ENSG00000087302	RTRAF	0.651917150128645	0.965207631874298	0.955145449361148	0.978517202390567	11
ENSG00000087303	NID2	0.209016461076582	0.702943412620832	0.192353274016229	0.022936520755936	00
ENSG00000087338	GMCL1	0.217221192199565	0.773704789833822	0.349619018023759	0.685349701179131	00
ENSG00000087365	SF3B2	0.890812870880948	0.991003222186018	0.431698275307734	0.923841059602649	10
ENSG00000087460	GNAS	0.892209129929872	0.991528185076572	0.978554320378874	0.992973671458569	11
ENSG00000087470	DNM1L	0.234989028740253	0.848539154990768	0.39352606135162	0.849216604748829	00
ENSG00000087494	PTHLH	0.194452779359465	0.511621592266754	0.173847333060197	0.0169601033758682	00
ENSG00000087502	ERGIC2	0.224441119058849	0.810506498678542	0.598385134052212	0.946373768373445	00
ENSG00000087510	TFAP2C	0.278041789440041	0.902954273922016	0.322119700392607	0.594815054110806	00
ENSG00000087586	AURKA	0.201954702103834	0.598801636436045	0.693532617096241	0.955822968825715	01
ENSG00000087589	CASS4	0.176122476205312	0.292965497266573	0.255594022704727	0.242529478274915	00
ENSG00000087842	PIR	0.200127395847852	0.578563411896745	0.380389412008095	0.803101276045873	00
ENSG00000087884	AAMDC	0.191102382965179	0.46323449549256	0.320454076468916	0.590534647068325	00
ENSG00000087903	RFX2	0.194429228521402	0.511277651062597	0.268926040032554	0.402681311581328	00
ENSG00000088002	SULT2B1	0.192855879421903	0.489355924839796	0.198815740686746	0.0260054918429979	00
ENSG00000088035	ALG6	0.202538443759904	0.605372723652294	0.380796248985601	0.804554999192376	00
ENSG00000088038	CNOT3	0.455627310385676	0.949024293110315	0.306152346188647	0.546438378291068	00
ENSG00000088053	GP6	0.174133996705031	0.274935737301329	0.264684284997519	0.363026974640607	00
ENSG00000088179	PTPN4	0.195257616877709	0.523080265015749	0.377572648971849	0.792763689226296	00
ENSG00000088205	DDX18	0.45837509668355	0.94945874515767	0.402981935179703	0.878694879664028	00
ENSG00000088247	KHSRP	0.88806719063831	0.990152420259947	0.351808436243648	0.693022128896786	10
ENSG00000088256	GNA11	0.470699767295221	0.950562977444698	0.353341410363073	0.699644645453077	10
ENSG00000088280	ASAP3	0.234358725238788	0.846819448969987	0.276750802580114	0.450169601033759	00
ENSG00000088298	EDEM2	0.23013139268291	0.833713478874769	0.33056879237003	0.623162655467614	00
ENSG00000088305	DNMT3B	0.188902929574242	0.433040078201369	0.269581001631502	0.407204005814893	00
ENSG00000088320	REM1	0.218057579805805	0.778375149342891	0.289515513203513	0.494588919399128	00
ENSG00000088325	TPX2	0.189931116681613	0.446797726367619	0.770355270029815	0.961395574220643	01
ENSG00000088367	EPB41L1	0.238400082236004	0.857210093769234	0.297988594356572	0.522613471167824	00
ENSG00000088386	SLC15A1	0.144322640422687	0.106042503891966	0.262048183134338	0.332983362946212	00
ENSG00000088387	DOCK9	0.216429236695757	0.769414575866189	0.263838384024521	0.35309319980617	00
ENSG00000088448	ANKRD10	0.501012252185353	0.953477426595706	0.32208342839228	0.594572766919722	10
ENSG00000088451	TGDS	0.219279466406939	0.784710908366822	0.352715734358033	0.696252624777903	00
ENSG00000088538	DOCK3	0.172656240720985	0.26289779515586	0.257072729207542	0.265385236633823	00
ENSG00000088543	C3orf18	0.286912642133695	0.908403026682597	0.167645302610744	0.0151833306412534	00
ENSG00000088682	COQ9	0.488707110893411	0.952373194308678	0.390795670253597	0.841221127443063	10
ENSG00000088726	TMEM40	0.165694226308921	0.214275370189349	0.248629100419556	0.143595541915684	00
ENSG00000088756	ARHGAP28	0.172049735040247	0.257811085768075	0.246188305147249	0.116378614117267	00
ENSG00000088808	PPP1R13B	0.218430101686788	0.780456898736469	0.290468396817441	0.498303989662413	00
ENSG00000088812	ATRN	0.215629173844687	0.765323485753593	0.313032287282083	0.568082700694557	00
ENSG00000088826	SMOX	0.208786123737282	0.699902248289345	0.303842330748935	0.539250524955581	00
ENSG00000088827	SIGLEC1	0.266289593673905	0.894192824300351	0.261639070280698	0.328379906315619	00
ENSG00000088832	FKBP1A	0.836134853000629	0.980594475218131	0.35058709742044	0.688660959457277	10
ENSG00000088833	NSFL1C	0.334079799504654	0.927211179899352	0.335922335805863	0.639718946858343	00
ENSG00000088876	ZNF343	0.22075792581272	0.792838782086094	0.256227597807505	0.251655629139073	00
ENSG00000088888	MAVS	0.702925106354474	0.969407334998733	0.367158770421385	0.754724600226135	10
ENSG00000088899	LZTS3	0.450538136418839	0.948336410702002	0.323696297935236	0.599741560329511	00
ENSG00000088926	F11	0.154325559035877	0.152782303319938	0.257255679579601	0.268858019706025	00
ENSG00000088970	KIZ	0.21189987884964	0.734821331595525	0.318274350508707	0.58407365530609	00
ENSG00000088986	DYNLL1	0.655659291515574	0.965642083921654	0.963235594869965	0.985543530931998	11
ENSG00000088992	TESC	0.201267400053421	0.590872886571811	0.247762719786522	0.134146341463415	00
ENSG00000089006	SNX5	0.354615802895755	0.93289526085225	0.370059426281922	0.76514294944274	00
ENSG00000089009	RPL6	0.910045553487716	0.996759711813475	0.984172092806732	0.995638830560491	11
ENSG00000089012	SIRPG	0.156958136073313	0.166069295101553	0.255780188924543	0.245033112582782	00
ENSG00000089022	MAPKAPK5	0.223878407746425	0.807664458202093	0.377742695339942	0.793248263608464	00
ENSG00000089041	P2RX7	0.208549729422405	0.696969696969697	0.245362224888274	0.108706186399612	00
ENSG00000089048	ESF1	0.212216728837534	0.737880598095652	0.40604846298579	0.887013406557907	00
ENSG00000089050	RBBP9	0.2496417432361	0.876344086021505	0.275777281717091	0.444839282829914	00
ENSG00000089053	ANAPC5	0.237436964913827	0.854893016183339	0.419031200666281	0.913745759974156	00
ENSG00000089057	SLC23A2	0.219764303024103	0.787100394627276	0.266242504408532	0.37942174123728	00
ENSG00000089060	SLC8B1	0.23385938619942	0.8455522971652	0.298103062910912	0.52277499596188	00
ENSG00000089063	TMEM230	0.250240435365213	0.877122479273017	0.370356747506147	0.766596672589242	00
ENSG00000089091	DZANK1	0.186731490174778	0.406737627167735	0.287344489775078	0.488289452430948	00
ENSG00000089116	LHX5	0.149126043432315	0.127167734694616	0.249777073336334	0.159586496527217	00
ENSG00000089123	TASP1	0.183889788501195	0.37404511060425	0.316315787184935	0.578016475528994	00
ENSG00000089127	OAS1	0.227050174973322	0.821874660584338	0.251488378202959	0.181311581327734	00
ENSG00000089154	GCN1	0.27019774787194	0.897215886463198	0.391324873816817	0.842674850589565	00
ENSG00000089157	RPLP0	0.937748357317688	0.999402628434886	0.994057368185109	0.999353900823776	11
ENSG00000089159	PXN	0.4628177039995	0.949856992867746	0.277245892919053	0.452430948150541	00
ENSG00000089163	SIRT4	0.200006292866526	0.577350566597878	0.256458460425225	0.254966887417219	00
ENSG00000089169	RPH3A	0.122141010809328	0.0321132471670106	0.262116446263266	0.333387174931352	00
ENSG00000089177	KIF16B	0.192643686558632	0.48626045400239	0.305784088298623	0.54554999192376	00
ENSG00000089199	CHGB	0.30943203684878	0.919173817023279	0.251292133229038	0.179211759005007	00
ENSG00000089220	PEBP1	0.895339227518779	0.992722928206799	0.787490167783593	0.961960910999838	11
ENSG00000089225	TBX5	0.175290282736478	0.285308279931936	0.267673345473211	0.392505249555807	00
ENSG00000089234	BRAP	0.223910358990409	0.807773071213932	0.348568126834747	0.682038442900985	00
ENSG00000089248	ERP29	0.86028115742533	0.984033887259694	0.894021362261818	0.969229526732353	11
ENSG00000089250	NOS1	0.168510254314851	0.232667173527389	0.264469780613062	0.360523340332741	00
ENSG00000089280	FUS	0.895541850047228	0.992831541218638	0.405048941832599	0.884590534647068	10
ENSG00000089289	IGBP1	0.267795908213191	0.895387567430578	0.40065260844369	0.872476175092877	00
ENSG00000089327	FXYD5	0.502804965854095	0.953640346113464	0.295881316429258	0.515667905023421	10
ENSG00000089335	ZNF302	0.704307748338925	0.969552152347851	0.343664786688175	0.664513002745922	10
ENSG00000089356	FXYD3	0.36460781777036	0.935248542775424	0.250101492464588	0.163059279599418	00
ENSG00000089472	HEPH	0.211833598679715	0.734278266536331	0.250454946305103	0.167501211435955	00
ENSG00000089486	CDIP1	0.348277256240925	0.931356576517867	0.236490936431955	0.0607333225650137	00
ENSG00000089558	KCNH4	0.168854659250189	0.234984251113283	0.257708186056102	0.273865288321757	00
ENSG00000089597	GANAB	0.890524081967277	0.990876507005539	0.405322837696998	0.885236633823292	10
ENSG00000089639	GMIP	0.284899407778251	0.907497918250606	0.316977741040477	0.579874010660636	00
ENSG00000089682	RBM41	0.204642435517715	0.635476630100286	0.33752301688918	0.645776126635439	00
ENSG00000089685	BIRC5	0.218181218405058	0.779044929582564	0.388818293123333	0.832579550961073	00
ENSG00000089692	LAG3	0.23420214798404	0.846294486079432	0.252183767323909	0.191003068971087	00
ENSG00000089693	MLF2	0.887385679966474	0.989971398573549	0.403701794741069	0.881279276368923	10
ENSG00000089723	OTUB2	0.179610466327371	0.3271785959958	0.277439964153766	0.453803908900016	00
ENSG00000089737	DDX24	0.798663344668301	0.977480902212085	0.398130471429425	0.865611371345502	10
ENSG00000089775	ZBTB25	0.219789631908793	0.787227109807755	0.277210295292313	0.452188660959457	00
ENSG00000089818	NECAP1	0.321685547679705	0.92366315484595	0.355603060294666	0.708851558714263	00
ENSG00000089820	ARHGAP4	0.301622659700136	0.915625791969878	0.241537004104335	0.0826199321595865	00
ENSG00000089876	DHX32	0.217685325318253	0.776329604286594	0.394636689781255	0.853254724600226	00
ENSG00000089902	RCOR1	0.212580824695422	0.741428623149053	0.376851770633891	0.790421579712486	00
ENSG00000089916	GPATCH2L	0.222653862588654	0.801853662068716	0.27755064385572	0.454530770473268	00
ENSG00000090006	LTBP4	0.688941137178831	0.968194489699866	0.252908680578355	0.201582942981748	10
ENSG00000090013	BLVRB	0.393424773892679	0.940371456500489	0.382926447778112	0.812792763689226	00
ENSG00000090020	SLC9A1	0.225924608761521	0.816950870714312	0.350152958884117	0.68736876110483	00
ENSG00000090054	SPTLC1	0.213263937946769	0.747637666992506	0.380803572657017	0.804635761589404	00
ENSG00000090060	PAPOLA	0.262088571328776	0.890862025270628	0.369419055599971	0.762800839928929	00
ENSG00000090061	CCNK	0.199733245350142	0.574128380579993	0.274479526454663	0.436197706347924	00
ENSG00000090097	PCBP4	0.55214105150496	0.957930560081098	0.261425144292694	0.325310935228558	10
ENSG00000090104	RGS1	0.600158416292432	0.96135186995402	0.241064133898976	0.0794701986754967	10
ENSG00000090263	MRPS33	0.279648107406966	0.904076608377684	0.461391325891324	0.929413664997577	00
ENSG00000090266	NDUFB2	0.282461904416976	0.906104051265342	0.829916018090295	0.96583750605718	01
ENSG00000090273	NUDC	0.289845638171584	0.910195141377937	0.412215598251616	0.900177677273461	00
ENSG00000090316	MAEA	0.246883210328936	0.872886571811303	0.395611481723568	0.856565982878372	00
ENSG00000090339	ICAM1	0.35281790305233	0.932478910973535	0.275512083325807	0.442497173316104	00
ENSG00000090372	STRN4	0.55413198181994	0.958039173092937	0.335030127438093	0.635680827006946	10
ENSG00000090376	IRAK3	0.238371407301342	0.857119582926035	0.241488844343933	0.0822161201744468	00
ENSG00000090382	LYZ	0.382887625659471	0.938724159154267	0.359208190296036	0.722661928606041	00
ENSG00000090402	SI	0.124093825383645	0.0366568914956011	0.25259182207333	0.196575674366015	00
ENSG00000090432	MUL1	0.581490358757232	0.960139024655154	0.322227722802348	0.59546115328703	10
ENSG00000090447	TFAP4	0.223120104579357	0.803917309293653	0.289596498343471	0.494831206590212	00
ENSG00000090487	SPG21	0.311899421867173	0.920241844973028	0.418640763504844	0.912453561621709	00
ENSG00000090512	FETUB	0.160262152125532	0.183429274827124	0.24013660139621	0.0743821676627362	00
ENSG00000090530	P3H2	0.192263464893925	0.480811701241809	0.212838298853763	0.0344047811339041	00
ENSG00000090534	THPO	0.202243324198031	0.60200572028529	0.255522663150038	0.241398804716524	00
ENSG00000090539	CHRD	0.463158696316669	0.949929401542305	0.250117270196859	0.163301566790502	00
ENSG00000090554	FLT3LG	0.238575338449315	0.857698852322508	0.255681981672367	0.244144726215474	00
ENSG00000090565	RAB11FIP3	0.230876607448186	0.836193475978422	0.274644985838241	0.437086092715232	00
ENSG00000090612	ZNF268	0.220728497323319	0.792639658231056	0.271918542252747	0.421175900500727	00
ENSG00000090615	GOLGA3	0.246025554697988	0.871655624343796	0.363307827421836	0.739541269584881	00
ENSG00000090621	PABPC4	0.806637067403297	0.978331704138156	0.410876349852835	0.897835567759651	10
ENSG00000090659	CD209	0.253592047552276	0.88139459107201	0.264170433340988	0.356889032466484	00
ENSG00000090661	CERS4	0.223848741038526	0.807411027841135	0.263554298958795	0.350185753513164	00
ENSG00000090674	MCOLN1	0.354925901284415	0.932967669526809	0.260883236433149	0.318769181069294	00
ENSG00000090686	USP48	0.226887511574247	0.820860939140509	0.362776883239428	0.737683734453239	00
ENSG00000090776	EFNB1	0.510349625174406	0.954111002498099	0.259684250536232	0.302697464060733	10
ENSG00000090857	PDPR	0.233935603143745	0.845823829694797	0.259852940411074	0.30479728638346	00
ENSG00000090861	AARS1	0.547361572553151	0.957459903696463	0.416285334370997	0.909061540946535	10
ENSG00000090863	GLG1	0.235137702018024	0.849009811375403	0.390772678858197	0.841140365046035	00
ENSG00000090889	KIF4A	0.154875584310956	0.155732956808226	0.387725754754346	0.828783718300759	00
ENSG00000090932	DLL3	0.165287978616987	0.211523840556099	0.24789187746717	0.13551930221289	00
ENSG00000090989	EXOC1	0.231187980107336	0.83735201477137	0.393135317311542	0.848085931190438	00
ENSG00000091010	POU4F3	0.173365500451844	0.268509467434199	0.254492195002392	0.226376998869327	00
ENSG00000091039	OSBPL8	0.211942735309455	0.735382498823359	0.40453792905021	0.883540623485705	00
ENSG00000091073	DTX2	0.218062424491687	0.778429455848811	0.285323023728519	0.48271684703602	00
ENSG00000091127	PUS7	0.203895961111745	0.622696499040585	0.410429368072734	0.897189468583428	00
ENSG00000091128	LAMB4	0.141879962806829	0.0954889395749611	0.26385981022427	0.353335486997254	00
ENSG00000091129	NRCAM	0.16968847491014	0.240469208211144	0.119132143849843	0.0058956549830399	00
ENSG00000091136	LAMB1	0.466960291387828	0.950291444915101	0.219952074383796	0.0386851881763851	10
ENSG00000091137	SLC26A4	0.186665068693008	0.406031642590782	0.252664774905419	0.197464060733323	00
ENSG00000091138	SLC26A3	0.157349064536101	0.168078635820571	0.239849406624457	0.0722823453400097	00
ENSG00000091140	DLD	0.306727879890871	0.918015278230332	0.935552190742519	0.971410111452108	01
ENSG00000091157	WDR7	0.190405493978413	0.453024872379711	0.329827963938242	0.620497496365692	00
ENSG00000091164	TXNL1	0.239041743609304	0.858875493284095	0.954059916287022	0.977467291229204	01
ENSG00000091181	IL5RA	0.148200617620627	0.123022338076102	0.258235557306607	0.281456953642384	00
ENSG00000091262	ABCC6	0.18036637124544	0.334491872126281	0.255897219033967	0.24705217250848	00
ENSG00000091317	CMTM6	0.364375201316738	0.935139929763586	0.723992801022891	0.957680503957357	01
ENSG00000091409	ITGA6	0.25680240513657	0.885358966004127	0.238380681432797	0.0670327895331934	00
ENSG00000091428	RAPGEF4	0.187134734942172	0.410919228123529	0.241157801625493	0.0801970602487482	00
ENSG00000091436	MAP3K20	0.254764183629305	0.882933275406394	0.303470146429789	0.537473752220966	00
ENSG00000091482	SMPX	0.18965984847248	0.443068679627819	0.258614663406652	0.287756420610564	00
ENSG00000091483	FH	0.375982419267914	0.9375113138554	0.725464867287585	0.957842028751413	01
ENSG00000091490	SEL1L3	0.200655915546872	0.584138879837805	0.366532746928849	0.752059441124213	00
ENSG00000091513	TF	0.25691038850325	0.885503783353246	0.255942647332608	0.247859796478759	00
ENSG00000091527	CDV3	0.870765219528827	0.985699286774556	0.380341917301903	0.802858988854789	10
ENSG00000091536	MYO15A	0.190463542191919	0.453893776474422	0.257076317500279	0.265465999030851	00
ENSG00000091583	APOH	0.155577814429721	0.159136164512509	0.253404900336795	0.209255370699402	00
ENSG00000091592	NLRP1	0.253190297967737	0.880815321675537	0.253657579885134	0.2132934905508	00
ENSG00000091622	PITPNM3	0.203172509505377	0.61301183881829	0.254549730020579	0.227346147633662	00
ENSG00000091640	SPAG7	0.808764263959566	0.978458419318634	0.379270941207258	0.798740106606364	10
ENSG00000091651	ORC6	0.208345172597181	0.694797436732921	0.400156395547317	0.87118397674043	00
ENSG00000091656	ZFHX4	0.193256824779087	0.494985699286775	0.136041287672048	0.00856081408496201	00
ENSG00000091664	SLC17A6	0.143139207450034	0.100829079323703	0.249025523334067	0.149329672104668	00
ENSG00000091704	CPA1	0.236593856186569	0.85293798197024	0.248880681384504	0.146987562590858	00
ENSG00000091831	ESR1	0.165065840823598	0.210202382245393	0.205341771998211	0.0296397997092553	00
ENSG00000091844	RGS17	0.17317143405806	0.266988885268455	0.212575606745688	0.0341624939428202	00
ENSG00000091879	ANGPT2	0.1984732107632	0.560877593135658	0.258210864946655	0.281053141657244	00
ENSG00000091972	CD200	0.232756705152902	0.842257702472756	0.254977402264644	0.233484089807785	00
ENSG00000092009	CMA1	0.214265784359262	0.755837949386337	0.251028328595325	0.175738975932806	00
ENSG00000092010	PSME1	0.908758083359875	0.996488179283878	0.439723470147738	0.925940881925376	10
ENSG00000092020	PPP2R3C	0.22371858467631	0.806831758444662	0.3915616448738	0.843320949765789	00
ENSG00000092036	HAUS4	0.399083995208874	0.941258462763839	0.366141089831484	0.75060571797771	00
ENSG00000092054	MYH7	0.274355021076316	0.90072770717932	0.25442211236407	0.224600226134712	00
ENSG00000092067	CEBPE	0.195101857887953	0.52117953730857	0.260176589019009	0.309562267808109	00
ENSG00000092068	SLC7A8	0.251048678026982	0.878262915897325	0.264690769734775	0.363107737037635	00
ENSG00000092094	OSGEP	0.365706450055734	0.935447666630462	0.347394143186705	0.677677273461476	00
ENSG00000092096	SLC22A17	0.696066424234438	0.9687556569277	0.26530720100564	0.368841867226619	10
ENSG00000092098	RNF31	0.644246878312913	0.964628362477825	0.308264635302578	0.552010983685996	10
ENSG00000092108	SCFD1	0.216206747969756	0.768256037073241	0.39250288830343	0.847116782426103	00
ENSG00000092199	HNRNPC	0.767858926043542	0.974331124868759	0.955769906729715	0.979082539169763	11
ENSG00000092200	RPGRIP1	0.153846531065447	0.150628145251801	0.261010275279088	0.320222904215797	00
ENSG00000092201	SUPT16H	0.434217443306891	0.946345172151624	0.415512021073901	0.907446293005976	00
ENSG00000092203	TOX4	0.47903105885674	0.951540494551247	0.353875929477138	0.701582942981748	10
ENSG00000092208	GEMIN2	0.211707616219494	0.732993012562905	0.355421081949897	0.707882409949927	00
ENSG00000092295	TGM1	0.282255674399711	0.905941131747583	0.266150580003908	0.378452592472945	00
ENSG00000092330	TINF2	0.892467665946849	0.99169110459433	0.349048092645537	0.683492166047488	10
ENSG00000092345	DAZL	0.121604271637496	0.0311900365663806	0.243481225623924	0.0938459053464706	00
ENSG00000092377	TBL1Y	0.132964383555162	0.0613482495202925	0.261151229470385	0.321515102568244	00
ENSG00000092421	SEMA6A	0.213148526512499	0.746750660729155	0.264017781173879	0.354869972540785	00
ENSG00000092445	TYRO3	0.327877191647543	0.925781108576808	0.270167032365032	0.410111452107899	00
ENSG00000092470	WDR76	0.199824822217031	0.575232612867022	0.293307114696389	0.506864803747375	00
ENSG00000092529	CAPN3	0.268795809601848	0.896310778031208	0.247273344306966	0.128250686480375	00
ENSG00000092531	SNAP23	0.224719031346938	0.811809854820608	0.299531016538235	0.527055403004361	00
ENSG00000092621	PHGDH	0.22396244681303	0.808044603743529	0.364732340857633	0.74471006299467	00
ENSG00000092758	COL9A3	0.270698325828813	0.897559827667355	0.267819315198806	0.394039735099338	00
ENSG00000092820	EZR	0.512950947764772	0.954310126353137	0.398920782283977	0.868357292844452	10
ENSG00000092841	MYL6	0.923017735326362	0.998443213496977	0.39572539175684	0.856808270069456	10
ENSG00000092847	AGO1	0.230385858199175	0.83460048513812	0.37234554934864	0.773623001130674	00
ENSG00000092850	TEKT2	0.218725922575309	0.781868867890373	0.249770154465698	0.159505734130189	00
ENSG00000092964	DPYSL2	0.299873465609734	0.914937909561566	0.406682748134994	0.888628654498466	00
ENSG00000092969	TGFB2	0.186958691742507	0.409308135114587	0.206241878126515	0.0298820869003392	00
ENSG00000092978	GPATCH2	0.190583618691964	0.455577278157923	0.335738899991432	0.638911322888063	00
ENSG00000093000	NUP50	0.279424339142516	0.903913688859925	0.365181773484929	0.746567598126313	00
ENSG00000093009	CDC45	0.163186874751084	0.199105752869194	0.382494333323454	0.811015990954612	00
ENSG00000093010	COMT	0.405749931708233	0.942217877701749	0.360343210208612	0.728234534000969	00
ENSG00000093072	ADA2	0.219174865818474	0.78404112812715	0.24973556637203	0.159101922145049	00
ENSG00000093144	ECHDC1	0.228780722062058	0.828554360812425	0.39355136798642	0.849297367145857	00
ENSG00000093167	LRRFIP2	0.222377543560139	0.800351182071612	0.318535912352651	0.585204328864481	00
ENSG00000093217	XYLB	0.177981393916293	0.310434090003982	0.263008043075537	0.343401712162817	00
ENSG00000094631	HDAC6	0.518973582464724	0.954835089243691	0.274549202026045	0.436682280730092	10
ENSG00000094755	GABRP	0.164576822093942	0.207631874298541	0.255880511369578	0.246809885317396	00
ENSG00000094796	KRT31	0.241296120523197	0.863455341949966	0.264894620194243	0.364965272169278	00
ENSG00000094804	CDC6	0.20247334740854	0.604630534738062	0.362870847890313	0.73800678404135	00
ENSG00000094880	CDC23	0.232023170972814	0.84010354440462	0.38130673240718	0.806735583912131	00
ENSG00000094914	AAAS	0.353454857690976	0.932678034828572	0.328228169337735	0.614036504603457	00
ENSG00000094916	CBX5	0.268400299315438	0.895966836827052	0.326341009888579	0.608221612017445	00
ENSG00000094963	FMO2	0.350924727623208	0.931881539408421	0.251302920196338	0.179454046196091	00
ENSG00000094975	SUCO	0.218610802931902	0.781398211505738	0.367289264929574	0.755209174608302	00
ENSG00000095002	MSH2	0.190401865281194	0.452934361536512	0.395276252218563	0.855596834114037	00
ENSG00000095015	MAP3K1	0.211545610503961	0.731544839071721	0.25865768947155	0.288483282183815	00
ENSG00000095059	DHPS	0.879519250278124	0.987600014481735	0.4008483561033	0.87352608625424	10
ENSG00000095066	HOOK2	0.214976792011302	0.76101516961732	0.327921884996762	0.612582781456954	00
ENSG00000095139	ARCN1	0.6775405154746	0.967488505122914	0.454531057013128	0.928767565821354	10
ENSG00000095203	EPB41L4B	0.20384885580846	0.622135331812751	0.381146267818631	0.806089484735907	00
ENSG00000095209	TMEM38B	0.201447241460197	0.593008942471308	0.338672987584132	0.64924890970764	00
ENSG00000095261	PSMD5	0.234513449563525	0.847290105354622	0.369415605464314	0.762720077531901	00
ENSG00000095303	PTGS1	0.372157204347653	0.936769124941168	0.243502008824687	0.0939266677434987	00
ENSG00000095319	NUP188	0.244234411595451	0.868885992541907	0.261527164572202	0.326683895978033	00
ENSG00000095321	CRAT	0.61066634298522	0.962130263205532	0.26465562662956	0.36254240025844	10
ENSG00000095380	NANS	0.238490795205228	0.857354911118352	0.409426979769428	0.895089646260701	00
ENSG00000095383	TBC1D2	0.21488328464327	0.760200572028529	0.26884200672474	0.402115974802132	00
ENSG00000095397	WHRN	0.212541430324186	0.741102784113537	0.283106243734068	0.477063479244064	00
ENSG00000095464	PDE6C	0.163450749411351	0.200771152384056	0.259078981615766	0.29534808593119	00
ENSG00000095485	CWF19L1	0.224717857458635	0.811791752651968	0.308471851420011	0.552576320465192	00
ENSG00000095539	SEMA4G	0.25008233902951	0.876941457586619	0.259335260829493	0.298820869003392	00
ENSG00000095564	BTAF1	0.234473842790585	0.847199594511423	0.380186982150037	0.802293652075594	00
ENSG00000095574	IKZF5	0.2458465207519	0.871384091814199	0.312023482692596	0.565175254401551	00
ENSG00000095585	BLNK	0.179416805981	0.324771007566707	0.240027670416223	0.0737360684865127	00
ENSG00000095587	TLL2	0.150415810916905	0.133449187212628	0.249278740204363	0.152721692779842	00
ENSG00000095596	CYP26A1	0.177545048600256	0.305999058687231	0.203719110265599	0.0283476013568083	00
ENSG00000095627	TDRD1	0.148428858143359	0.124253285543608	0.227857040462626	0.0465999030851235	00
ENSG00000095637	SORBS1	0.352250943464803	0.932315991455776	0.259302677175053	0.298336294621224	00
ENSG00000095713	CRTAC1	0.183092612525686	0.36492161760979	0.256516302191975	0.255936036181554	00
ENSG00000095739	BAMBI	0.359103412454335	0.933963288801998	0.41242549261494	0.900662251655629	00
ENSG00000095752	IL11	0.195607526003423	0.527497194163861	0.236724796547679	0.0613794217412372	00
ENSG00000095777	MYO3A	0.136203844038411	0.0731508634734441	0.260046758117789	0.307623970279438	00
ENSG00000095787	WAC	0.256579886050039	0.88512363781181	0.38026120039689	0.802535939266677	00
ENSG00000095794	CREM	0.212700748545669	0.742496651098802	0.276202438510518	0.447423679534809	00
ENSG00000095917	TPSD1	0.277793652410812	0.902809456572897	0.263683171524814	0.351477951865611	00
ENSG00000095951	HIVEP1	0.205111331194175	0.6433510734586	0.305466519468483	0.544661605556453	00
ENSG00000095970	TREM2	0.232047662731023	0.840175953079179	0.257005479339325	0.264173800678404	00
ENSG00000096006	CRISP3	0.196937996116315	0.543789145939684	0.245138090889629	0.106364076885802	00
ENSG00000096060	FKBP5	0.38285152911015	0.938706056985627	0.287189305946606	0.488047165239864	00
ENSG00000096063	SRPK1	0.224990529671587	0.813077006625394	0.380472665661582	0.803666612825069	00
ENSG00000096080	MRPS18A	0.233064470357634	0.843108504398827	0.371727267141248	0.771684703602003	00
ENSG00000096088	PGC	0.221067357993627	0.794214546902719	0.25078936015103	0.1728315296398	00
ENSG00000096092	TMEM14A	0.24764497715854	0.873972701929691	0.60451072316793	0.94774672912292	00
ENSG00000096093	EFHC1	0.205605102150609	0.653796024763767	0.340484813346269	0.653125504764982	00
ENSG00000096264	NCR2	0.138371445050383	0.0817493935773506	0.270148395306296	0.409788402519787	00
ENSG00000096384	HSP90AB1	0.927678035848568	0.998805256869773	0.961079172294296	0.982797609433048	11
ENSG00000096395	MLN	0.142597100466885	0.0989826581224431	0.261713221806197	0.329349055079955	00
ENSG00000096401	CDC5L	0.226728648684789	0.820372180587235	0.375007648420412	0.78396058795025	00
ENSG00000096433	ITPR3	0.355094594455163	0.933003873864089	0.316745238048973	0.578743337102245	00
ENSG00000096654	ZNF184	0.213113968866749	0.746442923862279	0.315439480248355	0.575674366015183	00
ENSG00000096696	DSP	0.38197489307446	0.938579341805148	0.607952135752275	0.949119689872395	00
ENSG00000096717	SIRT1	0.229686567965138	0.832247203214945	0.355688364684329	0.709093845905346	00
ENSG00000096746	HNRNPH3	0.893230303383911	0.991962637123927	0.398992655475168	0.86843805524148	10
ENSG00000096872	IFT74	0.19748744614192	0.550287824481373	0.320157062227722	0.58956549830399	00
ENSG00000096968	JAK2	0.20782894337689	0.688190145179393	0.284245875713218	0.479405588757874	00
ENSG00000096996	IL12RB1	0.176462723155587	0.29591615075486	0.27617188551473	0.447262154740753	00
ENSG00000097007	ABL1	0.232285880207582	0.840900039824771	0.368568207115444	0.759489581650783	00
ENSG00000097021	ACOT7	0.204919295262201	0.640074580934796	0.366169144611338	0.750686480374738	00
ENSG00000097033	SH3GLB1	0.407173043284251	0.942489410231346	0.401382767436969	0.875464383782911	00
ENSG00000097046	CDC7	0.208450156744224	0.69577495383947	0.364718723421131	0.744629300597642	00
ENSG00000099139	PCSK5	0.181031762040262	0.342493030665074	0.248323313799333	0.140365046034566	00
ENSG00000099194	SCD	0.628657216608353	0.963487925853517	0.341606788231255	0.657648198998546	10
ENSG00000099203	TMED1	0.652468263029823	0.965298142717497	0.366543494891289	0.752140203521241	10
ENSG00000099204	ABLIM1	0.252902134761335	0.88047138047138	0.355227134913638	0.706913261185592	00
ENSG00000099219	ERMP1	0.208374780064432	0.695123275768437	0.335973042139552	0.639880471652399	00
ENSG00000099250	NRP1	0.226014537393951	0.817331016255747	0.327309171571512	0.610563721531255	00
ENSG00000099260	PALMD	0.271220719751167	0.89797617754607	0.201389372325029	0.0271361654013891	00
ENSG00000099282	TSPAN15	0.221805469563953	0.797943593642518	0.346978022711257	0.676465837506057	00
ENSG00000099284	MACROH2A2	0.205550170336968	0.652456464284421	0.354922934491959	0.705782587627201	00
ENSG00000099308	MAST3	0.267690844327513	0.895278954418739	0.312975856879656	0.567598126312389	00
ENSG00000099326	MZF1	0.433230272329985	0.946218456971145	0.307832413755509	0.550395735745437	00
ENSG00000099330	OCEL1	0.674453532939575	0.967307483436516	0.326838006598178	0.60919076078178	10
ENSG00000099331	MYO9B	0.242773431493249	0.866387893269614	0.280690257509271	0.467695041188823	00
ENSG00000099338	CATSPERG	0.195744027606019	0.528909163317765	0.255721401524485	0.244548538200614	00
ENSG00000099341	PSMD8	0.891846953189146	0.991329061221534	0.426618865977937	0.921418187691811	10
ENSG00000099381	SETD1A	0.257312392885716	0.88604684841244	0.272975425182425	0.428848328218382	00
ENSG00000099385	BCL7C	0.218594898397375	0.78127149632526	0.353746500520668	0.70109836859958	00
ENSG00000099399	MAGEB2	0.171750189132975	0.255331088664422	0.250323845784302	0.165966725892424	00
ENSG00000099617	EFNA2	0.153051273390891	0.146537055139206	0.252914073816391	0.201744467775804	00
ENSG00000099622	CIRBP	0.904295597625665	0.995474457840049	0.405283120947259	0.885075109029236	10
ENSG00000099624	ATP5F1D	0.904196059633839	0.995456355671409	0.381173639500798	0.806331771926991	10
ENSG00000099625	CBARP	0.2569804928369	0.885539987690525	0.252853032586624	0.200533031820384	00
ENSG00000099715	PCDH11Y	0.104827919009577	0.00812787371927159	0.253524049604566	0.211193668228073	00
ENSG00000099721	AMELY	0.130677554649512	0.0538901560406937	0.262227891074965	0.334840898077855	00
ENSG00000099769	IGFALS	0.217464220719252	0.775116758987727	0.261851456738142	0.330964303020514	00
ENSG00000099783	HNRNPM	0.757641393469285	0.973588935954527	0.590841130318922	0.94500080762397	10
ENSG00000099785	MARCHF2	0.327124227560941	0.925672495564969	0.300852999808791	0.529801324503311	00
ENSG00000099795	NDUFB7	0.882084640808527	0.988215488215488	0.417642640711411	0.910919076078178	10
ENSG00000099797	TECR	0.321074181837187	0.923500235328192	0.41516767891585	0.906800193829753	00
ENSG00000099800	TIMM13	0.897656387168552	0.993682343144709	0.402894366732196	0.878291067678889	10
ENSG00000099804	CDC34	0.723333825855438	0.971181347525433	0.383335075581832	0.814165724438701	10
ENSG00000099810	MTAP	0.208108686052552	0.691792476738713	0.253773654619879	0.215070263285414	00
ENSG00000099812	MISP	0.191117644838286	0.463433619347598	0.362336282142217	0.735745436924568	00
ENSG00000099814	CEP170B	0.488106729465778	0.952300785634119	0.337312497877864	0.645130027459215	10
ENSG00000099817	POLR2E	0.893790641872641	0.992179863147605	0.41862059306345	0.912211274430625	10
ENSG00000099821	POLRMT	0.569469878387797	0.959179609717244	0.311566285587066	0.56364076885802	10
ENSG00000099822	HCN2	0.255640600814588	0.883946996850223	0.266879387476152	0.38572120820546	00
ENSG00000099834	CDHR5	0.21196269479642	0.735617827015676	0.254474372888155	0.225650137296075	00
ENSG00000099840	IZUMO4	0.402846883324393	0.941765323485754	0.258091207975388	0.279195606525602	00
ENSG00000099849	RASSF7	0.576859371234792	0.959849389956917	0.338128709755188	0.647633661767081	10
ENSG00000099860	GADD45B	0.912198069185482	0.997067448680352	0.332485314065318	0.628735260862542	10
ENSG00000099864	PALM	0.385852424927745	0.939140509032982	0.277658100156863	0.455419156840575	00
ENSG00000099866	MADCAM1	0.190993815139595	0.461460482965859	0.263269883186349	0.346470683249879	00
ENSG00000099875	MKNK2	0.885362393760635	0.989265413996597	0.672113524659401	0.95445000807624	11
ENSG00000099889	ARVCF	0.242088320676942	0.865138843633467	0.274953192646004	0.438701340655791	00
ENSG00000099899	TRMT2A	0.872415724027623	0.986025125810072	0.28596678797233	0.484412857373607	10
ENSG00000099901	RANBP1	0.534499769960741	0.956228956228956	0.374680689602432	0.782506864803747	10
ENSG00000099910	KLHL22	0.220915839184509	0.793490460157127	0.244810797878475	0.103618155386852	00
ENSG00000099917	MED15	0.236619822394909	0.853010390644799	0.323515915545132	0.599418510741399	00
ENSG00000099937	SERPIND1	0.179993488005216	0.3309076427356	0.129286020429053	0.00775319011468256	00
ENSG00000099940	SNAP29	0.232181754298597	0.840537996451975	0.375160963966422	0.784202875141334	00
ENSG00000099942	CRKL	0.319305107703453	0.92281235291988	0.335943500885745	0.639799709255371	00
ENSG00000099949	LZTR1	0.784431432591327	0.975960320046342	0.328186236023336	0.613632692618317	10
ENSG00000099953	MMP11	0.210245433477096	0.71782339524275	0.260458153764369	0.313196575674366	00
ENSG00000099956	SMARCB1	0.233263699894258	0.843669671626661	0.378922116927658	0.797609433047973	00
ENSG00000099957	P2RX6	0.215478463898426	0.764454581658883	0.260273096546216	0.310854466160556	00
ENSG00000099960	SLC7A4	0.226467532964549	0.819267948300206	0.249268152441856	0.152479405588758	00
ENSG00000099968	BCL2L13	0.223380074814233	0.80511205242388	0.355270995215871	0.707478597964788	00
ENSG00000099977	DDT	0.268062827811889	0.895677202128815	0.399261836710259	0.869811015990955	00
ENSG00000099984	GSTT2	0.177447769081432	0.305093950255241	0.235818576964269	0.0594411242125666	00
ENSG00000099991	CABIN1	0.223946407895803	0.80795409290033	0.304406376209652	0.540946535293168	00
ENSG00000099995	SF3A1	0.778168695896975	0.975417254987148	0.406067096439625	0.887255693748991	10
ENSG00000099998	GGT5	0.40876964547995	0.942779044929583	0.248730871513509	0.144968502665159	00
ENSG00000100003	SEC14L2	0.24523215747403	0.87042467687629	0.245132900163529	0.106202552091746	00
ENSG00000100012	SEC14L3	0.139082596465684	0.084102675500525	0.247761428103162	0.134065579066387	00
ENSG00000100014	SPECC1L	0.220948188741228	0.793580971000326	0.35257901375439	0.695768050395736	00
ENSG00000100023	PPIL2	0.240322232124473	0.86122877520727	0.27968435668972	0.463495396543369	00
ENSG00000100024	UPB1	0.182465952655872	0.358350530393541	0.25682200612613	0.260862542400258	00
ENSG00000100027	YPEL1	0.198983598738946	0.566036711198002	0.255929961965765	0.24745598449362	00
ENSG00000100028	SNRPD3	0.252315477420489	0.87960247637667	0.87177767192281	0.96817961557099	01
ENSG00000100029	PES1	0.25536634872097	0.883729770826545	0.385728851342256	0.822241964141496	00
ENSG00000100030	MAPK1	0.258225558938044	0.88691575250715	0.38084518315273	0.804878048780488	00
ENSG00000100031	GGT1	0.210542114659875	0.720936968248796	0.252627136572623	0.196898723954127	00
ENSG00000100033	PRODH	0.234316785316508	0.846656529452228	0.202188787839073	0.0276207397835567	00
ENSG00000100034	PPM1F	0.274537032641962	0.900854422359799	0.294791096077744	0.51138749798094	00
ENSG00000100038	TOP3B	0.173763697846448	0.271695449114804	0.269337303558371	0.405507995477306	00
ENSG00000100053	CRYBB3	0.174535949452925	0.278538068860649	0.262671655617834	0.339040542723308	00
ENSG00000100055	CYTH4	0.247838951509787	0.874208030122009	0.261270519455873	0.322888063317719	00
ENSG00000100056	ESS2	0.240876158750926	0.862459722674777	0.305775693706522	0.545469229526732	00
ENSG00000100060	MFNG	0.262523195779643	0.891133557800225	0.261223896065463	0.32208043934744	00
ENSG00000100065	CARD10	0.233400435150476	0.844067919336737	0.314492840835013	0.573251494104345	00
ENSG00000100075	SLC25A1	0.897577862952589	0.993646138807429	0.372907150562848	0.775480536262316	10
ENSG00000100077	GRK3	0.201473244299559	0.593244270663626	0.25519722852852	0.237199160071071	00
ENSG00000100078	PLA2G3	0.222484177553014	0.800894247130806	0.275854366861504	0.445566144403166	00
ENSG00000100079	LGALS2	0.18029113142151	0.333731581043409	0.263471444394542	0.348974317557745	00
ENSG00000100083	GGA1	0.391310185055217	0.939846493609934	0.355558599223406	0.708609271523179	00
ENSG00000100084	HIRA	0.200760008474662	0.585116396944354	0.332801326049191	0.629946696817962	00
ENSG00000100092	SH3BP1	0.24061722251417	0.862007168458781	0.257885090442099	0.276288160232596	00
ENSG00000100095	SEZ6L	0.137936107381508	0.0800477897252091	0.266572031855614	0.382490712324342	00
ENSG00000100097	LGALS1	0.915858541510021	0.997538105064987	0.94848640442721	0.973509933774834	11
ENSG00000100099	HPS4	0.241570993454442	0.86398030484052	0.293242413690457	0.506460991762236	00
ENSG00000100100	PIK3IP1	0.718797112058167	0.970764997646718	0.264933218003685	0.36528832175739	10
ENSG00000100104	SRRD	0.248586991575326	0.875167445059918	0.373542012139545	0.778145695364238	00
ENSG00000100105	PATZ1	0.246672797992584	0.872470221932588	0.267053596251502	0.387013406557907	00
ENSG00000100106	TRIOBP	0.240968425543111	0.862749357373013	0.361288116854115	0.731707317073171	00
ENSG00000100109	TFIP11	0.241129245831548	0.86309329857717	0.323141041510298	0.598287837183008	00
ENSG00000100116	GCAT	0.272932443154142	0.899587270555013	0.334034080641197	0.633015667905023	00
ENSG00000100122	CRYBB1	0.167231794232919	0.224484993302198	0.250947743921447	0.174527539977387	00
ENSG00000100129	EIF3L	0.561798114971403	0.958564135983491	0.973020891509968	0.990712324341786	11
ENSG00000100138	SNU13	0.839649511077865	0.981028927265486	0.422732603828846	0.918106929413665	10
ENSG00000100139	MICALL1	0.281752568196859	0.905651497049347	0.334379147793496	0.634065579066387	00
ENSG00000100142	POLR2F	0.163611897038348	0.201893486839723	0.399027994716673	0.868599580035536	00
ENSG00000100147	CCDC134	0.1872501608625	0.412367401614713	0.263761381132189	0.352366338232919	00
ENSG00000100150	DEPDC5	0.199588926926845	0.57258969624561	0.256989529127294	0.263850751090292	00
ENSG00000100151	PICK1	0.267447648340594	0.895061728395062	0.273587309050437	0.431351962526248	00
ENSG00000100154	TTC28	0.186261220932024	0.400981137540277	0.24100111362988	0.0789048618963011	00
ENSG00000100156	SLC16A8	0.212641205237051	0.741844973027769	0.258445765320764	0.284848974317558	00
ENSG00000100162	CENPM	0.198093160576562	0.55702183121538	0.374684036185637	0.782587627200775	00
ENSG00000100170	SLC5A1	0.16130701969641	0.188968538430904	0.251505563837304	0.181553868518818	00
ENSG00000100191	SLC5A4	0.166222035970394	0.217769088736831	0.244154522661987	0.0982070747859797	00
ENSG00000100196	KDELR3	0.233873394300934	0.845679012345679	0.37263215909549	0.774672912292037	00
ENSG00000100197	CYP2D6	0.228248825213505	0.826472611418848	0.26985436628633	0.4080923921822	00
ENSG00000100201	DDX17	0.908581285724352	0.996415770609319	0.347325596338817	0.677273461476337	10
ENSG00000100206	DMC1	0.168184680037917	0.230350095941494	0.242394231308527	0.0867388144080117	00
ENSG00000100207	TCF20	0.207761355132413	0.687447956265161	0.339149014022774	0.650783395251171	00
ENSG00000100211	CBY1	0.232963037604386	0.842764563194671	0.359767341504779	0.725650137296075	00
ENSG00000100216	TOMM22	0.889918187761194	0.990695485319141	0.391976131446824	0.844613148118236	10
ENSG00000100218	RSPH14	0.148675301162552	0.125466130842475	0.269763026489674	0.407850104991116	00
ENSG00000100220	RTCB	0.351668084887568	0.932134969769378	0.4145023747971	0.90575028266839	00
ENSG00000100221	JOSD1	0.735038566604885	0.972014047282864	0.388520899329967	0.831529639799709	10
ENSG00000100225	FBXO7	0.634028142390205	0.963813764889034	0.399804103159651	0.870537877564206	10
ENSG00000100226	GTPBP1	0.32444860413677	0.924713080627059	0.31019188544055	0.55814892586012	00
ENSG00000100227	POLDIP3	0.353304962506394	0.932623728322653	0.343676077854403	0.664593765142949	00
ENSG00000100228	RAB36	0.217084646993717	0.77298070308823	0.260783018893916	0.317396220319819	00
ENSG00000100234	TIMP3	0.734254064002046	0.971995945114225	0.252502860368907	0.19520271361654	10
ENSG00000100239	PPP6R2	0.230030977149913	0.833188515984215	0.300566654170031	0.529155225327088	00
ENSG00000100241	SBF1	0.677667335136334	0.967524709460193	0.291218052830682	0.500888386367307	10
ENSG00000100242	SUN2	0.446087491502062	0.947757141305528	0.318741981606523	0.585931190437732	00
ENSG00000100243	CYB5R3	0.442663319454536	0.947395097932732	0.702868214808646	0.956226780810854	01
ENSG00000100246	DNAL4	0.242648885357842	0.866116360740017	0.285352939739832	0.482797609433048	00
ENSG00000100249	C22orf31	0.185253346390371	0.389269034430325	0.247456715729289	0.130754320788241	00
ENSG00000100258	LMF2	0.900056241171093	0.99446073639622	0.326650888449136	0.60878694879664	10
ENSG00000100263	RHBDD3	0.297217524412298	0.913815575105898	0.296146464156724	0.516314004199645	00
ENSG00000100266	PACSIN2	0.225036974886002	0.813330436986351	0.392797301107473	0.847439832014214	00
ENSG00000100271	TTLL1	0.199324627333621	0.569584736251403	0.275849798383504	0.445485382006138	00
ENSG00000100276	RASL10A	0.244250880899659	0.868922196879186	0.262388979383942	0.336536908415442	00
ENSG00000100280	AP1B1	0.250115375886879	0.876977661923899	0.313470790872753	0.56953642384106	00
ENSG00000100281	HMGXB4	0.223812997160494	0.807230006154737	0.371174632628855	0.769665643676304	00
ENSG00000100284	TOM1	0.298164919634716	0.914213822815973	0.26541480889592	0.370295590373122	00
ENSG00000100285	NEFH	0.284699718769731	0.907407407407407	0.246921078758855	0.124051041834922	00
ENSG00000100288	CHKB	0.375598908537894	0.937384598674921	0.333321855443726	0.630915845582297	00
ENSG00000100290	BIK	0.167820289284187	0.22790630317512	0.296976015612286	0.519786787271846	00
ENSG00000100292	HMOX1	0.422615084436347	0.944697874805402	0.270905709168925	0.415199483120659	00
ENSG00000100294	MCAT	0.234066275210411	0.845986749212556	0.367226222349988	0.755047649814246	00
ENSG00000100296	THOC5	0.227601696101209	0.824191738170233	0.329184030626535	0.617993862057826	00
ENSG00000100297	MCM5	0.249891694289283	0.876688027225662	0.366223738530137	0.751009529962849	00
ENSG00000100299	ARSA	0.856953201222846	0.983545128706419	0.256308648263885	0.252786302697464	10
ENSG00000100300	TSPO	0.717893801480765	0.970674486803519	0.384242491357103	0.817234695525763	10
ENSG00000100304	TTLL12	0.369204765111534	0.936135549038775	0.366281145652825	0.751171054756905	00
ENSG00000100307	CBX7	0.523454784948402	0.955269541291047	0.297773135717656	0.522128896785657	10
ENSG00000100311	PDGFB	0.278439470882844	0.903189602114333	0.255865597254812	0.246163786141173	00
ENSG00000100312	ACR	0.206883770795975	0.67555483146881	0.27132773338183	0.418268454207721	00
ENSG00000100316	RPL3	0.936672177515879	0.999348321928967	0.979888660728095	0.993619770634792	11
ENSG00000100319	ZMAT5	0.208472906026078	0.696100792874987	0.326243302945747	0.608060087223389	00
ENSG00000100320	RBFOX2	0.220029105985616	0.78862097679302	0.310058245746359	0.55734130188984	00
ENSG00000100321	SYNGR1	0.31904685525814	0.922703739908041	0.290712712634244	0.499030851235665	00
ENSG00000100324	TAB1	0.233500669269666	0.844411860540893	0.277462626399582	0.453884671297044	00
ENSG00000100325	ASCC2	0.251241482855421	0.878498244089642	0.356226404486756	0.711274430625101	00
ENSG00000100330	MTMR3	0.197311208248178	0.548079359907317	0.266323053180897	0.380390890001615	00
ENSG00000100335	MIEF1	0.284146051430421	0.90719018138373	0.356263142488077	0.711678242610241	00
ENSG00000100342	APOL1	0.436560358828001	0.946634806849861	0.249655591756324	0.157971248586658	00
ENSG00000100344	PNPLA3	0.165324132086301	0.211650555736577	0.265282362964001	0.368357292844452	00
ENSG00000100345	MYH9	0.762542382068659	0.973987183664603	0.355803603030055	0.709416895493458	10
ENSG00000100346	CACNA1I	0.166781599693064	0.221787770174867	0.259622838218556	0.30205136488451	00
ENSG00000100347	SAMM50	0.228765922189554	0.828427645631947	0.408273818554011	0.892101437570667	00
ENSG00000100348	TXN2	0.709478750399747	0.969950400057927	0.381563229539989	0.80754320788241	10
ENSG00000100350	FOXRED2	0.230120787492793	0.83360486586293	0.238829042017742	0.0686480374737523	00
ENSG00000100351	GRAP2	0.177679988241545	0.307248108323377	0.256371827783851	0.253755451461799	00
ENSG00000100353	EIF3D	0.853074071015938	0.983038267984505	0.922445535000481	0.970279437893717	11
ENSG00000100354	TNRC6B	0.206763311997005	0.673491184243872	0.299042850059368	0.525763204651914	00
ENSG00000100359	SGSM3	0.311376023287121	0.919916005937511	0.286974273119075	0.487158778872557	00
ENSG00000100360	IFT27	0.22890879394668	0.8290431193657	0.320866539748811	0.591423033435632	00
ENSG00000100362	PVALB	0.175699431665473	0.289019224503095	0.251271682778962	0.178969471813923	00
ENSG00000100364	KIAA0930	0.358963247213387	0.933872777958799	0.336106972781875	0.640526570828622	00
ENSG00000100365	NCF4	0.26266309869509	0.891296477317983	0.254213420097567	0.22193506703279	00
ENSG00000100368	CSF2RB	0.240461220754752	0.861608920748706	0.240265196810501	0.0750282668389598	00
ENSG00000100372	SLC25A17	0.215865041010673	0.76651822888382	0.345032948912665	0.668954934582458	00
ENSG00000100373	UPK3A	0.163704481322583	0.202364143224358	0.250596358251455	0.169439508964626	00
ENSG00000100376	FAM118A	0.281359791679868	0.90534376018247	0.272030679203529	0.421983524471006	00
ENSG00000100379	KCTD17	0.328040754614905	0.925853517251367	0.280284224721198	0.465756743660152	00
ENSG00000100380	ST13	0.862655136754469	0.98437782846385	0.417488086963272	0.910596026490066	10
ENSG00000100385	IL2RB	0.19809150776976	0.55700372904674	0.256809301213597	0.259974156032951	00
ENSG00000100387	RBX1	0.258423869106514	0.887060569856269	0.544244731735001	0.938459053464707	00
ENSG00000100393	EP300	0.236935598924162	0.853571557872633	0.342274659770332	0.659586496527217	00
ENSG00000100401	RANGAP1	0.429391450192127	0.945693494080591	0.369584737562843	0.763366176708125	00
ENSG00000100403	ZC3H7B	0.308666737703454	0.918775569313204	0.300045896819695	0.52826683895978	00
ENSG00000100412	ACO2	0.282052459784351	0.905832518735745	0.404016848717568	0.882409949927314	00
ENSG00000100416	TRMU	0.231139553934653	0.837044277904493	0.323943482474151	0.600468421902762	00
ENSG00000100417	PMM1	0.354725041931728	0.93291336302089	0.315845747692582	0.576966564367631	00
ENSG00000100418	DESI1	0.351722260469865	0.932153071938018	0.343357371961533	0.663220804393474	00
ENSG00000100422	CERK	0.245651878987645	0.871094457115962	0.340965715668132	0.655871426263932	00
ENSG00000100425	BRD1	0.232722955241691	0.842130987292278	0.328675990910964	0.615651752544016	00
ENSG00000100426	ZBED4	0.221860371064359	0.798197024003476	0.295720304735493	0.515102568244226	00
ENSG00000100427	MLC1	0.265920453711131	0.893866985264835	0.252995353004165	0.202713616540139	00
ENSG00000100433	KCNK10	0.135103151791951	0.0693856123963651	0.274269644280496	0.435309319980617	00
ENSG00000100439	ABHD4	0.538955022809922	0.956645306107672	0.308274247800751	0.552091746083024	10
ENSG00000100441	KHNYN	0.801498775927185	0.977770536910322	0.361972749091682	0.734614763366177	10
ENSG00000100442	FKBP3	0.296855873611256	0.913652655588139	0.626750464881516	0.952027136165401	01
ENSG00000100445	SDR39U1	0.447285227159682	0.947920060823287	0.403665677009675	0.881117751574867	00
ENSG00000100448	CTSG	0.310164835122866	0.919445349552877	0.256045231774915	0.249475044419318	00
ENSG00000100450	GZMH	0.222948319036675	0.803211324716701	0.25566192540028	0.243740914230334	00
ENSG00000100453	GZMB	0.238944235966083	0.858676369429058	0.258168234485067	0.280487804878049	00
ENSG00000100461	RBM23	0.298645167151787	0.91450345751421	0.383257543761662	0.81384267485059	00
ENSG00000100462	PRMT5	0.499334904021489	0.953350711415228	0.422432977528537	0.917945404619609	10
ENSG00000100473	COCH	0.203191271856052	0.613355780022447	0.343704852456758	0.664836052334033	00
[truncated: 10,324 more rows]
