# Supplementary material for: Multicondition expression profiling reveals limitations of canonical housekeeping genes
Source: BMC Genomics. 2026 Jan 27;27:214. doi: 10.1186/s12864-026-12563-8 (PMC12918141; doi:10.1186/s12864-026-12563-8)
Supplement: Supplementary file 6 — Supplementary Material 6 [file 12864_2026_12563_MOESM6_ESM.csv]

gene	median_expression	iqr_expression	mean_expression	sd_expression	median_expression_normalized	iqr_expression_normalized	mean_expression_normalized	sd_expression_normalized	above_zero	above_threshold	above_median	above_95	qcv_expression	qcv_expression_normalized	cv_expression	cv_expression_normalized	score	rank	percentile
ENSG00000198938	53586.5733957577	73195.4946517482	93737.3774145566	133788.137147449	1	0.177344573583734	1	0.265998891210532	1	1	1	1	1.36592974719938	0.320019052024708	1.42726563125152	0.466895351962148	1	1	0.99998189783136
ENSG00000198712	51582.3363673473	73673.7061695505	92132.1025024251	125459.509477477	0.99811954337454	0.181981089103967	0.998978594772928	0.267377635427321	1	1	1	1	1.42827392782052	0.320019224741159	1.36173500951174	0.466895454323722	0.999415435368788	2	0.99996379566272
ENSG00000198886	50701.6627345716	69630.6326796467	88121.2199298957	124281.851580618	0.997270036089811	0.177485901735458	0.996764346109506	0.271468264252931	1	1	1	1	1.37334022050066	0.320019086331747	1.41035101056805	0.466895737397259	0.999151422151351	3	0.999945693494081
ENSG00000198899	47119.0732518326	67105.9773600416	84466.9992094133	117615.178143916	0.993655026325553	0.179700594557239	0.994898544586064	0.266043216265044	1	1	1	1	1.42417863359466	0.320019199474065	1.39243940526786	0.466895494241924	0.998027716941837	4	0.999927591325441
ENSG00000198804	45866.0215135448	67767.5613139155	90010.7860074036	148674.069545981	0.992325395872965	0.198164878288855	0.988363812961694	0.341276662533032	1	1	1	1	1.47751121805721	0.320019827657673	1.65173615452878	0.466899828089331	0.997614226557658	5	0.999909489156801
ENSG00000198727	34036.7431844299	44009.3078385361	57957.94651142	81920.2184233379	0.977610779696619	0.174498640540453	0.976520097264545	0.266943418567203	1	1	1	1	1.29299409171052	0.32001920731575	1.41344238977129	0.466896071889942	0.993040607845598	6	0.999891386988161
ENSG00000198763	32397.5070173257	45068.8371582848	54408.1280439862	69595.5381073195	0.975175848475293	0.184428944100636	0.973957753164763	0.26729213373052	1	1	1	1	1.39112053079216	0.320019576489939	1.27913862522627	0.466896168364462	0.992283632270523	7	0.999873284819521
ENSG00000198888	31655.1142628242	45927.5851379838	55878.9136521311	77894.4939709151	0.974032271704804	0.193047931813415	0.971984288021556	0.292071253690818	1	1	1	1	1.45087409120242	0.320019887147589	1.39398726424497	0.466897638825917	0.991928072502483	8	0.999855182650882
ENSG00000228253	24448.6792421009	31476.1342619206	40661.3069182766	53386.6976624946	0.961288939040662	0.169212993713912	0.960953347626516	0.256829788381471	1	1	1	1	1.28743700018439	0.320019216033727	1.31296069183891	0.466895961437675	0.987967212654239	9	0.999837080482242
ENSG00000198840	23995.8369758154	32276.1826944219	41124.7071722792	59214.5169709096	0.960366656471813	0.179747298819371	0.959649376863707	0.265155205119809	1	1	1	1	1.34507426129591	0.320019599437736	1.43987692660883	0.466896486994217	0.987680416164289	10	0.999818978313602
ENSG00000212907	22160.668922718	30562.8112415512	39839.9208429364	61224.3894607582	0.956441825360728	0.180227250967215	0.955429441664502	0.285956620753784	1	1	1	1	1.37914660194304	0.320019667052974	1.5367598169215	0.466897845421558	0.986460421918018	11	0.999800876144962
ENSG00000210082	21796.8908988976	43526.5589866136	65843.1600063979	128122.40445664	0.955625314693503	0.224486018062561	0.96430887132021	0.345062494809034	1	1	1	1	1.99691594496236	0.320021257080249	1.94587265319876	0.466900959708813	0.986206127932426	12	0.999782773976322
ENSG00000198695	9999.39288705704	17447.2604159026	18648.2990364784	26881.1752971478	0.917184556650307	0.237607294446786	0.912413630499985	0.336120359125223	1	1	1	1	1.74483197259765	0.320022442697697	1.44148135143933	0.466902708204521	0.974257042528791	13	0.999764671807683
ENSG00000198786	9282.68937592287	14105.2520992482	16708.0820990577	23282.8010752007	0.913515665866892	0.201930570323279	0.911951092617299	0.294780366347919	1	1	1	1	1.51952214794927	0.320021125472501	1.39350530702227	0.466900064706017	0.973117033843014	14	0.999746569639043
ENSG00000211459	4941.1428233156	9732.01915032353	17845.954535039	38872.2181081276	0.882409835538544	0.226398070985588	0.892429710958434	0.371668055130045	1	1	1	1	1.96958871627863	0.320022735100982	2.17820896224997	0.466906121278794	0.963447765816039	15	0.999728467470403
ENSG00000248527	4792.72178041123	7247.12698251998	9259.40758554923	14597.6255599164	0.880905333214901	0.187870184010772	0.882236425840698	0.30402120891038	1	0.996030376251294	1	0.999884938442067	1.51211092872955	0.320021148642484	1.57651830584694	0.466902065691879	0.962909077372636	16	0.999710365301763
ENSG00000087086	3915.65905132268	4680.68040487938	6634.66083551897	9588.5426813449	0.870934826900021	0.169189830729068	0.868101721482171	0.279403522726595	1	1	1	1	1.1953748637278	0.320020536757504	1.44521972095577	0.466901047776059	0.959881619649097	17	0.999692263133123
ENSG00000205542	1889.92828447935	2149.45137596071	2617.29656515682	2620.82506872387	0.834999989240454	0.167534844214706	0.828425342049411	0.258922716024214	1	1	1	1	1.13731901554817	0.320021162499663	1.00134814816709	0.466901619283313	0.948711634983465	18	0.999674160964484
ENSG00000177954	1634.41932312036	931.909229131998	1760.07364762964	888.19034566272	0.827834612035301	0.0859789129713953	0.820651946287094	0.152660176964537	1	1	1	1	0.570177564563322	0.320017388611777	0.50463248902049	0.466893484523441	0.9464855610258	19	0.999656058795844
ENSG00000034510	1271.27888139739	1351.7763964107	1649.37286344023	1348.38725632269	0.815439522343946	0.152402289849955	0.80992682507389	0.22807418403149	1	1	1	1	1.06332010717021	0.320020846944654	0.817515121177786	0.466900156362787	0.942631663560821	20	0.999637956627204
ENSG00000106211	1186.54979531861	2534.37742845207	2250.76599995032	2852.67317845132	0.812036991244562	0.279199312050572	0.805433762275141	0.380422158531308	1	0.992463467955356	1	1	2.13592167682397	0.320027306336115	1.26742325879913	0.466913260245379	0.941572031434129	21	0.999619854458564
ENSG00000161016	1137.71882648784	721.9665743748	1233.69756126888	612.615488136643	0.809963883128185	0.0958499983777173	0.803113960049034	0.152390664773626	1	1	1	1	0.634573813464549	0.320018101930853	0.496568614034188	0.466894115559272	0.940930498791381	22	0.999601752289924
ENSG00000137818	1137.26581981501	896.561404664385	1325.35542460447	840.795818839819	0.809944237065251	0.117393425424328	0.803094744310577	0.19515782356665	1	1	1	1	0.7883481496087	0.320019193645455	0.634392709480733	0.466897748354846	0.940924052773015	23	0.999583650121285
ENSG00000167526	1132.1290317304	751.949155349696	1266.12038351212	692.912905243982	0.809720915121493	0.100431233017558	0.803966541036526	0.153444466970524	1	1	1	1	0.664190330143185	0.320018337577249	0.547272529743102	0.466894171555025	0.940854902686073	24	0.999565547952645
ENSG00000142541	1080.2242791293	685.173804192048	1167.49451536582	591.163099376335	0.807405753096721	0.0965666238892432	0.799978014910004	0.160630794806739	1	1	1	1	0.634288469006011	0.320018174553322	0.506351928506577	0.466894945585514	0.940135320944457	25	0.999547445784005
ENSG00000148303	1069.52016008547	663.876635962619	1186.85961955793	611.946761399501	0.806914487033747	0.0931998766361949	0.801169612461728	0.14995672038227	1	1	1	1	0.620723816846578	0.320018009520708	0.515601635876223	0.466893984190775	0.939982669762056	26	0.999529343615365
ENSG00000137154	999.650173931603	652.194317253097	1096.03739772288	545.558167018415	0.803581691982138	0.0975098744038567	0.797329064753654	0.151589647448434	1	1	1	1	0.652422551669281	0.320018278541204	0.497755065795987	0.466894276569267	0.938946638191828	27	0.999511241446725
ENSG00000111640	966.08958317143	977.498582796731	1689.09223234589	2347.3679462726	0.801897099554733	0.14535465293058	0.802676600693916	0.252930310953591	1	1	1	1	1.01180946345353	0.32002078499858	1.38972159206041	0.466902681527723	0.938422229518931	28	0.999493139278085
ENSG00000142534	960.931965778502	527.125514116289	1034.0581998173	505.764089655667	0.801633033528872	0.0833321855815611	0.795338497850776	0.138075335750419	1	1	1	1	0.548556539785038	0.320017571590664	0.489106019124481	0.466893182975327	0.938341147505048	29	0.999475037109446
ENSG00000265972	1079.96145350312	1808.58520896261	1598.56611690071	1702.1601186337	0.807393748746821	0.261015706515021	0.790282694629893	0.40070815420725	1	0.970544241169025	1	0.996950868714762	1.67467570541155	0.320026567765418	1.0648043272266	0.46691654263429	0.938233429793371	30	0.999456934940806
ENSG00000225630	1151.66112985671	1725.70580798656	2141.8666606471	3522.79534238262	0.810564740043775	0.201818171575634	0.806639856750583	0.340358955549934	1	0.982453112415142	1	0.995340006903693	1.49844929489048	0.320023452553049	1.64473139579955	0.466909779355419	0.938218628748119	31	0.999438832772166
ENSG00000140988	939.591985272687	854.528455501352	1153.4836963257	798.808797110183	0.800525165601133	0.132003258023819	0.795041336195622	0.205069722853918	1	1	1	1	0.909467586883846	0.320020120346863	0.692518498228199	0.466899020205614	0.937995991601717	32	0.999420730603526
ENSG00000089157	924.550355551203	894.113626130826	1099.0981044379	744.249262566206	0.799729052418089	0.142464099961116	0.791733851592825	0.219414096757467	1	1	1	1	0.967079424892728	0.320020682630898	0.677145433661565	0.466900462751461	0.937748357317688	33	0.999402628434886
ENSG00000142937	901.810698538779	624.01765349137	994.547030334403	529.339583769212	0.798500571486906	0.103474091128568	0.791823732323809	0.162205017087289	1	1	1	1	0.691960801199717	0.320018667179591	0.532241882609844	0.466895434044101	0.937367129435637	34	0.999384526266247
ENSG00000198755	879.509076344929	609.659125527914	931.680045305207	471.931420767651	0.797265288929086	0.107691121659548	0.788548720553469	0.16637761593216	1	1	1	1	0.693181164271255	0.320018908946994	0.506538079403699	0.466895951001181	0.9369830857512	35	0.999366424097607
ENSG00000100316	861.850036264162	565.130425437395	930.129175475202	488.377085528663	0.796264729812628	0.101260644328783	0.788315737086894	0.167304985313918	1	1	1	1	0.655717818249508	0.320018586791114	0.525063720616173	0.466896044125669	0.936672177515879	36	0.999348321928967
ENSG00000125148	857.831816767686	1613.93823996231	2064.79495878	3776.02643726745	0.796034195610413	0.250003451976488	0.793515389301548	0.382239592097386	1	0.988839028880451	1	1	1.88141569059963	0.320026440728966	1.82876581580698	0.46691458197191	0.936598078238537	37	0.999330219760327
ENSG00000197956	869.258098799724	1185.53457326491	1174.22543426072	1285.6606703823	0.796686943470706	0.22077468890726	0.782537620991799	0.328999225239964	1	0.981417558393741	1	0.998676792083765	1.36384645124607	0.320024875332285	1.0949010580679	0.466910925189968	0.935978863871607	38	0.999312117591687
ENSG00000112306	804.532791599528	572.426269215975	919.803344090898	563.080909644072	0.79286979909871	0.10483723100079	0.787363578783239	0.165258802177753	1	1	1	1	0.711501476624599	0.320018832299429	0.612175323411769	0.466895906655061	0.935616839341567	39	0.999294015423048
ENSG00000167658	797.730108485419	508.707581989063	924.175704878611	516.778767361052	0.792450910881633	0.0952568834890194	0.78882471990182	0.144724888580921	1	1	1	1	0.637693847302445	0.320018328276907	0.559178048755274	0.466894019618636	0.935486791066266	40	0.999275913254408
ENSG00000143878	831.908800329599	1166.84102872245	1275.220186405	1441.14772348714	0.794520464828792	0.200174408266117	0.787588808366503	0.308249041905357	1	0.991025198481187	1	0.998043953515131	1.40260690626202	0.320023859101149	1.13011677422541	0.466908613832473	0.934912347052028	41	0.999257811085768
ENSG00000162244	751.415939171961	588.60118108077	861.991647971713	471.925631269178	0.789500381019697	0.112866475598657	0.784309766831936	0.166346393207272	1	1	1	1	0.783322725000208	0.32001932215481	0.547482835105921	0.466896147598401	0.934569355424886	42	0.999239708917128
ENSG00000133112	740.957716240991	454.934616635531	900.410210896043	760.305864858436	0.788808969595394	0.0929861378186394	0.782766326829166	0.196238565732162	1	1	1	1	0.61398188677148	0.320018262555645	0.844399425570505	0.466898919785505	0.93435477020542	43	0.999221606748488
ENSG00000229117	740.230953311307	444.351106850442	797.697450710843	381.062975804207	0.788760559945529	0.0905874254300634	0.782209051504759	0.14648184728461	1	1	1	1	0.600287119665433	0.320018133877924	0.477703639976077	0.466894452116548	0.934339762809732	44	0.999203504579849
ENSG00000105193	726.894895426982	448.051048564411	759.780142817576	372.854042030548	0.78786370744198	0.095436503879613	0.778999262322157	0.160636249838101	1	1	1	1	0.616390418178991	0.320018409718847	0.490739387644237	0.46689588330821	0.934060904297771	45	0.999185402411209
ENSG00000231500	723.991833884782	593.49005681754	897.657764027136	593.568764517764	0.787666295974771	0.117441803764793	0.784177068170918	0.185198315723081	1	1	1	1	0.819746893598237	0.320019604154902	0.661241720736479	0.466897848247378	0.933999170715288	46	0.999167300242569
ENSG00000149806	717.215473152831	312.150599692706	756.052042893683	298.049168704263	0.787202398203276	0.0659449977121511	0.781759551943615	0.109280930965532	1	1	1	1	0.435225690712602	0.320016821384793	0.394217794271835	0.46689110280335	0.933855840227602	47	0.999149198073929
ENSG00000108298	700.75739126741	404.850401868694	748.62870549848	345.76025726713	0.786057202096392	0.0871826089035898	0.779451882312458	0.140900754105402	1	1	1	1	0.577732617470462	0.320017989513205	0.461858134383056	0.466894061852798	0.933499510582251	48	0.999131095905289
ENSG00000177600	656.15150375484	484.421995694198	764.265555808799	491.463451349479	0.782812707492692	0.108616119994102	0.777430449409544	0.17338826949933	1	0.999942469221033	1	1	0.738277658318367	0.320019215552477	0.643053252386049	0.466897128787626	0.932490628370113	49	0.99911299373665
ENSG00000166710	647.423229813566	618.09131016988	953.813628852729	1202.23675295727	0.78215209309389	0.141023683958178	0.776059268656266	0.271985735613	1	0.990680013807387	1	1	0.954694366385136	0.320021012642861	1.26045247896421	0.466906288851727	0.932284727973231	50	0.99909489156801
ENSG00000173812	640.989975930821	313.496154721904	726.038845441103	366.496794187702	0.781659454873284	0.0726140385571345	0.778535436171913	0.122568941188934	1	1	1	1	0.489081212645575	0.320017251383811	0.504789511592921	0.466892423595316	0.932132768108323	51	0.99907678939937
ENSG00000115268	597.636169381987	330.145758175495	670.083922423134	326.90433498867	0.778204729808659	0.081507043131796	0.774424131255219	0.128865677458413	1	1	1	1	0.552419306409947	0.320017791141422	0.487855810368543	0.466893160456481	0.931058752319279	52	0.99905868723073
ENSG00000143947	580.685356047731	311.301446337659	612.690823016387	258.088122664059	0.776785326732479	0.0813898292407713	0.770538529551156	0.126430511744114	1	1	1	1	0.536093158016664	0.320017805123844	0.421237128040282	0.466893088002568	0.930617548414337	53	0.99904058506209
ENSG00000197958	564.367848671136	419.112299206483	624.79442951275	353.36779180351	0.775379257767585	0.112210159848426	0.767738159119393	0.178752001948565	1	1	1	1	0.742622564686006	0.32001955974334	0.565574491563708	0.466898154060641	0.930179948162081	54	0.999022482893451
ENSG00000118181	559.224478082327	304.569414147264	600.590009953986	271.701806025087	0.774927619122867	0.082147099484947	0.768973114355963	0.134844561141181	1	1	1	1	0.544628187935697	0.320017874929765	0.452391484243808	0.466893944181434	0.930040086952057	55	0.999004380724811
ENSG00000128272	555.597776006685	390.315229387216	621.265674150214	307.905887771934	0.774606654760911	0.103296641150528	0.769815251494589	0.144072027941867	1	1	1	1	0.702514024070752	0.320019072625655	0.495610655124471	0.466894775876614	0.929939947844186	56	0.998986278556171
ENSG00000149925	538.096398099945	485.632147712815	1004.6735415615	1766.40031368438	0.773027726231118	0.127385154796045	0.774669798557735	0.250656466695594	1	0.999942469221033	1	1	0.902500275838336	0.320020467900895	1.758183370629	0.466904426982777	0.929448728558334	57	0.998968176387531
ENSG00000156508	531.312882268356	381.185120969559	548.997243707796	318.162534611179	0.772401882708692	0.117420118876924	0.760323610791737	0.196806237762655	1	0.999942469221033	1	1	0.717440012638409	0.320019916424027	0.5795339380256	0.466900336300046	0.929254366168114	58	0.998950074218891
ENSG00000171858	526.162874133426	335.822036509488	596.230721646074	293.191853001732	0.771921386482939	0.0929542941897731	0.768142443610939	0.138462437931685	1	0.999942469221033	1	1	0.638247305195329	0.320018534820115	0.491742277540292	0.46689432195612	0.929105440775968	59	0.998931972050252
ENSG00000171223	518.914285973671	957.982277888037	981.391005667998	1297.84726633909	0.771237063439354	0.249401746084121	0.766516663988689	0.352296820236774	1	0.975549418939132	1	0.999942469221033	1.84612816371112	0.320027467319813	1.32245685852368	0.466914718436711	0.928854187869484	60	0.998913869881612
ENSG00000204592	510.667669600077	519.483968449629	901.391574056553	1584.02680730545	0.770446797721248	0.150191127928744	0.765775483836921	0.294873856204515	1	0.981360027614774	1	1	1.01726425887986	0.320021832248427	1.75731264069489	0.466909329780136	0.928646062643138	61	0.998895767712972
ENSG00000204525	497.412599964498	490.584825667584	1064.12730564246	2636.73913226259	0.769149436209108	0.146846633175202	0.765398191083211	0.306662909461453	1	0.989874582901852	1	1	0.986273419094326	0.32002167660778	2.47784181298748	0.466910489736309	0.928242846201186	62	0.998877665544332
ENSG00000134590	492.355744908342	417.899342012825	540.682952451552	313.27389656015	0.768645355899947	0.133746243810084	0.759877668300877	0.18827588799543	1	0.999654815326199	1	1	0.848775192194868	0.320020937178027	0.579404057663942	0.466899536792363	0.92808639045045	63	0.998859563375692
ENSG00000063177	489.134443885381	305.274627503185	569.237634357669	309.389208056347	0.768321541653293	0.0907746218141969	0.764979308343635	0.14861812077071	1	1	1	1	0.624111900765509	0.320018471667501	0.543515026734772	0.466895433417551	0.927986504151093	64	0.998841461207053
ENSG00000265681	483.912482640161	292.746386909437	526.55770480427	275.573345421165	0.767792057392429	0.0926849919181806	0.760910171693077	0.158898209134675	1	0.998216545852031	1	1	0.604957295815665	0.320018590901622	0.523348804711917	0.466896627970783	0.92782188507128	65	0.998823359038413
ENSG00000096384	479.38946083296	278.589133623565	565.168802775735	341.192872837028	0.767328804123159	0.0844160601628908	0.76455653394997	0.147674756414507	1	0.999942469221033	1	1	0.58113320459633	0.320018121479679	0.603700825596378	0.466895363635936	0.927678035848568	66	0.998805256869773
ENSG00000184009	478.252434701202	382.352684952959	562.485374723253	357.112572486338	0.767211661023123	0.117360057194339	0.761693043555149	0.183936945371202	1	0.9998274076631	1	1	0.799478804936647	0.320020026693338	0.634883302809501	0.46689900447213	0.927641031516007	67	0.998787154701133
ENSG00000182774	468.417033742563	326.49819282514	528.018948871378	294.792127098193	0.766186579616717	0.103492604176878	0.759837367962222	0.173909724925588	1	0.999712346105166	1	1	0.69702459412392	0.320019245707079	0.558298386314167	0.466898143497238	0.927322643525343	68	0.998769052532493
ENSG00000147604	467.523587813634	319.522128417374	493.991205172401	239.884483161491	0.766092397324822	0.105180233353363	0.757825258063314	0.161550781552524	1	0.998331607409964	1	0.999942469221033	0.683435310529708	0.320019345432852	0.485604765124861	0.466897052439062	0.927257572302991	69	0.998750950363854
ENSG00000125534	458.033563142153	358.912973723025	551.794199426854	412.620495550196	0.765080751745207	0.114066492768719	0.761108111181554	0.173431731549111	1	0.999597284547233	1	1	0.783595357643333	0.320019882870049	0.747779690288124	0.466898023635354	0.926978715931311	70	0.998732848195214
ENSG00000109971	441.403179382414	405.918243411759	564.793313335456	431.758755281	0.763256309018814	0.132933697278823	0.760016964610852	0.19510371640891	1	0.999769876884133	1	1	0.919608789360551	0.320021027576916	0.764454438617901	0.466900191047627	0.926411260228644	71	0.998714746026574
ENSG00000251562	439.923963181981	371.672139312054	520.305310365638	334.915170117524	0.763090715370636	0.12473628637063	0.757863417978855	0.182663212679671	1	0.999597284547233	1	1	0.844855407793066	0.320020551763385	0.643689701883239	0.466899115217268	0.926359935895897	72	0.998696643857934
ENSG00000120129	605.312736588686	1071.58398441287	1006.16912854833	1237.48654975577	0.778834343720354	0.253690900588455	0.769140398125592	0.363660471082335	1	0.976009665170866	1	0.992003221723622	1.77029809491853	0.320027364108344	1.22989914383596	0.466915500825862	0.926280132055549	73	0.998678541689294
ENSG00000142676	429.261862398921	269.988244983346	463.703233049916	226.998006448417	0.761880393289831	0.0938820641623484	0.754990247557847	0.155085227439586	1	1	1	1	0.628959310464996	0.320018766950716	0.489532938891503	0.466896571099748	0.925984280722009	74	0.998660439520654
ENSG00000128016	593.964371623752	997.415164934226	1037.23606667186	1382.11109788859	0.777900712374153	0.237613529151562	0.766890726590413	0.395518050876981	1	0.935047750546542	1	0.991888160165689	1.67925083150617	0.320026508587388	1.33249425304244	0.466918780024256	0.925918662851863	75	0.998642337352015
ENSG00000233927	425.065856146519	285.562672036731	482.436407588239	256.197046565861	0.761395814717107	0.0987915924137897	0.756909748940854	0.149964944419173	1	0.999884938442067	1	1	0.671808069049655	0.320019065084065	0.531048325823132	0.466895966093112	0.925833564274832	76	0.998624235183375
ENSG00000130522	412.703195291063	353.068403309929	533.968596695061	438.400359265044	0.75993979181373	0.124728139221892	0.756858994732491	0.195246384755383	1	0.999769876884133	1	1	0.855501986266242	0.320020628759062	0.821022738000837	0.466900412357694	0.925380495963252	77	0.998606133014735
ENSG00000179010	408.464193490007	230.480569071988	440.016639771655	165.940487135409	0.759430478764929	0.083563670107808	0.755230233201181	0.107899758801426	1	1	1	1	0.56426137895396	0.320018200767982	0.377123208843926	0.466891902183845	0.92522293855934	78	0.998588030846095
ENSG00000233276	397.442976853375	335.499852624019	642.473104285998	1075.31991642737	0.758081141083333	0.11537440580918	0.759552062517433	0.214583013947769	1	0.999942469221033	1	1	0.84414588296472	0.320020118110201	1.67371973901134	0.46690211571527	0.924802921771838	79	0.998569928677455
ENSG00000150991	395.484902351641	316.756706388681	564.414205800369	589.387235196834	0.757837502833835	0.113355005438694	0.758366475244671	0.1901596165492	1	1	1	1	0.800932486942424	0.320020003407457	1.04424592637787	0.466899816112702	0.924727226232516	80	0.998551826508816
ENSG00000110700	388.010563127208	246.90982974	413.664354514654	195.965506901875	0.756896266812912	0.0970048732292065	0.749815820940594	0.148391953082501	1	1	1	1	0.636348216270213	0.320019047271505	0.473730706460793	0.466896181711962	0.924434954729597	81	0.998533724340176
ENSG00000104904	373.776395220427	201.102209301578	537.874597973599	758.449203025262	0.755052533242179	0.0778696683401948	0.755133125899697	0.171856318084163	1	1	1	1	0.538028114865258	0.320017932336597	1.41008555875786	0.466898218841947	0.923862205140238	82	0.998515622171536
ENSG00000170296	372.933887641273	140.392482299576	461.827293912234	442.590826457436	0.754941213868125	0.0563884554147765	0.75328788481678	0.133265825121711	1	1	1	1	0.376454076585876	0.320016640913403	0.958347053739848	0.466894495970094	0.923828004648368	83	0.998497520002896
ENSG00000135404	367.221569792383	299.738919758055	410.979545511146	268.707653766693	0.754179753807754	0.128293825961251	0.745615240959678	0.194747345375311	1	0.994994822229893	1	1	0.816234514567104	0.320020989936743	0.653822451023673	0.466901137284836	0.923589964703642	84	0.998479417834256
ENSG00000130066	355.990134020084	448.263129389163	630.555376838705	952.745417257702	0.752647418570156	0.178032743440365	0.750680706788372	0.286974547387765	1	0.98832125186975	1	1	1.25920099056418	0.320024048955157	1.51096232345889	0.466910023951055	0.92311271107528	85	0.998461315665617
ENSG00000092841	353.77964197866	373.766852144934	490.295631833247	406.914222910776	0.752340147046686	0.149515640484823	0.749879466358319	0.224635804245345	1	0.999769876884133	1	1	1.05649621344656	0.32002232821367	0.829936463821426	0.4669038403185	0.923017735326362	86	0.998443213496977
ENSG00000105640	347.228635231067	269.851889925611	393.603813271532	240.818433991913	0.751418114073516	0.118482887699807	0.744307430616987	0.184874980078002	1	0.99539753768266	1	1	0.777159089272794	0.320020466193545	0.611829524694625	0.466900219746054	0.922731714374847	87	0.998425111328337
ENSG00000174748	346.959721130856	149.743172455642	364.378229986535	126.395317691021	0.751379894545411	0.0653568243211114	0.746527786785646	0.0982799933096931	1	1	1	1	0.431586617511625	0.320017229387807	0.346879443636607	0.466891264647992	0.92272084053504	88	0.998407009159697
ENSG00000122026	340.773267154419	181.293975212975	359.490822652802	157.04600251452	0.75049236525244	0.0808665785273986	0.743961163902922	0.135255629163027	1	0.996893337935796	1	1	0.532007621157746	0.320018189833915	0.436856778027393	0.466895153354546	0.922444667200356	89	0.998388906991057
ENSG00000111669	336.685775936464	294.099239634493	456.413295247845	379.337417923122	0.749897075476735	0.121804389630544	0.75018259702969	0.177953720271519	1	1	1	1	0.873512517172667	0.320020707923527	0.831127011138295	0.466899129806024	0.922258847843752	90	0.998370804822418
ENSG00000144713	335.113521424494	216.292967137066	373.02663716237	177.930083221262	0.749666171005883	0.09465918536097	0.745195719974413	0.138208523889596	1	0.999942469221033	1	1	0.645431930701131	0.320019049684612	0.476990288347191	0.46689539238802	0.922187590187582	91	0.998352702653778
ENSG00000187514	334.94308946193	229.198584412868	354.669023930116	194.479836818018	0.749641075923667	0.107811621632712	0.74043594498819	0.17355040908319	1	0.999194569094466	1	1	0.684291127728787	0.320019856625846	0.548341760052714	0.466899312842287	0.922179538943007	92	0.998334600485138
ENSG00000135486	333.678649915623	149.177403189398	359.150733379853	151.496595015392	0.749454495030717	0.0675614731580851	0.744881202107167	0.112955946176934	1	1	1	1	0.447069068479869	0.320017391409668	0.421818977201317	0.466892826436258	0.922122309423987	93	0.998316498316498
ENSG00000125691	332.462668820199	216.003940071171	348.766395706291	183.37399017446	0.749274396548341	0.101353571427336	0.739667696246059	0.176576662148677	1	0.99292371418709	1	0.999884938442067	0.649708855546695	0.320019468609739	0.52577883773208	0.466899679167806	0.92199415270027	94	0.998298396147858
ENSG00000206503	330.568531446914	309.098294608216	564.358156653434	937.345026068463	0.748992540279594	0.136688345080899	0.746813390760376	0.257756465160949	1	0.996950868714762	1	1	0.935050572585597	0.320021646178311	1.66090454265212	0.466907451524282	0.921977395383822	95	0.998280293979219
ENSG00000255302	322.603343082919	271.317111700604	346.962744107619	187.296429994385	0.747789336591267	0.132174683245759	0.738951879197425	0.178516848108375	1	0.997813830399264	1	1	0.841023868840898	0.320021403095625	0.539817122083548	0.466899930461172	0.921603473629477	96	0.998262191810579
ENSG00000108518	320.310488967809	361.09553756927	479.694193853845	586.246213271085	0.747437472511561	0.163586312433063	0.743747234798216	0.249660727980986	1	0.998906915199632	1	1	1.1273297316391	0.320023354076984	1.22212488869462	0.466906909306939	0.921493495673652	97	0.998244089641939
ENSG00000108654	318.96744078675	178.837013399157	334.825824085822	133.904966713222	0.747230195368814	0.0850600147733706	0.741086927014854	0.122412570550128	1	1	1	1	0.560674822978943	0.320018505837053	0.399924250403398	0.466893970221521	0.92143057377071	98	0.998225987473299
ENSG00000145425	322.650419167611	207.568927682771	349.524462155234	183.435567255367	0.747796534632667	0.0986331501959437	0.740650566975905	0.160439891366305	1	0.99539753768266	1	0.999654815326199	0.643324525095202	0.320019332999327	0.524814675700432	0.46689793783122	0.92139176382111	99	0.998207885304659
ENSG00000131469	316.395895426281	196.77189450826	339.223254872686	162.044484684825	0.746830873407024	0.0949380898592901	0.740090090675037	0.148123811902817	1	0.999769876884133	1	1	0.621916710528588	0.320019124893669	0.477692735852211	0.466896691445036	0.921306258272317	100	0.99818978313602
ENSG00000008988	311.391599714104	174.000563980619	326.255240319113	144.778913913298	0.74604439180318	0.0854187333746563	0.738865674895862	0.139366168424522	1	0.999942469221033	1	1	0.558783744135593	0.320018550132952	0.443759658148904	0.466895846868615	0.921061971248988	101	0.99817168096738
ENSG00000075624	306.072274307864	456.532700061295	506.18352141849	515.064055910988	0.745194417663798	0.185963231713754	0.746438667784437	0.259846134791511	1	0.996720745598896	1	1	1.49158463011285	0.320024828006666	1.0175441003445	0.466907699017963	0.920795818514313	102	0.99815357879874
ENSG00000136942	304.872446884961	203.092125981364	343.513658088429	169.857335593722	0.745000658416307	0.0969430620149291	0.740733572492927	0.144099094652392	1	0.999654815326199	1	1	0.666154413284838	0.320019287979658	0.494470399048868	0.466896237175228	0.920737313472008	103	0.9981354766301
ENSG00000164587	303.659402942391	186.863262969452	331.01020587823	164.33342266358	0.744803985973846	0.0926965073334144	0.738634322600947	0.150673441967048	1	0.999424692210333	1	1	0.61537123882478	0.320019027352258	0.496460289578	0.46689704154175	0.92067626188801	104	0.99811737446146
ENSG00000114942	296.999335890931	222.854288991684	350.081270854809	211.473154434626	0.743709985282379	0.110938573072137	0.739495097257023	0.168326605391042	1	0.998964445978599	1	1	0.75035281921817	0.320020191989007	0.604068746432113	0.466898831052737	0.920335846633426	105	0.998099272292821
ENSG00000170315	296.465505853972	196.539453792318	387.606599495151	518.423789645951	0.74362123771824	0.0977756756559933	0.741140761473099	0.171836148203986	1	0.999884938442067	1	1	0.662942062099884	0.320019369806523	1.33749990408106	0.466899088570491	0.920308516384367	106	0.998081170124181
ENSG00000182154	295.344951663224	278.853734467173	440.029271744087	381.775237139419	0.74343442779802	0.125463944810385	0.746178552181035	0.198672717689926	1	0.999597284547233	1	1	0.944162860739007	0.320021109123634	0.867613274058396	0.466901496635555	0.920249908761413	107	0.998063067955541
ENSG00000163682	301.88090521852	191.63402867182	329.636075260999	165.751209433018	0.744514211505479	0.0957193612370677	0.738272891209247	0.154908476657051	1	0.993901737429525	1	0.999424692210333	0.634800099506473	0.320019222017344	0.502830915280675	0.466897506083342	0.920228478344175	108	0.998044965786901
ENSG00000161970	307.033473727812	187.096091582315	330.364283248771	167.662175748712	0.74534909670289	0.0926657872410121	0.73781985079686	0.166848886856812	1	0.987113105511449	1	0.998964445978599	0.609367080763895	0.320019014285449	0.507506968065489	0.466898785426348	0.92020193321586	109	0.998026863618261
ENSG00000122406	290.11794355609	171.918892375498	305.953782441758	150.098497917411	0.742553552661231	0.0921209496794954	0.735016247093899	0.146192552152391	1	1	1	1	0.592582762266339	0.320019037679017	0.490592064982835	0.46689678192189	0.919976746185049	110	0.998008761449622
ENSG00000169100	288.184095352434	173.957336779004	306.381903125867	145.226047558722	0.742223625238267	0.09220191633142	0.734748222034251	0.156752778205844	1	0.989932113680819	1	1	0.603632676419091	0.320019049614267	0.474003347054937	0.466897917197629	0.919874189623286	111	0.997990659280982
ENSG00000245532	345.128953368907	345.398621127424	384.85549353672	295.176806490408	0.751118905918139	0.166672190184281	0.734880943635363	0.287561289789282	1	0.924001840984927	1	0.995455068461627	1.00078135362416	0.320023413237579	0.766980883598181	0.466911770424667	0.919812350320703	112	0.997972557112342
ENSG00000186468	281.668396690499	179.274729374235	304.319188022384	141.157291338348	0.74109547615897	0.0963308745180477	0.735179884567031	0.14142256526168	1	0.997756299620297	1	1	0.636474419852025	0.320019334082081	0.463846174983764	0.466896267440262	0.919523433455862	113	0.997954454943702
ENSG00000084207	288.338950014825	186.07152706122	377.280270376497	360.06093984478	0.742250125950963	0.0928857586320934	0.73855129325807	0.210630784295142	1	0.971867449085261	1	0.999367161431366	0.645322205174338	0.320019092102309	0.954359313529612	0.466903316393325	0.91948899753333	114	0.997936352775062
ENSG00000167978	267.32991025826	140.582787879829	266.511780848739	108.434730031892	0.738518086195417	0.0817945871221545	0.728806084249726	0.147628589150442	1	0.993499021976758	1	0.999942469221033	0.525877511214575	0.320018463753928	0.406866554591202	0.466897309047618	0.918686796946691	115	0.997918250606423
ENSG00000114391	266.284107985595	123.164498637049	282.380534546544	113.771974474649	0.738324723819615	0.069645709568936	0.733009844660712	0.117823288896049	1	0.999712346105166	1	1	0.462530413732811	0.320017691916898	0.402903035286577	0.466893873297743	0.918662698258512	116	0.997900148437783
ENSG00000171863	272.211775768233	165.353497782305	295.796315340678	144.670786023568	0.739410819445974	0.0921681735298563	0.733342497105711	0.148356664425214	1	0.99275112185019	1	0.999252099873432	0.607444322772761	0.320019106489536	0.489089209434356	0.466897111009168	0.918534908194923	117	0.997882046269143
ENSG00000169976	259.677417455243	122.128763731396	282.554031019364	110.474536972776	0.737085351233291	0.0696646659284021	0.733576769825766	0.104596590909444	1	0.999942469221033	1	1	0.470309528368771	0.320017713222933	0.390985527880169	0.466892437710219	0.9182774517788	118	0.997863944100503
ENSG00000135821	289.243534126047	430.387794274979	507.782844101126	660.15665586343	0.742404645816682	0.204217631433191	0.740208613914997	0.301560978599243	1	0.978368427108503	1	0.997180991830629	1.48797723543035	0.320026091806311	1.30007672282043	0.466912635465267	0.918175777682466	119	0.997845841931863
ENSG00000204628	253.506422358273	167.053043416041	281.264386273162	154.06909177825	0.73589889365489	0.0978946398210382	0.729191218011192	0.16941811124413	1	0.998331607409964	1	1	0.658969669730695	0.320019550643761	0.547773195958833	0.466899643009211	0.917908088602061	120	0.997827739763224
ENSG00000189060	275.349811460309	271.185363451883	365.327454120219	289.200430061716	0.739976249258686	0.135905236982973	0.737584726831411	0.211316203621289	1	0.986077551490047	1	0.997756299620297	0.98487579132036	0.320021869763642	0.791619755920529	0.466903467036049	0.917779911525773	121	0.997809637594584
ENSG00000188229	249.571672206961	242.558309910617	333.138800896061	281.644386699824	0.73512720937877	0.140934341990233	0.732099510383283	0.210504807264011	1	0.993383960418824	1	1	0.971898404036304	0.320022348125026	0.845426548760668	0.466903838911383	0.917667352890458	122	0.997791535425944
ENSG00000110955	247.260971625515	173.159770985508	347.881575431275	347.392135735033	0.73466834342594	0.102102263016927	0.735087097865457	0.182376810611495	1	1	1	1	0.700311779279765	0.320019851380579	0.998593085317509	0.466900609290657	0.917525497559347	123	0.997773433257304
ENSG00000254772	246.040565755076	180.86625502848	291.772140751401	172.665499845358	0.734424258149972	0.106672740608964	0.730950100840324	0.16231292388028	1	0.999942469221033	1	1	0.73510745869657	0.320020153253954	0.591781996049015	0.466898756243724	0.917449533582477	124	0.997755331088664
ENSG00000161960	245.85057336394	210.473254134933	290.980969496452	191.214403226705	0.734386150145372	0.129942125435858	0.728999138104985	0.182987995531661	1	0.999712346105166	1	1	0.856102352152597	0.320021661120941	0.657137143908776	0.466901125899566	0.91743721959968	125	0.997737228920025
ENSG00000167468	244.347410303534	173.897023754395	303.75125311133	213.384242511614	0.734083608571655	0.104001929892625	0.732213102853088	0.161397892652888	1	0.999942469221033	1	1	0.711679422091586	0.320019988776703	0.702496665695747	0.466898574570909	0.917343699039166	126	0.997719126751385
ENSG00000147403	250.920126004104	156.373934639255	264.347449805032	150.991056121825	0.735393030196074	0.0974205171089826	0.72489005485615	0.193893392406478	1	0.976987688413301	1	0.999252099873432	0.623202040942294	0.320019531754389	0.571184084556849	0.466902641768245	0.917285908174768	127	0.997701024582745
ENSG00000167996	240.551614924781	225.490196838939	348.770623792521	481.38005670253	0.733311267065719	0.137786597909931	0.729046841963418	0.239715862932622	1	0.973248187780463	1	0.999942469221033	0.937387998452843	0.320022204579344	1.38021961674415	0.466907263772236	0.917067174732631	128	0.997682922414105
ENSG00000221869	494.36337755101	658.788406153875	679.844803203854	678.356710411403	0.768846098405823	0.201660544470291	0.754751046103137	0.35775202502779	1	0.933667011851341	1	0.981820273846508	1.33259953319641	0.32002483492028	0.997811128679019	0.466916614536287	0.916845801531004	129	0.997664820245465
ENSG00000142669	233.951993899379	226.58319321766	492.572442615396	1103.93374118326	0.731938943293478	0.1401509143531	0.731061200500262	0.285478772732123	1	0.965078817167185	1	0.999942469221033	0.968502937038922	0.32002240476579	2.24116017396698	0.466911984135345	0.916640546824696	130	0.997646718076826
ENSG00000221983	232.002668787044	122.04648017055	314.688748826247	480.0849239187	0.731526188589911	0.0772827317245672	0.730688864328773	0.156569729712923	1	1	1	1	0.526056363095448	0.320018304231503	1.52558655404542	0.466898155659798	0.916549288088722	131	0.997628615908186
ENSG00000260032	231.577657477018	133.999219233318	273.004378758258	145.618062633128	0.731435735232468	0.0833369148867006	0.729145490385085	0.145597687644243	1	0.994189391324359	1	0.9998274076631	0.578636215139264	0.320018702303047	0.533390941549955	0.466897068315077	0.916413752989944	132	0.997610513739546
ENSG00000156976	228.286130377533	129.651452314998	254.599734358076	124.879251116292	0.730729540152724	0.0839147610654189	0.726481714303697	0.137430611952705	1	0.995512599240594	1	0.999942469221033	0.567933987494487	0.320018754617083	0.490492464303432	0.46689633923496	0.916265757100096	133	0.997592411570906
ENSG00000165502	225.16263805058	120.447780364439	241.891542456292	101.549509932492	0.730049917040969	0.0810692248160226	0.72528440729474	0.116131446169126	1	0.999942469221033	1	1	0.534936796829419	0.320018581362977	0.419814222941844	0.466894071268551	0.916090325700122	134	0.997574309402266
ENSG00000178719	224.169406598289	144.841569770545	315.858918793338	415.865176666836	0.729831828457981	0.0927616382024357	0.7300677648829	0.169932608951052	1	1	1	1	0.64612549931981	0.320019355823282	1.31661685620766	0.466899637034239	0.916022295498031	135	0.997556207233627
ENSG00000100097	228.657361596615	336.841603104303	327.552825743925	374.016835742864	0.730809694781367	0.228517716295549	0.720732451217968	0.303528208975074	1	0.901967552640663	1	0.999252099873432	1.47312818075169	0.32002824226251	1.14185195897306	0.466915238667559	0.915858541510021	136	0.997538105064987
ENSG00000173113	218.77016264151	86.065478461587	232.34462158453	75.4330409811171	0.728629123736236	0.0587784706087508	0.724890230773436	0.0876163904859065	1	1	1	1	0.393405926212247	0.320017135092758	0.324660155533979	0.466890955699478	0.915649143561089	137	0.997520002896347
ENSG00000159377	215.407772930537	81.7073882649872	229.08344327078	78.1282810457925	0.72786504514032	0.0567965026838847	0.723917308499721	0.0947153205460007	1	0.999654815326199	1	1	0.37931494835767	0.320017014796313	0.341047261776329	0.466891776997155	0.915411678904104	138	0.997501900727707
ENSG00000127184	217.324010046943	141.211915381285	265.601948077397	189.032213609819	0.728301945444819	0.0971880668128052	0.725244363964896	0.168360093624635	1	0.992118283281556	1	0.999309630652399	0.649775951358449	0.320019684252503	0.711712451577104	0.466899808613506	0.915117471535258	139	0.997483798559067
ENSG00000182899	210.594570725315	118.36163073554	222.696147439325	102.521593320003	0.726750263902556	0.0864010187791377	0.720185931737415	0.134849451481186	1	0.997986422736164	1	1	0.562035527924046	0.320019003336763	0.460365365538871	0.466896428695117	0.915064548239384	140	0.997465696390428
ENSG00000140319	209.64754650896	88.4224212134703	215.439367302099	68.717380454665	0.726527927129274	0.0645227286515274	0.721092297663659	0.0911018386647912	1	0.999884938442067	1	1	0.421767021297773	0.320017549157231	0.318963898358958	0.466891493818688	0.914995890291175	141	0.997447594221788
ENSG00000132475	207.520264191706	172.265756552578	279.432974659199	228.382316914252	0.726024812200838	0.116391768469997	0.725967943015591	0.180216584621811	1	0.999597284547233	1	1	0.830115349089186	0.320021023071419	0.81730625096337	0.466901055090938	0.914838424961157	142	0.997429492053148
ENSG00000198242	207.266507371706	120.790747776221	228.075452859619	114.522452272066	0.725964453247559	0.0873635680632709	0.720762358255721	0.141942047308668	1	0.993326429639857	1	1	0.582779867851963	0.320019084858279	0.502125287207274	0.466897186144648	0.914820265774946	143	0.997411389884508
ENSG00000005022	205.715827170465	161.626095828584	254.021581067731	187.927537038055	0.725593992791601	0.116718297942689	0.721142434202656	0.193661826747869	1	0.975434357381199	1	1	0.785676523054563	0.320021057675451	0.739809335286151	0.466902930663718	0.914704500634997	144	0.997393287715868
ENSG00000155876	205.195450160099	106.048942567952	216.377025600284	78.0585598123565	0.725469047682384	0.0777271410017581	0.720541390837587	0.105860166361962	1	1	1	1	0.516819171600585	0.320018450640298	0.360752531817102	0.466893166502186	0.914666473731154	145	0.997375185547229
ENSG00000083845	204.516922227503	148.055506131757	234.749291976491	134.50207720918	0.72530565293692	0.107631379703367	0.720338196026247	0.164394091938487	1	0.997123461051663	1	1	0.723927900533639	0.320020457440429	0.572960523444941	0.466899724889274	0.914615061211235	146	0.997357083378589
ENSG00000123349	203.923667887947	72.8157346742065	213.137289168613	75.8666141406552	0.725162347891467	0.0538877714423279	0.720434073788102	0.0924725721373958	1	0.998389138188931	1	1	0.357073484546275	0.320016858633618	0.355951858243994	0.466891674415388	0.914571635681254	147	0.997338981209949
ENSG00000176340	202.797029654542	141.223847685557	254.716487274566	185.303654782251	0.724889048704442	0.101170433460566	0.722761284832449	0.17318760270352	1	0.985559774479346	1	0.999942469221033	0.696380257275599	0.320020035338042	0.727489832970672	0.466900524248121	0.914449932302707	148	0.997320879041309
ENSG00000169564	198.698150999584	150.971929259702	254.447341177995	207.990876034568	0.723881771772592	0.115245566509398	0.721118754392734	0.183638984485207	1	0.997813830399264	1	1	0.759805405839023	0.320021009700819	0.817422084552541	0.466901814690457	0.914172298046239	149	0.997302776872669
ENSG00000174444	198.331012328782	128.235578220887	216.585186031106	102.082121241079	0.723790537782488	0.0973725253744354	0.718351448619813	0.142174880834948	1	0.98532965136348	1	1	0.646573507164403	0.3200198079829	0.471325500657362	0.466897366217044	0.914144312902748	150	0.99728467470403
ENSG00000100836	198.307677729073	67.2177971869408	204.923730723169	53.3170644444585	0.723784733384537	0.0512279677660716	0.71946471659166	0.0718039011631706	1	1	1	1	0.338957109259145	0.320016698460862	0.260180039941223	0.466889395301218	0.914143475242126	151	0.99726657253539
ENSG00000175602	199.05944493291	189.061088101337	263.089598554872	222.857499486396	0.723971388991187	0.13827177534016	0.720706682419713	0.210097138655239	1	0.980497065930273	1	0.999884938442067	0.949772004865464	0.320022557656769	0.847078336469905	0.466904803954824	0.914128142796467	152	0.99724847036675
ENSG00000072778	196.534684194983	158.170322981232	256.493027006101	199.014710145634	0.723341701115916	0.117584190541576	0.722039783615235	0.179229049644442	1	0.997928891957197	1	1	0.804795975983104	0.32002118366279	0.775906902689017	0.466901250333949	0.914004371337225	153	0.99723036819811
ENSG00000124614	196.051976441841	120.579101679176	216.849098863713	106.680273053036	0.723220390743344	0.0923223171644128	0.718393666330771	0.139281564120622	1	0.999021976757565	1	1	0.61503639936497	0.320019481280972	0.491956266417705	0.466897037364311	0.91396719303768	154	0.99721226602947
ENSG00000110321	193.497761109779	105.0902587683	211.10923440052	81.6609933091458	0.722573471813833	0.0797312143708261	0.719006376280361	0.110230802960874	1	1	1	1	0.543108396529088	0.320018644342665	0.386818670159247	0.466893731898309	0.913766368413442	155	0.997194163860831
ENSG00000044574	191.504111776369	208.78667751394	299.735968097476	368.912519315464	0.72206256832868	0.148539526511614	0.723335653685373	0.221986529581353	1	0.99539753768266	1	1	1.09024644733348	0.320023322758498	1.23079162523295	0.466905878504647	0.913606107729907	156	0.997176061692191
ENSG00000184897	188.877267848115	132.719901422147	235.510968018604	204.013209367621	0.72138121701073	0.103372605519607	0.718134334025583	0.175746421890664	1	0.989644459785985	1	1	0.702678003204035	0.320020277232164	0.866257784442147	0.466901168159962	0.913395266834209	157	0.997157959523551
ENSG00000152795	187.194099517066	70.2674000761928	190.825534235263	58.26520834593	0.720939637353659	0.0570568182773483	0.715066125867907	0.0959855606018101	1	0.996835807156829	1	1	0.375371874741099	0.320017133649085	0.305332347578268	0.466892306645608	0.91325898574139	158	0.997139857354911
ENSG00000219200	186.375052229524	80.1485871300375	235.178205293617	222.044478631709	0.720723321814537	0.0639284429087179	0.719811314711699	0.139020445744195	1	0.9998274076631	1	1	0.43003924705187	0.320017605483733	0.944154150485541	0.466896918959313	0.913191600729163	159	0.997121755186271
ENSG00000134419	185.326623090397	126.335415341228	199.556737198606	108.72190029063	0.720445033618791	0.104005540231265	0.712128256113978	0.174311394767699	1	0.962202278218847	1	0.999942469221033	0.681690591640497	0.320020345989687	0.544816986972614	0.466901489738366	0.913068482179755	160	0.997103653017632
ENSG00000167615	192.921190185003	118.873438993157	202.082624922746	86.7122215624833	0.722426259626177	0.0945037281036083	0.715470601381632	0.138623106969558	1	0.991715567828788	1	0.998791853641698	0.616176164366202	0.320019648128795	0.429092909871061	0.466897149196915	0.912969230432325	161	0.997085550848992
ENSG00000099860	211.547749320559	359.589754839759	397.369632095634	538.906343793361	0.726973038245538	0.230761687906945	0.723193715385343	0.339573196475611	1	0.897825336555057	1	0.995282476124727	1.69980420966271	0.320028609476649	1.35618401675864	0.466918904929162	0.912198069185482	162	0.997067448680352
ENSG00000175756	174.237013258683	105.052409629573	207.319201286529	115.904011562004	0.717401155056475	0.0878014056582316	0.715729326988205	0.138625497666232	1	0.999539753768266	1	1	0.602928204890691	0.320019311507121	0.559060669936773	0.466897132830043	0.912158426129902	163	0.997049346511712
ENSG00000161547	171.478217717927	71.9019669074793	179.720533153341	59.8163578792274	0.716613820656405	0.0635221254090954	0.712066186599642	0.0925374590337413	1	0.999712346105166	1	1	0.419306707664494	0.320017647918445	0.332829848819728	0.466892046436938	0.911914212473398	164	0.997031244343072
ENSG00000105583	171.028910357038	55.8599151964235	180.163212753629	57.946189230642	0.716484394149187	0.0490454641470004	0.712611480203901	0.0822727217256964	1	0.999769876884133	1	1	0.326610951796459	0.320016646508418	0.321631638029695	0.46689083846794	0.91187429351228	165	0.997013142174433
ENSG00000188846	170.515547908853	101.501378573185	182.481493608954	79.7814301640387	0.716336099246898	0.0906780822188817	0.710520586761792	0.136114812803121	1	0.980497065930273	1	1	0.595261721397049	0.320019536544014	0.437202855951	0.466897182548469	0.911827300005643	166	0.996995040005793
ENSG00000145741	169.779802509625	109.201023461698	178.328901035647	79.3974533301752	0.716122784309604	0.0984216099505307	0.708991874221355	0.141470679252686	1	0.986250143826947	1	1	0.643192074955486	0.320020079460962	0.44523043022793	0.466897910184384	0.911760825589388	167	0.996976937837153
ENSG00000197728	169.608980508908	160.085502857858	189.73168442571	124.467550821173	0.716073125501329	0.15280404887256	0.706769302063186	0.203187397747476	1	0.938557128063514	1	1	0.943850392694568	0.32002385721746	0.656018794108736	0.466905348888856	0.911744215657232	168	0.996958835668513
ENSG00000112514	165.665990210983	69.5224363795885	180.188521679829	67.0724175320283	0.714912763195345	0.0620195706700725	0.711851364223494	0.0970324057809363	1	0.9998274076631	1	1	0.419654247024683	0.32001757280105	0.372234684577783	0.4668925759224	0.911385488341394	169	0.996940733499873
ENSG00000100906	166.356875132245	156.09013005096	209.896906165831	200.431252552286	0.71511806185741	0.141148440924804	0.708162794762457	0.227965715944922	1	0.912323092854677	1	0.999884938442067	0.93828481646386	0.32002308493612	0.95490331998478	0.466908118498367	0.91137605868054	170	0.996922631331234
ENSG00000237550	235.418680649211	213.046608751135	266.263917680373	182.659719005326	0.732247242281045	0.137055161753024	0.720110593093183	0.257190822525353	1	0.906052237947302	1	0.991197790818088	0.904969003154805	0.320022192216514	0.686010033190429	0.466910132505033	0.911300146005248	171	0.996904529162594
ENSG00000179218	164.550510567868	142.134707996348	227.95167496573	222.055826167127	0.714579479873348	0.123680185411647	0.714004446625362	0.19222558198199	1	0.994592106777126	1	1	0.863775551384424	0.320021885760062	0.974135532017964	0.466903390345344	0.911280551743251	172	0.996886426993954
ENSG00000145592	163.44668367909	88.1536785043185	181.763136878688	81.2355843870487	0.714247446655659	0.0790562778568627	0.710792747527618	0.123849589360503	1	0.986767920837648	1	1	0.539342105450108	0.320018775901675	0.446931021229386	0.466895740319079	0.911178310989083	173	0.996868324825314
ENSG00000135940	162.188528698109	131.90770939692	228.226537029177	202.540492173551	0.713866245689993	0.113920660395787	0.71478694806041	0.187741446529666	1	0.996893337935796	1	1	0.813298637429821	0.320021226629357	0.887453732637842	0.466902808111999	0.9110590587762	174	0.996850222656674
ENSG00000228474	159.768876127374	92.6391062266475	184.656803870181	111.070447056675	0.713124744530085	0.0857381470478865	0.709546577027353	0.14754374722603	1	0.98072718904614	1	1	0.579831995267916	0.320019270172587	0.601496639867984	0.466898580713514	0.910829182709173	175	0.996832120488035
ENSG00000117984	158.315370123889	156.854250159002	219.980258914857	210.856713321253	0.712673900083414	0.143906091582338	0.71057517367431	0.215482208697822	1	0.974743988033598	1	0.999884938442067	0.990770826839221	0.320023375288803	0.958525616623012	0.466906403791137	0.910616238430955	176	0.996814018319395
ENSG00000152518	286.894342193455	320.355597088936	321.987446221902	235.389546234186	0.74200235186182	0.181984565225789	0.725435090553188	0.300312383212082	1	0.900471752387527	1	0.984811874352779	1.11663267612617	0.320024709810162	0.731051936950252	0.466914274421311	0.910361661515327	177	0.996795916150755
ENSG00000240342	381.58962304358	427.177130646262	481.392471812694	398.636975840319	0.756073090998451	0.16920933004957	0.744255787656003	0.310148056824002	1	0.952882292026234	1	0.977390403866068	1.11946736716547	0.320023393620449	0.828091420580889	0.466913061098598	0.91012204359916	178	0.996777813982115
ENSG00000089009	151.809633879507	86.2648908916407	160.827113296916	72.5632160567212	0.710603889796548	0.0876124211690108	0.704103496516746	0.139415720906736	1	0.97877114256127	1	1	0.568243850453591	0.320019464487114	0.451187704418697	0.466898009556856	0.910045553487716	179	0.996759711813475
ENSG00000105372	150.20487498378	119.599642276037	179.920896950364	112.978184276528	0.710079644059564	0.115993726362578	0.706006169680896	0.177859859933239	1	0.956506731101139	1	1	0.796243412798367	0.320021496297147	0.627932531415156	0.466902426909364	0.909881968227542	180	0.996741609644836
ENSG00000198668	150.194844498147	194.251764145993	242.92528301062	248.943312433115	0.710076349593542	0.173984328671103	0.711532548592328	0.242579874029752	1	0.971982510643194	1	1	1.29333177044162	0.320025621053619	1.02477317036709	0.466909443611177	0.909879662076636	181	0.996723507476196
ENSG00000234745	152.703977393543	209.177613190071	358.006085544674	772.743442325297	0.710893655797092	0.18846193313508	0.710724203538519	0.323576023211235	1	0.880220918191232	1	0.999367161431366	1.36982426234378	0.320026606624279	2.15846454439353	0.466918944758983	0.909739986536426	182	0.996705405307556
ENSG00000168906	160.929494559548	106.340771124253	199.370980794956	153.970368426377	0.713481806503941	0.0969751958265075	0.710609591344834	0.173971480281598	1	0.975031641928432	1	0.997813830399264	0.660791058937332	0.320020049979801	0.772280739215146	0.46690157615406	0.909580853308384	183	0.996687303138916
ENSG00000087074	147.266751873501	179.814251017842	227.671229639758	312.39124478766	0.709105131067246	0.185516877733805	0.704263519582273	0.267821416086609	1	0.868657231618916	1	1	1.22101050461342	0.320026493356358	1.37211559529043	0.466913307716342	0.909577502632286	184	0.996669200970276
ENSG00000198034	151.639424393336	109.167262440717	170.99867293298	95.4856106031998	0.710548549091458	0.108031535887123	0.704636241508259	0.17199675430206	1	0.964963755609251	1	0.999079507536532	0.719913458373125	0.320020915440244	0.558399717175723	0.466901850522332	0.909455658900355	185	0.996651098801636
ENSG00000162191	145.921199678123	67.542815812343	164.433627985916	73.2019482885974	0.708652331039066	0.0681117225955441	0.706582873553346	0.106887396556863	1	0.999942469221033	1	1	0.462871851117801	0.320018118810014	0.445176264643796	0.466893993706433	0.909439359824396	186	0.996632996632997
ENSG00000146066	145.474910488242	88.0269310838428	172.263808358981	99.2203680464414	0.708501224902806	0.0881303854904635	0.706341981890746	0.142458365006941	1	0.996605684040962	1	1	0.605100431328039	0.320019554786028	0.575979185596986	0.466898212026215	0.909391944461029	187	0.996614894464357
ENSG00000159335	159.911889400193	147.089217295088	187.285586919355	127.67560732645	0.713168881790763	0.138439202262748	0.705640912435142	0.209958566521836	1	0.919687032562421	1	0.997583707283397	0.919814141692649	0.320022971225798	0.681716139648414	0.466906264824703	0.909339617018353	188	0.996596792295717
ENSG00000220205	144.859701756029	87.2532635013235	197.090202671426	160.230536770157	0.708292163762779	0.0855465423952691	0.709105587775927	0.17582931178652	1	0.98302842020481	1	1	0.602329443203428	0.320019375044546	0.81298072962704	0.466901919335799	0.909327016899289	189	0.996578690127077
ENSG00000141522	142.611804870563	82.9583541291453	165.76110450049	98.2102885582728	0.707520657436208	0.0851631539111787	0.704473497821382	0.143004604902631	1	0.984006443447244	1	0.999942469221033	0.581707483503485	0.320019366815134	0.592480901078831	0.46689841089481	0.909051443501449	190	0.996560587958437
ENSG00000179091	141.131994129756	96.6382802122592	192.228718025182	179.041288722943	0.707006101284193	0.10233265608922	0.706432037899961	0.182419770736811	1	0.995340006903693	1	1	0.684736872090186	0.320020616268851	0.931397194770288	0.466902928275898	0.908926878393753	191	0.996542485789798
ENSG00000203950	141.047687613567	60.0243401686618	140.686027712617	52.1700465386811	0.706976624079745	0.0654280362788374	0.698431527372042	0.130590743203939	1	0.949487976067196	1	0.999942469221033	0.42556061133815	0.320017958949904	0.370826068422729	0.466897343308301	0.908882776734904	192	0.996524383621158
ENSG00000175334	140.128810571017	72.4489527206788	160.036483357323	78.4630666551611	0.706654198993695	0.0761216652033899	0.704410476947433	0.120001076643938	1	0.998676792083765	1	1	0.517016824915971	0.320018736453624	0.490282371926232	0.466895674451927	0.908818079304739	193	0.996506281452518
ENSG00000092010	143.543776641702	73.2436329218062	167.392554932893	130.958495706908	0.707841987338266	0.077402565241829	0.701584348719373	0.182893329698542	1	0.93545046599931	1	0.999309630652399	0.510252932139502	0.3200188017736	0.782343609961674	0.466903431106993	0.908758083359875	194	0.996488179283878
ENSG00000182196	138.892003636442	51.918680090828	146.355683816037	44.6285292976121	0.706216860999064	0.0561228403022071	0.702479428736738	0.0811900042340771	1	0.9998274076631	1	1	0.373806113609882	0.320017301323731	0.304931985789553	0.466891132356453	0.908682585620954	195	0.996470077115238
ENSG00000107223	138.117161452792	52.0986282099048	146.098490106107	47.3160042992341	0.705940886231875	0.0564515917346879	0.702089704525043	0.088393638078871	1	0.997756299620297	1	1	0.377206044939693	0.320017329707637	0.323863746058361	0.466892015731103	0.908596794297465	196	0.996451974946599
ENSG00000105404	138.032701352736	65.6478315612132	156.69459948891	93.5486511966569	0.705910710687591	0.0713439763610783	0.702729287613501	0.12570711018752	1	0.991485444712921	1	1	0.475596224067609	0.320018407604332	0.597012606061626	0.466896462765539	0.908587079647272	197	0.996433872777959
ENSG00000100201	137.980220906722	62.9104724355463	141.936113680154	48.6694768955629	0.705891951251632	0.0696861799216872	0.700043749938048	0.10328114368395	1	0.991427913933955	1	1	0.455938336829273	0.320018288060127	0.342897065684333	0.466893918365445	0.908581285724352	198	0.996415770609319
ENSG00000103024	137.229287602015	71.2072474353855	144.618328827162	60.5708545644225	0.705622743312078	0.0787121453928662	0.699608133782115	0.12679272153817	1	0.973248187780463	1	1	0.518892495032818	0.320018947408662	0.418832488631593	0.466896799993724	0.908497401639263	199	0.996397668440679
ENSG00000159069	134.547351462908	94.2450775180738	166.697167905077	101.27084674803	0.704649100953471	0.100279599653583	0.704041259047995	0.148943440402267	1	0.997813830399264	1	1	0.700460295155313	0.320020538801999	0.607513900930199	0.466899150969231	0.908194265265791	200	0.996379566272039
ENSG00000172270	133.928232449146	91.2921058208646	173.823753082617	146.681000403422	0.704421581085164	0.0990638960093079	0.703988877065801	0.161644998638593	1	0.99505235300886	1	1	0.681649448748823	0.320020457177691	0.843849001083908	0.466900671006087	0.908123569594792	201	0.9963614641034
ENSG00000126432	133.217592772361	112.365034959736	161.92641706081	95.7258449404084	0.704159128271984	0.119051285300201	0.702521660101407	0.154198077899081	1	0.989471867449085	1	1	0.843469939828009	0.320021921503094	0.591168795542851	0.466899897520334	0.908041535021924	202	0.99634336193476
ENSG00000165119	133.111754806147	50.563376448758	141.980923997712	51.0607348514199	0.704119920703166	0.0575566241000996	0.700402987823197	0.0916160706493372	1	0.998619261304798	1	1	0.379856583833595	0.320017441062168	0.359630951917476	0.466892485518701	0.908030740629719	203	0.99632525976612
ENSG00000172809	132.98006125518	69.0740709590315	145.850944835869	64.1059092515039	0.704071091224853	0.0775960208840905	0.700229290948071	0.118464504414429	1	0.993499021976758	1	1	0.519431787796241	0.320018902717122	0.439530298028885	0.466895748776264	0.908015108406443	204	0.99630715759748
ENSG00000185650	214.566766083535	252.858418751203	266.788946809742	225.249992305701	0.72767206766234	0.184725750772037	0.716471628866804	0.278910010746948	1	0.908583592221839	1	0.98814865953285	1.17846031501803	0.3200255121146	0.844300316783124	0.466913016233862	0.907981440702627	205	0.99628905542884
ENSG00000172354	132.477196014411	58.4760004110293	169.887574456566	176.025760712589	0.703884192330246	0.0657356134563934	0.702749478111397	0.14765322894606	1	0.993901737429525	1	1	0.441404273114811	0.320018041847982	1.03613087228808	0.466899094327543	0.907957281354974	206	0.996270953260201
ENSG00000125817	132.409297001218	72.3021417992315	154.055494188928	96.5393032380884	0.703858902144622	0.0803282139877284	0.700565048928749	0.148554872003896	1	0.974341272580831	1	0.999942469221033	0.546050341152153	0.320019107040061	0.626652776951248	0.4668993704339	0.907913324081212	207	0.996252851091561
ENSG00000149273	130.610637310101	91.0825394941043	149.936781859887	85.9576448181186	0.703184193703738	0.102434820039127	0.698097976656996	0.168991545340602	1	0.925555172017029	1	1	0.697359276165635	0.320020740937467	0.573292582059314	0.466902063395109	0.907738858605712	208	0.996234748922921
ENSG00000141504	129.434686529987	61.6809875385788	141.919035944952	79.4258265993906	0.702738032176004	0.0730847684174608	0.698263010494811	0.120417495510028	1	0.995455068461627	1	1	0.476541406265845	0.320018603465346	0.559655905710904	0.466896111652693	0.907600840574974	209	0.996216646754281
ENSG00000115307	128.97330217305	58.7478880593575	140.940815437443	54.203040716572	0.702561872535111	0.0677257853696908	0.699600681674012	0.0997684031266227	1	0.999482222989299	1	1	0.455504256071018	0.320018214290469	0.38458015549534	0.466893515859588	0.907546205036032	210	0.996198544585641
ENSG00000100823	128.43794833418	63.4485632556311	136.127447186994	54.0656259444028	0.702356679094446	0.0746215511170815	0.69717235086297	0.117984176409781	1	0.97842595788747	1	1	0.494001687807607	0.320018724823007	0.397169175369421	0.466895883733547	0.907482265127963	211	0.996180442417002
ENSG00000179632	128.337057440281	102.684686151445	168.657950694475	111.387837408742	0.702317913520964	0.107597621247708	0.704056703748479	0.152625044162169	1	0.998791853641698	1	1	0.800117192956733	0.320021147154134	0.660436326601183	0.466899589121967	0.907469462502942	212	0.996162340248362
ENSG00000074800	128.292436055194	118.821901450203	172.7547927795	158.159238105042	0.702300758705536	0.136106175578857	0.69967500774581	0.205740293169153	1	0.931883557703371	1	1	0.926180101522767	0.320023241263163	0.915512881352662	0.466906388109595	0.907463479271597	213	0.996144238079722
ENSG00000196230	128.130644421648	85.5542037768077	160.901219160827	143.696036022398	0.702238507464839	0.0991129318889568	0.699708134514641	0.166614980411881	1	0.972845472327695	1	1	0.667710711695706	0.320020526534378	0.893069901967422	0.46690163125641	0.907444973264935	214	0.996126135911082
ENSG00000164032	126.138139887207	75.1120667733416	158.758418455089	128.701304826151	0.701465356663936	0.0872608346664672	0.700483379593173	0.150998726159574	1	0.995109883787826	1	1	0.595474666429258	0.320019676709111	0.810673891051388	0.466899672718269	0.907204915415711	215	0.996108033742442
ENSG00000203879	125.739901704122	91.9002736361619	173.584052471019	129.548135084898	0.701309364498958	0.104295677179818	0.703074435310025	0.17575494761962	1	0.994764699114026	1	1	0.730875978036092	0.320020937079957	0.746313576856528	0.466902436607191	0.907156035889819	216	0.996089931573803
ENSG00000161203	125.364801789979	61.5382383412727	139.453268399548	61.0258282274878	0.701161983730175	0.0730260783412914	0.698273318370121	0.112554199854333	1	0.998561730525831	1	1	0.49087333496021	0.3200186345618	0.43760773001492	0.466895149937723	0.90711094055275	217	0.996071829405163
ENSG00000026025	301.524140282821	677.27815704598	547.390007385621	610.276389038175	0.744455876690726	0.294006331785423	0.7367249312392	0.384952462688134	1	0.921182832815556	1	0.978253365550569	2.24618220090342	0.32003160494587	1.11488405123233	0.466921815239005	0.907044935972866	218	0.996053727236523
ENSG00000196531	124.700369863749	73.0551773712621	140.030580462731	76.9683087540323	0.70089983529784	0.0886256870178948	0.696688568733016	0.138140419386664	1	0.979116327235071	1	1	0.585845715221891	0.320019792803134	0.549653572096113	0.466898394714217	0.907029095733488	219	0.996035625067883
ENSG00000178952	124.084334214629	64.3261890318193	147.523794419176	70.9782105263678	0.700655530444025	0.073751564125547	0.700579059783606	0.116223798259816	1	0.9998274076631	1	1	0.518407012770479	0.320018699681556	0.481130591887363	0.466895455662241	0.9069534971169	220	0.996017522899243
ENSG00000198258	122.805031876189	69.7809598683819	138.529827967914	63.7774713049094	0.700144291641375	0.0829117947373193	0.697709737398217	0.115596989301135	1	0.997411114946496	1	1	0.568225575143651	0.320019390229801	0.460388006254376	0.466895556962301	0.906794371772238	221	0.995999420730604
ENSG00000130726	120.315605861185	54.7446180525186	127.301165467457	47.1463974208078	0.699134011963691	0.0684874298610512	0.694535461268375	0.103495089160672	1	0.996720745598896	1	1	0.45500845597437	0.320018343040327	0.370353226914173	0.466894255391362	0.906480667415867	222	0.995981318561964
ENSG00000197746	120.239919207812	74.2711047389097	147.484549354352	106.687248995153	0.699102969769696	0.0909307875369039	0.697366336616801	0.150947629561956	1	0.981590150730641	1	1	0.617690906882151	0.320020014158331	0.723379157085956	0.46689991547121	0.906470498987278	223	0.995963216393324
ENSG00000146278	119.704470134241	120.700697625195	166.456568851843	160.792820291769	0.698882800176509	0.149642469161122	0.696038201846646	0.222344389103982	1	0.882349557013002	1	1	1.00832239171884	0.320024394429199	0.965974616687466	0.466908832094749	0.906400701124645	224	0.995945114224684
ENSG00000243678	124.1949833728	74.1563605329572	135.529715416703	66.5382134288019	0.700699500389053	0.089721748376449	0.694776867847861	0.153637732291843	1	0.946611437118858	1	0.999079507536532	0.597096263625719	0.320019879348541	0.490949259534869	0.466900460965602	0.906394556038851	225	0.995927012056044
ENSG00000105373	119.250013702751	93.1309164819808	134.709207631109	83.7238018468443	0.698695159647796	0.12022703659395	0.691577662961098	0.183036787666948	1	0.868887354734783	1	1	0.78097195623075	0.320022210136147	0.621515064331131	0.466904430633646	0.906343054913566	226	0.995908909887405
ENSG00000175550	118.93819770817	63.2479956538561	130.755515200601	65.9256022482105	0.698565999806729	0.0806688309765177	0.694304169035287	0.123656703441007	1	0.987285697848349	1	1	0.531771935951503	0.320019264042506	0.504189839694863	0.466896774582385	0.906303823316423	227	0.995890807718765
ENSG00000074071	118.722752196823	69.8983579501993	131.27263665468	57.4550708760546	0.698476560344712	0.0866880966605021	0.694823800726416	0.123307332100827	1	0.980036819698539	1	1	0.588752843552003	0.320019715528601	0.437677434842673	0.466896695695489	0.906275882101341	228	0.995872705550125
ENSG00000106153	118.565204696158	61.0012647806906	136.483142542891	68.0056751568895	0.698411053857696	0.0753204356211703	0.69631419120124	0.12485736450772	1	0.98371878955241	1	1	0.514495504284043	0.320018868752887	0.498271609884116	0.466896785851908	0.906255783627149	229	0.995854603381485
ENSG00000198830	118.101648170013	59.1116581220051	131.850994906255	70.3353753310181	0.6982178059243	0.075984321521985	0.694517525102739	0.124463759664844	1	0.987861005638016	1	1	0.500515098967214	0.320018922967442	0.53344592038176	0.466896860177257	0.906195698635221	230	0.995836501212845
ENSG00000239779	117.221095301122	56.0096779108156	125.652641705666	47.1332477657625	0.697848622147721	0.0712112795445173	0.693684288084497	0.108455397359488	1	0.980669658267173	1	0.999942469221033	0.477812272329787	0.320018574733659	0.375107495759377	0.466894922895542	0.906045286683259	231	0.995818399044206
ENSG00000143543	116.706837058279	47.2611507022053	131.119253091431	59.6811366375184	0.697631727450866	0.0596407813412303	0.695460872450483	0.107560238057091	1	0.984409158900012	1	1	0.404956143902733	0.320017713073045	0.455166844154474	0.46689470487951	0.90601390125623	232	0.995800296875566
ENSG00000134333	115.868969817502	130.976855278872	165.537485543137	168.844565656063	0.69727629110882	0.16525341902811	0.693522083437282	0.243726263137368	1	0.845012081463583	1	0.999769876884133	1.13038767398352	0.320025641790343	1.01997783222377	0.466911801274461	0.905757894386667	233	0.995782194706926
ENSG00000170043	114.12562997971	58.7756743662758	140.672208649662	128.201897771032	0.696528428743475	0.0767598881857678	0.694781431007001	0.142418512588663	1	0.988666436543551	1	1	0.515008542574754	0.320019022365472	0.91135199341551	0.466899069017225	0.905670550892786	234	0.995764092538286
ENSG00000178980	126.202580836777	178.174578244827	179.20224093052	141.492225949109	0.701490552098014	0.181446576413581	0.700363856715177	0.23159815438028	1	0.909561615464273	1	0.99735358416753	1.41181406167333	0.32002661609826	0.789567280042931	0.466909447449427	0.905565394919353	235	0.995745990369646
ENSG00000102119	113.127843948833	61.2982551197984	129.319522538136	81.3611977215437	0.696095238438017	0.0803764060150762	0.69292658671954	0.129903174686837	1	0.979058796456104	1	1	0.54184940665468	0.320019305738827	0.629148609001014	0.466897650556191	0.905535812283987	236	0.995727888201006
ENSG00000170345	276.507299572955	620.701832571252	695.36823999346	1211.76075390403	0.740183186890621	0.290516333986876	0.735132348933747	0.433706975108044	1	0.88309745713957	1	0.977850650097802	2.24479365835868	0.320031666485244	1.74261734173454	0.46692721471746	0.905466461328697	237	0.995709786032367
ENSG00000170144	112.285842354663	42.0167571892709	115.757008195635	33.3552465309633	0.695726699226261	0.057092814960677	0.691034025397878	0.0807436382313948	1	0.998964445978599	1	1	0.374194611788705	0.320017557217894	0.288148830475916	0.466891593184487	0.905421801053738	238	0.995691683863727
ENSG00000214736	112.061760805211	42.9520871242601	119.518823599882	38.6992574085084	0.695628154392603	0.0569320904884929	0.692215492720294	0.088331655243867	1	0.992866183408123	1	1	0.383289418403131	0.320017546901583	0.323792154598705	0.466892489290646	0.905391173118445	239	0.995673581695087
ENSG00000126247	111.869279585605	59.3707193974303	121.430241446183	58.7678362020363	0.695543349020439	0.0806739249474712	0.690536939849861	0.129078955986792	1	0.95932573927051	1	1	0.530715131243861	0.320019342592333	0.483963759786165	0.466897722079228	0.905364254513446	240	0.995655479526447
ENSG00000198355	110.785483274095	128.176493720383	144.524584461284	118.162028937916	0.695063098169418	0.171689603798023	0.690366941612315	0.221903695282817	1	0.831549879185364	1	0.999942469221033	1.15697914503168	0.320026247297881	0.817591203450718	0.466909468277577	0.905177064609724	241	0.995637377357807
ENSG00000215021	110.374010367437	62.7120742185111	116.77902383832	51.083503934535	0.694879535151008	0.0881127354187277	0.688711846348413	0.132006041793196	1	0.960246231733978	1	1	0.568177907187947	0.320019923776479	0.437437326118259	0.466898230531931	0.90515773755616	242	0.995619275189168
ENSG00000123144	110.327874111695	40.4280883781095	118.115374759833	44.9700630380045	0.694858910559272	0.0549755963706747	0.691259815541248	0.0927678508780462	1	0.993614083534691	1	1	0.366435850446829	0.320017412875265	0.380729969569528	0.466893096624496	0.905152107194779	243	0.995601173020528
ENSG00000132507	110.208663619775	86.3743813943633	142.269127789121	93.1934784431196	0.694805579140139	0.107833633158205	0.695708117399061	0.153061846580195	1	0.991427913933955	1	1	0.783734949299076	0.320021420914298	0.655050606490368	0.466900311787597	0.905134284108395	244	0.995583070851888
ENSG00000104964	109.406721059642	61.4583752819379	125.704691000368	58.0423264013799	0.694445306347224	0.0805089292814608	0.69237311226468	0.127923425844134	1	0.971579795190427	1	1	0.561742228326492	0.320019358966907	0.461735564038813	0.466897442817897	0.905022939790754	245	0.995564968683248
ENSG00000168028	109.127075736776	65.5773750261256	129.093089903036	74.0148461531801	0.694319054348068	0.0873255412522035	0.691953565034477	0.147514871814474	1	0.952939822805201	1	1	0.600926713955978	0.320019880143054	0.573344756166064	0.466899932666341	0.904983534304082	246	0.995546866514608
ENSG00000108107	107.584266315211	72.9546513946976	130.780742729153	87.3843804686745	0.693616650267892	0.097463243468059	0.691520499699664	0.15643120194111	1	0.941203543895984	1	1	0.678116363046509	0.320020672815592	0.668174676524416	0.46690109009736	0.90476495643695	247	0.995528764345969
ENSG00000131143	106.480901492379	74.8866103542922	133.459841032333	89.117944986355	0.69310810920674	0.100578612753828	0.692343226024043	0.156407957262588	1	0.96640202508342	1	1	0.70328678011476	0.320020927128508	0.667751020059772	0.466901015028056	0.904606805240658	248	0.995510662177329
ENSG00000130811	104.971308239748	51.3388737197503	116.134652292146	61.1936522545644	0.692403733858624	0.0746840258405208	0.687844747416984	0.13302218848297	1	0.939477620526982	1	1	0.489075296675314	0.320018967131269	0.526919838711249	0.466898427082777	0.904388470260238	249	0.995492560008689
ENSG00000099622	109.575255516095	53.9183511856066	113.435694914273	43.3118447490688	0.694521239133611	0.0753375319377721	0.688203295550975	0.119743880112641	1	0.953227476700035	1	0.998791853641698	0.492066853338861	0.320018964447254	0.38181848122675	0.466896704896373	0.904295597625665	250	0.995474457840049
ENSG00000099624	103.665656555112	67.0413107722117	135.282508212586	113.282057079716	0.691786299445843	0.0950347134245656	0.69075988100945	0.172876845140644	1	0.942929467264987	1	1	0.646707048409718	0.320020545656288	0.837374015136546	0.466903232564581	0.904196059633839	251	0.995456355671409
ENSG00000101439	152.194589463333	117.282909653207	198.172150642063	177.258887555704	0.710728824000951	0.112860999060524	0.707572516749968	0.207482889882562	1	0.975319295823265	1	0.990392359912553	0.770611557656348	0.320021252459894	0.894469212658783	0.466905774284519	0.904111058056379	252	0.99543825350277
ENSG00000075415	101.583313995885	65.2295416641358	125.963946487433	86.7861135150355	0.690785296496512	0.0935570881777238	0.689442889283987	0.156438927478529	1	0.964043263145783	1	1	0.642128506132199	0.320020463718256	0.688975821535521	0.466901275590561	0.9038849387719	253	0.99542015133413
ENSG00000103145	102.126210944371	98.8116124980647	139.75028322571	120.873307189634	0.69104823672593	0.135703392601499	0.690428677789581	0.19671325233907	1	0.899781383039926	1	0.9998274076631	0.967544096509056	0.32002370304809	0.864923522154246	0.466906277195773	0.903858367458864	254	0.99540204916549
ENSG00000087191	100.722180886971	37.3634168869396	107.118477151882	39.0804102016469	0.690365330894142	0.055870395247532	0.686675028119745	0.0884603928801741	1	0.993441491197791	1	1	0.370955201306338	0.320017564320317	0.364833511834146	0.466892794048045	0.903755300173506	255	0.99538394699685
ENSG00000143933	100.822312012441	80.7595530640962	124.619649291927	77.8133643131522	0.690414347946381	0.113769094459429	0.688712549230402	0.165198841247098	1	0.926475664480497	1	0.999942469221033	0.801008739554904	0.320022037286454	0.624406863245709	0.466902456554028	0.903733380904782	256	0.99536584482821
ENSG00000185883	100.019390025478	72.4819155882709	138.203830599885	141.735750434622	0.690019917107325	0.104230869256466	0.690585595690291	0.174526125445701	1	0.96444597859855	1	1	0.724678640509684	0.32002131424033	1.02555587511147	0.466903457864935	0.90364676801942	257	0.995347742659571
ENSG00000204389	127.194310275553	208.322157022185	396.377489660628	1171.61492968391	0.701876690791214	0.21004315469934	0.707184264504031	0.353281748214871	1	0.866125877344379	1	0.994016798987458	1.63782606761951	0.320028698233823	2.9558059179572	0.466922991833938	0.903610396539538	258	0.995329640490931
ENSG00000197858	99.8574543042379	36.7598035248843	104.796792637068	31.4096743708499	0.689939983561357	0.0551590134547394	0.68606203953239	0.0822901174431444	1	0.991600506270855	1	0.999942469221033	0.368122778424607	0.320017517323592	0.299719806116851	0.466892032060292	0.903587337011258	259	0.995311538322291
ENSG00000140990	98.9900307223188	57.2328491170875	138.161273484629	138.816533059172	0.689509592758471	0.0851471744752817	0.690225309750115	0.174346132839878	1	0.968760787021056	1	1	0.578167808409251	0.320019851900258	1.0047427152198	0.466903470685712	0.903488596110755	260	0.995293436153651
ENSG00000136450	98.0216616825519	37.5360094313409	101.567313221318	32.9509132500358	0.689024637796993	0.0584326074292008	0.684145919419465	0.0907032629232311	1	0.973938557128064	1	0.999942469221033	0.382935861186512	0.320017789116115	0.324424386202232	0.466893221894986	0.903302731412725	261	0.995275333985011
ENSG00000142507	96.9220516986217	51.1225980124012	112.723601640529	64.3021562947953	0.688468114832813	0.0779621444484478	0.686348007262871	0.128675131578302	1	0.967092394431021	1	1	0.527460955648839	0.320019322406453	0.570440931259916	0.466897985012429	0.903165033342368	262	0.995257231816372
ENSG00000132341	96.5019157013264	51.6353810379724	116.207178162105	77.5393157473439	0.688253811210929	0.0786926668037525	0.686948277570522	0.134859794218377	1	0.974743988033598	1	1	0.535071046649312	0.32001938517227	0.667250655025622	0.466898732850066	0.903098400856329	263	0.995239129647732
ENSG00000211450	95.8528518256747	43.8067982039704	104.339061982288	39.8528931606232	0.687920894900108	0.0676453713953019	0.68483389872915	0.100331374189815	1	0.981647681509608	1	1	0.457021333946754	0.320018531159096	0.381955639656685	0.466894430524736	0.902995184411579	264	0.995221027479092
ENSG00000105677	95.6731387920493	50.7167508410194	105.452119266768	42.405912202127	0.687828318331994	0.0776747436275069	0.684877717479588	0.109274203224918	1	0.972615349211828	1	1	0.530104389605686	0.320019317221667	0.402134281387465	0.466895585821474	0.902966164077503	265	0.995202925310452
ENSG00000184887	96.0777900602134	45.7046574037435	105.382645364761	52.5615842007077	0.688036524285799	0.0721563172543449	0.683448916796667	0.131278628495423	1	0.938959843516281	1	0.999884938442067	0.475704711516571	0.320018880691678	0.498768881904381	0.466898548433248	0.90295948715426	266	0.995184823141812
ENSG00000176978	95.481146813817	42.9818143357759	100.239021469823	36.5367656445048	0.687729224130812	0.0680722091022061	0.68272012288613	0.107089939400982	1	0.951961799562766	1	0.999942469221033	0.450160222934776	0.320018569039262	0.364496431716507	0.466895444423999	0.902899829623074	267	0.995166720973173
ENSG00000105701	95.1485420743143	56.4812781994307	222.85885323736	832.089171605751	0.687557081777579	0.0856901771740841	0.691053253880233	0.22295729137799	1	0.977045219192268	1	1	0.593611598959834	0.320019951785496	3.73370480695922	0.466909515696504	0.90288165713271	268	0.995148618804533
ENSG00000168090	93.7368597160498	42.4061464741487	100.076014875707	34.1055177244195	0.686819694442067	0.0675646186945119	0.683274049134164	0.0919775075178718	1	0.989471867449085	1	1	0.452395638200454	0.320018550801799	0.340796121496027	0.466893436974995	0.90265288712432	269	0.995130516635893
ENSG00000196924	171.78923879896	381.292670105521	523.780628239394	836.394977425383	0.716703214229436	0.298541711293833	0.715346781843707	0.447837697753696	1	0.777470946956622	1	0.985041997468646	2.21953757273317	0.320033926055	1.59684213644325	0.466932426555728	0.902638010417044	270	0.995112414467253
ENSG00000117362	92.7944814285827	61.4886509217182	103.164009811646	46.6426460380046	0.686321239170701	0.0980507241099424	0.68263470166338	0.1282257133829	1	0.926475664480497	1	1	0.662632626155054	0.320020961471491	0.452121298146159	0.46689821438825	0.902497200670006	271	0.995094312298613
ENSG00000102317	109.650713203403	97.902251281193	123.977529871249	76.6144942597806	0.694555198596044	0.137026521817553	0.686434040536684	0.200527205015704	1	0.827120009204925	1	0.995857783914394	0.892855581336565	0.320023645203512	0.617970807608	0.466907218465901	0.902480677798539	272	0.995076210129974
ENSG00000111639	95.0951745145469	51.9301023114172	107.717692437859	52.6666502932783	0.687529405107459	0.0807787393678102	0.684407484883868	0.13178987353724	1	0.938039351052813	1	0.999367161431366	0.546085567185886	0.320019568226571	0.488932218109489	0.466898538569877	0.902479757268862	273	0.995058107961334
ENSG00000178988	98.9150707500953	37.8046884928967	105.57091437438	37.0895027297969	0.689472222946012	0.0568359296434491	0.68550435693958	0.10305620364027	1	0.962547462892648	1	0.998331607409964	0.382193413058447	0.320017656254523	0.351323117258118	0.466894741554528	0.902440474544162	274	0.995040005792694
ENSG00000133639	103.326571125376	117.573285959815	147.643644865443	153.343745403829	0.69162467598385	0.165259399508125	0.687056778948705	0.253513870222622	1	0.796858819468416	1	0.997238522609596	1.13788045687834	0.320025948445689	1.03860715131749	0.466913941119053	0.902427416770746	275	0.995021903624054
ENSG00000130724	91.9832417688214	34.940886550263	107.120088327725	78.8517348408689	0.685888076156215	0.0571289381726053	0.68358786362141	0.120509228536154	1	0.970716833505926	1	1	0.37986143865291	0.320017750217415	0.736105954278423	0.466897134830615	0.902363556795234	276	0.995003801455414
ENSG00000207165	99.2572627942423	75.1439487185246	108.986386451948	59.413693538737	0.689642586375307	0.11577670257117	0.682732850745753	0.167787482010434	1	0.858244160625935	1	0.998101484294097	0.757062471834389	0.320022222857639	0.545147843441275	0.466903378608499	0.90234894948692	277	0.994985699286775
ENSG00000152291	91.4863446310324	51.2571181702326	100.195975482648	45.5787617351312	0.685620866240243	0.0848581140921711	0.681420520463959	0.124328058031748	1	0.931998619261305	1	1	0.560270698069251	0.320019944384776	0.454896132460176	0.466897797823348	0.9022798166902	278	0.994967597118135
ENSG00000143761	91.0430037322749	37.3888350977666	99.6878295544993	43.6865967508732	0.685381228645731	0.0617446250042909	0.682345833047972	0.10032420135707	1	0.985962489932114	1	1	0.410672248992508	0.320018125200504	0.438234004553081	0.466894583212581	0.90220589450459	279	0.994949494949495
ENSG00000143774	90.6148272851022	56.8732906643288	122.610842949523	164.87017554929	0.685148677487349	0.0912651467857088	0.684617029489045	0.163630432950243	1	0.941893913243585	1	1	0.627637798010561	0.320020465416068	1.34466227931542	0.466902649622281	0.902132882143075	280	0.994931392780855
ENSG00000160948	90.145115972918	26.8225365312586	96.4099894676837	35.8714872265993	0.684892300612213	0.0447584745437925	0.681692043623737	0.0828447762175265	1	0.984581751236912	1	1	0.297548416703094	0.320016790764963	0.37207230728537	0.466892328346116	0.90205433355346	281	0.994913290612215
ENSG00000160213	89.1754978627538	59.6077099986073	374.655542005366	1580.01768549027	0.684358813671904	0.0959759328375006	0.688878064113946	0.286604231736204	1	0.903808537567599	1	1	0.668431479803421	0.320020865114541	4.21725427317353	0.466917886894952	0.901887240915812	282	0.994895188443575
ENSG00000182934	89.0343983018105	48.02747319445	98.3924608640056	57.0638656502327	0.684280697070941	0.0807765715642727	0.678603471257462	0.150283146541595	1	0.852260959613393	1	0.999942469221033	0.5394260433102	0.320019660800282	0.579961768911383	0.46690147513811	0.901827568806486	283	0.994877086274936
ENSG00000176101	87.3706378028547	40.4102473935943	93.7301572281158	37.3785524789119	0.683350142753422	0.0698371092388151	0.679119138598066	0.109512564413719	1	0.932056150040271	1	1	0.462515192858921	0.320018815485606	0.398788965945526	0.466896008590827	0.90157434821028	284	0.994858984106296
ENSG00000124172	87.2611257835691	47.2379501328376	97.116426030647	54.6290488263921	0.683288271644495	0.0823724543525094	0.67921687309508	0.129441435402574	1	0.896099413186055	1	1	0.541340140969535	0.32001981697858	0.562510906333732	0.466898648785949	0.901554805231488	285	0.994840881937656
ENSG00000167797	89.7297295242894	74.7889931515854	106.797877434278	74.1045007240925	0.684664459679971	0.124395099512324	0.679428780755085	0.187726504026301	1	0.818950638591647	1	0.999079507536532	0.833491793055504	0.320023107517285	0.693876156571512	0.466906365614392	0.901409307471833	286	0.994822779769016
ENSG00000160014	86.0024369071102	86.4651641895078	138.958123761345	163.223303722286	0.682571521412998	0.137053604416059	0.684985202996513	0.221924735300077	1	0.845299735358417	1	1	1.00538039733569	0.320024214490897	1.17462224808544	0.466910158432847	0.901330647575581	287	0.994804677600376
ENSG00000122566	85.9736236641368	30.6862140411897	91.9432396371578	29.4394716196972	0.682554991426748	0.053437287260759	0.679560333561719	0.0815829147125803	1	0.988723967322518	1	0.999942469221033	0.356925912080524	0.320017523079565	0.320191802419366	0.466892273923392	0.901291824295272	288	0.994786575431737
ENSG00000168066	84.7277279358837	28.8766116513291	89.3938623321265	35.0700547782706	0.681834877024992	0.0516300508543512	0.677510941878234	0.0934327876365304	1	0.94022552065355	1	1	0.340816546776529	0.320017392024713	0.392309425539466	0.466893969251098	0.901103793685198	289	0.994768473263097
ENSG00000054148	92.8427126151706	60.0672800781799	107.691644757306	61.3498648184014	0.686346872783462	0.0956647324674491	0.68307798476626	0.147865215648912	1	0.914624324013347	1	0.997583707283397	0.646978943055621	0.320020772863361	0.569680823026332	0.466900743122056	0.90100309244681	290	0.994750371094457
ENSG00000112473	84.147119044555	58.2895213330777	98.685834516074	54.3862861922741	0.681495666237138	0.101465224185704	0.67904595269536	0.143163576333465	1	0.87389253250489	1	1	0.69270964942025	0.320021406339746	0.551105297522874	0.466900486822385	0.900997107454573	291	0.994732268925817
ENSG00000004059	83.9733931875164	40.9364770471849	97.6726275351168	47.1787216583167	0.681393715031295	0.0700050082100063	0.680652316311396	0.11043042807977	1	0.973593372454263	1	1	0.487493424920581	0.320018878847623	0.483029102921945	0.466896023377012	0.900966203126299	292	0.994714166757177
ENSG00000210151	196.207278882849	323.319018223344	434.649952639296	1111.41501022097	0.723259452726106	0.223960648771115	0.719493593132725	0.369788959870484	0.999712346105166	0.889828558278679	0.999712346105166	0.979001265677137	1.64784415779187	0.320028369306691	2.55703469762783	0.466922840609233	0.900922306628671	293	0.994696064588538
ENSG00000082641	85.5931855685104	58.4785091675471	137.213145911217	203.805541521073	0.682336214922263	0.0992225706444092	0.682792267456848	0.213771882754527	1	0.870210562651018	1	0.999309630652399	0.683214543063592	0.320021195422209	1.48532081359715	0.466909382534003	0.900829263280254	294	0.994677962419898
ENSG00000168209	123.801274478037	197.726607061095	236.035067228081	364.292416076345	0.700542868054806	0.216179733818086	0.698626386152707	0.318964197361861	1	0.813255091473939	1	0.990162236796686	1.59712901094709	0.320029238913213	1.54338260138409	0.466920318635478	0.900799367810317	295	0.994659860251258
ENSG00000100941	84.3753953715145	35.7674455220588	86.5948737453667	28.4961583816881	0.68162931121248	0.065172596823351	0.676108256945903	0.0958551041046341	1	0.922793694626625	1	0.999597284547233	0.423908479060402	0.320018484383886	0.329074426108425	0.466894381726521	0.900789201402182	296	0.994641758082618
ENSG00000124193	83.5641177435413	51.6965196420357	89.5998285635849	36.7781329728376	0.681152694758143	0.0927350423302011	0.676285809662569	0.121632307180715	1	0.873029570820389	1	0.999597284547233	0.618644952378874	0.320020715950411	0.410471019447742	0.466897840616352	0.90064035887884	297	0.994623655913978
ENSG00000114784	81.4257782279375	54.1281227765286	103.134187069878	79.8539225584039	0.679873924022077	0.0970191062143342	0.678964966359477	0.157828411071803	1	0.870958462777586	1	0.999942469221033	0.66475413504807	0.320021107071656	0.774272089858034	0.466902444203483	0.900457341806507	298	0.994605553745339
ENSG00000140983	80.6124983211448	31.9782875797134	85.0530744728177	28.5869593238105	0.679378730328903	0.0594898674511458	0.675238092030487	0.0946067240721585	1	0.932804050166839	1	1	0.396691434277574	0.320018077335881	0.336107301246902	0.466894268156277	0.900340125340636	299	0.994587451576699
ENSG00000117410	80.5684139311518	48.2525342883931	112.037341730989	139.228693230175	0.679351745347214	0.0870886097480584	0.679509039939739	0.16651526198514	1	0.908813715337706	1	1	0.598901380007633	0.32002031948352	1.24269900623378	0.466903542635405	0.900331040538173	300	0.994569349408059
ENSG00000204256	80.4712603901534	23.5506334121311	82.3274311649582	22.1193679218211	0.67929222383761	0.044525023767998	0.674608606144696	0.0730792637422023	1	0.955643769416638	1	1	0.292658935599482	0.320016863500969	0.268675550892641	0.466891387323758	0.900313613433631	301	0.994551247239419
ENSG00000123416	95.5993570308993	89.6855549763223	130.387568713471	130.329319600211	0.687790260019919	0.138265804259027	0.684466349504326	0.218744932131896	1	0.828040501668393	1	0.995685191577494	0.938139729824066	0.32002405480071	0.999553261757744	0.466909813959934	0.900270478309	302	0.994533145070779
ENSG00000175573	80.0705959143409	47.5435718554191	92.1745495817385	44.0980223849247	0.6790459929588	0.0860085294919776	0.677190522364734	0.123392733659059	1	0.910424577148775	1	0.999942469221033	0.593770675895568	0.320020241638789	0.478418637086146	0.46689800525701	0.900200261208829	303	0.99451504290214
ENSG00000154518	79.2164403433715	60.7468482258318	115.446609384212	117.610115092745	0.678516927070482	0.108348743812432	0.67991718107148	0.193380336933549	1	0.845875043148084	1	1	0.766846477353925	0.320022080273816	1.01874031398646	0.466907057245067	0.900071002835422	304	0.9944969407335
ENSG00000178035	80.3216642353229	70.5145722066605	101.955446900599	71.898377616917	0.679200432293198	0.125100212706501	0.67698876959716	0.183730524277239	1	0.792026234035209	1	0.999654815326199	0.877902280511395	0.320023413858025	0.705194080381148	0.466906117731832	0.90006845470396	305	0.99447883856486
ENSG00000100258	79.1350024437872	34.9821656184725	84.1776734593432	45.829706499598	0.678466186691347	0.0684721920595224	0.672553230237694	0.124984931360994	1	0.840006903693476	1	1	0.442056795832182	0.320018830313345	0.54444016585625	0.466898600685285	0.900056241171093	306	0.99446073639622
ENSG00000241343	133.466984800244	96.172724315976	150.712473917413	85.6683647949384	0.704251392729995	0.107160303017944	0.697681353425818	0.186028041959306	1	0.937233920147279	1	0.987055574732482	0.720573139941051	0.320021052021625	0.568422523817656	0.466904188187544	0.900023334293852	307	0.99444263422758
ENSG00000169738	79.9971652309366	66.6575665503097	115.190207621044	232.499934722795	0.679000732102093	0.1244219586131	0.675947181097847	0.199980528433498	1	0.772638361523415	1	0.999597284547233	0.83324910773878	0.320023368074451	2.0184001706784	0.466908431201212	0.899970630099085	308	0.994424532058941
ENSG00000166340	84.5724839900881	52.0563798301907	103.206553214992	72.4105650556332	0.681744406660128	0.0901947492108307	0.679684900170189	0.157569775108956	1	0.897710274997123	1	0.998216545852031	0.615523836763405	0.320020491694593	0.701608209943736	0.466902338722929	0.899965990441492	309	0.994406429890301
ENSG00000167792	78.5855441303239	32.2615443647004	96.42564204945	63.4265168183825	0.67812247265173	0.0605227616910422	0.678081248690058	0.128684411888655	1	0.957772408238408	1	1	0.410527721373269	0.320018189896186	0.657776453133239	0.46689864112417	0.899949602025823	310	0.994388327721661
ENSG00000169714	77.8181465514503	39.8616457859646	90.6958088196965	61.4620421485188	0.677638382774013	0.0782301986549126	0.67458325188697	0.137922861341448	1	0.873777470946957	1	1	0.512241007431469	0.320019650691238	0.677672352762248	0.466900186934639	0.899798676086491	311	0.994370225553021
ENSG00000198563	77.7189112498201	24.9312622895515	79.0871753341722	26.0934146877646	0.67757543487317	0.0485906180495007	0.671579016410291	0.0981452069347502	1	0.8572661373835	1	1	0.32078759067291	0.320017225355205	0.32993231301422	0.466894989684752	0.899779863580491	312	0.994352123384381
ENSG00000204435	77.5364029469342	31.5360054699539	87.6832929873661	34.2763939878083	0.677459454264681	0.0589892635331132	0.676487809883894	0.0934152703542938	1	0.981532619951674	1	1	0.406725154525637	0.32001807952058	0.390911344909766	0.466894029599428	0.899743547292654	313	0.994334021215742
ENSG00000168894	77.5157647667952	34.429661210365	85.2026778841161	37.0697864071228	0.677446321922484	0.0660490650714813	0.674419911237617	0.106208415310811	1	0.925612702795996	1	1	0.444163342952831	0.320018658297992	0.435077715016672	0.466895895300882	0.899739285402552	314	0.994315919047102
ENSG00000128524	77.5286747925544	50.1128932660848	89.0381516628223	45.7117604501448	0.677454537146893	0.0954699299869287	0.674722867434921	0.134809039706225	1	0.843286158094581	1	0.999942469221033	0.646378819193973	0.32002106875056	0.513395208643259	0.466899752046289	0.899705324615359	315	0.994297816878462
ENSG00000187713	77.6732884040409	29.4869937915633	81.9589919501457	26.5227909166108	0.67754646797886	0.0569369478267369	0.673620279312124	0.0903596687882576	1	0.931883557703371	1	0.999884938442067	0.379628497742723	0.320017909473105	0.32361050673664	0.466893792036887	0.899699116798553	316	0.994279714709822
ENSG00000179085	77.7098330341159	34.1265047836556	82.3862670177201	30.2943962292091	0.677569672295344	0.0660660910574721	0.673319237923608	0.10061753938804	1	0.907605568979404	1	0.999712346105166	0.439152980404339	0.320018656583464	0.367711723395517	0.466895210587527	0.899598801941755	317	0.994261612541182
ENSG00000257704	89.0516639917274	59.8845598663864	100.227703178574	55.4243858331984	0.684290262463913	0.100509264067755	0.67934855878189	0.155187237799549	1	0.869980439535151	1	0.996145437809228	0.672469858305506	0.320021227455361	0.552984694605342	0.466902055609432	0.899469557764227	318	0.994243510372543
ENSG00000221978	82.3127900357482	49.7266095460202	83.0013296673506	35.1191906054804	0.680408404345	0.097717450093973	0.671814457906568	0.136621384998533	1	0.78794154872857	1	0.998043953515131	0.604117653215547	0.320021144204658	0.423116000023489	0.466900262577504	0.899443216567567	319	0.994225408203903
ENSG00000109475	147.489416680306	81.6375573638508	156.912475859475	73.7892406661947	0.709179662296131	0.0833503595873978	0.701564970774822	0.16999808809657	1	0.946496375560925	1	0.983603727994477	0.5535146805876	0.320019196190048	0.470257321873358	0.466901878316449	0.89940988108957	320	0.994207306035263
ENSG00000274012	96.462273815182	128.113506656376	235.764122369168	614.083746026598	0.688233542517853	0.170785811864566	0.693857673918381	0.298206981209981	1	0.847600966517087	1	0.993901737429525	1.32812032714299	0.32002657071336	2.60465307382538	0.466918540793838	0.89929876536404	321	0.994189203866623
ENSG00000166595	74.8567764138038	41.4950531651214	87.9469570314833	52.6652392473201	0.675724441985148	0.081644023283422	0.673831717301383	0.131925975449785	1	0.860027614773904	1	1	0.554325942861061	0.320019990260849	0.598829578929797	0.466899438827941	0.899203651555686	322	0.994171101697983
ENSG00000103502	74.6161116714165	32.4402078450017	77.8540025020532	27.4215957203722	0.675565587471222	0.0656308320337212	0.670567211254228	0.101703314979858	1	0.876941663790128	1	1	0.434761435812377	0.320018671572222	0.352218188392421	0.466895550301719	0.899154683973629	323	0.994152999529344
ENSG00000158604	74.5575475575732	25.9134376990181	79.9310970050424	23.1456157692288	0.675526853836645	0.051058935301281	0.672975638697963	0.0760675874228885	1	0.962604993671614	1	1	0.347562903393621	0.320017467760325	0.289569599773774	0.4668918778203	0.899143018406967	324	0.994134897360704
ENSG00000136003	73.2644606749769	46.5616489945002	85.3304665720638	45.7562563780234	0.674663778438356	0.0937044130340262	0.672522588630658	0.133749269048113	1	0.814002991600506	1	1	0.635528448111584	0.320021025241163	0.536224143804265	0.466899803967156	0.898873638940161	325	0.994116795192064
ENSG00000134107	130.956152552466	258.686969271941	229.118041780836	256.693677428184	0.703314520546311	0.252694703062421	0.700039198905558	0.325645581151152	1	0.801173627890922	1	0.98567483603728	1.97537087208103	0.320031724785474	1.12035558366776	0.466920896318927	0.898870441894049	326	0.994098693023424
ENSG00000179918	73.9044637291975	48.5739255323702	103.025108240894	134.196870622009	0.675092838141398	0.0971864797207568	0.674005017186846	0.184275103787489	1	0.800713381659188	1	0.999769876884133	0.657252932791122	0.320021298001598	1.3025647137223	0.466906545844503	0.898863860305245	327	0.994080590854784
ENSG00000159840	81.1096893290122	119.177364693166	152.04862469102	263.211304950183	0.679682052452072	0.189084577767652	0.680839241046409	0.273759350247772	1	0.729777931193188	1	0.997411114946496	1.46933573139131	0.320028580113755	1.73109954453753	0.466917545231451	0.898821713723379	328	0.994062488686145
ENSG00000116560	72.4894786158179	31.3474906056479	76.7950574675117	24.5168018323343	0.674139183030986	0.0646284441976727	0.67049509372674	0.088224952592759	1	0.900931998619261	1	1	0.432441937840171	0.320018624774226	0.319249736126653	0.466893691120538	0.898711322695289	329	0.994044386517505
ENSG00000164096	72.4120015558841	37.7313830743007	81.1493504078197	46.7134539868715	0.67408642972522	0.0788595839350584	0.669398798382171	0.145412295343829	1	0.806466459555862	1	0.999884938442067	0.521065324305135	0.320019810766351	0.57564791032967	0.466901710351722	0.898623026274278	330	0.994026284348865
ENSG00000243679	95.3231600408872	76.7650896648408	109.022294693802	75.9864477594853	0.687647531714206	0.123951608070096	0.680248068700561	0.194393780539691	1	0.821136808192383	1	0.992981244966057	0.805314150642025	0.32002294197651	0.696980814547146	0.466907151667142	0.898545499102893	331	0.994008182180225
ENSG00000108528	74.4292721015595	46.4007513201896	99.513048796801	88.9868336883407	0.675441907386437	0.0915641100365798	0.674855961078544	0.180059801586868	1	0.827695316994592	1	0.999079507536532	0.623420732327939	0.320020819740364	0.894222765398796	0.466905872355406	0.898543330425362	332	0.993990080011585
ENSG00000165527	71.1952125804557	63.7689183592591	96.976159394782	78.8652937396031	0.67325044466148	0.128975200566625	0.672751433592693	0.194236340692427	1	0.721493499021977	1	1	0.895691101240771	0.320024025217967	0.813244144043166	0.466908061185318	0.898433393433009	333	0.993971977842946
ENSG00000130725	70.9951220930282	47.2400995798532	86.721933719534	50.265598037045	0.673111607662575	0.0954300502406971	0.672735740534563	0.139040806491287	1	0.817742492233345	1	1	0.665399230076008	0.320021226975904	0.579618049104027	0.46690050904818	0.898391107883193	334	0.993953875674306
ENSG00000137207	70.4391840390769	22.0384667317551	78.3407679339728	37.7007596118262	0.672723794145177	0.0468149172663968	0.670578013089379	0.0951377927270834	1	0.928259118628466	1	1	0.312872260410187	0.320017168558114	0.481240618468294	0.466894641783239	0.898271823528068	335	0.993935773505666
ENSG00000176087	70.1699163041005	39.7575387841371	78.995932978388	39.4047850859366	0.672534855605844	0.0834880603579825	0.669305811423995	0.128109508511173	1	0.800943504775055	1	1	0.566589514113668	0.320020247478172	0.49882042784047	0.466899312862551	0.898212137861768	336	0.993917671337026
ENSG00000107372	71.6603607793952	63.6699264940557	111.770600945794	136.090683945277	0.673571695783895	0.123310861961094	0.676082235650011	0.206399678432439	1	0.758658382234495	1	0.999482222989299	0.888495756950794	0.320023536115679	1.21758926581487	0.466909278844259	0.898211515421472	337	0.993899569168386
ENSG00000112511	73.6463650288045	40.0083259626036	80.1861043744392	37.4577419508388	0.674920256785901	0.0813703517809411	0.669827024996903	0.137387083000888	1	0.816246691980209	1	0.998791853641698	0.543249160321159	0.320019993140887	0.467135075872063	0.466900553970883	0.89820261476081	338	0.993881466999747
ENSG00000127774	70.486672435388	40.7503441625507	87.3314434658528	65.2241024182145	0.672757040598442	0.0860978480634713	0.671212896062406	0.153383798717648	1	0.797204004142216	1	0.9998274076631	0.578128357526094	0.320020458691465	0.746857029149159	0.466902628891098	0.898173839655153	339	0.993863364831107
ENSG00000164896	69.9185170500545	30.0415273122865	77.0755615200758	33.8274770241295	0.672357799416219	0.0637200363856305	0.669620350801099	0.102792314330343	1	0.877344379242895	1	0.999942469221033	0.42966482385174	0.32001859425993	0.438887195331279	0.466895768608729	0.898121851441857	340	0.993845262662467
ENSG00000112081	69.4201495260466	35.9511554433566	75.3268249605496	31.4913914091466	0.672004917837608	0.0774151025570341	0.668103493367125	0.113314474414552	1	0.803992636060292	1	1	0.517877816294068	0.320019754651322	0.418063437900634	0.466897350467652	0.898047568065896	341	0.993827160493827
ENSG00000130731	69.8677589813168	33.2171204485037	77.3236926156073	31.6660460269584	0.67232197391921	0.070235516623336	0.669718517509318	0.106507874353199	1	0.863134276838108	1	0.999712346105166	0.475428451303071	0.320019142113715	0.409525786415519	0.466896277376964	0.897967484902612	342	0.993809058325187
ENSG00000168264	72.2603012889164	46.1534227188058	81.0797222928938	40.8520706699392	0.673982975074171	0.0949609686611314	0.669979360455141	0.139330453794677	1	0.7858129099068	1	0.998849384420665	0.638710632194457	0.320021154974053	0.503850648653735	0.466900809035906	0.897946679166895	343	0.993790956156548
ENSG00000136807	68.2896690211745	27.3287812486419	71.6024834420528	22.7653762372708	0.67119497012127	0.0597903976513504	0.667058893244915	0.089084193264081	1	0.86451501553331	1	1	0.400189100933673	0.32001829245027	0.317941154313378	0.466894027492133	0.897796262810495	344	0.993772853987908
ENSG00000108523	68.2540485190711	26.8105436263114	81.247054933925	59.2372098367241	0.671169231964207	0.0582794119803624	0.670038033857739	0.118918845754762	1	0.885053503624439	1	1	0.392805177246302	0.320018165532833	0.729099779492308	0.466897974049069	0.897788301951588	345	0.993754751819268
ENSG00000117592	73.957109622886	61.719055843599	100.9333508015	81.4850653889466	0.67512796648362	0.116211605447122	0.675373924368187	0.188663148735065	1	0.798182027384651	1	0.99787136117823	0.834524985607335	0.320022872616317	0.80731556756893	0.466906974951928	0.897694041300738	346	0.993736649650628
ENSG00000178252	68.6156898549956	46.1467151408626	78.5950704335194	42.5352224965771	0.671429919776975	0.09969718091662	0.667910395224584	0.144754006325697	1	0.74249223334484	1	0.999712346105166	0.672538820762185	0.320021651050287	0.541194533727864	0.466901768448574	0.897689423763925	347	0.993718547481988
ENSG00000198931	72.1728116702186	73.630647397012	90.9113859876204	61.396686290629	0.673923211184126	0.143632151166543	0.67112446561271	0.190725596028594	1	0.714532274767	1	0.998446668967898	1.0201992369849	0.320025211902537	0.675346499491158	0.466907787653575	0.897676485672524	348	0.993700445313349
ENSG00000099800	68.4670654483843	42.8798470223523	77.5565690501708	37.4660972247157	0.671322951007374	0.0915219449060017	0.668403205887625	0.129509879420804	1	0.775457369692786	1	0.999712346105166	0.626284283422055	0.320020965807432	0.483080900606615	0.46689958905094	0.897656387168552	349	0.993682343144709
ENSG00000180879	67.3292091505258	46.3498666372863	86.1346520313128	69.0062264475523	0.670496230480187	0.098130212693171	0.670434304027459	0.153686302880027	1	0.76389368312047	1	1	0.688406521063738	0.320021556144907	0.801143614331503	0.466902751806172	0.897578055898633	350	0.993664240976069
ENSG00000100075	76.3646516514934	47.5439666148668	93.9628797292659	80.3420556152117	0.676708261680517	0.0928904387862333	0.673492999194848	0.169764180734643	1	0.815728914969509	1	0.996893337935796	0.622591285191006	0.320020883952283	0.85504037175851	0.466904628806364	0.897577862952589	351	0.993646138807429
ENSG00000164104	74.794295597717	60.7724160695352	106.748378982237	136.522574975578	0.675683249680033	0.122250992755923	0.672737277116899	0.216528244188558	1	0.741341617765505	1	0.997296053388563	0.812527420492081	0.320023346470764	1.2789194203904	0.466911113889303	0.897508844119316	352	0.993628036638789
ENSG00000164405	87.5767713649602	71.4280011810593	122.210151789956	114.285294867179	0.683466392073227	0.118502996657949	0.682930679772501	0.199378077594929	1	0.854217006098263	1	0.993326429639857	0.815604412765985	0.32002269143864	0.935153857460238	0.466907484700198	0.89746052486148	353	0.99360993447015
ENSG00000153187	66.6853847162827	20.6709919754173	70.2360551296456	19.0044903721108	0.670022242044532	0.0464960431298668	0.666878437454066	0.0697840964316259	1	0.912438154412611	1	1	0.309977846920482	0.320017192636828	0.270580264467177	0.466891323039673	0.897432080231616	354	0.99359183230151
ENSG00000166333	66.6362420971164	65.9031155947475	98.9381579659006	86.1721733124697	0.669985874750589	0.137766494886324	0.672064997831211	0.205657318560458	1	0.683120469451156	1	1	0.988998081534964	0.32002494139054	0.870970059318966	0.46690971768058	0.897418367438482	355	0.99357373013287
ENSG00000101182	66.6904061705931	40.6280188489761	81.2684176440438	57.9782378622978	0.670025956527976	0.0893059546999138	0.668355464739166	0.148494526121126	1	0.759061097687263	1	0.999942469221033	0.609203349954869	0.320020826049077	0.71341659580777	0.466902246157755	0.897396340320338	356	0.99355562796423
ENSG00000165283	66.4107350424401	36.7102052869485	77.6295434752022	38.5302102453914	0.669818648801632	0.0804700804045759	0.668586086444569	0.124172013080856	1	0.79254401104591	1	1	0.552775169006767	0.320020082946463	0.496334366022639	0.466898827448799	0.897367898003333	357	0.99353752579559
ENSG00000155463	66.2118345147992	35.4771457414933	72.4106266090226	37.0321964611763	0.669670680771629	0.0817368635968399	0.664200065067622	0.143147917832057	1	0.746116672419745	1	0.999942469221033	0.535812759176213	0.320020195539996	0.51141936198301	0.466901921930651	0.897286104313934	358	0.993519423626951
ENSG00000104852	67.4660569737971	31.0024421984549	72.6070068175247	27.1633591641761	0.670596394582606	0.0686434128516312	0.666959596470866	0.103044195540137	1	0.821136808192383	1	0.999367161431366	0.459526517319603	0.320019056323594	0.374114845863882	0.46689599768774	0.897216551175126	359	0.993501321458311
ENSG00000147123	69.2092283906387	36.2661995990217	84.9309783969827	60.500211664654	0.671854806208281	0.0777022818892819	0.670167444617333	0.153853135641042	1	0.811414106547003	1	0.998676792083765	0.524008148079962	0.32001978348646	0.712345634143823	0.466902802892279	0.897178301664511	360	0.993483219289671
ENSG00000152234	65.4248487687047	39.6736832433241	87.6145099563804	81.349419378412	0.669080827204479	0.0890341288950911	0.669075808870023	0.168108617815049	1	0.74283741801864	1	1	0.606400839894666	0.320020837606718	0.928492545571646	0.466904903302476	0.897138322962727	361	0.993465117121031
ENSG00000184840	65.297657315635	46.155925286802	80.3343435700111	49.3189280400051	0.668984830469273	0.100604650858976	0.668171157664884	0.149780210085465	1	0.732136693130825	1	1	0.706854230063631	0.320021828147168	0.61392084441474	0.466902445027868	0.897108175963655	362	0.993447014952391
ENSG00000169217	65.268363161126	19.9589721796492	68.8619279593747	22.5918359032008	0.668962694441622	0.0459455970177653	0.665439156147705	0.0792628234049289	1	0.875963640547693	1	0.999942469221033	0.305798570899918	0.320017165962198	0.328074402978217	0.466892740735709	0.897066979378099	363	0.993428912783751
ENSG00000166598	70.0071850891737	61.6975027124691	94.6223553584499	84.5322952779671	0.672420319325642	0.126521376951639	0.671082395304589	0.196424898485654	1	0.715337705672535	1	0.998216545852031	0.881302435369742	0.320023862022506	0.893364944866787	0.466908579159651	0.897066694058595	364	0.993410810615112
ENSG00000100664	66.5971713541463	35.3486631543735	73.869360620879	33.7604355495206	0.669956942495237	0.0784931161607417	0.666822783144199	0.116509270567473	1	0.783626740306064	1	0.999252099873432	0.530783251534792	0.320019910531309	0.45702893954626	0.466897903232433	0.896945991614946	365	0.993392708446472
ENSG00000148362	67.7983919912676	42.9411057975184	75.9986855640057	43.0445199576585	0.670838800109935	0.095362208752797	0.666188318651654	0.145828398248366	1	0.735876193763664	1	0.998791853641698	0.633364664504863	0.320021308443364	0.56638505834955	0.466902095955731	0.896933548048558	366	0.993374606277832
ENSG00000182087	64.4760910273804	25.1440382700244	67.8140559384388	23.6526188330561	0.668360218054123	0.0593168394113268	0.664104801947689	0.0931044633393979	1	0.79058796456104	1	1	0.389974607166349	0.320018321531928	0.348786376301217	0.466894793779735	0.896915114803342	367	0.993356504109192
ENSG00000132471	70.1820046697665	52.5397143136328	93.4582180308677	71.4117488184444	0.672543353233329	0.102124134067268	0.673742122203297	0.164503020351995	1	0.820619031181682	1	0.99787136117823	0.74862088310034	0.32002180994025	0.764103471295143	0.466903884275847	0.896890984443662	368	0.993338401940552
ENSG00000143575	63.9916710157614	27.78430575397	73.3218614580119	34.5743457010076	0.667988187146273	0.0640806994838206	0.666652913258873	0.109050307065343	1	0.808767690714532	1	1	0.434186282573034	0.320018739083424	0.471542116000516	0.466896866532118	0.896799344942991	369	0.993320299771913
ENSG00000204388	91.6368277796274	166.592808866468	294.719371936338	740.164947950012	0.685701942281367	0.216075932219822	0.694038311287244	0.35463446379176	1	0.770452191922679	1	0.991082729260154	1.81796787277598	0.320030295682655	2.51142279208539	0.466925532729418	0.89675820817966	370	0.993302197603273
ENSG00000185624	72.0571490902773	65.0486890656737	96.9296760857603	106.91337966657	0.673844091132595	0.138476282860189	0.667434432988241	0.239041423650757	1	0.691059716948567	1	0.996950868714762	0.902737478333718	0.320024786704031	1.10299945263385	0.466915050190648	0.89672213170472	371	0.993284095434633
ENSG00000204308	64.3002714185826	31.8789627566636	69.6646382406483	27.5252890581558	0.668225514062836	0.0732945983254186	0.664402561379989	0.114256524620961	1	0.773386261649983	1	0.999654815326199	0.495782709051686	0.320019521619574	0.395111347066397	0.466897785935884	0.896658280450022	372	0.993265993265993
ENSG00000102316	67.0136259134118	44.7012368413453	78.0504728328073	45.3013872600476	0.670264464551107	0.0993474572565208	0.667033421632359	0.149580930378181	1	0.725117938096882	1	0.998619261304798	0.66704698084989	0.320021668624305	0.580411439109257	0.466902536391671	0.896647617406759	373	0.993247891097353
ENSG00000158109	63.9328237294195	32.6575754990334	70.3650467085239	33.1977232867544	0.667942801137406	0.0773733846892969	0.663870194370969	0.126527256328262	1	0.732884593257393	1	0.999769876884133	0.510810779096023	0.320019879971446	0.471792812477916	0.466899582793411	0.896641822330513	374	0.993229788928714
ENSG00000103363	63.2134334716807	36.0363582479864	72.3532695255188	37.0038238535482	0.667384569237614	0.0825082956062849	0.665349888533324	0.121061173969296	1	0.745253710735243	1	0.999942469221033	0.570074369779811	0.320020339527713	0.511432642867604	0.466898671886314	0.896575457039569	375	0.993211686760074
ENSG00000071553	63.1118363202315	34.4795062461989	74.6233226667124	45.535163071355	0.667305220416265	0.079971253240621	0.665861635835842	0.129102876176494	1	0.742147048671039	1	0.999942469221033	0.546323926802711	0.320020124084181	0.61020015518107	0.466899764517127	0.896550859649329	376	0.993193584591434
ENSG00000187051	63.371966171963	25.6663659876255	66.7951147706294	22.3835061154274	0.667508131118844	0.0609020739193204	0.663541292876465	0.0897596130047919	1	0.787308710159936	1	0.9998274076631	0.405011356567012	0.320018478862666	0.335106933976999	0.466894354367885	0.896542912482018	377	0.993175482422794
ENSG00000204469	62.7828339603711	20.8019425990808	66.4589506583605	19.6847416574735	0.667047385463313	0.0495773664649035	0.663860795638476	0.0771186466401233	1	0.839546657461742	1	1	0.331331691911377	0.320017515466772	0.296193988356288	0.466892527751273	0.896507291589581	378	0.993157380254154
ENSG00000159388	172.268751185856	222.223804053813	272.232971577896	358.073349698884	0.716840718809721	0.192516359465181	0.708963136070034	0.321324051658306	1	0.868829823955816	1	0.974916580370498	1.28998325305129	0.320026574514063	1.31531955010243	0.466918951559906	0.896388377171036	379	0.993139278085515
ENSG00000174917	66.6447779644261	38.3091939391756	77.2844666969998	41.4999430393041	0.669992193628587	0.0842580486507902	0.667596625520406	0.135919265718421	1	0.772926015418249	1	0.998274076630998	0.574826642225808	0.32002039877456	0.536976507866815	0.466900561255867	0.89634879023613	380	0.993121175916875
ENSG00000156482	63.5605593335969	39.0673687162144	67.9768740538206	32.57339458765	0.667654720470851	0.0933274267661732	0.661257268710812	0.144866222368452	1	0.696870325624209	1	0.999424692210333	0.614647969209487	0.320021259074516	0.479183472924337	0.466902480495515	0.896337257558605	381	0.993103073748235
ENSG00000155366	103.43352873472	80.5314430824917	111.904214755168	63.2258267275253	0.691675714027205	0.122067999455431	0.682765524131613	0.188394470816955	1	0.841962950178345	1	0.987343228627316	0.778581607604566	0.320022626561559	0.564999512001002	0.466906068854825	0.896292714622423	382	0.993084971579595
ENSG00000175166	61.9113157129183	29.815578013559	76.7873349958465	59.1718188198735	0.666357802554674	0.0715393926432378	0.665719125331747	0.138199700618141	1	0.7377171786906	1	1	0.481585275167035	0.320019427550129	0.770593468611383	0.466901065096202	0.896292351034325	383	0.993066869410955
ENSG00000127837	62.6815990297325	20.2115887635701	64.6501365933244	16.6926454615804	0.666967777097901	0.0485990469431073	0.662803629899782	0.0719130485601809	1	0.825854332067656	1	0.999654815326199	0.322448518806658	0.320017432853051	0.258199693630717	0.466891842140989	0.896267981569919	384	0.993048767242316
ENSG00000143384	84.895182406544	63.9338135596875	108.471900473499	110.374617553966	0.681932277469403	0.115229930223431	0.675418911848129	0.221814073287824	1	0.789379818202739	1	0.992118283281556	0.753091185475318	0.320022494868703	1.01754110578095	0.466911450161752	0.896232662762814	385	0.993030665073676
ENSG00000204387	65.0838549958499	33.8343385405125	70.8980504243996	34.5577093662336	0.668823042651474	0.0789913973909624	0.664120038820806	0.128342467672644	1	0.740306063744103	1	0.998619261304798	0.519857628941463	0.320019989754406	0.487428203728725	0.466899818595826	0.896200095487122	386	0.993012562905036
ENSG00000090238	87.4130706791256	56.9581383012102	132.214970449486	208.338223536368	0.683374095192898	0.0964299910868851	0.681130903337393	0.219802723171858	1	0.861063168795306	1	0.991197790818088	0.651597499763979	0.320020935338605	1.57575365957493	0.466910391911739	0.896109072548754	387	0.992994460736396
ENSG00000135924	62.9086275164445	55.6939713087292	81.7924137036722	53.7117039907325	0.667146127398796	0.119467744059767	0.667902173441737	0.162988770376255	1	0.682257507766655	1	0.999252099873432	0.885315313772673	0.32002352894752	0.656683200294418	0.466904322823557	0.896071168356726	388	0.992976358567756
ENSG00000164897	61.1993697468518	34.2879080426811	69.741963778438	35.1509335835865	0.665787237460156	0.0824119126048296	0.663194156771429	0.127512775175862	1	0.705787596364055	1	0.999769876884133	0.560265705096496	0.320020387003585	0.504014106847591	0.466899786767647	0.895971640997586	389	0.992958256399117
ENSG00000126945	64.5190559960593	26.5196138032644	69.1103229160279	29.802394737175	0.668393079771167	0.0618050430671863	0.664121830271671	0.109294303359015	1	0.798469681279484	1	0.998331607409964	0.411035366123214	0.320018533583939	0.431229279211822	0.466897101681893	0.895888075228992	390	0.992940154230477
ENSG00000204463	60.1329285749206	20.0524718771528	69.4755862674433	39.9630883755219	0.664920034589828	0.0498153433638919	0.663642494592413	0.109312554588182	1	0.787021056265102	1	1	0.333469071810949	0.320017581117295	0.575210523905271	0.466897142874722	0.895846016968326	391	0.992922052061837
ENSG00000013306	60.4930835302439	38.3897680416284	183.224488347779	857.846018809764	0.665214611511813	0.0896163423517499	0.669621023612722	0.241893083674793	1	0.698308595098378	1	0.9998274076631	0.634614170766072	0.320021033219553	4.68193976987119	0.466915088421972	0.895829213296303	392	0.992903949893197
ENSG00000125652	60.0698294856573	30.974349119043	76.7582941594612	70.6314159816644	0.664868243173727	0.0754137506302085	0.664554952554715	0.147185677834361	1	0.709699689333794	1	0.999884938442067	0.515639038503325	0.320019810353825	0.920179594337147	0.466902459815341	0.895757695259449	393	0.992885847724557
ENSG00000030582	86.8056949382459	85.2283170774707	128.982251881032	168.552426377755	0.683030130746982	0.147452290876033	0.677899404094133	0.261477092353538	1	0.758888505350362	1	0.990680013807387	0.981828636221422	0.320025022110627	1.30678774730356	0.466916400480293	0.895679000195604	394	0.992867745555918
ENSG00000204619	59.3733942945454	24.4431488987316	66.9966221846697	35.9931513210084	0.664292971280182	0.0612981879993784	0.661904878234582	0.110705559873456	1	0.727994477045219	1	1	0.411685220108381	0.320018596948823	0.537238298698056	0.466897485151679	0.895650788252412	395	0.992849643387278
ENSG00000089280	59.5051108997579	22.1202222265685	62.9293767978725	21.2407426789967	0.664402287954394	0.0560642473295699	0.660579864796122	0.0902980812705997	1	0.73593372454263	1	0.999769876884133	0.371736509555157	0.3200181374235	0.337533021298167	0.466894634053684	0.895541850047228	396	0.992831541218638
ENSG00000163463	58.7929002910177	23.3707754151293	60.1602693078316	20.0753121083321	0.66380828953201	0.0611477603614002	0.658169375549156	0.0969048792112787	1	0.696352548613508	1	1	0.3975101636328	0.32001859669039	0.333697178209252	0.466895774017856	0.895500132485222	397	0.992813439049998
ENSG00000023191	59.1384173606461	38.9603061113766	64.0455425630916	29.2990184090632	0.664097351272259	0.0999105256597565	0.658919228413583	0.134179453540923	1	0.62415142101024	1	0.9998274076631	0.658798592356361	0.320021975900574	0.457471624667722	0.466901172257564	0.895481637161378	398	0.992795336881358
ENSG00000165943	60.0063692546785	59.7266163264155	87.9586295486272	78.2799324339518	0.664816100439997	0.129779474877335	0.667433614095948	0.194900244853488	1	0.643769416637901	1	0.999367161431366	0.995337946092427	0.320024545347402	0.889963075091744	0.466908854991717	0.895418129695902	399	0.992777234712719
ENSG00000178057	60.1129554018329	41.0620257244387	72.1206476517433	46.7192263243509	0.664903646568231	0.0986709406037367	0.662897316014526	0.148706231970308	1	0.657576803589921	1	0.999309630652399	0.683081133674999	0.320021833191179	0.647792661956518	0.466902855591968	0.895410419980814	400	0.992759132544079
ENSG00000255112	58.335547270703	40.4346917307062	101.94215241848	193.497870975047	0.663423041444368	0.100423473337245	0.665489102316676	0.214211919025024	1	0.632205730065585	1	1	0.693139837071745	0.320022050215997	1.89811443435806	0.466911857138455	0.895379310582609	401	0.992741030375439
ENSG00000089220	123.304303341765	119.238594559357	179.578917494184	163.682329789318	0.700344442929178	0.126104836675546	0.701134726517016	0.218526802982895	1	0.949603037625129	1	0.981475089172707	0.967027032534792	0.320022583085676	0.911478541430787	0.466907776981582	0.895339227518779	402	0.992722928206799
ENSG00000169045	65.8456836956047	28.7603554659882	64.9487798286202	23.2989181343045	0.669397124272092	0.0682974361249852	0.660883308571084	0.120757723191069	1	0.755379127833391	1	0.996893337935796	0.436784218065732	0.320019060601807	0.358727572646986	0.466899027209447	0.895305875388915	403	0.992704826038159
ENSG00000214022	58.2097117548239	32.7221613273115	67.2323299776606	36.7972971048231	0.663316514961968	0.0835398603598249	0.660886776305025	0.132186370629917	1	0.642848924174433	1	0.999884938442067	0.562142644944463	0.320020573943559	0.547315512002185	0.466900683098794	0.895275127122722	404	0.99268672386952
ENSG00000177606	143.063471371204	196.599687653743	225.702461756926	254.648572642541	0.707676646682804	0.192730913653977	0.702430810315273	0.308968431463885	1	0.868139454608216	1	0.977505465424002	1.37421303823692	0.320027088779104	1.12824898169161	0.466918496852476	0.895149136806449	405	0.99266862170088
ENSG00000267100	60.8128492977225	32.2318469591272	64.6577008947412	27.3541903945736	0.665474687380463	0.0808908555854382	0.660295760035134	0.120039046839654	1	0.681164422966287	1	0.998561730525831	0.530017049543744	0.320020266018419	0.423061600026647	0.466898976473291	0.89512345990009	406	0.99265051953224
ENSG00000114867	63.8556073120515	47.6061566005331	78.4243253637798	56.4213646848439	0.667883184527529	0.109559081123296	0.66565715402005	0.161330119632528	1	0.675353814290645	1	0.99735358416753	0.745528209729334	0.320022642201766	0.719437042309606	0.466904345628755	0.895120298167557	407	0.9926324173636
ENSG00000177733	57.7054527938225	25.4771162204103	60.1943359891199	19.7812028474147	0.662887309451639	0.0669135425033126	0.658295609605587	0.0938419013104251	1	0.669773328730871	1	0.999597284547233	0.441502752113187	0.320019128154194	0.328622328369735	0.466895314761423	0.894963339054565	408	0.99261431519496
ENSG00000165280	56.5181370738767	29.6809876005565	64.8537655778346	35.3059467336725	0.661861716423939	0.0794050751654185	0.659287034300981	0.128545650759011	1	0.617362789092164	1	1	0.525158632913882	0.320020262170728	0.544393165440793	0.466900311535635	0.894894552562285	409	0.99259621302632
ENSG00000110651	102.699887618892	83.8391914349695	108.665311408382	56.0614728449312	0.69132456930435	0.126545815987224	0.682026503588444	0.18174249170394	1	0.8332182717754	1	0.985157059026579	0.816351345447309	0.320022985604682	0.515909558610134	0.466905280836797	0.894824380878694	410	0.992578110857681
ENSG00000142089	161.359578342486	208.678640470362	211.959559417855	207.831859362917	0.713613467268485	0.204606163219808	0.702140435056356	0.301835363384295	1	0.850880220918191	1	0.973938557128064	1.29325226685609	0.3200275938061	0.98052600191152	0.466917684226278	0.894776912076012	411	0.992560008689041
ENSG00000184076	56.1787711925153	47.4206513712422	78.3548789770832	67.3803072003093	0.661564613781135	0.116285022089846	0.663067612202203	0.180322040105926	1	0.5955010930848	1	0.999942469221033	0.844102680863906	0.320023536110801	0.859937607969713	0.466907369597966	0.894765420022362	412	0.992541906520401
ENSG00000186834	55.811802817403	22.5041184525447	61.7856262389111	28.7790047002235	0.661241319675735	0.0599907840858579	0.658720647418504	0.102039657500756	1	0.653607179841215	1	0.999942469221033	0.403214325940526	0.32001856336787	0.465788023074195	0.466896484432668	0.894666474735425	413	0.992523804351761
ENSG00000138073	55.7757606187266	30.4712727044611	68.2285802225865	46.4435798057896	0.66120945236132	0.0788147679908062	0.661072033961973	0.129720054645181	1	0.622195374525371	1	0.999942469221033	0.546317474946823	0.320020232910345	0.680705646435464	0.466900307621185	0.894656050320606	414	0.992505702183121
ENSG00000115275	57.1648884982904	31.1278028473284	62.00975181215	27.6416985032486	0.662423017044659	0.0811789970593731	0.657746610824405	0.127968440056203	1	0.635945230698424	1	0.999309630652399	0.54452660829137	0.32002039873657	0.445763733855689	0.466900379196526	0.894639800423363	415	0.992487600014482
ENSG00000177666	79.0623180369115	79.9107772911074	138.581203330058	206.210859416714	0.678420856128543	0.143384518303018	0.678487944411022	0.262747549903907	1	0.755551720170291	1	0.991312852376021	1.01073152514703	0.320024942072157	1.48801464023648	0.466916473743952	0.894639719356319	416	0.992469497845842
ENSG00000132522	55.2325409105584	19.7364267544702	64.6300494327453	34.5285280103638	0.660726646528478	0.0528933239694386	0.660045460512276	0.111379015898838	1	0.665170866413531	1	1	0.357333311651019	0.320017946493453	0.534248825637903	0.466897739070608	0.894542453380883	417	0.992451395677202
ENSG00000119335	57.036677574837	21.0184209391842	61.498231885759	24.6657260318365	0.662312252133512	0.0551525068740767	0.658882443818124	0.0988911426248304	1	0.692037740191002	1	0.999194569094466	0.368507105127332	0.320018108294724	0.401080246951754	0.46689601073728	0.894534552585263	418	0.992433293508562
ENSG00000118680	56.0308111332341	36.1978355100979	61.8608032682638	33.1109043047333	0.661434517809895	0.098785290651643	0.656306159853745	0.143632753297565	1	0.590495915314693	1	0.999597284547233	0.646034472426681	0.320021993311901	0.535248534700487	0.466902846343875	0.894510870585006	419	0.992415191339922
ENSG00000158710	158.076486859153	176.993996967316	233.04177213052	385.208796707967	0.712599408098225	0.177074007240175	0.70150212708891	0.307922149430282	1	0.844839489126683	1	0.97399608790703	1.11967314357776	0.320025713583993	1.65296029628638	0.466918515866278	0.894498056969011	420	0.992397089171283
ENSG00000169228	55.0925044096967	32.9309077673678	80.7181186936303	108.419143467809	0.66060141421023	0.0850641451569095	0.662105900413167	0.174835407289534	1	0.601484294097342	1	0.999942469221033	0.597738442283842	0.320020810082216	1.34318223990477	0.466906706032683	0.894466871632447	421	0.992378987002643
ENSG00000101361	55.7885973519203	25.8153293678822	63.8830452156915	30.1994447527559	0.66122080458857	0.0675099132282839	0.659995396516387	0.107349479107394	1	0.640490162236797	1	0.999597284547233	0.462734870443802	0.320019230427261	0.472730200177403	0.466897156787474	0.894445299925748	422	0.992360884834003
ENSG00000269958	58.3950001790288	31.3602089583255	62.5631296800087	26.4956198680122	0.663473291695508	0.0805687583660178	0.658481814007556	0.124777243330675	1	0.656483718789552	1	0.998216545852031	0.537035856874401	0.320020307810472	0.423502149005799	0.466899838317438	0.894286753256917	423	0.992342782665363
ENSG00000142168	66.5979507321963	53.1094953553008	82.0991038934177	53.171488425597	0.669957519806689	0.112459097893283	0.668490890605726	0.159933673926706	1	0.726786330686918	1	0.994822229892993	0.797464408009562	0.320022794321426	0.647650046151844	0.466903829565505	0.894191361133931	424	0.992324680496723
ENSG00000169727	53.9800060958135	14.6411595304338	57.7698911744794	18.2836653852552	0.659595066259792	0.0406469622481497	0.656982205458953	0.0745795310223153	1	0.654815326199517	1	1	0.271233009949017	0.320016879015318	0.316491255454057	0.466892565503996	0.894191050912697	425	0.992306578328084
ENSG00000270170	62.8086428043271	34.8466352745747	68.7920410914944	31.2475534708739	0.667067660368993	0.0829512410794667	0.662799809747122	0.128019426054914	1	0.713094005292832	1	0.996260499367162	0.554806372478631	0.320020388673797	0.454232102654349	0.466899896583176	0.894187968423689	426	0.992288476159444
ENSG00000115234	54.108198571937	19.2957481454556	57.5459503395035	20.261327971645	0.659712079077038	0.0534694411382727	0.656267998295506	0.0868167986797237	1	0.621620066735704	1	0.999884938442067	0.356614129738617	0.320018022174587	0.352089553688997	0.466894423708279	0.894155536987126	427	0.992270373990804
ENSG00000197982	55.6185972339386	38.9039589158005	68.6127972520412	45.9572254081826	0.661070252985393	0.101681511092897	0.659534144980433	0.158877544064163	1	0.585203083649753	1	0.999079507536532	0.699477528211754	0.320022266306182	0.669805448091033	0.46690471261042	0.89407567362621	428	0.992252271822164
ENSG00000125743	61.2967308205127	24.1427493258715	66.0492333507746	27.1295113488416	0.665865654765222	0.0593885629875655	0.662095101465497	0.104815566441888	1	0.755321597054424	1	0.996663214819929	0.393866834375974	0.320018390102082	0.410746801628446	0.466896620895037	0.89406532051921	429	0.992234169653524
ENSG00000065978	71.8070365352907	67.8366548351864	89.5814006851574	65.4095522819417	0.673672564106137	0.137306594016332	0.668968266369538	0.206766588990782	1	0.708318950638592	1	0.99275112185019	0.944707623491007	0.320024698532662	0.730168894230957	0.466910301732107	0.894057989476588	430	0.992216067484885
ENSG00000147955	59.4917328479056	36.0045572385981	68.2178126734219	42.6938500919723	0.664391196040918	0.0895074656034399	0.660789953857887	0.142012658237711	1	0.650673110113911	1	0.99735358416753	0.605202698173982	0.320021055532166	0.625846071851642	0.466902117407666	0.894035360585507	431	0.992197965316245
ENSG00000099817	52.7143723140362	24.9404379510265	57.1650704421922	21.6207585838133	0.658424661856567	0.0705255101224785	0.655253411220856	0.100987366894234	1	0.560004602462317	1	0.999942469221033	0.473124061924677	0.320019587105907	0.378216250178108	0.466896607667456	0.893790641872641	432	0.992179863147605
ENSG00000166441	65.7462128403267	37.6298759617345	70.9351313879569	33.5740231763407	0.669322545371676	0.0859891778030165	0.66342704839486	0.145482671546626	1	0.740766309975837	1	0.994361983661259	0.572350472157592	0.320020569400164	0.473305998303131	0.466902336627205	0.893708559816647	433	0.992161760978965
ENSG00000111775	109.56690423396	75.3955799398196	136.94456196595	100.962887117095	0.694517479218177	0.100530059151165	0.690844252768597	0.199639199613298	1	0.933839604188241	1	0.981762743067541	0.68812366715068	0.32002087671908	0.737253715428278	0.46690660028664	0.893707361655072	434	0.992143658810325
ENSG00000100911	52.2224538185436	30.625332270806	64.861221303284	43.6526405238346	0.657962155766049	0.0846697906483975	0.657892042289508	0.140563851644069	1	0.544758946036129	1	0.999942469221033	0.58643993208782	0.320020876848699	0.67301601244478	0.466902217599367	0.89364647808969	435	0.992125556641686
ENSG00000103266	52.4650613546306	24.6910399754938	57.1907468072918	22.5091904178103	0.658190799456745	0.0700221413587881	0.654992135933393	0.106517906573606	1	0.557933494419515	1	0.999769876884133	0.470618719162415	0.320019549384978	0.393580984239576	0.466897454613606	0.893610665743808	436	0.992107454473046
ENSG00000109736	60.8662690438895	31.609928321947	65.8623805316194	33.1794549879596	0.665518001975129	0.0789508542534912	0.660267872003247	0.132186650165481	1	0.687262685536762	1	0.996087907030261	0.519334087968391	0.320020096198846	0.503769446536035	0.466900744839432	0.893599076586332	437	0.992089352304406
ENSG00000125995	58.340878469128	31.4645650489184	64.3608470212565	28.8361623973481	0.663427549571877	0.0795939391252261	0.659654161708488	0.126864223299955	1	0.660395811759291	1	0.996950868714762	0.539322784890331	0.320020223961558	0.44803888904421	0.4669000303368	0.893485728644085	438	0.992071250135766
ENSG00000115875	56.0701830744761	27.434168802908	59.4444540285804	22.4689758890744	0.661469169657909	0.0742142193269324	0.657029170865249	0.105153312291913	1	0.621735128293637	1	0.997813830399264	0.489282668588189	0.320019816483958	0.377982711024169	0.466897079895664	0.893413599769743	439	0.992053147967126
ENSG00000101365	51.0878238163594	18.9958735452166	56.5953651169831	24.3227003895368	0.656878535180455	0.055289993707136	0.654580160445604	0.099782382850236	1	0.53077896674721	1	1	0.371827808001752	0.32001825690371	0.429764881616394	0.466896482402949	0.893346230820836	440	0.992035045798487
ENSG00000172216	185.475170448929	244.634650828661	303.674017735579	474.545923108914	0.72048455600377	0.199705380888016	0.711121582474619	0.339665680657066	1	0.871878955241054	1	0.968185479231389	1.31896172537025	0.320026876689984	1.56268200568321	0.466920750334513	0.893336395859259	441	0.992016943629847
ENSG00000172053	57.9937794327502	37.7858745550919	61.7231577553551	28.6194839111225	0.66313317882114	0.0976048747825166	0.656261050054432	0.150849103862512	1	0.631745483833851	1	0.996720745598896	0.651550475321384	0.320021815496239	0.46367497956858	0.466903921794964	0.893250672887432	442	0.991998841461207
ENSG00000184205	122.202213740211	136.625107102585	156.895641660231	126.237881273426	0.699901542673517	0.164174718212473	0.692935802728666	0.248473327193332	1	0.844436773673916	1	0.978310896329536	1.11802481248855	0.320025424507389	0.804597756429737	0.46691247292627	0.89323359448631	443	0.991980739292567
ENSG00000096746	52.3857705145769	18.3558152920941	54.2380485736392	14.6133029322433	0.65811618891132	0.0528367449094397	0.654047694665793	0.0748051299421098	1	0.570820388908066	1	0.999194569094466	0.350396970623663	0.320018004229588	0.269428995263405	0.466892778763517	0.893230303383911	444	0.991962637123927
ENSG00000143811	50.7475391850081	21.157627849112	53.0724218612798	17.0668858866438	0.656548853828037	0.0632583889365656	0.652278723564566	0.0899426137479776	1	0.518352318490392	1	0.999942469221033	0.416919286903323	0.320018988799666	0.321577295478489	0.466895181537447	0.893207761846616	445	0.991944534955288
ENSG00000105698	52.5508770454682	28.2992387459892	60.3835989664449	26.2620573621325	0.658271422776619	0.0759111658927132	0.656993070432941	0.117032991975667	1	0.562363364399954	1	0.999021976757565	0.538511254940695	0.320020076676592	0.434920372611879	0.466898838417135	0.893170615915978	446	0.991926432786648
ENSG00000177731	59.2711081730639	29.0789744746784	70.0514379429803	51.0212128256188	0.664207912595943	0.0738271261551448	0.65956458558865	0.171674410816937	1	0.68801058566333	1	0.995972845472328	0.490609596665067	0.320019693323229	0.728339265029056	0.46690657569574	0.893120450510336	447	0.991908330618008
ENSG00000253352	52.5701650200259	20.6880844336285	52.8572951145191	15.6359854245553	0.658289525589541	0.0609098677424574	0.652225087516653	0.089431269353749	1	0.568289034633529	1	0.998849384420665	0.393532803744246	0.320018726358795	0.295815088355899	0.466895108141979	0.893069367288664	448	0.991890228449368
ENSG00000197111	50.058155068594	23.4138656592271	54.23542325642	25.480066799318	0.655874120472014	0.0713109726940667	0.651732947201174	0.113511530019336	1	0.501610861811069	1	1	0.467733291951	0.32001974243768	0.469804885247242	0.466898800977639	0.893033562241687	449	0.991872126280728
ENSG00000120438	50.0024876681056	22.5992058726536	54.6205690926445	23.9287043223197	0.655819231507448	0.0680629936876464	0.652520253526617	0.107078993786018	1	0.500057530778967	1	0.999942469221033	0.451961630842392	0.320019448320093	0.438089619347119	0.466897754412854	0.892980827164359	450	0.991854024112089
ENSG00000130255	54.3006701924101	37.2302155129172	63.5153707320181	34.7906206808499	0.659887245693956	0.0990460098237081	0.657094366002263	0.150403648460183	1	0.569669773328731	1	0.99752617650443	0.685630865714824	0.320022085261222	0.547751202266257	0.466903757928088	0.892742352329693	451	0.991835921943449
ENSG00000007520	50.0308173373974	21.9621742046076	52.4745225255107	18.6204743214987	0.655847172698722	0.066627873219344	0.651188603144277	0.10080910449122	1	0.500747900126568	1	0.999539753768266	0.438972924557664	0.320019316668868	0.354847903807914	0.466896918505031	0.892739197397498	452	0.991817819774809
ENSG00000204304	49.5384538114873	23.7067370177406	59.6178541734825	41.9658855275053	0.655359292640771	0.0701048098705252	0.654248732824516	0.130778121037781	1	0.488896559659418	1	0.999769876884133	0.478552219412294	0.320019649637381	0.703914726709023	0.466901154283437	0.892730504350611	453	0.991799717606169
ENSG00000126088	49.4213804970048	20.5171299319444	52.9824645983637	23.6897483644924	0.655242571858781	0.0627328956030033	0.651536064703863	0.0974105921681106	1	0.486595328500748	1	0.999769876884133	0.415146839801204	0.320018979758464	0.447124318282921	0.466896372611918	0.892694431716921	454	0.991781615437529
ENSG00000125901	62.4886842682782	29.3425747946515	65.4907872614427	24.2246683007708	0.66681571759316	0.0707021552971063	0.661605181394298	0.111972956913832	1	0.737774709469566	1	0.993959268208492	0.469566212479	0.32001934149514	0.369894290689538	0.466897693101869	0.892679376955814	455	0.99176351326889
ENSG00000204227	50.2851436011689	15.006175012241	52.868001625963	14.6531505113976	0.656097305843082	0.0447343855995592	0.65281322988909	0.0731275804580868	1	0.510182947877114	1	0.999309630652399	0.298421639823899	0.32001731668475	0.277164826752247	0.466892602821226	0.892674508648501	456	0.99174541110025
ENSG00000236552	75.8736194503637	61.6437293222225	89.8841454039161	59.7743808094041	0.676390034928492	0.119823535979352	0.671013733039673	0.190955989205067	1	0.759866528592797	1	0.988954090438385	0.812452730853965	0.320023113152955	0.665015843904322	0.466907833641179	0.89254266884196	457	0.99172730893161
ENSG00000148229	49.6323067683399	26.7138974182528	55.3478421773512	24.6892965607248	0.655452663963507	0.0797755045450341	0.65255232748464	0.118910736255448	1	0.492118283281556	1	0.999367161431366	0.538236063516866	0.320020529432033	0.446075142037386	0.46689954024572	0.892508898138813	458	0.99170920676297
ENSG00000092330	48.6973683021059	25.2843519098061	54.435384116314	31.1959218742587	0.654514539161477	0.0789079704485497	0.650760625138061	0.12744079635483	1	0.47399608790703	1	0.999769876884133	0.519213928624409	0.320020485487139	0.573081689064621	0.466901018658906	0.892467665946849	459	0.99169110459433
ENSG00000168286	49.3047743949656	23.1010986221741	54.5723579601313	22.3389263639541	0.655126041708043	0.0686504009273094	0.652671797536011	0.105026408408435	1	0.482338050857209	1	0.999424692210333	0.468536747316157	0.320019524397011	0.409345082363385	0.46689743090022	0.892443450157938	460	0.991673002425691
ENSG00000104824	48.0247293760659	16.9455009370029	51.5960927172798	19.004450632804	0.653828399864018	0.0532665203084385	0.650764955175395	0.0880738825305884	1	0.434414911977908	1	1	0.352849483113341	0.320018150616061	0.368331197808693	0.466895011243303	0.89239817632936	461	0.991654900257051
ENSG00000068120	47.8718826381977	28.7835593554613	55.2461466716642	24.1310832378884	0.653671145677691	0.0855968285041665	0.652717252411086	0.113318897169704	1	0.46197215510298	1	1	0.601262322875399	0.320021133849242	0.436792150976663	0.466898679508951	0.892348368998403	462	0.991636798088411
ENSG00000115649	49.5606385508409	28.6281293225828	58.7227828952499	48.0608133147404	0.655381379452328	0.0867025206795059	0.65253546768374	0.143853458275656	1	0.492233344839489	1	0.999137038315499	0.577638427584325	0.320021164773491	0.818435553377497	0.466903312955937	0.892343482517605	463	0.991618695919771
ENSG00000214753	48.2940717081504	20.3790791389093	49.6980413955398	14.9663177320345	0.654104294842696	0.0638925962518678	0.649170994938141	0.089223433027995	1	0.45489586929007	1	0.999769876884133	0.421978897576988	0.320019120502164	0.301145021247812	0.466895308649586	0.892340572110945	464	0.991600593751131
ENSG00000204209	47.7009969042117	20.1119982371613	51.9369911936844	20.2829691700677	0.653494736712883	0.0633101381354013	0.650645474485583	0.0969205257998976	1	0.438729720400414	1	1	0.421626371405784	0.320019085560289	0.390530308050153	0.466896370951644	0.892294171670993	465	0.991582491582492
ENSG00000130985	47.6400116195523	17.2823274450925	51.7902221122603	19.446575710506	0.653431627258257	0.0543433179483263	0.650800390114593	0.0915215088177308	1	0.423369002416293	1	1	0.362769169392887	0.320018260175694	0.375487397376936	0.466895534558908	0.892274811628258	466	0.991564389413852
ENSG00000138085	54.1115256708671	23.4707314046405	54.9924078106187	20.1087520399262	0.659715112316954	0.0660757055665157	0.65279124655954	0.118446417879116	1	0.594235415947532	1	0.996835807156829	0.433747359987612	0.320019148089516	0.365664149661826	0.466899446811984	0.892260578966213	467	0.991546287245212
ENSG00000087460	49.8232820077172	41.5223779476168	65.7384428624992	50.1171339049847	0.655642115152616	0.115306305917989	0.655644459285327	0.176620885844304	1	0.497180991830629	1	0.998791853641698	0.833393069954432	0.320023762919142	0.762371783125613	0.46690782952268	0.892209129929872	468	0.991528185076572
ENSG00000124702	47.734075755677	30.4388724759527	62.3135217353933	39.8490519000682	0.653528933981866	0.0879310137388818	0.655764492962152	0.143745223224459	1	0.453457599815902	1	0.999712346105166	0.637675957773888	0.320021354983703	0.639492854685414	0.466902924280198	0.892125270394409	469	0.991510082907932
ENSG00000166681	160.246176950716	226.103434112346	238.838201201599	221.123913145955	0.713271898240133	0.186130124841075	0.708319050029099	0.298124546252965	1	0.898112990449891	1	0.969738810263491	1.410975527871	0.320026316013618	0.925831429115932	0.466916329745791	0.892060284689055	470	0.991491980739293
ENSG00000154832	47.6009930889489	20.3953987530072	50.7184915670054	18.0332739105307	0.653391207285757	0.0647545968250132	0.649664542053506	0.0963253640390002	1	0.437233920147279	1	0.999654815326199	0.428465824544788	0.320019222033126	0.355556195647232	0.466896360605247	0.892047358058487	471	0.991473878570653
ENSG00000137409	48.4512534944513	21.3162141539161	54.7107695024187	23.5760913087326	0.654264590416429	0.0641580240092979	0.652468966253637	0.110286063094671	1	0.457772408238408	1	0.999137038315499	0.439951758035677	0.320019139966289	0.430922312428641	0.466898243994187	0.891996975247026	472	0.991455776402013
ENSG00000205352	51.7657301626352	28.4816176614216	79.3451463785062	124.253874128426	0.657528823180173	0.0814840189356791	0.657876103426056	0.19249236281923	1	0.534230813485215	1	0.997468645725463	0.550202181480669	0.320020606084443	1.56599212175737	0.466909858905169	0.891973967726964	473	0.991437674233373
ENSG00000163930	46.6842993324473	19.4644577448868	53.5684148587531	23.414427795742	0.652431932437397	0.0604890501598581	0.651740626685751	0.101560560015524	1	0.408353469105972	1	1	0.416937986072725	0.320018856634621	0.437093907995601	0.466896985926265	0.891963886508649	474	0.991419572064733
ENSG00000105438	49.5662859386171	21.8822479256083	50.937431499678	21.8512928159796	0.655387000382358	0.0680536509436967	0.648411334516947	0.124353477029572	1	0.489701990564952	1	0.998504199746865	0.441474431889193	0.320019461388868	0.428983012543883	0.466900794782385	0.891952342946774	475	0.991401469896094
ENSG00000197451	48.2454196855829	36.6429643659882	56.3481456407993	32.7114051682827	0.654054573232997	0.112288702113661	0.650695704716476	0.154596230955105	1	0.472557818432862	1	0.999137038315499	0.759511775517586	0.320023572719617	0.580523188408133	0.466905170688905	0.891930316791049	476	0.991383367727454
ENSG00000177697	96.6037984306388	124.875075864531	131.939392638027	123.098855107387	0.68830586381791	0.194761109894284	0.680342486440512	0.275872735108856	1	0.737256932458866	1	0.981935335404441	1.29265182004402	0.320028436361499	0.93299546591901	0.466917907467706	0.891881522327135	477	0.991365265558814
ENSG00000205155	48.0798670038499	20.6961398740962	57.4729055098638	43.0385336912978	0.653885004669899	0.0638680847971895	0.652347148534419	0.130497551059174	1	0.451386491773099	1	0.999137038315499	0.43045335113841	0.320019124988521	0.748849102189749	0.466901313833258	0.891878991526621	478	0.991347163390174
ENSG00000099341	46.332437992165	29.5002641342877	61.8147050387929	55.7355245175292	0.652058715303168	0.0923749389396119	0.652588990158934	0.163416409146642	1	0.430387757450236	1	1	0.636708651922792	0.320021830976857	0.901654783963645	0.466906263558908	0.891846953189146	479	0.991329061221534
ENSG00000162734	101.253048930463	105.023739701732	159.438608079703	198.651087374725	0.690624652394656	0.153752254565405	0.687877630131211	0.263902868875285	1	0.817282246001611	1	0.980669658267173	1.03724026892127	0.320025115860661	1.24594092840687	0.46691514906974	0.89181648168427	480	0.991310959052895
ENSG00000009307	46.6278392972644	32.1190378874032	66.0775316884849	70.1108943369166	0.652372235429442	0.0980046916901182	0.653529832013939	0.177555311471276	1	0.435507996778276	1	0.999712346105166	0.688838221360335	0.32002233910551	1.0610398503904	0.466908266122208	0.891765422586847	481	0.991292856884255
ENSG00000130175	45.9063042849746	16.8320762620009	50.5408946414583	20.4100222805211	0.651602904425959	0.0547443994238799	0.64930577776813	0.0957173172475139	1	0.37107352433552	1	0.9998274076631	0.366661540809551	0.320018346112805	0.403831836086632	0.466896296769682	0.891599059289896	482	0.991274754715615
ENSG00000006712	45.2430548462953	15.9317256658154	48.5139448775727	16.4128082163306	0.650884977906458	0.0523722578553131	0.648113910151285	0.0812417143938825	1	0.35001725923369	1	1	0.352136382477718	0.320018143754602	0.338311144512142	0.4668941556471	0.891483261134849	483	0.991256652546975
ENSG00000168591	45.1538844549833	13.3971359851334	49.215231230101	25.7244936946515	0.650787654797259	0.0453991490405809	0.647534407444808	0.095916881963461	1	0.308134852145898	1	1	0.296699523127182	0.320017493870681	0.522693748493818	0.466896474962747	0.891453211753494	484	0.991238550378335
ENSG00000135441	47.7236176344337	26.5352380214286	55.9235843294313	42.8060193050094	0.653518124828177	0.0830826099807602	0.650383239966606	0.142892934867581	1	0.452191922678633	1	0.998619261304798	0.556018997232993	0.320020908311326	0.765437691776876	0.466903421435817	0.891442512267715	485	0.991220448209696
ENSG00000150459	45.390452417599	22.2719123725472	52.0861019859321	26.4481184369385	0.651045432104027	0.071872692240986	0.649550466481197	0.113519424125323	1	0.393337935795651	1	0.999769876884133	0.490673945428924	0.320019961585364	0.507776881519794	0.466899010418944	0.891389510359227	486	0.991202346041056
ENSG00000254999	44.8456940596556	17.2089421560559	47.276432997146	15.070983182409	0.650449800457778	0.0574187807319267	0.64674765968651	0.0862149662811953	1	0.349902197675757	1	1	0.383736778232574	0.320018628128823	0.318784270025592	0.466895029194949	0.891347842375202	487	0.991184243872416
ENSG00000106682	44.6622640102935	18.5937610391447	47.5879708418494	17.3191589499956	0.650247611109518	0.0625611921570893	0.646462910115277	0.0977335581309192	1	0.35461972155103	1	1	0.41631926753331	0.320019116457099	0.363939849579905	0.466896849132505	0.891284843144785	488	0.991166141703776
ENSG00000244038	47.7602523300356	29.976042954109	55.1600014852427	31.649411076438	0.65355597881901	0.0923164655661478	0.650062009744084	0.149548815564047	1	0.45702450811184	1	0.998331607409964	0.627635774345722	0.320021758191029	0.573774659612823	0.466904479154911	0.891275188870003	489	0.991148039535136
ENSG00000067225	72.9558059766941	74.5762469421664	100.338867004668	94.2672515711716	0.674455513898557	0.149180423759985	0.671398590220941	0.228781772858116	1	0.683005407893223	1	0.987861005638016	1.02221126809277	0.320025642856536	0.93948889782447	0.466912993877522	0.891261029382027	490	0.991129937366497
ENSG00000104979	44.9546009546697	20.4750024796193	48.4348177135396	17.8991173524159	0.650569454442862	0.0675184631930999	0.647139634645815	0.101828669103164	1	0.371361178230353	1	0.999654815326199	0.455459553523019	0.320019570746133	0.369550629018107	0.466897427724784	0.891170151307265	491	0.991111835197857
ENSG00000172336	51.0428838460457	32.4780280671184	58.3085646133509	29.6652561599969	0.656835121611598	0.092551679013357	0.653691586603229	0.140661040495459	1	0.520308364975262	1	0.996433091704062	0.636289049911008	0.320021635637513	0.508763272714905	0.466902698349166	0.891114249272548	492	0.991093733029217
ENSG00000143368	44.2259892034973	28.5771009958256	49.2715506767216	24.9801180781195	0.649763362591295	0.0983560338343183	0.645788277566983	0.133116659457381	1	0.405534460936601	1	0.9998274076631	0.64616080975224	0.320022499061906	0.506988672672755	0.466902451087722	0.891025975196545	493	0.991075630860577
ENSG00000062582	48.420007462069	27.75832310861	59.0149507616874	37.4152270499413	0.654232766888588	0.0836725609975083	0.653437381372441	0.140827937208394	1	0.466286963525486	1	0.997411114946496	0.573282090680286	0.320020933906484	0.633995734420427	0.466902752342366	0.890913572445207	494	0.991057528691937
ENSG00000143222	44.2380277392533	17.2518061051567	45.5225045998357	14.1513785039909	0.649776788878481	0.0591651985081219	0.644807636835801	0.089870292407946	1	0.32827062478426	1	0.999539753768266	0.389976836373489	0.320018811786457	0.310865551629644	0.466895755228058	0.89085246912855	495	0.991039426523298
ENSG00000165916	49.4761768157599	25.4428772510545	56.2360083858538	29.2375446240948	0.655297237540546	0.076357870018101	0.652733737358592	0.12350726305366	1	0.489586929007019	1	0.996778276377862	0.514245014237844	0.320020223044295	0.519907892883975	0.466900216758841	0.890851251472446	496	0.991021324354658
ENSG00000087365	43.307207563784	13.4784412216146	46.0161505711008	13.5928871261479	0.648727732807587	0.0464621073083949	0.645907667520349	0.0737398623293516	1	0.274767000345185	1	1	0.311228591724904	0.320017641494248	0.295393833631198	0.466893140718666	0.890812870880948	497	0.991003222186018
ENSG00000072506	53.1327750509509	32.1001751874667	58.9023399361542	30.8763112220772	0.658814663681864	0.0903560094980031	0.654183208111774	0.141331140815118	1	0.553791278333909	1	0.994937291450926	0.604150172030065	0.320021353881173	0.52419498538674	0.466902743169016	0.890799754093494	498	0.990985120017378
ENSG00000141741	44.2436816961351	26.3263922596044	50.348793378461	24.6813081371809	0.649783093341781	0.0865161172087714	0.647214804125471	0.128366363711958	1	0.387297204004142	1	0.999424692210333	0.595031680238856	0.320021384363402	0.490206546791635	0.466901546984171	0.890782098905859	499	0.990967017848738
ENSG00000071082	89.7096365929993	43.8045957038211	95.0421986702053	42.8894980641807	0.684653411716568	0.0734600526361087	0.677995997378245	0.14859360416688	1	0.900816937061328	1	0.981935335404441	0.488293090546746	0.320019069983735	0.451267949019219	0.466901307321195	0.890749125307148	500	0.990948915680099
ENSG00000172586	43.9602350463251	22.0310201320651	48.8244750569884	19.7279380613167	0.649466038779283	0.0731627216114526	0.647090859562903	0.107811885490688	1	0.357726383615234	1	0.999424692210333	0.501157923947606	0.320020139967346	0.404058375195844	0.466898362942696	0.890683934185483	501	0.990930813511459
ENSG00000244187	49.7102760057332	38.8408407795769	61.2283567861199	42.142123256765	0.655530098901645	0.112556698979389	0.65380924025572	0.160661931594335	1	0.495685191577494	1	0.996318030146128	0.781344299418039	0.320023518104506	0.688277874318494	0.466905689091284	0.890636487729043	502	0.990912711342819
ENSG00000010256	43.2299031704599	29.6064087171603	63.2957290243837	66.6529523973563	0.648639597305776	0.100856008427722	0.64988865303128	0.192817777655767	1	0.378610056380163	1	0.999597284547233	0.684859473323805	0.320022791630851	1.05304028288669	0.466911133601721	0.890533518701669	503	0.990894609174179
ENSG00000089597	44.1172324599279	19.9932363102656	46.8057336585295	24.3627043554973	0.649641902882656	0.0707094049855695	0.643926953954104	0.121218400952962	1	0.331377286848464	1	0.999079507536532	0.453184281865949	0.320019902531802	0.520506836475099	0.466900788062054	0.890524081967277	504	0.990876507005539
ENSG00000183258	42.2376993615456	16.672366824244	46.493595732373	18.0711243061544	0.647494168960313	0.0582490770704483	0.645470672121592	0.0907227445724882	1	0.292198826372109	1	1	0.394727153141845	0.320018793339998	0.388679860559195	0.466895835222213	0.89042907854736	505	0.9908584048369
ENSG00000173141	47.7745255601868	25.866254260828	53.3003996535558	23.283095392477	0.653570719190286	0.0798656355163692	0.65086149466134	0.116264202252588	1	0.452939822805201	1	0.996893337935796	0.541423571611222	0.320020609602869	0.436827782602259	0.466899303367821	0.890385999932809	506	0.99084030266826
ENSG00000167815	79.8510936886216	65.5658205333678	99.6570350514866	73.7297197333163	0.678910573495797	0.119791843371884	0.675387132323997	0.194845520096835	1	0.797951904268784	1	0.984179035784144	0.821101095860264	0.320022995476127	0.739834570587262	0.466907809077036	0.890357671752628	507	0.99082220049962
ENSG00000165678	42.6638942967081	31.0749599570983	53.1663520117037	33.0837863717438	0.647989442517618	0.103443412375459	0.647627327441092	0.152406268478538	1	0.389713496720746	1	0.999539753768266	0.728366701384219	0.320023070890354	0.622269257150856	0.466905230624953	0.890295576196782	508	0.99080409833098
ENSG00000169733	44.4810418143458	16.2775590419708	47.40383283878	17.9627681737939	0.650047038124571	0.0549398944125392	0.646534383664244	0.0905353517055345	1	0.332182717753998	1	0.998159015073064	0.365943745425519	0.320018406859439	0.378930712942245	0.466895719729278	0.890078235140498	509	0.99078599616234
ENSG00000065518	42.3438264875	17.6558821861911	51.8527341495269	35.0661314074799	0.647617963106935	0.0624909341951022	0.647167427123189	0.134020119033302	1	0.29041537222414	1	0.999309630652399	0.416964730180991	0.320019193309361	0.676263884298951	0.466902431499659	0.890038252392488	510	0.990767893993701
ENSG00000167552	139.381675034144	289.311241567737	270.638209149112	363.510745235599	0.70639047387838	0.248275413784835	0.704897267864403	0.342106720284623	1	0.839143942008975	1	0.969853871821424	2.0756763146724	0.320031172330792	1.34316121281795	0.466922057391754	0.889991320749999	511	0.990749791825061
ENSG00000167671	43.0962223188194	19.4932070662064	58.406684194574	91.7820668027371	0.648486813841293	0.0665336774073583	0.648498814674113	0.14844514839523	1	0.328098032447359	1	0.998734322862732	0.45231823156096	0.32001954841319	1.57143087419545	0.466904505682499	0.889950559756754	512	0.990731689656421
ENSG00000117318	189.612221841943	266.139096451094	271.592823762291	270.674050562301	0.721572799236868	0.20546326681628	0.711393533094872	0.326877020838234	1	0.875733517431826	1	0.96214474743988	1.40359674005056	0.320027210700442	0.996617093238096	0.466919225467132	0.889919219009375	513	0.990713587487781
ENSG00000100216	42.3092864006349	20.3310267251033	46.2130018114386	18.4125296925072	0.647577707214341	0.0711422332195629	0.644459501035484	0.107238522576666	1	0.32349557013002	1	0.999137038315499	0.480533434967085	0.320020018104367	0.398427476484546	0.466898524205075	0.889918187761194	514	0.990695485319141
ENSG00000177963	40.8041806999496	14.1598562018124	44.3019100748822	16.0874196737234	0.645790840610168	0.0518595968015269	0.643353806753225	0.0864138739459122	1	0.226153492118283	1	1	0.347019740598048	0.32001823084207	0.363131513890288	0.466895325840991	0.889899800039225	515	0.990677383150502
ENSG00000108773	65.884603108376	39.3960123135824	70.9071690792492	33.942813346985	0.669426273483325	0.090993699806252	0.663730436714631	0.137886461885436	1	0.72160856057991	1	0.988033597974917	0.597954764162098	0.320020991714075	0.478693674951949	0.46690121895035	0.889806508619891	516	0.990659280981862
ENSG00000175826	40.3935525136588	14.949405462095	50.4036182452812	35.764721381429	0.645291889945411	0.0548696444213387	0.645664043488858	0.131564273665567	1	0.236451501553331	1	1	0.370093852404785	0.320018534582628	0.709566547532077	0.466902222255348	0.889744614505946	517	0.990641178813222
ENSG00000205138	44.6496252616451	18.0067507534247	46.9120324388565	15.6130977724346	0.650233649217334	0.0604913186952757	0.646066265312801	0.0936173175116866	1	0.350477505465424	1	0.997468645725463	0.40329007573761	0.320018922659879	0.332816485680601	0.466896239614602	0.889706898660379	518	0.990623076644582
ENSG00000165782	39.8592548725129	13.8843998053842	42.245107170001	12.114251405957	0.644635021355154	0.0516345704220813	0.64167211065089	0.0759462677524843	1	0.21188585893453	1	0.999942469221033	0.348335658802265	0.320018240765666	0.286761052758306	0.466893784143899	0.889504763251186	519	0.990604974475942
ENSG00000242372	40.2609989459788	27.3239743822921	50.6831419448703	32.4152092659323	0.645129741735054	0.0975272190137239	0.645217135603098	0.150778731422571	1	0.328673340237027	1	0.999654815326199	0.67867104884692	0.320022654298299	0.639565899469913	0.466905293655946	0.889478342018974	520	0.990586872307303
ENSG00000205250	40.1557696778945	17.9588516801756	43.329689759945	17.2069221576994	0.645000637933856	0.0667549119762469	0.641391219114949	0.105475818260592	1	0.256184558738925	1	0.999712346105166	0.447229671457695	0.32001969037624	0.397116209532751	0.4668985425783	0.889474898493658	521	0.990568770138663
ENSG00000204231	40.0309466144979	12.6272338338707	41.0941427515484	10.8899918117031	0.644847055411633	0.0476743176203659	0.640500368216328	0.0727276963736862	1	0.168219997698769	1	0.999769876884133	0.315436803317999	0.3200178523237	0.26500107028739	0.466893350060194	0.889463496176199	522	0.990550667970023
ENSG00000143612	39.7582171460333	18.5786998207072	44.8575511290746	23.1092100086778	0.644509815556433	0.0698461089072755	0.641922581703545	0.117803033926604	1	0.254573696927856	1	0.9998274076631	0.467292075810819	0.320020006999303	0.515168782669002	0.466900462721034	0.889393765730847	523	0.990532565801383
ENSG00000188486	46.256095761419	47.4254143483194	65.3675619211651	59.0524275093373	0.651977365385855	0.137381558023941	0.653098934344333	0.193055467491206	1	0.458175123691175	1	0.996030376251294	1.02527923223204	0.32002601910388	0.903390393855534	0.466910664182538	0.889352572347462	524	0.990514463632743
ENSG00000169718	40.719927770133	22.1972130452566	44.3587414319335	17.9305171151292	0.6456888762232	0.0808992928269613	0.64218843562456	0.112324316821545	1	0.304798066965827	1	0.999137038315499	0.545119165499545	0.320021026403219	0.404216092168503	0.466899558661053	0.88933076035964	525	0.990496361464103
ENSG00000013441	59.068349116508	39.1855323111608	63.4747307354267	29.8729170726113	0.664038868438729	0.100323778759428	0.657857106191445	0.146831522175718	1	0.632148199286618	1	0.989932113680819	0.663393050546752	0.320022014556422	0.470626920768308	0.466903143565074	0.88931184756528	526	0.990478259295464
ENSG00000230715	79.2316516904152	60.5102597808364	89.7569838837746	62.7216451962825	0.678526398636702	0.117167766335688	0.670508948240094	0.199328021952249	1	0.765101829478771	1	0.982683235531009	0.76371321927341	0.32002279889994	0.698794037882334	0.466909056539024	0.889308425138184	527	0.990460157126824
ENSG00000170515	39.873807939804	23.6220506667445	47.0594098371984	25.5196616806665	0.64465302934638	0.0857080495997703	0.64362548642805	0.127375376363597	1	0.311126452652169	1	0.999367161431366	0.592420234917262	0.320021535826201	0.542286054350269	0.466901796934302	0.889151685428726	528	0.990442054958184
ENSG00000143621	39.2843647206236	19.0191175334207	42.9893808460952	17.5518680381899	0.643918340757449	0.0724626111278532	0.641025913565731	0.103058304588857	1	0.25025888850535	1	0.999654815326199	0.484139623198133	0.32002028317427	0.408283806203833	0.466898189864436	0.889102533732498	529	0.990423952789544
ENSG00000188895	38.8148574862146	12.9020886790549	44.5620399699266	34.2281363184464	0.643325210795979	0.0500414326098547	0.641158906309972	0.106811940066203	1	0.157461742031987	1	0.9998274076631	0.332400774204496	0.320018121790126	0.768100749910592	0.466898780099349	0.88902613559613	530	0.990405850620904
ENSG00000264364	40.8429730589012	35.1667716739515	57.0283234349805	40.6845763752597	0.645837717003081	0.11554606897926	0.648918649245388	0.172103473099531	1	0.358359222183868	1	0.998561730525831	0.861023795286307	0.32002434938656	0.713410002691824	0.466908098042682	0.889018341212688	531	0.990387748452265
ENSG00000174903	38.6150772769476	17.9123949850277	43.9932704645588	24.801084734645	0.643070648783285	0.0693439247275504	0.640896644351096	0.115829863681312	1	0.231331262225291	1	0.9998274076631	0.463870494329452	0.320020011985777	0.563747238446956	0.466900257208857	0.888946421381715	532	0.990369646283625
ENSG00000169957	59.1133080165316	26.2794807461067	67.7135605432752	33.3391517202458	0.664076401644088	0.0645476208791776	0.66223391250636	0.12026619894706	1	0.735531009089863	1	0.989241744333218	0.444561159371379	0.320018886655644	0.492355614632597	0.466898834149366	0.888895305111012	533	0.990351544114985
ENSG00000086504	38.0406461737369	21.1326861014486	43.868705868888	19.9990234045562	0.642331297991589	0.0789598518902854	0.641398160091162	0.111996455059048	1	0.27361638476585	1	1	0.555529104446143	0.320020981927118	0.455883596482833	0.466899588129157	0.888823599430787	534	0.990333441946345
ENSG00000168488	44.2313054077207	16.8718243488955	46.7163261593365	16.8029354842934	0.64976929207687	0.0576089604514767	0.64542136359358	0.102090782959006	1	0.325681739730756	1	0.996260499367162	0.381445317821221	0.320018665611289	0.359680156076126	0.466897623755485	0.888811572972158	535	0.990315339777705
ENSG00000115274	39.7996411190645	14.9116185932215	41.4568672352001	12.7330886414676	0.644561186489199	0.0566293454426847	0.640387408088154	0.0849043570256811	1	0.200379703141181	1	0.998849384420665	0.374667162163899	0.320018726129055	0.307140637743516	0.466895322638876	0.888802124844759	536	0.990297237609066
ENSG00000125520	58.3879674834469	43.9725771647826	65.2671957067054	41.1137397443918	0.663467350232929	0.11546827668356	0.657125015341452	0.167340548515861	1	0.606259348751582	1	0.989356805891152	0.75311025644537	0.32002336693835	0.629929619301352	0.466906255528626	0.888776128466787	537	0.990279135440426
ENSG00000184281	38.338357490281	20.2932114575672	43.4513852343616	19.158086048282	0.642715865502459	0.0770445733254738	0.641017830265393	0.111407271090647	1	0.261649982740766	1	0.999654815326199	0.5293187498372	0.320020778150257	0.440908522132263	0.466899533040106	0.888728608986266	538	0.990261033271786
ENSG00000187837	88.2481782932906	128.927457740086	190.411903814108	423.766837366185	0.683843144798366	0.200048344510347	0.683626946706811	0.315339248625177	1	0.727073984581751	1	0.979001265677137	1.46096452338766	0.320029163784334	2.22552702261668	0.466922500568141	0.888670108166396	539	0.990242931103146
ENSG00000254505	44.5390378921474	20.8954203187276	47.2795465112499	19.3674874375275	0.650111315803939	0.0707524856331579	0.645082492991679	0.118552854685629	1	0.362271315153607	1	0.995627660798527	0.469148443873586	0.320019889893037	0.409637758114265	0.466900243588553	0.888524089003435	540	0.990224828934506
ENSG00000119669	53.2800108354271	35.7209270461564	63.3336735682238	44.1516350869454	0.658951175112671	0.0983282514506275	0.656168419115749	0.151949951997975	1	0.551374985617305	1	0.990737544586354	0.670437683590049	0.320022063090184	0.697127335261624	0.466904096108488	0.888231113016386	541	0.990206726765867
ENSG00000185236	36.8080590360017	14.4777749523376	39.3152661469005	12.743846978711	0.640706416546346	0.0581468261073825	0.637563424249434	0.0890528502428977	1	0.169888390288805	1	0.9998274076631	0.393331659737261	0.320018994912312	0.324145000852696	0.466896234996281	0.88821185238945	542	0.990188624597227
ENSG00000162910	39.4513226276546	14.0683512781149	42.8140725038299	19.412342430073	0.644127552025636	0.0533790838403621	0.641261599693171	0.0914079707949174	1	0.197848348866644	1	0.997928891957197	0.356600244075298	0.320018423962882	0.45341032270024	0.466896296449431	0.888095188406052	543	0.990170522428587
ENSG00000088247	39.4711661302353	13.6951160399666	42.5178899131307	14.517628967429	0.644152358558804	0.0515084024744111	0.64155819565437	0.0829066527189288	1	0.20020711080428	1	0.99787136117823	0.346965073055595	0.32001824182435	0.34144754119008	0.466894908157691	0.88806719063831	544	0.990152420259947
ENSG00000227097	126.688588844117	123.075636594453	150.866826496238	107.966123750032	0.701680161371782	0.145822478592501	0.692259067898129	0.251209118948929	1	0.870440685766885	1	0.96904844091589	0.971481628435301	0.320023982609895	0.715638595027543	0.466912908414321	0.888028716001133	545	0.990134318091307
ENSG00000187193	201.358628917783	510.467061673143	539.819939224986	1003.40912925466	0.724537906981239	0.324347344239886	0.71923606875078	0.444995566298851	1	0.806351397997929	1	0.957427223564607	2.53511391300531	0.320035040988975	1.85878485832748	0.46693133209774	0.887905704001916	546	0.990116215922668
ENSG00000127054	36.8749926609526	14.4233270716107	39.5583975525806	13.0775317464188	0.64079604091777	0.0584026200200579	0.63789738237816	0.0870924661979158	1	0.168450120814636	1	0.999252099873432	0.391141150975299	0.320019017293542	0.330588005468025	0.466895885139313	0.88788205267633	547	0.990098113754028
ENSG00000114902	39.8566978261966	16.9847873057591	42.4332098292589	15.0824080152559	0.644631856586373	0.063798417439151	0.640825360155863	0.0989442771254208	1	0.2380623633644	1	0.997180991830629	0.426146375192064	0.320019417465595	0.355438772507286	0.466897547064339	0.887786688444155	548	0.990080011585388
ENSG00000177700	45.1608329271197	30.8252505068531	53.840486097775	31.4103929289463	0.650795245449125	0.0988747732009272	0.648575614517532	0.152842555328296	1	0.413416177655046	1	0.994074329766425	0.682566031423707	0.320022496797723	0.58339727601836	0.466905174767308	0.88777020967393	549	0.990061909416748
ENSG00000011009	36.2193897419231	19.8818934961773	43.1963666455494	24.7799244185269	0.639911093336059	0.0792647908206254	0.639235581552241	0.128047215489785	1	0.236336439995398	1	0.999424692210333	0.548929555076531	0.320021117937704	0.573657609258209	0.466902422115024	0.887713622746824	550	0.990043807248108
ENSG00000080824	48.4141134520183	38.9621270311753	65.9958890725665	67.8452311632194	0.654226761629692	0.113322733596128	0.654565987863275	0.17655557545118	1	0.475376826602232	1	0.992175814060522	0.804767954075818	0.320023658437241	1.02802208011198	0.466907969935616	0.887656233822894	551	0.990025705079469
ENSG00000119777	45.1474193920417	22.2258454021835	47.4596402302654	21.1097296948356	0.650780591171264	0.0748736443386612	0.644292042035771	0.13493140348817	1	0.376538948337361	1	0.993671614313658	0.492294924083775	0.320020251834565	0.444793293678904	0.466902914085265	0.887515996652746	552	0.990007602910829
ENSG00000159199	49.6328213375677	43.0907056684081	73.872203956637	75.4493641226518	0.655453175407756	0.120463062657038	0.657021939543179	0.203644381834501	1	0.495455068461627	1	0.991312852376021	0.868189728231149	0.320024244026479	1.02134984583566	0.466911632903252	0.887500786947715	553	0.989989500742189
ENSG00000089693	34.8781500767831	16.0844346826298	38.6423226356851	16.1644532632822	0.638049638965373	0.0686282656142128	0.635716097209651	0.103692744906375	1	0.161603958117593	1	0.9998274076631	0.46116077392925	0.320020134039204	0.418309567353873	0.466898822916742	0.887385679966474	554	0.989971398573549
ENSG00000173486	52.0029578909366	27.4808159784073	57.2555314247292	26.3963807803762	0.657754376143975	0.0784057261755916	0.653827113902293	0.12739566616534	1	0.545391784604764	1	0.989932113680819	0.528447170948267	0.320020319849836	0.461027609447275	0.466900690742689	0.887358936817127	555	0.989953296404909
ENSG00000107175	41.2687729254487	22.2820176225795	44.1089272356977	17.6645892176778	0.646349343680456	0.0808519539339189	0.642045312275219	0.110669062038284	1	0.318202738465079	1	0.99557013001956	0.539924403927191	0.32002099386641	0.400476509512155	0.466899308829387	0.887318629715184	556	0.98993519423627
ENSG00000179262	36.4837915532388	19.9987290025792	55.8988815939175	77.2796751374952	0.640269901211786	0.0792458810608385	0.642354537992822	0.180580128385351	1	0.239615694396502	1	0.998446668967898	0.548153800665047	0.320021100145619	1.38249054245665	0.466910435809778	0.88721715128534	557	0.98991709206763
ENSG00000115053	48.8110509755064	23.7420164668738	55.2723385218195	28.6074577179005	0.654629566682778	0.0729388983349612	0.651921201629229	0.123176051601175	1	0.471637325969394	1	0.991255321597054	0.486406581960049	0.320019933852583	0.517572776599768	0.466900249072067	0.887210355515866	558	0.98989898989899
ENSG00000198925	34.9473940141956	17.741611529273	44.3643369114989	32.4358969960913	0.638147478997487	0.0745528303586209	0.638523665665691	0.144215156721807	1	0.19790587964561	1	0.999367161431366	0.507666223182949	0.32002072447714	0.731125477222767	0.466905144436854	0.887129787615142	559	0.98988088773035
ENSG00000132467	40.6998825217753	25.2127824990029	47.3922131143807	25.9835814345691	0.645664586142669	0.0912151834194079	0.643464004030933	0.136052856309059	1	0.329708894258428	1	0.995512599240594	0.619480473574181	0.320022019659954	0.548266892956823	0.466903192138365	0.887069699430562	560	0.98986278556171
ENSG00000109046	51.173797826727	41.4628058429666	60.5963057642278	35.9879148818559	0.656961481457312	0.11742364951809	0.653823894496715	0.161449052615563	1	0.514555287078587	1	0.989817052122886	0.810235073491291	0.320023883247095	0.593896186046062	0.466905805418876	0.887039839881282	561	0.989844683393071
ENSG00000087087	37.421869019881	14.6294117935643	39.1905890525814	13.3416875867917	0.641522273287913	0.0592104470327892	0.637244904074791	0.0919919531399702	1	0.149407432976643	1	0.99735358416753	0.390932152153923	0.320019073339836	0.340430902145701	0.466896745491808	0.886927524725504	562	0.989826581224431
ENSG00000106400	34.2515275454413	11.807130214627	37.0315006831823	14.4594043635095	0.637155299447355	0.0514250202866223	0.634347889139035	0.0897423607391778	1	0.0976872626855368	1	0.999482222989299	0.34471835450149	0.320018433929615	0.390462284723886	0.466896636359597	0.886893626105007	563	0.989808479055791
ENSG00000265241	33.5409514204686	14.9612253655132	38.0216142417606	21.1738346704963	0.636121124407845	0.0658125980875631	0.634236306588695	0.107358723206677	1	0.127315613853412	1	1	0.446058466796592	0.320019924956455	0.556889419156756	0.46689958898989	0.886893591277563	564	0.989790376887151
ENSG00000138326	101.931758079376	63.6517536170059	110.059194571218	55.0772424207158	0.690954218952225	0.0944268192521277	0.683404990973812	0.177269978706354	1	0.897882867334024	1	0.972557818432862	0.624454584286079	0.320020525419769	0.500432904631843	0.466904546363527	0.886877468582205	565	0.989772274718511
ENSG00000159352	34.0229794914663	15.7847606988917	39.621077195297	23.1821674405783	0.63682502906615	0.0694084336506546	0.635149965261963	0.123228965813636	1	0.149522494534576	1	0.999597284547233	0.463944102921699	0.320020261369821	0.5850968494953	0.466902127556368	0.886861928840261	566	0.989754172549872
ENSG00000162231	46.9261487613979	26.6214255617333	49.8580712103266	26.2865917504437	0.652686832855184	0.0882872051754078	0.646168356273476	0.139202487430409	1	0.431998619261305	1	0.991485444712921	0.567304717399533	0.320021423943033	0.527228412819132	0.466903358238073	0.886749083935341	567	0.989736070381232
ENSG00000148248	39.4973398703818	23.854645622349	46.4190057605558	29.1125783551841	0.644185059541586	0.0893780780821328	0.641389837311293	0.147315186707067	1	0.29749165803705	1	0.99557013001956	0.603955752479348	0.320021913094821	0.627169364750208	0.466905256127158	0.886645609636379	568	0.989717968212592
ENSG00000141858	44.7426284165929	26.2721772095033	48.7388634499987	22.2414705715593	0.650336296408277	0.0884396157282074	0.64591893926069	0.126747177094924	1	0.398343113565758	1	0.992405937176389	0.587184484668322	0.320021540753002	0.456339540916396	0.466901438631907	0.886590661394178	569	0.989699866043952
ENSG00000087152	35.1784183451532	15.014550062484	42.0185835526108	26.7994706967629	0.638472514219558	0.0636376675607052	0.637619253213201	0.125248952262274	1	0.165976297319066	1	0.998331607409964	0.426811402240108	0.320019617784787	0.637800430926181	0.46690216102547	0.886587391801899	570	0.989681763875312
ENSG00000237441	54.8846537278014	28.99573728099	61.6974137226613	40.0159459011089	0.660414948672517	0.0808831625936407	0.655219188770135	0.151417598843599	1	0.596421585548268	1	0.987228167069382	0.528303183341438	0.320020445098906	0.648583846334083	0.466904130358504	0.886504935611844	571	0.989663661706672
ENSG00000168936	45.2580085929844	19.5176519824955	46.6684194120005	15.2369302344028	0.650901280102971	0.0652865001596117	0.645629018211494	0.099397482458838	1	0.376251294442527	1	0.991888160165689	0.431253000060656	0.320019350885849	0.326493385170973	0.466897182527454	0.886445072550856	572	0.989645559538033
ENSG00000215717	35.0572759432496	13.0210894361693	38.2298554802866	17.5454553318319	0.638302342362777	0.0560001907073519	0.63524551257499	0.0995806164174023	1	0.113795880796226	1	0.998159015073064	0.37142330902286	0.320018858539235	0.458946420576433	0.466898188632965	0.886427437171052	573	0.989627457369393
ENSG00000111540	36.031946307526	18.341539756164	38.5088479138026	14.1768557271513	0.639655131890828	0.0763056350081967	0.635866161450995	0.101653285873643	1	0.182717753998389	1	0.997468645725463	0.509035498655063	0.320020835036057	0.368145413201778	0.466898469970805	0.886418135239866	574	0.989609355200753
ENSG00000113558	37.1226488487539	20.2362511590203	41.2403787856161	16.384145773533	0.641126244672375	0.0792489604326772	0.638809136318723	0.108176120391393	1	0.244160625934875	1	0.996605684040962	0.545118729039714	0.320021062726879	0.397284075849651	0.466899239494535	0.88633886052381	575	0.989591253032113
ENSG00000133872	37.9883441645695	25.4882498028802	45.9473230863499	24.7826133137669	0.642263426352046	0.0952379008759913	0.641837570993501	0.137621484047013	1	0.29254401104591	1	0.995972845472328	0.670949217803818	0.320022580218392	0.539370123199393	0.466903644144505	0.886298448003408	576	0.989573150863473
ENSG00000128463	34.5806905182271	13.7551497798834	36.9934711170638	12.9979010116595	0.637627114265504	0.0595926840330075	0.634341125100946	0.0920925661033046	1	0.118973650903233	1	0.998043953515131	0.397769667804443	0.320019241648595	0.351356621024515	0.466897029293059	0.886145903623527	577	0.989555048694834
ENSG00000182180	37.8621831108267	20.3120370056136	45.7837974777746	26.0611774292465	0.64209932347275	0.0777499016400834	0.641758452478965	0.132789124162486	1	0.256011966402025	1	0.995800253135427	0.536472948381189	0.320020873244969	0.569222713382343	0.46690288030283	0.886140674407221	578	0.989536946526194
ENSG00000116685	36.1660593248916	19.6392312370271	41.5088251943161	30.1572825921873	0.639838403642886	0.0818997720853958	0.636375673457095	0.13467242191558	1	0.205154757795421	1	0.996835807156829	0.543029337551028	0.32002138295539	0.726527008437636	0.466903867091201	0.886081515904528	579	0.989518844357554
ENSG00000139644	33.7092076028399	16.4355091200863	38.9109550079194	21.200312774381	0.636367971305276	0.0710995728115657	0.634618208327632	0.12151238045757	1	0.172649867679208	1	0.998561730525831	0.487567352924122	0.320020451220881	0.544841748809972	0.466901906631195	0.88607602847279	580	0.989500742188914
ENSG00000144567	41.8249412093284	20.7387727793809	50.6477164660299	32.7697484939266	0.647009723183139	0.0730281172597079	0.64607233854369	0.139102255810996	1	0.309918306293867	1	0.993211368081924	0.495847027628467	0.320020219055218	0.647013345920654	0.466903354237093	0.88605776978714	581	0.989482640020274
ENSG00000105058	35.7821417525193	16.1992555451036	37.7796969046936	14.6206687380414	0.639311936556012	0.0688421491009214	0.63479672784285	0.103649113314448	1	0.138534115751927	1	0.997008399493729	0.452719003159252	0.320020106085497	0.386998042226881	0.466898910869447	0.886025563957156	582	0.989464537851635
ENSG00000146834	37.0995544767451	15.4334385147757	40.1323711770879	15.4239260203651	0.641095545862291	0.0621160376228225	0.63793549367106	0.0993089855294039	1	0.178172822460016	1	0.996030376251294	0.416000642930893	0.320019373923181	0.384326307366828	0.466897880076682	0.885972192100576	583	0.989446435682995
ENSG00000144043	38.4975818052913	15.9840868190422	40.3625894201	13.8026820382123	0.642920319072051	0.0628827815429911	0.638497586913877	0.0968924872111526	1	0.197330571855943	1	0.99505235300886	0.415197164847514	0.32001938670518	0.341967208658291	0.466897432016535	0.885931383854184	584	0.989428333514355
ENSG00000181163	49.239433557068	30.7762566026112	60.1497529327317	46.0018282966994	0.655060622623168	0.0932799854643156	0.652630638248965	0.157670364725326	1	0.487170636290415	1	0.988954090438385	0.62503271015378	0.32002177970955	0.76478831672252	0.46690538972911	0.885913164411427	585	0.989410231345715
ENSG00000253719	42.6232969579951	18.024568829085	47.1838769470039	20.9960091677476	0.647942478718529	0.0636619246019079	0.645022456871309	0.112800617558118	1	0.30031066620642	1	0.992405937176389	0.422880680648614	0.320019294128	0.444982704395613	0.46689934501701	0.885847278407256	586	0.989392129177075
ENSG00000164924	47.461090118986	32.8696494367722	57.1154500886301	36.4240375495383	0.653246006498124	0.102605222060146	0.650505133728599	0.162236689660021	1	0.458577839143942	1	0.989644459785985	0.692559933924132	0.32002272225872	0.637726525712684	0.466906362573654	0.88577800732597	587	0.989374027008436
ENSG00000170604	43.0193017819955	20.0872584057317	45.7517996795943	16.8083556034594	0.648398686616321	0.0698280344417701	0.644162571286289	0.106890456661747	1	0.330399263606029	1	0.992003221723622	0.466935946741439	0.320019863601803	0.367381299122012	0.466898497905986	0.885738550808245	588	0.989355924839796
ENSG00000283375	52.6220856255465	32.0894744817698	58.1181841008758	28.200695410678	0.658338222899819	0.0906834673908445	0.653924082488903	0.136982019622667	1	0.547808077321367	1	0.986998043953515	0.609810008484181	0.320021403093774	0.485230153814338	0.466902119750943	0.885716059207004	589	0.989337822671156
ENSG00000166136	41.5797306449112	28.4662099373608	49.6077118575189	27.4770713959926	0.646719655611799	0.0996811046050605	0.645145935027005	0.145162431436974	1	0.359682430100104	1	0.992693591071223	0.684617468556033	0.320022778935054	0.553887094710416	0.466904420167707	0.885644925057241	590	0.989319720502516
ENSG00000132286	42.5672184683575	16.9063764575143	44.437216436989	14.0951358672461	0.647877532491242	0.0591335661680662	0.64347354698111	0.0934556020967042	1	0.295938327004948	1	0.991830629386722	0.397168926367169	0.320018865904082	0.317192142024304	0.466896433393062	0.885469572870701	591	0.989301618333876
ENSG00000172757	47.180630824694	31.0697112639744	59.9500786839898	56.9723979055244	0.652953633158626	0.0984509449345202	0.650160656033536	0.176297129992077	1	0.451386491773099	1	0.989241744333218	0.658526830203227	0.320022352575825	0.950330661046145	0.466908561271859	0.885436886715014	592	0.989283516165237
ENSG00000099875	63.1428644079211	58.9187399078169	119.253894924523	241.563656776558	0.667329467348932	0.136955438960127	0.666415945645539	0.269001919595717	1	0.649004717523875	1	0.981935335404441	0.933102108374191	0.320025023564862	2.0256248815139	0.466919445175914	0.885362393760635	593	0.989265413996597
ENSG00000136271	32.2917599036304	12.4537373782875	34.5438827675432	11.1229713232078	0.634248768228946	0.0576154671233216	0.631360004759502	0.0845336042864854	1	0.0927971464733633	1	0.998331607409964	0.385663011723541	0.320019156967707	0.321995399245008	0.466896029391576	0.885274648729698	594	0.989247311827957
ENSG00000078808	33.0647128181916	14.7936242888395	35.4155006938453	12.6629927282286	0.635415668485685	0.0668438799740005	0.631938723916792	0.0982232304956773	1	0.121965251409504	1	0.99769876884133	0.447414268201367	0.320020057340128	0.357555095371818	0.46689829487597	0.885243665592664	595	0.989229209659317
ENSG00000159348	42.7834218606149	29.9836808600135	75.7121649826198	112.976457416079	0.648127455127416	0.0966394279675286	0.65310595863261	0.214763601516173	1	0.367334023702681	1	0.991255321597054	0.700824748373285	0.320022417837079	1.49218368596399	0.466913935447768	0.885188502294604	596	0.989211107490677
ENSG00000130706	33.4906822253986	18.2099005596596	40.3495689120639	30.5273889354536	0.636047134679925	0.0808719570504153	0.634311264381612	0.138910575847719	1	0.163329881486595	1	0.997180991830629	0.543730355718153	0.320021456702038	0.756572864557332	0.466904848672816	0.885117626152643	597	0.989193005322038
ENSG00000172500	32.3867103710644	16.249545481249	36.0678274567469	15.2159793056968	0.63439360755357	0.0738684189332588	0.632174419451192	0.106759294275312	1	0.139799792889196	1	0.997986422736164	0.501734980029557	0.320020817952767	0.421871245889263	0.46689971361307	0.885104562842657	598	0.989174903153398
ENSG00000113140	108.672016699424	183.79126401531	178.075178430096	183.625991089878	0.694112914065432	0.22165686168911	0.69060825456529	0.309943841576898	1	0.777125762282821	1	0.968127948452422	1.69124738453744	0.320030099991648	1.03117117561649	0.466920555418869	0.885102410594651	599	0.989156800984758
ENSG00000115073	42.0493467656914	16.3302463071607	44.2155813928668	14.2492079878682	0.647273693349418	0.0579158134516499	0.643200597753031	0.0939659631992086	1	0.277873662409389	1	0.991427913933955	0.388359096234159	0.320018768195924	0.322266665709093	0.466896537899702	0.885031553378811	600	0.989138698816118
ENSG00000058262	39.8150871835123	24.0948449437204	47.591837938924	31.1856927801033	0.644580327914829	0.088870473415901	0.641850882693703	0.156289037471697	1	0.304107697618226	1	0.99275112185019	0.605168709857762	0.320021845131199	0.655273974081959	0.466906630227663	0.885016003401082	601	0.989120596647478
ENSG00000066322	57.1160752548047	45.6251012076519	76.2142552121681	68.2348897588912	0.662380875265431	0.11765833785968	0.659380830439537	0.210380582241217	1	0.601771947992176	1	0.983833851110344	0.798813661549931	0.320023615044982	0.895303504166463	0.466912250973741	0.885004886699844	602	0.989102494478839
ENSG00000172057	34.4166679147647	15.8665307851463	42.2842375937923	32.322255782161	0.637392571581694	0.0680239121833888	0.636918759705465	0.132721926311292	1	0.170176044183638	1	0.996318030146128	0.461012984302862	0.320020099082239	0.764404364876292	0.466903475210752	0.884999779796669	603	0.989084392310199
ENSG00000115541	62.6576579276424	50.2656980736182	83.7447587221049	92.4326319799273	0.666948931676233	0.115872238581797	0.665062941741879	0.19300354646531	1	0.653779772178115	1	0.981532619951674	0.802227528703123	0.320023229113423	1.1037422925374	0.466908910812314	0.884994312115218	604	0.989066290141559
ENSG00000108639	92.3106463834783	86.2653890868822	111.991935695505	89.5273041186474	0.686063352412469	0.142971677150292	0.677378629788925	0.239398164403123	1	0.780347485904959	1	0.971809918306294	0.934511808405253	0.320024509131279	0.799408489215361	0.466913528552952	0.884891033418156	605	0.989048187972919
ENSG00000179950	32.7473872113236	13.3885261081724	34.036658974538	10.365580586361	0.634939947963529	0.0618472959754084	0.630648721090257	0.0865801431677313	1	0.0733517431826027	1	0.99735358416753	0.40884257488313	0.320019565628068	0.304541658865967	0.466896442227865	0.884881357379126	606	0.989030085804279
ENSG00000163479	38.0114233106156	23.9148668145074	45.253160171629	29.5007548671896	0.642293387373158	0.0953797292755734	0.639314776819729	0.156722818535661	1	0.264699114026004	1	0.993499021976758	0.629149469597172	0.32002259255795	0.651904856043286	0.466907066848752	0.884769857315869	607	0.98901198363564
ENSG00000100938	31.3464316485216	11.0575186357613	34.6736677736434	20.1131185771735	0.632783065797829	0.0534436004612248	0.629753682990871	0.104399339724543	1	0.06667817282246	1	0.998043953515131	0.352752069509729	0.320018776262849	0.580068964970072	0.466899579860179	0.884640350511632	608	0.988993881467
ENSG00000102178	56.7648095204214	28.9331464436091	63.7261960470518	32.8689172700628	0.662076551841597	0.0757815919561959	0.658067091940102	0.144982229767459	1	0.63830399263606	1	0.983085950983776	0.509702167382421	0.320019934792985	0.51578345027521	0.466902847995277	0.884446489962746	609	0.98897577929836
ENSG00000129538	223.271903042112	388.386958405224	394.986275406202	583.175034462223	0.729633926715626	0.239797482249441	0.71647895539791	0.466099586962183	0.998331607409964	0.87636635600046	0.998331607409964	0.949085260614429	1.73952455778535	0.32002905182394	1.47644379254061	0.466934272284754	0.884305643697898	610	0.98895767712972
ENSG00000146007	32.7109113345467	15.3393616618775	36.762772888398	18.3486648345716	0.634884969921153	0.0695870326475287	0.6324115237303	0.11530558105016	1	0.136923253940858	1	0.996433091704062	0.46893715387493	0.320020358727367	0.499109925420295	0.46690113003965	0.884291780003596	611	0.98893957496108
ENSG00000071859	44.2042394405107	19.4103890443578	45.6801029687673	15.8834643964635	0.649739096330443	0.0668743309006976	0.644225426167083	0.107291589177678	1	0.346047635484984	1	0.988954090438385	0.439106956482759	0.32001953823921	0.347710783562013	0.466898555215334	0.884259746748937	612	0.988921472792441
ENSG00000171159	39.5914868778292	31.7885610231025	55.703666916753	51.0915243964126	0.644302506224881	0.111701595073109	0.646002555196848	0.181895484976751	1	0.345357266137384	1	0.991658037049822	0.802914048699287	0.320024070765933	0.91720217401068	0.466910059301753	0.884249417899426	613	0.988903370623801
ENSG00000242485	33.3403411079373	13.8137821580536	36.470561975392	14.2661978139047	0.635825187590469	0.0616027022046223	0.633161988497886	0.0999761136048962	1	0.125417098147509	1	0.995742722356461	0.414326359569398	0.320019508426135	0.391170221712806	0.466898465306319	0.884155115138657	614	0.988885268455161
ENSG00000197324	100.291236436136	83.9818029939942	131.179200415295	176.275143749981	0.690153813455468	0.130614466758284	0.680273028637726	0.263499309639019	1	0.795132896099413	1	0.968473133126223	0.83737927637848	0.320023350514274	1.34377357989619	0.466916283571029	0.884088473857269	615	0.988867166286521
ENSG00000125458	40.4334605481509	17.5976531810938	42.1915063895744	15.7361431937137	0.645340603778439	0.0658675094869026	0.640046974296494	0.110216447077916	1	0.248015188125647	1	0.990852606144287	0.435225007766459	0.320019592866997	0.372969456184247	0.466899441986936	0.884072774847964	616	0.988849064117881
ENSG00000144579	78.0175420573283	44.7032636517228	82.2650834503167	63.5027675062134	0.677764623019784	0.0926581011280531	0.66607206481732	0.199242721061282	1	0.766597629731907	1	0.974628926475664	0.572989900385151	0.320020827404195	0.77192856121717	0.466909654290116	0.884065136202212	617	0.988830961949241
ENSG00000125991	32.1203249487678	14.9044369077765	33.6524911320397	11.7318654058992	0.633986175862697	0.0705620298200861	0.62948498676773	0.0979544030662194	1	0.0852030836497526	1	0.996433091704062	0.464018870654304	0.320020496255991	0.348618037216557	0.466898503165775	0.884012360981476	618	0.988812859780602
ENSG00000189043	66.4039074055234	71.0072658767631	108.546039286532	115.29289607182	0.669813576827128	0.141457664123847	0.672211718621302	0.241502627298855	1	0.693591071223104	1	0.978368427108503	1.06932360837032	0.320025264734754	1.06215663721712	0.466914615580164	0.883917029039918	619	0.988794757611962
ENSG00000218283	44.3686523094775	31.7217016547005	49.6367995827808	23.6631328168568	0.649922236689313	0.104788945032941	0.645891497017525	0.141624375210297	1	0.407663099758371	1	0.988263721090784	0.714957520761218	0.320023095866355	0.47672559503747	0.466903771162911	0.88388638593978	620	0.988776655443322
ENSG00000112308	34.1774048080726	15.5337368541658	37.2497915742212	16.3270257007556	0.637048428181208	0.0684330452491259	0.633705239503573	0.107271342356679	1	0.137153377056725	1	0.994649637556092	0.45450311225786	0.320020153917586	0.438311867281823	0.466899632032857	0.883855602863413	621	0.988758553274682
ENSG00000214087	36.8906974582472	13.1487594640569	37.9815727919167	11.4196045651058	0.640817046172014	0.0542569152542188	0.636162254221519	0.0838576820120423	1	0.117765504544932	1	0.992636060292256	0.356424800017366	0.3200186070019	0.300661708446579	0.466895500179288	0.883775721602506	622	0.988740451106042
ENSG00000149182	31.1609219239192	12.0345796073849	33.4458980157186	11.1444952414979	0.632490255795361	0.0573440226179729	0.629628685316122	0.0876352433015483	1	0.0758255666781728	1	0.996605684040962	0.386207431114134	0.320019190097141	0.333209628166069	0.46689671780813	0.883655078628327	623	0.988722348937403
ENSG00000164733	71.0887383861896	75.335412891074	105.874004624181	104.793778535421	0.673176614016515	0.144501971276545	0.672923195243356	0.234822687423496	1	0.713209066850765	1	0.976009665170866	1.05973765467344	0.320025327093755	0.989797060264284	0.466913588972841	0.883495988356761	624	0.988704246768763
ENSG00000142186	27.2922001703245	9.96950252764918	29.7055274076473	10.5564177302354	0.625950761309886	0.0541943166580276	0.62376229103474	0.0860797988222212	1	0.0489011621217351	1	0.999367161431366	0.365287608380114	0.320019088826256	0.355368803434131	0.466897014619469	0.883339134414891	625	0.988686144600123
ENSG00000034713	33.9642474198073	24.9886715836642	42.966100633832	25.9751380945601	0.636739798152288	0.0992004586767961	0.638036206425494	0.141157566536405	1	0.268668737774709	1	0.993901737429525	0.735734588044819	0.320023277379087	0.604549580049788	0.466904711441528	0.883293752655108	626	0.988668042431483
ENSG00000160714	27.9615727097516	8.4752439337098	28.7812721425036	6.80777084299179	0.627146059475825	0.0457756028537253	0.623328741480564	0.0639642138904658	1	0.0103555402140145	1	0.998619261304798	0.303103263242202	0.320018145318404	0.236534744165746	0.466893117901662	0.883246021249762	627	0.988649940262843
ENSG00000189266	42.3122364283299	23.0113368868346	44.981603880432	18.014011388201	0.647581146702225	0.0825272217590663	0.642694228289843	0.118015478226734	1	0.333678518007134	1	0.988378782648717	0.543845913836582	0.320021101671463	0.400475079458816	0.466900413185354	0.883230844304169	628	0.988631838094204
ENSG00000205937	30.8521371993813	11.306290261264	33.557932086412	11.0102881590741	0.631998980090307	0.054157161310575	0.629950954652915	0.0832833410999696	1	0.0827867909331492	1	0.996145437809228	0.366467003183519	0.320018876072092	0.32809793317188	0.466895942289843	0.883216349872764	629	0.988613735925564
ENSG00000156860	32.5862547511532	15.8136929234941	38.0059509728363	20.5399407195375	0.634696617807775	0.0716417038023123	0.633429337298238	0.121627000265744	1	0.154240018409849	1	0.994764699114026	0.485287218315091	0.320020576760738	0.540440120396352	0.46690207104895	0.883195977662013	630	0.988595633756924
ENSG00000110958	30.7402952675362	13.2939365935466	34.1402309708736	14.9051127739422	0.631819825936771	0.0638717698165646	0.629786313896226	0.0993341860456275	1	0.0980324473593372	1	0.996087907030261	0.432459625968068	0.320019892982853	0.436585001040513	0.46689870809346	0.883124581364696	631	0.988577531588284
ENSG00000198918	66.7875603253459	53.0242372031821	75.1968461905175	44.2961837729767	0.670097769200697	0.118229821091088	0.663009689265284	0.188986975165783	1	0.695777240823841	1	0.976872626855368	0.793923852658821	0.320023277479849	0.589069701949317	0.466908619791545	0.883076090678244	632	0.988559429419644
ENSG00000126254	29.5443927919728	11.738654085008	30.9013467571782	10.2488577058916	0.629862357475155	0.060279870911163	0.625773611049801	0.0874148604806116	1	0.0406742607294903	1	0.996893337935796	0.397322570399801	0.320019592710011	0.331663787550321	0.466897051233267	0.883016937367307	633	0.988541327251005
ENSG00000176903	78.8768761753014	111.014463775512	106.019198037537	85.2862845961394	0.678305013823942	0.197763782533178	0.672848161354766	0.250405039366487	1	0.67385801403751	1	0.972672879990795	1.40743991342641	0.320029386451409	0.804441895192823	0.466915732055036	0.88301443412859	634	0.988523225082365
ENSG00000149136	41.8571265490648	18.9217790907509	46.0923413504681	21.2395111175132	0.647047669950321	0.0680407919851214	0.643919811262006	0.110325997109131	1	0.293809688183178	1	0.988263721090784	0.452056331878656	0.320019741519822	0.460803476135359	0.466899065066538	0.882993913842315	635	0.988505122913725
ENSG00000110717	37.192429486673	22.6548524722628	46.681495985978	33.5541922634456	0.641218886537443	0.0900869107301434	0.640446600020927	0.155282569564325	1	0.25681739730756	1	0.991082729260154	0.609125372688563	0.3200221270838	0.718789994937706	0.466906669400769	0.882933875323213	636	0.988487020745085
ENSG00000205544	60.6710837584117	33.0860035977284	65.6500006956691	30.3199699398262	0.665359554045847	0.0813157879752372	0.659858022728075	0.145144424211395	1	0.691174778506501	1	0.978886204119204	0.545333980343499	0.320020306906123	0.461842644608326	0.466902673355259	0.882855991804033	637	0.988468918576445
ENSG00000004142	31.253678979526	15.2032249888181	39.9349692545566	29.1317773809083	0.632636881511646	0.0711058699727434	0.633339264144339	0.143958877061674	1	0.149062248302842	1	0.995167414566793	0.486445931654242	0.320020610188128	0.729480400879095	0.466905831453913	0.882806085782624	638	0.988450816407806
ENSG00000070610	38.2798674911085	18.915944055112	41.2808195117721	16.2584485489474	0.642640547513673	0.0732872048953828	0.638811830784635	0.110631775792677	1	0.238350017259234	1	0.990104706017719	0.49414862942004	0.320020413828631	0.39384994632461	0.466899638909429	0.882768302367146	639	0.988432714239166
ENSG00000118816	44.2068964138625	25.4593563557267	49.6469329720497	26.0134154104827	0.649742061345023	0.0858627284105165	0.645858958365391	0.139191349535632	1	0.381026349096767	1	0.986480266942814	0.57591367910965	0.320021324675442	0.523968226297639	0.466903394167161	0.882722213318457	640	0.988414612070526
ENSG00000123562	58.5755829738466	33.1745175891097	66.4719640631594	33.0967348249363	0.663625608767733	0.0830172928563649	0.660431878433963	0.137827919190231	1	0.651996318030146	1	0.979519042687838	0.566354031916708	0.320020516896907	0.497905173878854	0.466901547819514	0.882710372600853	641	0.988396509901886
ENSG00000116521	30.2170144314278	14.6973852755857	33.0437637414366	12.0464422590878	0.63097285453439	0.0714402476326317	0.628522660700292	0.0973662116401685	1	0.0917040616729951	1	0.995742722356461	0.486394356032059	0.320020718039024	0.36456023452261	0.466898503144529	0.88264646624271	642	0.988378407733246
ENSG00000173511	77.6205397680744	65.4627122456451	94.0688547209013	61.2012960388347	0.677512955471161	0.120708272334663	0.672828666017493	0.1993709702183	1	0.784662294327465	1	0.972327695316995	0.843368423374069	0.320023134015226	0.650601054094011	0.466908753695112	0.882555587810663	643	0.988360305564607
ENSG00000136819	27.1273315736758	11.5966436792292	34.4602252912412	62.7415153558973	0.625651856044119	0.0621802062949967	0.625180917274724	0.123001844710294	1	0.0522954780807732	1	0.998216545852031	0.427489288717307	0.320019962078773	1.82069370776413	0.466903378893343	0.882530650664955	644	0.988342203395967
ENSG00000146830	36.8437115897412	19.0052643308509	39.0986578050816	14.8096611069901	0.640754175793431	0.0777386820072926	0.636205281421505	0.110818537329472	1	0.202393280405017	1	0.990507421470487	0.51583468415117	0.320020929799097	0.378776713533764	0.46689994959958	0.882432148201778	645	0.988324101227327
ENSG00000168101	43.6613292643006	30.5960625927178	49.7895585244057	24.1267973563801	0.649129469829042	0.100242821279209	0.646257670583905	0.137389013038176	1	0.404383845357266	1	0.986250143826947	0.700758843312049	0.320022708649047	0.484575442550946	0.466903063989072	0.882388308061121	646	0.988305999058687
ENSG00000166913	43.4327416830501	25.1481871327085	48.3618114622103	25.0598184634772	0.648870520920879	0.0866996465489734	0.644498001783349	0.141326340086441	1	0.363479461511909	1	0.986077551490047	0.579014498237922	0.32002144163194	0.51817369337083	0.466903898181986	0.882200916285771	647	0.988287896890047
ENSG00000038358	30.9944014537444	10.0050094448279	32.0953202822889	8.99025395006965	0.632225930091905	0.0484983016229594	0.628126563931848	0.078707815911752	1	0.041652283971925	1	0.994361983661259	0.322800537373154	0.320018281056849	0.280111052670526	0.466895315591463	0.882178360291177	648	0.988269794721408
ENSG00000178028	31.7853307898765	11.6016877102954	33.7632804543751	11.7147076189529	0.633468984834282	0.0545651636045115	0.630243323849183	0.0835363396910443	1	0.0685191577493959	1	0.993671614313658	0.365001320483049	0.32001886961975	0.346965918634098	0.46689595938319	0.882135380411856	649	0.988251692552768
ENSG00000173039	48.1148614487899	25.1820259367364	50.954923896	26.7110987499041	0.653920896574844	0.0803978299202633	0.646774588273192	0.147861625607973	1	0.458232654470142	1	0.98337360487861	0.523373136251019	0.320020645085986	0.524210355105661	0.466904634234836	0.882090035056503	650	0.988233590384128
ENSG00000099795	38.2702479395791	21.1332185639643	45.463073316441	28.566267093817	0.642628149332001	0.082184985687327	0.640735684662695	0.140465465056845	1	0.256357151075826	1	0.989011621217351	0.552210129323682	0.320021284600018	0.628339991337243	0.466904241831189	0.882084640808527	651	0.988215488215488
ENSG00000149792	33.3141206509181	16.7592573353391	36.2443076102426	15.0769673593005	0.635786376140179	0.0745309147527753	0.632533964044893	0.105857890493067	1	0.136865723161892	1	0.992348406397423	0.503067678446353	0.320020824339579	0.415981663146456	0.466899521995215	0.882032500616885	652	0.988197386046848
ENSG00000160679	26.4632105318993	7.8404568569936	28.1201266693861	8.03357824452504	0.624429126627381	0.0441494064166826	0.621822461158828	0.0711755198463445	1	0.026406627545737	1	0.997928891957197	0.296277613313115	0.320018050719001	0.285687839851414	0.466894530064104	0.881972352642187	653	0.988179283878209
ENSG00000204356	31.6548706153154	9.49902429578898	33.9400366796411	11.9674413073502	0.633266093713646	0.0449465128157012	0.630427883619079	0.0837753273272364	1	0.0666206420434933	1	0.993326429639857	0.300080970515581	0.320017883851635	0.352605432348541	0.466895983680661	0.881858030580396	654	0.988161181709569
ENSG00000137312	49.525495541796	26.7586038139969	63.1513122468586	77.6072064156761	0.655346386927355	0.0819588694448942	0.651634466155907	0.173928536568928	1	0.489184213554252	1	0.982280520078242	0.540299567349399	0.320020732895919	1.22890884851782	0.466907987501395	0.881853562347671	655	0.988143079540929
ENSG00000229833	32.0961493674221	14.7425778299385	34.6038649025409	13.9360526829904	0.63394903262758	0.0687980089990522	0.630386379450723	0.104397411643911	1	0.10453342538258	1	0.992808652629157	0.459325436866967	0.320020316542635	0.402731103078809	0.466899509508298	0.881747669447159	656	0.988124977372289
ENSG00000172115	49.785946699433	54.394787325536	77.5494969347085	83.7893277476392	0.655605134886772	0.151428862810053	0.65660182576063	0.228772217322962	1	0.497813830399264	1	0.981877804625475	1.09257312417754	0.320027060184111	1.08046255694198	0.466915419555709	0.881681667643876	657	0.988106875203649
ENSG00000138668	29.3234795909871	10.2094261984327	30.468694581754	9.74808771965897	0.629492108032428	0.0527316372001467	0.625204187765889	0.0852243768880931	1	0.035266367506616	1	0.994764699114026	0.348165577238342	0.320018810338022	0.319937819899135	0.46689672170745	0.881578785118301	658	0.98808877303501
ENSG00000182944	25.4302482022349	7.75064035231792	26.8114761750329	6.98221720130578	0.622464960153587	0.0454976300685493	0.619673290316585	0.0673107189237221	1	0.0115061557933494	1	0.998274076630998	0.304780365912306	0.320018258358998	0.260418977147095	0.46689401179907	0.881576347906052	659	0.98807067086637
ENSG00000161013	33.9872700357331	22.138354284136	42.1748331529405	32.5634588525858	0.636773225693389	0.0948205512945015	0.635475355947519	0.153198582176997	1	0.222356460706478	1	0.990967667702221	0.651371947816358	0.32002283263996	0.772106406076332	0.466907058391881	0.881480260669643	660	0.98805256869773
ENSG00000158716	49.35636175952	38.737939822061	59.9936894732694	47.8733984668624	0.655177629374696	0.117881955716204	0.650512092721701	0.187661288828109	1	0.491542975491888	1	0.981532619951674	0.784862142205795	0.320024023799077	0.797973901708324	0.466910246287208	0.881335137295089	661	0.98803446652909
ENSG00000103507	32.0501889568336	20.3834074121677	39.2101144487722	25.2789026632796	0.633878341900988	0.0918843011093205	0.632935262284427	0.147434886002562	1	0.195949833160741	1	0.991888160165689	0.635984001205762	0.320022693006003	0.64470361840709	0.466906475026741	0.881152715861729	662	0.98801636436045
ENSG00000166311	38.1510853739871	20.0838309068646	42.8914622568214	20.1857528975338	0.642474307446122	0.0768511655456675	0.639818522002888	0.122550985121955	1	0.256357151075826	1	0.987458290185249	0.526428821355592	0.32002076934512	0.470624031810048	0.466901462187148	0.881071323592376	663	0.98799826219181
ENSG00000205220	44.1825110203265	33.9686942996956	67.024084501183	85.0106376919169	0.649714841808937	0.112732892599196	0.649630364841266	0.213487061134277	1	0.408123345990105	1	0.983661258773444	0.76882670349062	0.320023854317617	1.26835955051973	0.466914347725683	0.880960475805695	664	0.987980160023171
ENSG00000012822	50.7356088772999	36.1803135973639	55.4670439543564	28.4868092572973	0.656537255097036	0.108534646059255	0.650263425272919	0.158779309359552	1	0.511391094235416	1	0.980209412035439	0.713114800393215	0.32002309955376	0.513580808105422	0.46690586618779	0.880935445719348	665	0.987962057854531
ENSG00000163346	52.9988853402259	63.5135026208803	69.6267269611659	49.0597704874552	0.658690197380532	0.161143820486764	0.656940677218178	0.202423648944925	1	0.530088597399609	1	0.979058796456104	1.19839317776508	0.320027714870613	0.704611183501676	0.466911465207467	0.880887917809073	666	0.987943955685891
ENSG00000156858	34.2064075833732	15.2945333575747	37.8828593160742	23.0681376436495	0.637090272401036	0.0691667587513591	0.632833216359613	0.125502057974163	1	0.110631687953055	1	0.989586929007019	0.44712480608484	0.320020226302775	0.608933382012728	0.466902797149298	0.880721257225293	667	0.987925853517251
ENSG00000188021	46.3969424733873	27.2254574636641	52.6388656792879	24.8067281077122	0.652127346403637	0.0852156837319573	0.649057588203968	0.141014172739458	1	0.435105281325509	1	0.982050396962375	0.586794215573154	0.320021162768824	0.471262588727725	0.466903291307744	0.88070977917579	668	0.987907751348611
ENSG00000102225	28.946170907114	16.473095072399	35.809975787366	19.5771770577496	0.628853242425647	0.0808220708052886	0.629887545141318	0.13057324346768	1	0.16908295938327	1	0.993614083534691	0.569094099708728	0.320021807189906	0.546696182482664	0.466904048414792	0.880663969850507	669	0.987889649179972
ENSG00000125968	170.969437146266	293.940761475166	277.028107446191	321.289205560156	0.716467236926177	0.241934938338474	0.705355604588437	0.390191954367505	1	0.834253825796801	1	0.949487976067196	1.71925910491065	0.320030020524843	1.15977114568623	0.466927687833454	0.880463035881441	670	0.987871547011332
ENSG00000168159	32.0281150401623	23.2438402691481	40.431042203131	24.7766315660215	0.633844354555562	0.1000000447134	0.634787404640763	0.144042123883616	1	0.23115866988839	1	0.990680013807387	0.725732383563659	0.320023529442841	0.612812092291374	0.466905637401435	0.880390824094814	671	0.987853444842692
ENSG00000143553	34.5597425064477	15.2907649460579	37.2176109824605	14.6740493960616	0.637597221871839	0.0666418747700048	0.633934313114156	0.105264571879015	1	0.135772638361523	1	0.988781498101484	0.442444411824109	0.320019951991429	0.394277037367526	0.466899271359561	0.880378208362345	672	0.987835342674052
ENSG00000120948	39.2889015092351	11.1081531398702	39.6396638492705	9.37502885110981	0.643924037389761	0.0430425811341501	0.638937659972699	0.0690655621299973	1	0.11460131170176	1	0.985559774479346	0.282730051316379	0.320017426020335	0.236506265208461	0.466892864840672	0.880342740347859	673	0.987817240505412
ENSG00000161202	30.6066291899044	11.75817070317	31.35423197526	9.68609532496506	0.631604855804087	0.0587918509172752	0.626490591100571	0.090019310570046	1	0.0420549994246922	1	0.991542975491888	0.384170717729622	0.320019372138422	0.308924655931865	0.466897436095827	0.88023247934059	674	0.987799138336773
ENSG00000241370	33.7276552045248	14.8204885693302	36.1638182174669	12.3221508835149	0.63639496058963	0.064896875802706	0.633195690977379	0.0945015592726417	1	0.131687953054884	1	0.989126682775285	0.439416510856111	0.320019821637258	0.340731468381383	0.466897541966271	0.880219135166544	675	0.987781036168133
ENSG00000149480	35.3998743551186	21.3281061856066	40.4584185117813	19.8661726820934	0.638782089882217	0.088628989927126	0.636294320631026	0.130687214818252	1	0.229490277298355	1	0.987918536416983	0.602491013715213	0.320022104365042	0.49102692128978	0.466903219876079	0.880209360615163	676	0.987762933999493
ENSG00000115524	37.9360856913002	15.2103861077534	37.6881239606777	12.3454839283899	0.642195517840769	0.0620956670542613	0.634936113669502	0.104681700524651	1	0.134852145898055	1	0.986192613047981	0.400947694802408	0.320019334346742	0.32756960631075	0.466899068158304	0.880198279747471	677	0.987744831830853
ENSG00000104805	41.1699629712484	26.9702234267783	46.1115410890697	25.7686717902803	0.646231088920874	0.0981414530285997	0.64154277561845	0.148584347679299	1	0.338050857208607	1	0.984121505005178	0.655094672919997	0.320022656697586	0.558833454308223	0.466905438942489	0.880164098090472	678	0.987726729662213
ENSG00000124659	39.4707819513161	24.1970781420253	45.2009105905807	29.2120368372681	0.644151878389967	0.0925777719328761	0.640188940327423	0.146249683525224	1	0.294269934414912	1	0.984754343573812	0.613037719188599	0.320022225007618	0.646270981172567	0.466905247457601	0.879911357964094	679	0.987708627493574
ENSG00000142864	33.6289220625423	21.2703992251369	39.1909876552835	21.4318501446859	0.636250339289115	0.0937775596752928	0.633838036646093	0.140750341559326	1	0.207225865838223	1	0.988608905764584	0.632503152660637	0.32002275577982	0.546856597062478	0.46690522231223	0.87985138383332	680	0.987690525324934
ENSG00000168701	35.2679226380478	19.5839587945201	39.5778400157373	18.6605663877418	0.638597867220867	0.0819958640176819	0.635898105073282	0.120283968978044	1	0.203831549879185	1	0.987285697848349	0.555290964979959	0.320021449998041	0.471490267794347	0.46690154927349	0.87975888502043	681	0.987672423156294
ENSG00000196262	43.6303908466491	25.880076924718	48.8356750035178	24.520056659596	0.649094501554295	0.088259074991228	0.645145314209543	0.139211789841127	1	0.379990795075365	1	0.981992866183408	0.59316628667574	0.320021579006855	0.502093124705039	0.466903484748702	0.879731171629329	682	0.987654320987654
ENSG00000263465	49.9086115441769	18.4744865028123	50.4550169567522	15.9718217051415	0.655726529207572	0.0564922808603693	0.649346627022557	0.106546183934335	1	0.49735358416753	1	0.978656081003337	0.370166308603065	0.320018396437239	0.316555670149349	0.466897958121483	0.879719247972187	683	0.987636218819014
ENSG00000259781	41.0577330209873	19.4400754779777	43.4892271554979	18.3370234739558	0.646096428484807	0.0720584345760267	0.641049395002759	0.116098512442198	1	0.276895639166954	1	0.983431135657577	0.473481462506482	0.320020160756275	0.421645190621366	0.466900283914017	0.879693835463175	684	0.987618116650375
ENSG00000095059	30.5389331599548	10.3707156380194	32.5414750268278	10.4659413047713	0.631495624412376	0.0507022951322118	0.62839248954198	0.086421920502331	1	0.0684040961914624	1	0.99044989069152	0.339589977937355	0.320018532655105	0.321618528236441	0.466896625605907	0.879519250278124	685	0.987600014481735
ENSG00000185043	52.2206147565508	36.471179636901	63.1835876863972	40.6508069933613	0.657960418499451	0.101273352516523	0.655038396357249	0.173055003052129	1	0.536244390749051	1	0.977217811529168	0.69840578872783	0.320022373278996	0.643376048779088	0.466907381498572	0.87951825409634	686	0.987581912313095
ENSG00000111676	78.515117502464	49.3991980107762	83.69585831321	39.7809421483775	0.678078243564969	0.0945517489211193	0.669922516237027	0.184238403991189	1	0.828155563226326	1	0.967034863652054	0.629167981684876	0.320020971068485	0.475303592676088	0.466907042852444	0.879441581003574	687	0.987563810144455
ENSG00000160932	66.4923187517232	62.1707236729457	83.3895201267572	77.0206837846751	0.669879213222194	0.13923095136645	0.664110834328519	0.215345268781095	1	0.659417788516857	1	0.971119548958693	0.935006100555554	0.32002507179896	0.923625458781857	0.466912228907299	0.879431087085185	688	0.987545707975815
ENSG00000215301	37.4634796297125	23.4163762282136	40.563693374422	19.0059616433533	0.641577095446564	0.0954588001036566	0.636473403304799	0.133327541421068	1	0.250834196295018	1	0.984754343573812	0.625045416487206	0.320022637791372	0.468546132323783	0.466903632486201	0.879110898082395	689	0.987527605807176
ENSG00000188186	29.1334150410368	13.2586339536828	37.0695725665461	27.4712170904824	0.629171321617211	0.0663103212302403	0.629974557912055	0.140423355988193	1	0.134046714992521	1	0.990737544586354	0.455100575576428	0.320020256621542	0.741071859978072	0.466905722875968	0.878975066282172	690	0.987509503638536
ENSG00000167863	38.1704817808398	22.4454936662575	46.7523402760321	32.560911430462	0.642499381420225	0.0874574046535597	0.640620422108255	0.157117047960888	1	0.265447014152572	1	0.983833851110344	0.588032757750632	0.320021806417291	0.696455219957291	0.466906940049759	0.878825593099123	691	0.987491401469896
ENSG00000063244	25.3622264462823	8.77700581224915	27.0698187747336	8.28545634060871	0.62233283129611	0.0515232331060782	0.619648678839067	0.0784967532576647	1	0.02617650442987	1	0.993844206650558	0.346066061307316	0.320018926856801	0.306077274087339	0.466896052498295	0.878781156348238	692	0.987473299301256
ENSG00000019582	164.46429287111	247.043941034038	295.241448278809	407.786968139439	0.714553625730144	0.209726828276939	0.703304775573813	0.437473223084596	1	0.84311356575768	1	0.947531929582327	1.50211293114941	0.320027897953767	1.38119823797351	0.466933742812078	0.878652865343647	693	0.987455197132616
ENSG00000134294	71.1618721587039	72.1521929081815	89.580759114412	73.8285282550497	0.673227337517521	0.151541879854748	0.666202560066571	0.235388471588632	1	0.682775284777356	1	0.967897825336555	1.01391645159741	0.320025912600297	0.824156090938639	0.466914739367458	0.878468692326939	694	0.987437094963977
ENSG00000107140	38.7434894729598	22.8074612724119	46.2613639156046	28.9527957768652	0.643234423661404	0.0840057031323559	0.642253786248685	0.134327696349377	1	0.290933149234841	1	0.982798297088943	0.588678551742993	0.32002143506832	0.625852619254467	0.466903065801813	0.878410413075221	695	0.987418992795337
ENSG00000100650	41.2560166040029	22.3449324583265	42.6580418816812	15.9049673027776	0.646334092696743	0.0837255854253255	0.640440783260328	0.112771079912969	1	0.303072143596824	1	0.981014842940973	0.541616333753328	0.320021269899111	0.372848039928614	0.466899813184989	0.878265230296297	696	0.987400890626697
ENSG00000126267	33.5232830334256	22.5535699414468	43.2358402340439	32.5960498838122	0.636095131490229	0.0975456816658983	0.635672575525859	0.166847288237731	1	0.22390979173858	1	0.98602002071108	0.672773305614459	0.320023146748895	0.753912719340332	0.466909289973824	0.878193588360264	697	0.987382788458057
ENSG00000136156	55.9512689884118	35.1155560980784	68.0230308682848	78.8376313065411	0.661364437158678	0.0974150049231571	0.655161464577072	0.187271249405999	1	0.591704061672995	1	0.973305718559429	0.627609645553371	0.320021875022793	1.15898439543508	0.46690948517582	0.878144468132489	698	0.987364686289417
ENSG00000164442	114.241912672603	140.012403956474	167.779009059689	215.036043954187	0.696578666405145	0.183279625029068	0.687225124520715	0.310363066051678	1	0.790127718329306	1	0.955586238637671	1.22557825478399	0.320027034956699	1.28166237933665	0.466921201796412	0.878073010205904	699	0.987346584120778
ENSG00000095906	27.1540423671405	9.3953931147094	28.4232556404383	8.14532124527444	0.625700405617396	0.0519477540605664	0.622159137120901	0.0775981329053739	1	0.0200782418593948	1	0.990910136923254	0.346003478512611	0.320018855236734	0.286572423240846	0.466895653818669	0.878003916497806	700	0.987328481952138
ENSG00000175203	29.8690900251221	12.3724958657734	31.0869850576694	9.77993163901774	0.630401553840584	0.0624031625192099	0.62607996583822	0.0890866601464196	1	0.0380278448970199	1	0.988436313427684	0.414224064253956	0.320019795117113	0.31459891079418	0.466897314019824	0.877927004009531	701	0.987310379783498
ENSG00000125356	43.5753175321077	31.421205483804	59.0472507079743	55.8363696442433	0.649032193239707	0.10541509490932	0.648226151864123	0.187707547420776	1	0.396041882407088	1	0.979001265677137	0.7210780612362	0.32002320208461	0.945621836322053	0.466910611754873	0.877851513769389	702	0.987292277614858
ENSG00000126107	30.8174224923122	14.435237043238	32.5362242740245	13.0214279054106	0.631943441898857	0.0713216873810254	0.62718597554741	0.108626084777148	1	0.0787021056265102	1	0.987285697848349	0.468411563194134	0.320020662826622	0.400213245266025	0.466900605145018	0.877690704201891	703	0.987274175446218
ENSG00000213689	35.3581722797541	22.4175255612687	42.3773876597427	25.6713105070311	0.638723942411566	0.0920562955765918	0.63713734314036	0.145484218090522	1	0.241226556207571	1	0.983833851110344	0.63401256671021	0.320022449953282	0.605778504167168	0.466905543983204	0.877651856068147	704	0.987256073277579
ENSG00000170889	46.2679864725403	27.6410285446069	51.7946964512629	28.9198564844296	0.651990044946214	0.0890328516976748	0.646825224462789	0.156202469374164	1	0.428604303302267	1	0.977160280750201	0.597411529049608	0.320021523387812	0.558355555025644	0.466905927253641	0.877626954606357	705	0.987237971108939
ENSG00000113141	26.2980487007609	10.1155437518551	28.5399010152252	9.9487286889536	0.62412027847071	0.0571797683442738	0.621724931627752	0.0886663326790573	1	0.0444137613623288	1	0.991025198481187	0.384649974108626	0.320019480644844	0.348590160969593	0.46689768527277	0.87758409416372	706	0.987219868940299
ENSG00000174231	36.7646806632179	14.484786027256	37.9070723995882	14.1288658686344	0.640648245774439	0.0605585417913286	0.634940158947385	0.106526179831044	1	0.134276838108388	1	0.982683235531009	0.393986450200494	0.320019235305346	0.372723741883794	0.466899374578053	0.877535693098874	707	0.987201766771659
ENSG00000265298	59.6734071695388	51.3088054546881	73.7546773308711	57.1246523325561	0.664541611912288	0.127317254910963	0.659457683898056	0.21209449605687	1	0.607467495109884	1	0.970716833505926	0.859826979694894	0.320024346060943	0.774522435726877	0.46691248898435	0.877521845832403	708	0.987183664603019
ENSG00000162735	30.0971964779672	14.8798697835953	33.2985831400378	14.1721978108021	0.630776856429954	0.0728609916610118	0.62813482105336	0.109536308275003	1	0.098780347485905	1	0.987515820964216	0.494393881320081	0.320020875525629	0.425609634836435	0.466900650495545	0.877471083427718	709	0.987165562434379
ENSG00000115216	30.1127318352487	13.8732955876416	32.7101563389169	13.2147756108924	0.630802313134349	0.0685311795810217	0.627392684496301	0.108866108459381	1	0.0910712231043608	1	0.987458290185249	0.460711956110277	0.3200204210618	0.403996100598581	0.46690062232256	0.877443372403795	710	0.98714746026574
ENSG00000135624	30.1246774946525	15.1095241532314	33.9951199341832	15.4497500836497	0.630821878723344	0.0740216203524688	0.628771564719903	0.11401410201199	1	0.11690254286043	1	0.987285697848349	0.50156633729651	0.320020994978219	0.454469644865542	0.466901347398191	0.877341980339333	711	0.9871293580971
ENSG00000204316	30.0661485394423	9.23004497117583	33.3372081784379	14.1739886215646	0.630725940943178	0.0459218490968143	0.628838989205465	0.0938690571101174	1	0.0763433436888736	1	0.987113105511449	0.306991264912677	0.320018056175959	0.425170234582877	0.466897867077762	0.877205777708089	712	0.98711125592846
ENSG00000157593	34.5232326298942	14.2843551889536	38.2045154080247	18.6690861616533	0.637545079838212	0.0622377429201534	0.63440325903743	0.113952524290322	1	0.128696352548614	1	0.983603727994477	0.413760650460772	0.320019510699376	0.488661771056831	0.46690067122918	0.877143277993259	713	0.98709315375982
ENSG00000076924	25.1191891116914	8.5973065181261	26.5689647830371	8.42889255698288	0.62185783100461	0.0513965653411766	0.61866498046011	0.079623791798453	1	0.0215165113335635	1	0.991370383154988	0.342260511670921	0.320018929817304	0.317245802605161	0.466896354250523	0.877095609138624	714	0.98707505159118
ENSG00000139112	65.0343239778337	61.6742630694706	81.0342986002911	62.9429833584287	0.66878548586209	0.138848195348623	0.662549909393927	0.233616708826771	1	0.649177309860776	1	0.967897825336555	0.948334038045688	0.320025101917672	0.776744964115757	0.466915097705283	0.877088263222377	715	0.987056949422541
ENSG00000184216	34.568326196479	28.0965081170085	42.8092920689367	27.8461562844844	0.63760947277057	0.115759672512764	0.636139269618264	0.163861987446952	1	0.276377862156254	1	0.983431135657577	0.812781849989321	0.320024893601321	0.650469908253637	0.466908721084822	0.877054325018238	716	0.987038847253901
ENSG00000067829	26.9430754891256	11.4613656470605	29.2196356627205	10.5390482111245	0.625315644294883	0.0628257736274324	0.622590114094113	0.0954913155385224	1	0.047347831089633	1	0.989529398228052	0.425391884147982	0.320020045844975	0.360683765286321	0.466898816402051	0.877025586627381	717	0.987020745085261
ENSG00000204310	36.3351133297235	16.8385943017599	37.2320947959289	13.5246872194203	0.640068457890378	0.0714557117779854	0.634114516560889	0.106085672833525	1	0.141755839374065	1	0.982107927741342	0.463424846069912	0.320020336124552	0.36325345897269	0.466899389403261	0.876997481692806	718	0.987002642916621
ENSG00000122565	29.1053011362778	11.2812094490406	31.8834373308643	13.8254786316886	0.629123694034295	0.0580751191586121	0.626443307659234	0.0984608669306778	1	0.0583937406512484	1	0.987515820964216	0.38759981888589	0.320019387745662	0.433625725112926	0.466898916671606	0.876957685842618	719	0.986984540747981
ENSG00000146731	36.4651126220447	18.2947072459682	41.3891936701636	21.1786437952606	0.640244638371454	0.0750416999991094	0.637781447434564	0.121917908421136	1	0.204521919226786	1	0.981762743067541	0.501704394432838	0.320020684535545	0.511695008219688	0.466901596159549	0.876837545714368	720	0.986966438579342
ENSG00000165175	45.9227514786627	43.659731382573	63.0089423777482	57.1334728165894	0.651620575420996	0.135430143771798	0.65017480797742	0.207698574398	1	0.446668967897825	1	0.9759521343919	0.950721156219459	0.320025861470175	0.906751814275275	0.466913365549324	0.876759694944549	721	0.986948336410702
ENSG00000173457	55.2747632679546	62.4459311614454	74.1627769879712	59.0243580104305	0.660764342922602	0.157813051691592	0.658170805344505	0.217845551705954	1	0.550166839259004	1	0.971292141295593	1.12973674547871	0.320027267325453	0.795875780379745	0.466913539953484	0.876704483093345	722	0.986930234242062
ENSG00000141644	24.695703396785	6.11871368495885	25.6407263461784	6.53414811523741	0.621019068352552	0.0371798193709901	0.617534867420657	0.066504712551992	1	0.00885973996087907	1	0.991082729260154	0.247764300803654	0.320017379485349	0.254834751052647	0.466894043482841	0.876656549043874	723	0.986912132073422
ENSG00000182768	54.2495015998232	57.8753046108956	81.051762483265	67.9042368853248	0.659840737580872	0.140407450194528	0.662567295031928	0.207691599071249	1	0.549534000690369	1	0.971637325969394	1.06683569257131	0.320025779386	0.837788529266654	0.466911368870106	0.876632447784156	724	0.986894029904782
ENSG00000169020	45.6881451395343	33.6278172551846	58.5030548212526	44.355039041927	0.651367911876208	0.105758880129905	0.650123269195561	0.174637781262275	1	0.434242319641008	1	0.975837072833966	0.736029382512318	0.320023110809806	0.758166204781054	0.466908312692306	0.876610483156121	725	0.986875927736143
ENSG00000162300	27.1361810057718	8.3382302281176	27.9590340331369	7.32752733946083	0.625667946100173	0.0464504488708114	0.621623067527471	0.0716337270908554	1	0.0116787481302497	1	0.988666436543551	0.307273533676095	0.320018262669788	0.262080847670785	0.466894629602179	0.876599171818359	726	0.986857825567503
ENSG00000168002	28.4590621256054	10.7388079641492	30.539764175661	11.1436332242578	0.6280160332923	0.056515459355149	0.624814792331426	0.0938306827645058	1	0.0551720170291106	1	0.987343228627316	0.377342300204867	0.320019262886504	0.364889301703869	0.466898278978925	0.87650613005886	727	0.986839723398863
ENSG00000196683	49.5822238471429	25.2418825117933	54.41475223297	26.7362066590922	0.6554028600295	0.07615715051928	0.650676366614739	0.139375986325206	1	0.491082729260154	1	0.973535841675296	0.509091374957516	0.320020200887893	0.491341144853963	0.466902849650344	0.876434984633776	728	0.986821621230223
ENSG00000238227	33.225874586797	19.5514808078109	36.8798530642282	16.2924648797526	0.635655529703449	0.0862895615816879	0.63253251027947	0.121294228681285	1	0.177022206880681	1	0.983143481762743	0.58844141955499	0.320022026571959	0.441771415178321	0.466902125859409	0.87626903756288	729	0.986803519061584
ENSG00000136908	36.625949787618	21.7972296115566	42.4522932567018	31.9040228244435	0.640461743468935	0.0887409557045211	0.637394773332848	0.13774863220244	1	0.237256932458866	1	0.980554596709239	0.59513076761017	0.320022031687322	0.751526487191759	0.466904238867757	0.876153543413567	730	0.986785416892944
ENSG00000129968	28.960813510224	17.894527324533	37.0805278698221	25.6206719786441	0.628878190457103	0.0863973125218702	0.629951922917676	0.146379031860664	1	0.176389368312047	1	0.986250143826947	0.617887592080786	0.320022396364704	0.690946797429371	0.466906745985133	0.876093607216334	731	0.986767314724304
ENSG00000221821	35.403480911217	19.4705448319884	38.2219342743265	16.2262994639214	0.638787115495592	0.0825835572555747	0.634437969603063	0.120545430287288	1	0.19261304798067	1	0.981187435277874	0.549961312584365	0.320021499910525	0.424528474866343	0.466901767192939	0.876026592646903	732	0.986749212555664
ENSG00000070756	65.4689637685615	62.7557291165202	75.0955771377549	55.6375303521208	0.669114079148523	0.159115081602248	0.65909707071745	0.222719163027423	1	0.632090668507652	1	0.965999309630652	0.958556932997553	0.320026810784341	0.740889576626592	0.466914099988719	0.876009621540334	733	0.986731110387024
ENSG00000240053	42.2365144472431	32.4134281076672	49.1656854563299	28.9326110398468	0.647492784839963	0.113883741908305	0.643474925849229	0.164486293717756	1	0.38361523415027	1	0.976354849844667	0.767426681199138	0.320024091564879	0.588471629578834	0.466907701413399	0.87572754081871	734	0.986713008218385
ENSG00000198408	30.5370114926051	13.2173679800505	32.1167547403824	11.3892799851187	0.631492520147779	0.06545083883871	0.627312676765357	0.0948494811611243	1	0.0561500402715453	1	0.984236566563111	0.432831090339383	0.320020070525089	0.354621133959036	0.466898194028088	0.875655175353205	735	0.986694906049745
ENSG00000116649	40.1516857534474	27.5015912609345	47.3671589791336	28.6875939851226	0.644995620626671	0.101214360644023	0.641996167610996	0.155506592012023	1	0.327407663099758	1	0.977447934645035	0.684942381493242	0.320023017171423	0.605643120748708	0.466906484425401	0.875631206897641	736	0.986676803881105
ENSG00000179271	32.6232726179768	18.8200450862075	36.7010949693108	16.8736454189981	0.63475262567797	0.0847965943683296	0.632074322171487	0.123442689119431	1	0.171614313657807	1	0.982510643194109	0.576890163859187	0.320021919971544	0.459758637531325	0.466902546186365	0.875595000683536	737	0.986658701712465
ENSG00000211445	311.657744313034	807.052120182042	725.557402173161	1127.62453416145	0.746086536133864	0.384006744052557	0.728567519682771	0.530189361380987	1	0.786273156138534	1	0.92659072603843	2.58954617656293	0.320037086825179	1.55414930753105	0.466938814533126	0.875433027671947	738	0.986640599543825
ENSG00000241837	34.5877661000974	18.9192797294386	44.4974609101518	36.3503415995075	0.637637206867655	0.0807880513785794	0.637326258920914	0.157462583726297	1	0.196582671729375	1	0.98072718904614	0.546993398610539	0.320021373575975	0.816908220289361	0.466907483501851	0.87538307966283	739	0.986622497375186
ENSG00000255717	41.6720289899204	32.2763509840796	48.6073468022144	29.5122612404363	0.646829038605377	0.115806095837242	0.642978989248625	0.160484831714892	1	0.371188585893453	1	0.9761247267288	0.774532744539187	0.320024314417754	0.607156390586862	0.466907137993767	0.875378095822387	740	0.986604395206546
ENSG00000204348	33.2303682181525	15.3102726469946	37.5610773552728	20.7071725068794	0.635662201020994	0.0688009606224506	0.633301204954005	0.115449085027758	1	0.139627200552295	1	0.981360027614774	0.46073135712746	0.320020246758406	0.551293359107351	0.46690104938747	0.875162946025386	741	0.986586293037906
ENSG00000111678	43.1409006418992	21.8349058607757	46.481252644103	21.0800523020869	0.648537929236034	0.0759527718237944	0.643525399457697	0.131205160878096	1	0.340754803820044	1	0.974859049591531	0.506130042161645	0.320020438626526	0.45351730220122	0.466902415807482	0.875123650411196	742	0.986568190869266
ENSG00000161204	25.9373196970663	10.4412392036294	28.611761462764	12.6001464840802	0.623438925185871	0.0601890519850954	0.621125050733464	0.0980442210979161	1	0.0496490622483028	1	0.987343228627316	0.402556598969258	0.320019836593747	0.440383459105736	0.466899441930838	0.875083228255946	743	0.986550088700626
ENSG00000155368	52.9627666974823	65.0344409880655	71.1487378006502	55.5847081581777	0.658656566971927	0.173532703515278	0.655820177324273	0.221433544446342	1	0.5237026809343	1	0.969738810263491	1.22792756200852	0.32002882990919	0.781246581125852	0.466914466985358	0.875083169739149	744	0.986531986531987
ENSG00000134186	30.5972879356706	11.7495507701899	31.7492502599101	10.8704584962714	0.631589797528716	0.0588760610201746	0.626803930513528	0.0943089353559151	1	0.0577033713036475	1	0.982798297088943	0.384006281697019	0.320019381460237	0.342384730577325	0.466898153023804	0.874791498936991	745	0.986513884363347
ENSG00000110011	32.7173824282376	17.1679640178832	40.5964292731208	31.0076255198399	0.634894727928593	0.0768622358007546	0.634110385775189	0.146297748013147	1	0.170176044183638	1	0.980957312162007	0.524735255197736	0.320021101881744	0.763801794271849	0.466906111252343	0.874673767270252	746	0.986495782194707
ENSG00000237973	88.1578300902917	177.582114480984	408.137264864911	2335.15673938655	0.683792614032072	0.238607725587169	0.689471076133412	0.40621860377139	1	0.724370037970314	1	0.956506731101139	2.01436576080767	0.320032236240991	5.72149847713481	0.466932969852158	0.874669288026616	747	0.986477680026067
ENSG00000105401	24.9053778668928	10.3779214963336	27.2349803958663	10.052890398242	0.621436135568581	0.0612770484506134	0.61902908841868	0.0969943164782603	1	0.0357841445173168	1	0.987343228627316	0.416693998854326	0.320020040448881	0.369116858250714	0.466899496518453	0.874460628621645	748	0.986459577857427
ENSG00000145022	36.4711091150827	22.8520548422865	39.9453884219579	18.3570047192946	0.640252749909321	0.0934570529525138	0.635896148725459	0.131089170811938	1	0.244735933724543	1	0.977678057760902	0.626579651586081	0.320022509485693	0.45955254021773	0.466903337291905	0.874300176921585	749	0.986441475688788
ENSG00000125445	32.3509719298875	17.228439910983	40.3557025654339	26.5543215818828	0.634339141243031	0.0770992644127258	0.634712718213394	0.138335995874255	1	0.17828788401795	1	0.980612127488206	0.532547830350238	0.320021151633673	0.658006673005553	0.466904697553004	0.874286465585641	750	0.986423373520148
ENSG00000116459	28.4428415240108	16.147732551919	36.0123480011744	24.8533938248265	0.62798790846297	0.0823668190961409	0.628460643720021	0.145883058120399	1	0.155678287884018	1	0.983776320331377	0.567725715389141	0.320022016528037	0.690135334247464	0.466906890513109	0.874279095079789	751	0.986405271351508
ENSG00000105518	29.4957972037474	15.9849107112542	32.8591164306917	14.2111741638235	0.629781149564352	0.0792524788078877	0.627464672300504	0.10902809632005	1	0.0974571395696698	1	0.982683235531009	0.541938588770312	0.320021594274727	0.432488018775505	0.466900641917663	0.87415709056574	752	0.986387169182868
ENSG00000064601	33.4142552691119	26.43683837982	46.5509181020367	44.3270606994503	0.63593443114746	0.112421941530102	0.636481246964057	0.186688746121843	1	0.253998389138189	1	0.979576573466805	0.791184426134981	0.320024667227163	0.952227421214081	0.466912431206395	0.874137472086524	753	0.986369067014228
ENSG00000137100	28.300866673008	12.439628201084	30.1550385913049	9.97738522555068	0.627741052515183	0.0649961380590202	0.624359761089471	0.0932041289337529	1	0.0432056150040272	1	0.983431135657577	0.439549372986104	0.320020177281828	0.330869589018786	0.466898216663744	0.873988344750262	754	0.986350964845589
ENSG00000177383	68.9514872671941	35.0143514716905	71.3535404281538	30.2599425339742	0.671670750722572	0.077630677920728	0.663678987928996	0.158731261701179	1	0.780059832010125	1	0.961281785755379	0.507811402762152	0.320019783218458	0.424084668432718	0.466904203570672	0.873873768782441	755	0.986332862676949
ENSG00000198585	42.5088869922095	32.7770240046199	53.0149609079669	41.7024769323079	0.647809886074406	0.113401550144042	0.64513461239729	0.175639717233247	1	0.385456219077206	1	0.973075595443562	0.771062860587879	0.320024027131748	0.786617140106972	0.466909213217137	0.8737875155482	756	0.986314760508309
ENSG00000232112	39.0689392010954	19.909536724059	44.0243735054797	20.3483583576771	0.643647078115769	0.074702964207463	0.641165037657547	0.121685714927607	1	0.266770222068807	1	0.975146703486365	0.509600135841436	0.320020511621705	0.462206653665256	0.466901169041468	0.873782207624087	757	0.986296658339669
ENSG00000150779	38.7400588556053	25.5519930624577	49.7967670827526	37.1739289231312	0.643230055340471	0.0948642993331449	0.642625940106503	0.170137404858801	1	0.298699804395352	1	0.975089172707398	0.659575483808554	0.320022493784196	0.74651289834449	0.466908727394144	0.873616201289315	758	0.986278556171029
ENSG00000171206	36.573735088632	17.3390943889932	38.862253403001	15.8060266453675	0.640391367079116	0.0716954480766653	0.635651907461105	0.115272517483811	1	0.177194799217581	1	0.9764699114026	0.474085962152184	0.320020346974381	0.406719252264124	0.466900748134332	0.873592868783415	759	0.98626045400239
ENSG00000231925	36.5699013520023	21.3393364695237	47.8574917651485	46.5651088340576	0.640386195848557	0.0855816917799789	0.639439735212945	0.169433302064722	1	0.242549764123806	1	0.976412380623634	0.583521849406227	0.320021722521374	0.972995180411187	0.466909110109679	0.873555068707557	760	0.98624235183375
ENSG00000175215	40.950342086166	20.7483154240436	42.3471953117974	17.3119369223202	0.645967229156469	0.0774771427798515	0.639247060438249	0.128857032462979	1	0.286158094580601	1	0.973593372454263	0.50667013673258	0.320020685965856	0.408809527876746	0.466902552216004	0.873537678608413	761	0.98622424966511
ENSG00000132824	29.2600191210859	14.6879266868453	31.2856825826917	11.3531771155948	0.629385232767214	0.074827181105294	0.625680445143647	0.101854028909828	1	0.0698423656656311	1	0.981647681509608	0.501979394684011	0.320021146872841	0.362887307495596	0.466899596392835	0.87339039300429	762	0.98620614749647
ENSG00000102882	38.5848107172177	24.6338890464676	48.0764239845697	33.6314270840925	0.643031967987806	0.0911042252180856	0.641764159677254	0.162505573035583	1	0.292198826372109	1	0.974686457254631	0.638434881202496	0.320022137007333	0.699540945368287	0.466907638018454	0.873304384011813	763	0.98618804532783
ENSG00000214253	28.1700270284831	13.8244713857021	32.1206855775923	16.2756598864668	0.627512458674464	0.0725234111634067	0.625677643671066	0.116337496585758	1	0.098550224370038	1	0.982107927741342	0.490751087023238	0.320020990710549	0.506703378019455	0.466902140509913	0.873094439484862	764	0.986169943159191
ENSG00000128626	30.1760496735472	22.4271517736497	37.2373026574217	22.3211160490773	0.630905931885292	0.105075058783018	0.630332171428683	0.151967915769088	1	0.202565872741917	1	0.980382004372339	0.743210327934665	0.320024240223307	0.599428918212166	0.466907642776404	0.873075284913139	765	0.986151840990551
ENSG00000102030	30.3823100363901	12.5979003411678	32.8088093139574	13.2277150991951	0.631241973096199	0.0620502825229874	0.627519929407183	0.111620232394439	1	0.0865262915659878	1	0.980209412035439	0.414645901713161	0.32001972558768	0.403175713346227	0.466901085623161	0.873073846113561	766	0.986133738821911
ENSG00000120738	155.549432411947	369.866011457501	401.07111269507	703.94420056132	0.711804415449457	0.308711344663622	0.706026995676302	0.44680146315143	1	0.771200092049246	1	0.939880335979749	2.37780367129834	0.32003505126079	1.755160564497	0.466934260880895	0.873039332461953	767	0.986115636653271
ENSG00000183172	37.3053256155897	17.3712557901334	40.18021473796	17.5363966780373	0.641368401703058	0.0703540442559561	0.636935743169022	0.119197449697317	1	0.195374525371074	1	0.975089172707398	0.465650828761941	0.320020175989274	0.436443577825628	0.466901248436004	0.873038255414046	768	0.986097534484631
ENSG00000215030	64.5937011769185	228.729032527756	181.929277094076	248.192556055103	0.668450120047526	0.312023394355292	0.678567224361535	0.369840115870948	1	0.58595098377632	1	0.961281785755379	3.54104236729338	0.320039932112473	1.36422548376731	0.466930727366223	0.872866422426936	769	0.986079432315992
ENSG00000232388	29.7982772706342	13.104979735422	33.3916339158086	15.8199693843466	0.630284462744517	0.0656389943015774	0.627880160311057	0.112785586568231	1	0.0917615924519618	1	0.980266942814406	0.439789844775247	0.32002013951796	0.473770448736772	0.466901243936896	0.872811855232926	770	0.986061330147352
ENSG00000141295	35.7406638831037	19.0315638570776	40.9788063071351	22.7277762318131	0.639254720092888	0.0783848930312427	0.636642716062359	0.131846908945664	1	0.210907835692095	1	0.975261765044299	0.532490496520261	0.320021059517322	0.554622700853436	0.466903366588002	0.872488270780921	771	0.986043227978712
ENSG00000099899	26.0833640267336	8.9224577873884	27.3871038979052	7.80381502792494	0.62371591182845	0.051101310271849	0.620354216111096	0.0771435902366919	1	0.0166839259003567	1	0.982913358646876	0.342074656407184	0.32001883190271	0.284944879787813	0.466895739489513	0.872415724027623	772	0.986025125810072
ENSG00000198467	131.288179975753	514.208272135732	857.107773746721	1773.11734387806	0.703439435885789	0.379498700268161	0.7136150413043	0.548696258675523	1	0.731618916120124	1	0.942986998043953	3.91663798089591	0.32004098305163	2.06872157526601	0.466944361795804	0.872368679743192	773	0.986007023641432
ENSG00000049245	42.0502165620465	23.8297643069228	44.8090127619896	21.1344209232328	0.647274713739229	0.086293465520127	0.640966224596465	0.143481464521426	1	0.333275802554367	1	0.970429179611092	0.566697778399337	0.320021473812409	0.471655580440743	0.466904696947603	0.871976764033818	774	0.985988921472793
ENSG00000136238	33.3626041599643	16.9793104681073	35.5846708623376	14.9291570025189	0.635858117396851	0.07718248138242	0.630860638684488	0.124431722701062	1	0.134219307329421	1	0.9761247267288	0.508932407874884	0.320021090690317	0.419538993637841	0.466902869607155	0.871968956184712	775	0.985970819304153
ENSG00000116251	40.6452506783847	21.7272377741554	42.122820564098	16.4068462093759	0.64559832431719	0.0821714521778933	0.63931652923394	0.124873384207175	1	0.289034633528938	1	0.970946956621793	0.534557848986524	0.320021152663621	0.389500180416686	0.46690189718424	0.871777670055503	776	0.985952717135513
ENSG00000168653	45.6896875210346	34.3835331792329	56.5363238338902	38.4447845464769	0.651369577207373	0.108427270329921	0.649062401105326	0.173778132186508	1	0.434242319641008	1	0.967897825336555	0.752544721681528	0.320023359612725	0.68000149177424	0.466908335069521	0.871675338142848	777	0.985934614966873
ENSG00000149743	31.5428456262876	14.9604356500269	38.8484580203615	29.5170701859391	0.633091204428937	0.0702515464655741	0.632223576513019	0.141410580192828	1	0.132378322402485	1	0.976987688413301	0.474289346854585	0.320020502297308	0.759800303282781	0.466905563414737	0.871645563513074	778	0.985916512798233
ENSG00000205581	44.0088316141551	22.4293429534201	47.3350093503939	21.3313063784096	0.649520542304335	0.0768081985373991	0.644412486831377	0.131226109032479	1	0.363709584627776	1	0.968760787021056	0.50965549710722	0.320020481348821	0.450645445541294	0.46690231477657	0.871637965484851	779	0.985898410629593
ENSG00000102978	24.2095501970867	8.36695499788688	25.9985765196549	8.49571261427581	0.620038267151762	0.0515651849039135	0.617397495827977	0.0842253221439214	1	0.0223794730180647	1	0.983431135657577	0.345605553584128	0.320019014464123	0.326776068214853	0.466897330755591	0.87159441414265	780	0.985880308460954
ENSG00000269858	33.0752680895581	14.9417687944413	41.1954549586431	38.2982080562016	0.635431413823472	0.0684440972139683	0.633413258799195	0.152608351154471	1	0.12610746749511	1	0.975319295823265	0.451750496896455	0.320020219759469	0.929670714758459	0.466907272294464	0.871335881120089	781	0.985862206292314
ENSG00000171222	27.8510803957609	11.7186764500376	30.1024457895642	12.937096203799	0.626950738446634	0.0632573583240248	0.623387733555719	0.1057964174179	1	0.0547693015763433	1	0.979519042687838	0.420762005764821	0.320020024345689	0.42976893951534	0.466900563305294	0.871310707798103	782	0.985844104123674
ENSG00000186010	27.5740389697045	16.2560006320854	34.1198270609637	22.4738481301872	0.626457574991663	0.0854219634247054	0.626308441824561	0.141917522567045	1	0.133471407202854	1	0.979749165803705	0.589540061575523	0.320022426904287	0.658674151250298	0.466906535043273	0.871299729188559	783	0.985826001955034
ENSG00000125352	29.6113199798035	13.8736446564949	34.3569651070371	19.8440229332694	0.629973980844032	0.069731813913507	0.627599213610503	0.136711107724488	1	0.111897365090323	1	0.977965711655736	0.468525032519911	0.320020582942323	0.577583697263321	0.466905432421815	0.871284604449876	784	0.985807899786394
ENSG00000113013	37.3065782876529	20.4297571764865	45.7880467832491	30.4160452428185	0.641370058162219	0.0810314447431634	0.640000403121411	0.154377492706243	1	0.240881371533771	1	0.972040041422161	0.547618090808613	0.320021227622862	0.664279159729211	0.466906587339651	0.871142892531275	785	0.985789797617755
ENSG00000146676	28.8426260892907	11.0324199409249	30.754684942257	10.2036544288153	0.628676461977214	0.0568685301476816	0.62544017609394	0.0899521718709773	1	0.0506846162697043	1	0.978368427108503	0.382504003164305	0.32001927636508	0.331775612332657	0.46689753043057	0.871132052624605	786	0.985771695449115
ENSG00000158773	27.8985740910999	9.24025956361863	34.2052498174526	26.9716915942325	0.627034789444819	0.0490026611467939	0.626555439144195	0.129035368024279	1	0.0765734668047405	1	0.979001265677137	0.331209026434309	0.320018494245454	0.788524911765756	0.46690424613397	0.871015423363787	787	0.985753593280475
ENSG00000143321	27.4214923158945	17.1683058767843	33.7600437559708	20.4110896819064	0.626183906242485	0.087445623864527	0.626600246143569	0.135447401318708	1	0.147278794154873	1	0.979346450350938	0.626089407498546	0.320022660141311	0.604593105075477	0.466905359765198	0.870964235202715	788	0.985735491111835
ENSG00000140474	37.45443376127	28.2032510850275	47.0763267083996	30.4955255084511	0.641565182661386	0.10604777575533	0.640890291929829	0.162194485631451	1	0.301806466459556	1	0.971464733632493	0.753001667700855	0.320023680266941	0.647788976768443	0.466907717912161	0.870845130496297	789	0.985717388943195
ENSG00000091527	33.940057369467	21.2512090415368	40.2347502644299	25.9130396827634	0.636704651121086	0.0934345057211404	0.633992137945095	0.151502823882297	1	0.198423656656311	1	0.973765964791163	0.626139455517089	0.320022696235489	0.644046241432054	0.466906999109385	0.870765219528827	790	0.985699286774556
ENSG00000241553	29.5632689406772	13.4971386898067	38.4234143424347	44.21105325827	0.629893865304804	0.0684321391270447	0.628508086953286	0.155781383008835	1	0.0923369002416293	1	0.977102749971235	0.456550955744798	0.320020449651978	1.15062791828584	0.46690859251191	0.870723266536021	791	0.985681184605916
ENSG00000132424	39.5514586255519	24.5133328535271	42.8093324317561	18.3609657143971	0.644252605872877	0.0925198407472745	0.639597463005101	0.128947192606727	1	0.301288689448855	1	0.969796341042458	0.619783282472683	0.320022214407012	0.428901005257837	0.46690252424548	0.870643741981624	792	0.985663082437276
ENSG00000171135	27.7528201168228	16.6032850139907	31.2610792025197	14.0900392578043	0.626776388295617	0.0880151789485544	0.624299082414598	0.121661084091821	1	0.112587734437924	1	0.978483488666437	0.598255778839799	0.320022687213514	0.450721459951024	0.46690326297798	0.870611914032615	793	0.985644980268636
ENSG00000158864	25.6786920199426	13.7389387422262	33.4503140214897	26.4379366139983	0.622944565046409	0.0781162560954627	0.623872602120692	0.150171992091329	1	0.110516626395121	1	0.980094350477506	0.535032653982385	0.320021825933243	0.790364377357222	0.466908384124309	0.870422541687103	794	0.985626878099996
ENSG00000126456	39.1880023384864	24.9619678772667	41.9701826345834	21.6116773802945	0.643797186109006	0.099877511014132	0.637225595181871	0.146487704578456	1	0.274997123461052	1	0.969451156368657	0.636979850660864	0.320022951969185	0.514929314662704	0.466905696419834	0.870287361844816	795	0.985608775931357
ENSG00000168291	31.1874631817318	17.6605415295813	38.1606091181974	26.7206344210981	0.632532255332457	0.0838112298499127	0.631331753823892	0.146036611454189	1	0.14998274076631	1	0.974513864917731	0.566270537192203	0.320021931349657	0.700215091911518	0.466906478385555	0.869933478833281	796	0.985590673762717
ENSG00000102401	57.3723860962544	29.0233341556933	57.2448319022839	24.8916636074927	0.662601754559306	0.0794600223452429	0.652753434682075	0.154275329171626	1	0.643366701185134	1	0.959440800828443	0.505876365452196	0.320020241017264	0.434828136974573	0.466904861306857	0.869910185319031	797	0.985572571594077
ENSG00000108465	33.6931323116789	19.1816280572629	39.1856416613073	19.1199429841244	0.636344440695373	0.0815961103865402	0.634865376246609	0.128949440397498	1	0.210159935565528	1	0.972442756874928	0.569303794014249	0.320021516026922	0.487932369447552	0.466903114437262	0.869831022968947	798	0.985554469425437
ENSG00000060491	27.8570402681651	12.7534830102478	34.4936970367277	26.608283452931	0.626961293663004	0.0679039631623212	0.62641476308489	0.138726639531288	1	0.0991830629386722	1	0.976872626855368	0.45781902483095	0.32002052176855	0.771395522625465	0.466905960610603	0.869668639001711	799	0.985536367256797
ENSG00000111652	33.824761605641	15.8396653778513	36.9980564707216	14.7268635218947	0.636536786715572	0.0690274237831078	0.633348164059059	0.112163875670774	1	0.15032792544011	1	0.971924979864227	0.46828609060203	0.32002023443793	0.398044246825474	0.466900492353985	0.869569323126403	800	0.985518265088158
ENSG00000185896	37.9789766683404	23.0836725789966	40.4866232809997	18.2143260888526	0.642251260426405	0.0933203979527047	0.636365938923875	0.136249781991728	1	0.25238752732712	1	0.96904844091589	0.607801331262286	0.320022392909573	0.449885038879016	0.466904128658558	0.869556652682893	801	0.985500162919518
ENSG00000103168	34.2351528454892	16.9827845820831	36.0268254117815	14.0516039984949	0.637131710084348	0.0755097786345106	0.632111160608029	0.111973575044089	1	0.134909676677022	1	0.971407202853527	0.496062765039495	0.320020864607636	0.390031701041849	0.466900602253524	0.869432164004121	802	0.985482060750878
ENSG00000126062	31.2546586238099	15.0061702123577	32.2653656431104	11.9764345330601	0.632638427761476	0.0745313040715458	0.626928170298618	0.108150694263548	1	0.0713381659187666	1	0.973593372454263	0.480125871569302	0.320020964867399	0.371185458287761	0.46690055297501	0.869394539535602	803	0.985463958582238
ENSG00000213722	78.4078696513903	68.8791734105676	86.4289870845506	65.6401157512288	0.678010813859184	0.142535048381896	0.666039469643628	0.2310392855328	1	0.717696467610172	1	0.950868714762398	0.878472705824195	0.320024894936605	0.75946876118096	0.466914151733088	0.869369405651898	804	0.985445856413598
ENSG00000134248	22.7732297951154	10.7166615222958	26.907122123159	15.5040960567915	0.617021116314335	0.0687485532659769	0.61655007291148	0.117415623664578	1	0.0604648486940513	1	0.981014842940973	0.470581538881867	0.320021087135032	0.57620788971137	0.466903588981571	0.869153800409801	805	0.985427754244959
ENSG00000275023	37.9463362186047	17.4580929624011	40.4570253863633	16.229995464226	0.642208845441414	0.0688505390922471	0.637716398141966	0.113480726900708	1	0.211195489586929	1	0.968415602347256	0.460073216603231	0.32001999612158	0.401166306944963	0.466900222079259	0.869150797422347	806	0.985409652076319
ENSG00000204237	29.6895277001749	13.6780064768273	31.4921617493771	11.9022210722355	0.630104099043348	0.0695513981818019	0.625798933422098	0.105981461727767	1	0.0677137268438615	1	0.974398803359797	0.460701383159649	0.32002055826779	0.377942332665396	0.466900307296713	0.869107620472825	807	0.985391549907679
ENSG00000116209	29.2481600744473	12.3719908429346	31.3085730500578	12.3803262685676	0.629365234753797	0.063639224008543	0.625520281065615	0.103750995840281	1	0.0628811414106547	1	0.974628926475664	0.423000654107588	0.320019966396064	0.395429272639583	0.466899948143393	0.869021200320104	808	0.985373447739039
ENSG00000107281	78.0085135125322	77.4854676573763	90.1146042153207	64.9047450085576	0.677758913893793	0.157774013727654	0.666451437741328	0.26463677427771	1	0.696237487055575	1	0.950350937751697	0.993295015741175	0.320026155457269	0.720246685581325	0.466918822955956	0.868968828619518	809	0.985355345570399
ENSG00000166987	45.4798553452707	24.5072362682532	55.8264719147271	49.3207602564923	0.651142500743223	0.0836073454278312	0.646174524235899	0.188128073613893	1	0.392474974111149	1	0.963295363019215	0.538859151644194	0.320021053975626	0.88346547014162	0.466911006641142	0.868744262716559	810	0.98533724340176
ENSG00000186222	25.59796427117	10.6799165292552	27.5854912856312	9.97509895174271	0.62278923627597	0.0619363116937187	0.619777377877013	0.0953056184634455	1	0.0294557588309746	1	0.977275342308135	0.417217416827305	0.320020055454055	0.361606717402874	0.466899101090909	0.868622320020732	811	0.98531914123312
ENSG00000163348	28.1855789058543	11.2727559738108	28.8928191375736	8.42468141005773	0.627539685288166	0.0607354529497925	0.622696602352651	0.0856414729346188	1	0.0136347946151191	1	0.974801518812565	0.399947647393166	0.320019730849177	0.291583918133551	0.466897042971995	0.868561124968234	812	0.98530103906448
ENSG00000100897	27.6476663554091	17.267271762782	33.6170824203644	21.3086623197291	0.626589121525645	0.0911672335054463	0.625699055223198	0.142916703413951	1	0.143194108848234	1	0.975031641928432	0.624547169399843	0.320023036503252	0.633864118642871	0.466906805369861	0.868407689812998	813	0.98528293689584
ENSG00000167470	40.5921241313359	42.0977641018901	59.7261385192466	63.6708308017998	0.645533802761562	0.146579990998931	0.645094681519451	0.222086059630501	1	0.387297204004142	1	0.965136347946151	1.03709192368654	0.320027354958092	1.06604633047358	0.466916523166735	0.868143410425373	814	0.9852648347272
ENSG00000146701	28.8460148196165	19.8732777154169	42.072174774281	44.6780952581805	0.628682257537673	0.101209210794406	0.630012604426556	0.190083892968764	1	0.169428144057071	1	0.97347831089633	0.688943614557885	0.320023977722052	1.06193928642578	0.466914217557846	0.868092358305125	815	0.985246732558561
ENSG00000102265	111.467949590505	254.824951618382	279.119311505376	480.863576407872	0.695366056678714	0.29060574038996	0.692879781133306	0.406105945664367	1	0.722241399148544	1	0.94005292831665	2.28608270408241	0.320035223468005	1.72278863047643	0.466932191725636	0.868036963926266	816	0.985228630389921
ENSG00000115694	26.4891483968395	8.60146902294073	31.4966034797711	21.6849822882728	0.624477454531857	0.0482088312783952	0.623869565533911	0.113990036873305	1	0.0522379473018065	1	0.975319295823265	0.324716706406726	0.320018490911561	0.688486372894147	0.466901959899999	0.867931549172479	817	0.985210528221281
ENSG00000184983	31.6345938693903	19.6722627606886	40.1680462871303	30.5839598129637	0.633234484339897	0.0914821983075997	0.632375829353629	0.161036358907445	1	0.166839259003567	1	0.970889425842826	0.62185918497672	0.320022687203372	0.76140023326857	0.466908854842599	0.867898318952681	818	0.985192426052641
ENSG00000051108	34.5487931726083	24.8372819735096	41.9166602846168	31.3227675059975	0.637581590277056	0.106500974737351	0.634662478227098	0.165122909694483	1	0.240823840754804	1	0.968473133126223	0.718904473722737	0.320023963729758	0.747262956860442	0.466909167732445	0.867747018348993	819	0.985174323884001
ENSG00000214655	29.6332639260759	13.0807607082055	30.9112159939797	11.2125956504946	0.630010524763997	0.0672339704383871	0.625123672484522	0.102267614887762	1	0.0483258543320677	1	0.972155102980094	0.441421530238357	0.320020318589487	0.362735508453579	0.466899732910165	0.86768376952198	820	0.985156221715362
ENSG00000179094	75.1492089628497	93.5775219821265	93.4550014345546	74.3924996983026	0.675916780677162	0.194974091719377	0.666047934840248	0.262967057149894	1	0.658382234495455	1	0.949142791393395	1.24522298070212	0.320029337121769	0.796024809334562	0.466918661583312	0.867644173612694	821	0.985138119546722
ENSG00000178695	59.5183753967451	70.0500003346416	82.0921323008473	70.1072741631991	0.664413283254322	0.164505505586496	0.660903094050529	0.242459129182762	1	0.590956161546427	1	0.954780807732137	1.17694745307972	0.320027597356213	0.854007225762797	0.466916660580944	0.867574010483453	822	0.985120017378082
ENSG00000135535	48.3070962266893	30.4695484064069	53.1845299672299	28.7582304765877	0.654117597036567	0.0942272027996308	0.647709606557462	0.166014826816586	1	0.467552640662755	1	0.959901047060177	0.630746842315327	0.320021908860346	0.540725479651834	0.466907330123592	0.867558618245441	823	0.985101915209442
ENSG00000131051	27.6815445306267	8.90790223555674	27.7054517971214	7.53801657607503	0.626649532332992	0.0494975943485075	0.620836738158866	0.0819041005095869	1	0.00816937061327811	1	0.97347831089633	0.321799321049485	0.320018559717909	0.272077013263442	0.466896555624407	0.867462201123363	824	0.985083813040802
ENSG00000119801	27.5069264908848	14.1901201433249	31.3696340095624	15.8966103856349	0.626337362264365	0.0760849532691714	0.624318542420682	0.119852349150511	1	0.0900931998619261	1	0.973363249338396	0.51587443431847	0.320021429426088	0.506751541340556	0.466902940012779	0.867292745644708	825	0.985065710872162
ENSG00000183684	26.63879033305	15.5563959648468	31.1890904210968	17.4948558610714	0.624755349402092	0.0854607432598395	0.623237463198304	0.129302532368823	1	0.0988954090438384	1	0.974111149464964	0.583975314582752	0.320022527628902	0.560928697338271	0.466904771605992	0.867265606425165	826	0.985047608703523
ENSG00000108828	64.9912002607725	64.2419247652397	75.8302538608573	51.1286179881786	0.668752763997091	0.151242426857173	0.660364387894707	0.221970937528505	1	0.631803014612818	1	0.951904268783799	0.988471123897908	0.320026162263839	0.674250914179922	0.466913780313728	0.867135061682476	827	0.985029506534883
ENSG00000127540	32.9805824623325	22.2595801935423	41.611030207517	31.955862942892	0.635289990223716	0.10144179764909	0.633488796603367	0.170440088864411	1	0.200955010930848	1	0.968588194684156	0.674929868778552	0.320023590258547	0.767966156654279	0.466910251951384	0.867106356119177	828	0.985011404366243
ENSG00000156467	47.7735424736179	33.3421306826747	63.021069163743	58.4228458560949	0.653569704052936	0.104304189981757	0.6500840014781	0.212673355939428	1	0.463410424577149	1	0.959383270049477	0.697920416956462	0.320022862817751	0.92703672964194	0.466914142940718	0.867066131638081	829	0.984993302197603
ENSG00000160888	50.1016948872423	57.5920243776941	79.0062707784297	88.6422853606361	0.655917009104715	0.159552074714521	0.655693323659994	0.24895419133717	1	0.501093084800368	1	0.957945000575308	1.14950251697691	0.320027777707138	1.12196518690561	0.466918582662553	0.866900099724662	830	0.984975200028963
ENSG00000129351	27.6344174364616	10.9525870380874	28.7512483841612	8.99651223417613	0.626565476208982	0.0599849751905337	0.622264788882963	0.0884256229092786	1	0.02617650442987	1	0.972442756874928	0.396338626036541	0.320019688828718	0.312908577532662	0.466897585665312	0.866791950608534	831	0.984957097860324
ENSG00000101193	21.1815963062809	7.4470352326956	24.2976992500771	10.6322021583387	0.613446944059476	0.051494705994632	0.613111646567612	0.0965115871739811	1	0.0380853756759867	1	0.978886204119204	0.351580453381002	0.320019258671079	0.437580614070072	0.466900130168664	0.866720083321399	832	0.984938995691684
ENSG00000166165	207.661921304565	728.1099882144	565.322306135432	714.106707198901	0.726058474366128	0.330083309294794	0.72479307375001	0.475176633988522	1	0.849557013001956	1	0.922448509952825	3.50622773612177	0.320035298293676	1.2631850883093	0.466933590599457	0.866633081453383	833	0.984920893523044
ENSG00000169021	31.2761639042067	21.8003036355589	46.4591258191827	51.6909099778249	0.632672358925852	0.0999104466650007	0.634021327218888	0.197095084745401	1	0.200437233920147	1	0.96904844091589	0.697026134737282	0.320023591126281	1.11261047353762	0.466914619293829	0.866578826413039	834	0.984902791354404
ENSG00000185201	91.0480381110102	144.419411918729	395.252656053729	1605.98543697885	0.685383956398719	0.229115913541536	0.681943677714547	0.404354575035631	1	0.691462432401335	1	0.94252675181222	1.58618916909166	0.320031350432465	4.06318695745979	0.4669344954953	0.866473285627184	835	0.984884689185764
ENSG00000126524	54.0846981570991	40.5154749134648	66.1711951185028	45.1893772925741	0.659690648867152	0.108557658547749	0.655348424239277	0.200573134347247	1	0.564722126337591	1	0.955298584742837	0.749111602615958	0.320022943772312	0.682916142161958	0.466911439864679	0.866429384902144	836	0.984866587017125
ENSG00000115211	26.524883514328	9.96679139740488	28.0913649122586	8.98964025163928	0.624543959371697	0.056365152551431	0.621284171149276	0.0828706300639837	1	0.026406627545737	1	0.972787941548729	0.37575250394676	0.320019375724273	0.320014363122539	0.466896686053856	0.866378281261643	837	0.984848484848485
ENSG00000148444	29.6059150317119	10.8978644605051	31.287832399201	10.3800312864553	0.629964975662957	0.0552731774381455	0.626227003832969	0.0920998009887842	1	0.0590841099988494	1	0.969968933379358	0.368097538915183	0.320019062013834	0.331759361083781	0.466897826806911	0.866310927655125	838	0.984830382679845
ENSG00000277443	67.0962060171919	73.9267887209741	82.2715995159477	65.7856040672903	0.670325217190765	0.167023132203896	0.661816164998798	0.244316984986632	1	0.631860545391785	1	0.949545506846163	1.10180281582586	0.320027401833774	0.799614988092438	0.466916766116303	0.866157079657587	839	0.984812280511205
ENSG00000128245	35.9233902418324	33.8694087285394	56.2629242165909	63.5832679778758	0.639506284713792	0.130806436767016	0.641090171049773	0.225697441555268	1	0.313542745368772	1	0.96444597859855	0.942823283118164	0.320026266256132	1.13010955017383	0.466917894439714	0.865841006459994	840	0.984794178342565
ENSG00000159140	31.8908005451554	15.231628463757	32.4548441759563	11.0081538459798	0.633632403083676	0.0735291420655441	0.627517287840551	0.104342249754663	1	0.066908295938327	1	0.966977332873087	0.477618253646219	0.320020816765983	0.339183691232602	0.466899821680462	0.865590559706201	841	0.984776076173926
ENSG00000126457	25.9622333598698	10.4981024041815	29.8405260525347	14.3273815057939	0.623486286425195	0.0596234622162094	0.622422921189081	0.110098829696871	1	0.0796225980899781	1	0.971924979864227	0.404360528567183	0.320019772740163	0.480131666598985	0.4669014518868	0.865512919864372	842	0.984757974005286
ENSG00000260260	58.7738659444742	48.4960079703745	68.7950785062789	45.3346467049938	0.66379231591585	0.122985867607844	0.657245281293328	0.203653167442626	1	0.602519848118743	1	0.951559084109999	0.825128774346585	0.320024008418574	0.658980957494745	0.466911599222388	0.865379261711164	843	0.984739871836646
ENSG00000067082	108.064485108076	149.953919212727	137.663497951538	120.641805042832	0.693836356295117	0.219627307957575	0.679541589854951	0.318086658622575	1	0.732194223909792	1	0.936313427683811	1.38763368060059	0.320029965666352	0.87635289556061	0.466923641742411	0.865238382241329	844	0.984721769668006
ENSG00000127884	32.9335093791723	22.1578118022763	45.8053017456754	53.2569157006974	0.635219530070595	0.0958582456526269	0.635931983229932	0.174489968746744	1	0.220573006558509	1	0.965424001840985	0.672804454185782	0.320023024898163	1.16268016301684	0.46691051215595	0.865117549295155	845	0.984703667499366
ENSG00000166508	33.2291505158829	18.1077120803085	37.4549286853652	21.8340365344412	0.635660393289513	0.0820571860245781	0.631914275522325	0.134781101305094	1	0.150212863882177	1	0.96444597859855	0.544934546901925	0.320021595673857	0.582941612780921	0.466904485850475	0.864647022193732	846	0.984685565330727
ENSG00000180964	56.1139858417316	27.8250385854172	58.8053755874977	25.7074482643721	0.6615076925599	0.0745310244114147	0.654432548286219	0.148214626784959	1	0.626797836842711	1	0.951386491773099	0.495866372135767	0.320019843251626	0.437161535106964	0.466903745505969	0.864563121115256	847	0.984667463162087
ENSG00000163516	31.9579212152804	19.0946218588691	36.2976479069014	19.5232535874558	0.633736120959575	0.0884331240034888	0.630495455489712	0.136892628010002	1	0.159820503969624	1	0.965193878725118	0.597492613184715	0.320022345750654	0.537865528849976	0.466905043903458	0.864513605105986	848	0.984649360993447
ENSG00000108312	26.9389489388458	9.07694521837877	27.6382895142821	7.3915421364824	0.625308088295823	0.0505756554555302	0.620760430214554	0.0814865951401018	1	0.00535036244390749	1	0.96939362558969	0.336945039651859	0.320018720271563	0.267438479963198	0.46689648757698	0.86450586114251	849	0.984631258824807
ENSG00000132612	24.4060416252874	8.03986362488295	26.7732301880431	11.818373758649	0.620437034369904	0.0492475725317191	0.617872096624017	0.0976171477206436	1	0.0452191922678633	1	0.97169485674836	0.329421040426022	0.320018741270089	0.441425023265482	0.466899748864593	0.864422367055657	850	0.984613156656167
ENSG00000148290	28.7005690042648	14.369632909882	31.2905358895187	12.9683182115361	0.628432894745467	0.0746878517957711	0.624998926639805	0.112958563093664	1	0.0812334599010471	1	0.967322517546888	0.500674147183172	0.320021177512505	0.4144485814281	0.466901632685376	0.864188851250398	851	0.984595054487528
ENSG00000112658	30.4695027094192	34.3757297027125	43.9072992313638	32.1540707597432	0.631383342611646	0.142301944577251	0.634662051462651	0.190139222340938	1	0.289264756644805	1	0.965826717293752	1.12820120599099	0.320028093098591	0.732317207449074	0.466913336077678	0.864173909983512	852	0.984576952318888
ENSG00000129128	28.7797219514312	15.4842864567817	32.7699329568708	16.144982672654	0.628568756570765	0.0788465366253039	0.625964789097625	0.132473329769493	1	0.115521804165228	1	0.966977332873087	0.538027659993138	0.320021612269915	0.492676707453223	0.466904932587088	0.864016356000081	853	0.984558850150248
ENSG00000243302	55.3126885756218	40.5617035703218	61.1249613057742	39.4543444970038	0.660798178240766	0.113244996139876	0.65221455170418	0.197230533238773	1	0.576746059141641	1	0.950811183983431	0.733316434525998	0.320023305900001	0.645470257226597	0.466911434130215	0.863983852109078	854	0.984540747981608
ENSG00000147400	36.3730173528095	29.7274155660894	41.913032645973	23.1277899902785	0.640119892027716	0.119782643686991	0.636563446093408	0.151469014910837	1	0.304683005407893	1	0.960936601081579	0.817293085083943	0.320025127718965	0.551804260637308	0.466906611108139	0.863850418956743	855	0.984522645812968
ENSG00000086598	35.7993407378989	20.0690761678544	39.0593296751285	20.6017617355205	0.639335642169772	0.0861977852156499	0.63385825076943	0.142410538094686	1	0.190772063053734	1	0.961166724197446	0.56059904328373	0.320021834355978	0.527447908268608	0.46690549736677	0.863750731116843	856	0.984504543644329
ENSG00000114503	31.9616073986164	13.5013457366309	34.2018565959122	12.3671808198781	0.633741810694685	0.0631404200932839	0.630165264012577	0.10010998434897	1	0.0902657921988264	1	0.963813140029916	0.42242386524075	0.32001974298411	0.361593844626442	0.466898800708629	0.863657820038038	857	0.984486441475689
ENSG00000068697	51.2850533231904	32.2680224905934	51.5492554987407	23.529249313727	0.657068615247917	0.100524296050914	0.647036786032164	0.161110587801937	1	0.523127373144632	1	0.951961799562766	0.629189605931487	0.32002234736737	0.456442078281844	0.466906662574281	0.863540175128704	858	0.984468339307049
ENSG00000166170	29.5768418649803	13.5580761760176	33.3176827691775	17.4595262899782	0.629916508655133	0.0677594734324523	0.627556748749441	0.113928938434738	1	0.0888275227246577	1	0.965193878725118	0.458401753571627	0.320020377877993	0.52403183051284	0.466901482102389	0.863326949203289	859	0.984450237138409
ENSG00000165458	42.153128756489	25.9275776327365	43.9782462483831	20.6216111459991	0.647395296887343	0.0956520435043302	0.639135230678491	0.163779131104685	1	0.336094810723737	1	0.955931423311472	0.615080740092045	0.32002236014092	0.468904808744102	0.466908239687713	0.863001161970185	860	0.984432134969769
ENSG00000120885	160.49255516463	331.243811551576	292.338816122595	356.165336024764	0.713347685537879	0.294452620399178	0.700143466756442	0.444771695348901	1	0.768496145437809	1	0.922621102289725	2.06392010652328	0.320033916008749	1.21833063685735	0.466935325243346	0.862789853744279	861	0.98441403280113
ENSG00000183978	35.8873380025085	24.3772245997792	41.7250686316816	21.4240123810672	0.639456752115735	0.0963246610364715	0.637139638928691	0.142525506808636	1	0.267920837648142	1	0.959383270049477	0.679270906024717	0.320022836744979	0.513456612143235	0.466905057552932	0.862679346257562	862	0.98439593063249
ENSG00000100380	28.9099676444617	14.5373889315231	32.0995829693151	14.2921041287457	0.628791505141949	0.0744822647582522	0.626015592188738	0.114271984491779	1	0.0931998619261305	1	0.964676101714417	0.502850404756783	0.320021138589588	0.44524267316519	0.466901734887962	0.862655136754469	863	0.98437782846385
ENSG00000168385	30.5994745475109	16.3757509597899	32.9524824448454	13.0522367443581	0.631593322758427	0.0804944491950648	0.627677914383758	0.111127318201304	1	0.101714417213209	1	0.962835116787481	0.535164449780461	0.320021634050063	0.396092669685947	0.466900980898973	0.862381400997369	864	0.98435972629521
ENSG00000232573	48.1800124340174	39.8821905250597	72.925480701686	118.543891321177	0.653987649002573	0.121460102002784	0.65100796912876	0.232437235966664	1	0.475376826602232	1	0.951616614888966	0.827774600093316	0.320024420067098	1.62554830191797	0.466916993329958	0.862367269347718	865	0.98434162412657
ENSG00000178982	27.8977721528562	14.6293089362851	32.2951593067411	17.9924045664581	0.627033371311565	0.0784833381728975	0.624410487481663	0.140506307776924	1	0.114946496375561	1	0.964848694051318	0.524389863682622	0.320021651600537	0.557123883352466	0.466906583029108	0.862215783835591	866	0.984323521957931
ENSG00000204843	26.4725359031471	16.0388172229139	31.0042910996033	14.8102470386189	0.624446507280582	0.0859370977943985	0.623738206675264	0.121687225316002	1	0.10453342538258	1	0.965711655735819	0.605866294094144	0.320022597198632	0.477683782255818	0.46690334479455	0.861947879782123	867	0.984305419789291
ENSG00000174886	25.94170404518	11.8278821657967	29.4752585117292	14.4566335100606	0.623447263195328	0.0669117454806965	0.621616073261904	0.114595289390672	1	0.0671959498331607	1	0.966056840409619	0.455940833539589	0.320020572311394	0.490466724975723	0.466902364865423	0.861852500237814	868	0.984287317620651
ENSG00000006015	33.7414726803023	19.1920599356713	37.4072917782302	17.573621697952	0.636415166248064	0.0838175385984635	0.63230740868767	0.139601609614483	1	0.186284662294327	1	0.959440800828443	0.568797340813025	0.320021737708455	0.469791339136164	0.466905245812452	0.861770022922088	869	0.984269215452011
ENSG00000185189	68.0261052554723	50.861804540854	76.2415904983725	49.4330344796135	0.671004209319857	0.115106335703662	0.661738001915524	0.217983607226957	1	0.695604648486941	1	0.942124036359452	0.747680678613634	0.320022969941288	0.648373599717449	0.466912979983442	0.86175581215599	870	0.984251113283371
ENSG00000173456	31.4692826854952	18.4873069958073	35.396761578568	17.5358448748329	0.632976022540554	0.0867813521497656	0.629788639713085	0.130522792237577	1	0.151075825566678	1	0.960821539523645	0.587471509299079	0.320022215679885	0.495408169922824	0.466904053348902	0.861559232227132	871	0.984233011114732
ENSG00000182117	31.1468813467615	21.8646078205482	42.311461287908	44.8392375107725	0.632468023133715	0.101134631252717	0.631866269043491	0.182042794066146	1	0.197848348866644	1	0.961051662639512	0.701983854406714	0.320023730494266	1.05974211586937	0.466912495119825	0.861543918032323	872	0.984214908946092
ENSG00000123989	54.6098765936569	58.5060579748109	78.979223619498	71.4043693307451	0.660167355810652	0.149700570357417	0.657483373675048	0.258143490572088	1	0.548555977447935	1	0.947014152571626	1.07134572762625	0.320026586798662	0.904090545062248	0.466919594388486	0.861426253540752	873	0.984196806777452
ENSG00000259330	36.9091803523597	34.720460635696	55.3941216422016	53.4859262254806	0.640841755653015	0.13095653278062	0.642251532844834	0.215350871799581	1	0.322690139224485	1	0.956391669543206	0.940699855814498	0.320026183404127	0.965552384257551	0.466916005477419	0.86124902722021	874	0.984178704608812
ENSG00000197976	35.6017078359643	20.3196308682617	40.0445350235512	23.1355200406494	0.639062552767152	0.0870748882256041	0.634326128193147	0.15019125502851	1	0.203486365205385	1	0.957254631227707	0.57074876749972	0.320021935188067	0.577744754110463	0.466906729842636	0.861233786596429	875	0.984160602440172
ENSG00000174109	29.0260781061853	16.1011278889412	31.9842630496008	15.5001065666514	0.62898923495879	0.0824990350119807	0.625524777886445	0.119300582325333	1	0.0867564146818548	1	0.961684501208146	0.554712484064808	0.320021977667816	0.484616654840975	0.466902681182118	0.860856551432002	876	0.984142500271533
ENSG00000172465	48.2617121194637	45.1905290905982	65.8565871635714	57.2458851379762	0.654071229239028	0.132705358604541	0.650594785524658	0.241986524310416	1	0.478483488666437	1	0.949027729835462	0.936363985155286	0.320025449250099	0.869250709815735	0.466918530299578	0.860783499074325	877	0.984124398102893
ENSG00000114388	23.9028296686138	9.32976229576037	26.0619812817435	9.29493612716254	0.619409281201294	0.0578246808451274	0.617143689165093	0.0911097159575726	1	0.0283626740306064	1	0.966114371188586	0.390320410809398	0.320019740655225	0.356647333396471	0.466898632206306	0.860633379420049	878	0.984106295934253
ENSG00000131165	20.4383999601212	6.93068758694705	22.7210723605831	10.6199011181549	0.611684981202654	0.0505936838999244	0.609899636740159	0.0931514365066968	1	0.0237602117132666	1	0.969853871821424	0.339101279966632	0.320019223393254	0.467403164323283	0.466899893755829	0.860557292874375	879	0.984088193765613
ENSG00000116717	53.9140524084744	83.1234313680262	99.9992183048117	137.445241729913	0.659534755934757	0.201155867898824	0.659880636561903	0.302900420255489	1	0.534518467380048	1	0.945806006213324	1.54177672897318	0.320031229891339	1.37446316141153	0.466925647231293	0.86047710905921	880	0.984070091596973
ENSG00000170540	40.2613967618681	36.4078302228674	57.9847508543278	48.7804691822976	0.645130229215012	0.121944594602205	0.646328730454403	0.206874491169765	1	0.354159475319296	1	0.952997353584168	0.904286317690538	0.320025009716955	0.84126375406607	0.466913910039842	0.860472256370776	881	0.984051989428334
ENSG00000089248	30.5492349257378	21.9928511728795	36.5475168972132	20.1009758892284	0.631512262458338	0.101155510043539	0.630254300034643	0.144012717929668	1	0.196179956276608	1	0.95949833160741	0.719914957816194	0.320023792076384	0.549995665800242	0.466906295336277	0.86028115742533	882	0.984033887259694
ENSG00000169715	122.683940361773	199.668079510797	227.881663495461	355.786828859981	0.700095625135655	0.23312076745081	0.690196328217041	0.399704007200815	0.999942469221033	0.769128984006444	0.999942469221033	0.925209987343229	1.6274997275276	0.320030524697275	1.56127888221716	0.466931981304145	0.86028113925023	883	0.984015785091054
ENSG00000181222	29.1073288176279	17.0038289416807	32.0453571617943	14.5893207331889	0.629127130593926	0.0874841775859889	0.62529660244929	0.126487136188525	1	0.113105511448625	1	0.960533885628811	0.584176894012443	0.320022497602122	0.455270966696632	0.46690397659015	0.860183950330063	884	0.983997682922414
ENSG00000182199	34.3915648903125	29.0402184624089	48.1353475415641	49.8456643033525	0.637356577624483	0.124789682828523	0.635733432541128	0.209303492009515	1	0.267633183753308	1	0.956104015648372	0.844399449546101	0.320025820367194	1.03553140985035	0.466916311215929	0.859987000661644	885	0.983979580753774
ENSG00000105185	33.7187955938242	14.138074674678	35.7136483972653	13.555004610109	0.636382000616414	0.063017162140102	0.631658723793502	0.1155230883687	1	0.126222529053043	1	0.956391669543206	0.419293584651865	0.320019631659666	0.379546902050671	0.466901256393816	0.859864817646228	886	0.983961478585135
ENSG00000143545	66.0288095134732	43.0135738939077	69.154644195741	41.7345343077801	0.669534129805409	0.104389166280017	0.658043781855476	0.206218865537629	1	0.696295017834542	1	0.939707743642849	0.651436459491683	0.320022127315367	0.603495756404316	0.466911851947302	0.859796987862774	887	0.983943376416495
ENSG00000170892	29.0873225946843	14.6073134270162	39.8434117974299	59.9093750787946	0.629093212493472	0.075714040707498	0.627083338658382	0.171919065009694	1	0.0807732136693131	1	0.959268208491543	0.502188311745326	0.32002125455339	1.50362060817942	0.466911640508798	0.859386961351895	888	0.983925274247855
ENSG00000187601	60.7786998637796	49.5208191044211	69.181057704159	44.6072329445364	0.665446977690546	0.123878436777077	0.657160810773673	0.208246885039954	0.999884938442067	0.634219307329421	0.999884938442067	0.940685766885284	0.814772596574289	0.320023997996959	0.644789692798448	0.466912290703679	0.859133985067284	889	0.983907172079215
ENSG00000174851	32.3214114040756	17.9713972474195	36.0218929267664	17.8248232290401	0.634294044918165	0.0833768611841263	0.630583733992388	0.131834043910218	1	0.154527672304683	1	0.956046484869405	0.556021425634692	0.320021797558604	0.494833052368417	0.466904168350278	0.859000544911825	890	0.983889069910575
ENSG00000163795	26.8856522757869	11.9161785970049	28.6165562867832	10.1407738872061	0.625210394158621	0.0661063034528847	0.621462968412187	0.0992482048061995	1	0.0367621677597515	1	0.960418824070878	0.443217016822635	0.320020405533633	0.354367373403686	0.46689961972524	0.858895613271302	891	0.983870967741936
ENSG00000125734	27.5891969523882	11.0365594501892	31.626708662417	21.7499065232963	0.626484685850034	0.0609116138638998	0.62355280770579	0.125602531937959	1	0.0591416407778161	1	0.959728454723277	0.40003192079985	0.320019791582769	0.687706923773019	0.466904066998826	0.85886271669877	892	0.983852865573296
ENSG00000145912	26.7154032095547	13.2337186136314	29.3523541435773	12.5513505555208	0.62489702089953	0.0739689868058837	0.621755057915313	0.113053135094492	1	0.0691519963180302	1	0.960303762512945	0.495359119599529	0.320021272552037	0.427609672945678	0.466902068871753	0.85872640630468	893	0.983834763404656
ENSG00000159228	42.9947299917712	50.8382015887702	63.0070597795668	56.7681258091089	0.648370501733385	0.15612973418866	0.648717235218824	0.223071021472568	1	0.42164307904729	1	0.948394891266828	1.18242867436312	0.320028044384195	0.900980398192123	0.46691598852286	0.858617292957161	894	0.983816661236016
ENSG00000063046	33.6031405848329	21.2802842965754	37.7754321460916	20.6592558089845	0.636212505444225	0.0962081283572352	0.631655410642515	0.14906642197192	1	0.186687377747095	1	0.954320561500403	0.633282601751233	0.320023004381656	0.546896610714803	0.466906943509229	0.858523540330661	895	0.983798559067376
ENSG00000100591	25.3692803537715	14.4342392799704	28.8306156891044	15.7911874481564	0.62234654961674	0.0838537540580598	0.620046601812178	0.1211480583911	1	0.0644920032217236	1	0.961051662639512	0.568965263448023	0.320022490625242	0.547722865804914	0.46690376827068	0.858398199459099	896	0.983780456898737
ENSG00000207304	38.3565741266752	29.9676848947571	48.3331922594935	35.4466584471234	0.64273929974689	0.113215304724991	0.640419357245694	0.182867495829211	0.9998274076631	0.317167184443677	0.9998274076631	0.950811183983431	0.781292009963841	0.320024312782452	0.733381280855934	0.466911123258823	0.858370215227275	897	0.983762354730097
ENSG00000111897	39.8765600141046	30.1375392875893	44.879462216863	26.4800189917574	0.644656433576	0.115342668169084	0.638671966794085	0.171769801385009	1	0.334771602807502	1	0.94977562996203	0.755770790582976	0.320024401850073	0.590025318570056	0.466909612600833	0.858322327031968	898	0.983744252561457
ENSG00000204386	26.236103861975	13.6263325931428	30.6663616209647	16.2728295121142	0.624003942678836	0.0753776924300817	0.622343061309352	0.134938245793759	1	0.0997008399493729	1	0.959843516281211	0.519373328632533	0.320021470732245	0.530641023322098	0.466905914115338	0.858162624221908	899	0.983726150392817
ENSG00000086061	29.9043388053637	20.8646140418457	36.4830928556488	26.8462181427775	0.630459735316134	0.100830170685004	0.62893186435579	0.150846348538445	1	0.171499252099873	1	0.956564261880106	0.697711933296563	0.320023824162928	0.735853680196435	0.466907672548525	0.858129964958313	900	0.983708048224177
ENSG00000147669	33.8978456757273	16.26643927377	35.8590494268779	14.6837006939858	0.636643259425069	0.0720781042250203	0.630817850693432	0.139652406756843	1	0.138649177309861	1	0.953457599815902	0.479866461998134	0.320020538813396	0.409483824269466	0.466905468189386	0.858121723282024	901	0.983689946055538
ENSG00000198680	48.5154547104054	24.318097190476	51.4982101371222	24.8934821310925	0.654329914006921	0.0750043267716164	0.643293554796844	0.262565267653033	0.999597284547233	0.465884248072719	0.999597284547233	0.944367736739155	0.501244342357165	0.320020133988882	0.483385384944635	0.466923302466664	0.85796858542071	902	0.983671843886898
ENSG00000183255	36.8180785059582	22.7936585359249	40.3211772993961	20.1911042748461	0.640719843075153	0.094454715994469	0.635292960112595	0.14747920135625	1	0.238867794269934	1	0.950811183983431	0.619088759133269	0.320022583788871	0.500756813843044	0.466906136222226	0.857743035692327	903	0.983653741718258
ENSG00000108861	31.4536342592339	33.4183543242867	46.542708003882	41.6912659212159	0.63295148620864	0.140560665006666	0.635436396388129	0.201439913208375	1	0.280635139799793	1	0.954608215395236	1.06246400809713	0.320027776241407	0.895763648254816	0.466915066926497	0.857687245082941	904	0.983635639549618
ENSG00000177613	28.1862631345963	16.2926432282334	31.186254511544	14.2060607653569	0.627540882526258	0.0860247345323979	0.624037305433338	0.125111690184693	1	0.0992405937176389	1	0.956564261880106	0.57803487998505	0.320022430877992	0.455523145945543	0.466903911020745	0.857223117659074	905	0.983617537380978
ENSG00000158042	29.1016933693692	16.338409872782	33.5069434257605	18.524699765441	0.629117578789399	0.0827011934712549	0.626627874618316	0.133837822356213	1	0.119606489471867	1	0.955701300195605	0.561424713861458	0.320021992307914	0.552861522761249	0.466905074593025	0.857176869037078	906	0.983599435212338
ENSG00000146223	30.3989038276308	12.366386609012	32.6103669174723	13.5241209332937	0.631268908613178	0.0611968869992272	0.627216481989171	0.109572510265108	1	0.0772063053733748	1	0.954608215395236	0.406803701841764	0.320019635453203	0.414718453414508	0.46690076621762	0.857166772221591	907	0.983581333043699
ENSG00000244313	34.9823079861127	23.6112737221997	39.6921962750522	22.3570285387959	0.638196738070942	0.100701977048996	0.63377736103222	0.153820601705074	1	0.232136693130825	1	0.951041307099298	0.674948997978435	0.320023344611312	0.563260052023072	0.46690741971858	0.857101591362717	908	0.983563230875059
ENSG00000100299	32.9885802955575	19.4925666397892	37.3310428436794	21.4899357978495	0.635301951588651	0.0882403716473091	0.631430321049141	0.14200952846507	1	0.16396272005523	1	0.9522494534576	0.590888315445761	0.320022243483139	0.575658598336961	0.466905779966818	0.856953201222846	909	0.983545128706419
ENSG00000132768	24.4117936324151	11.7786435456346	28.7135398032429	16.6097980595973	0.620448659276959	0.0706392583586079	0.619496121410588	0.122269286454639	1	0.0724887814981015	1	0.959268208491543	0.482498079534573	0.32002112757418	0.57846570549694	0.466904052297876	0.856699974754994	910	0.983527026537779
ENSG00000174684	56.0724192827918	61.2167590501842	100.146342039658	128.642033696632	0.661471137050712	0.152824059489118	0.660272958394207	0.308361427197736	1	0.566965826717294	1	0.938499597284547	1.09174456592372	0.320026775759338	1.28454051417765	0.466926353135461	0.856538218669792	911	0.983508924369139
ENSG00000263647	40.0768786556555	35.4012739255436	47.3142469640256	29.035972337262	0.644903625886061	0.128108937441312	0.639767359878169	0.196274283794732	1	0.37389253250489	1	0.946726498676792	0.883334109667444	0.320025619746597	0.613683492824876	0.466913404008146	0.856503233501962	912	0.9834908222005
ENSG00000262814	30.9713382129242	26.3968668160219	41.9894388954675	33.5346476321603	0.632189208742886	0.121820173032088	0.632240408862958	0.188302076785392	1	0.232654470141526	1	0.9527672304683	0.852299846863146	0.320025895682339	0.798644814369744	0.466913483735461	0.8563064038777	913	0.98347272003186
ENSG00000185432	56.6091164673702	59.9068618055472	70.7656030274231	54.7218191727789	0.661941062418903	0.155660731491146	0.655050327672025	0.240790659290186	1	0.561788056610287	1	0.937866758715913	1.05825466892913	0.32002699436582	0.773282736693038	0.466917488996093	0.856290803552589	914	0.98345461786322
ENSG00000149591	132.081801497665	426.344194912717	629.633831115661	1192.03733223514	0.70373673807253	0.373347657822702	0.706539807191991	0.526078974853783	1	0.700437233920147	1	0.916925555172017	3.22787992046168	0.320040499808242	1.89322312958143	0.466943514558808	0.856259646465176	915	0.98343651569458
ENSG00000173020	26.55003506637	17.5856406429703	41.488377254612	57.5245521299064	0.624590714033693	0.0919713299829913	0.627359203523597	0.18931352571396	1	0.142791393395467	1	0.956276607985272	0.66235847142987	0.320023244872904	1.38652210417586	0.466914614049355	0.8561270247026	916	0.98341841352594
ENSG00000246705	64.8115775028133	60.2851127874838	76.9864680470397	56.6599971812305	0.668616234530884	0.142118232993134	0.659399990471554	0.239373629001381	1	0.643999539753768	1	0.934184788862041	0.930159627496599	0.320025391113814	0.735973458953989	0.466916480792945	0.856077209112558	917	0.983400311357301
ENSG00000132254	26.0033372753422	12.0003519081636	28.4150575789953	11.2494825594701	0.623564326288433	0.0684872676936261	0.62083484681193	0.101216799550842	1	0.0472327695316995	1	0.956679323438039	0.461492760759713	0.320020739352118	0.395898636777206	0.466900049650552	0.856059122478675	918	0.983382209188661
ENSG00000137076	59.5024739022312	77.4670209624359	88.9129829041012	87.1144391481225	0.664400101713407	0.188147717906977	0.660024481349162	0.275226914119393	1	0.570475204234265	1	0.935507996778276	1.30191260769632	0.320029660929128	0.979771865736205	0.466921587346175	0.855587959586903	919	0.983364107020021
ENSG00000143742	28.9713404256091	15.7476511443688	32.325334810601	14.5213560622575	0.628896118409014	0.079407354838927	0.625731300210962	0.129069634616979	1	0.119146243240133	1	0.952709699689334	0.543559632140759	0.320021655166391	0.449225233005019	0.466904369060095	0.855248350515582	920	0.983346004851381
ENSG00000101199	24.5836481182406	10.144705139113	26.791260535696	11.7731165003686	0.620794722973218	0.0616177880755413	0.617983367951644	0.0971565217437318	1	0.0265216891036705	1	0.956449200322172	0.412660687718917	0.320020105970901	0.439438692505058	0.466899650635582	0.855055370428785	921	0.983327902682741
ENSG00000163399	40.2078180377325	42.5400108523249	54.1825112785126	50.0646876704078	0.645064537281272	0.150430387644686	0.642785244957978	0.209670575865525	1	0.385053503624439	1	0.944252675181222	1.05800346620162	0.320027762855434	0.924000872035294	0.466914998057955	0.855014684402154	922	0.983309800514102
ENSG00000178567	28.0427982811113	12.4117010552726	30.2706730289511	11.0183398106315	0.627289153082678	0.0653692634022573	0.624108403661195	0.101069125217355	1	0.0571855942929467	1	0.9527672304683	0.442598521404788	0.320020236225973	0.363993882795189	0.466899638001094	0.854785056290408	923	0.983291698345462
ENSG00000143314	32.2926641338479	18.1244908540346	35.9334208456319	16.9974994609349	0.63425014954021	0.0834325840324779	0.630543365243269	0.132752104805311	1	0.162754573696928	1	0.949027729835462	0.561257218633666	0.320021805464911	0.473027589940721	0.466904330551736	0.854623554709819	924	0.983273596176822
ENSG00000184436	27.5673982334177	11.2849302855055	29.0859533312254	10.0869021987566	0.626445693217293	0.0615452220060016	0.622421785229282	0.096219619835707	1	0.0381429064549534	1	0.952652168910367	0.40935782876404	0.320019861244328	0.346796341309113	0.466898965626358	0.854451466132835	925	0.983255494008182
ENSG00000156261	24.5277737379583	12.6066765533169	27.700678533022	14.0126689518995	0.620682474719201	0.0758278399297831	0.61832917295115	0.117728375016327	1	0.0479231388793004	1	0.955356115521804	0.513975572671206	0.320021693941876	0.505860133902316	0.466903389673883	0.854340449084455	926	0.983237391839542
ENSG00000013275	21.042436446405	9.27108335145831	23.3935908101588	10.1588176253152	0.613121778226496	0.0650046983763133	0.611142336531843	0.100768504205452	1	0.0237602117132666	1	0.959095616154643	0.440589823097325	0.320020852499811	0.434256446894151	0.466901202300868	0.854315316932183	927	0.983219289670903
ENSG00000176396	28.9007729414127	16.0135804981398	32.7811329359851	16.3403491833605	0.628775813099466	0.0815452768506848	0.625975212909206	0.1311166948415	1	0.10930848003682	1	0.951213899436198	0.554088312122388	0.320021887824826	0.498468104054544	0.466904693221628	0.854280990260723	928	0.983201187502263
ENSG00000187479	166.591423495437	441.584976436623	573.395562730013	1190.38344074959	0.715187565594488	0.323145041458504	0.706749970551558	0.559751643371953	0.999884938442067	0.782015878494995	0.999884938442067	0.907950753653205	2.65070654401796	0.320035764754663	2.07602485635225	0.466947435454202	0.854241074127077	929	0.983183085333623
ENSG00000105568	25.5032256257359	14.8125115581332	28.9429657630131	14.2229114640202	0.62260632278532	0.0845908642185616	0.620422838739375	0.122231696062399	1	0.076458405246807	1	0.953572661373835	0.58080933665056	0.320022556724988	0.491411681182858	0.466903910797165	0.853829460965542	930	0.983164983164983
ENSG00000161999	29.672921804717	16.4967145011501	31.6334764185982	12.6786439264924	0.6300764996458	0.0839818325843861	0.625386336967399	0.117555707048186	1	0.0885973996087907	1	0.949660568404096	0.555951807163383	0.320022076818368	0.400798311216857	0.466902392556307	0.853719571873807	931	0.983146880996343
ENSG00000142156	95.4034833406246	205.876859483904	177.32663001825	203.713941992094	0.687689082133998	0.276785491675096	0.677041534817188	0.44871395708515	1	0.698711310551145	1	0.920837648141756	2.15795956578284	0.320034892960667	1.14880625640451	0.466941659588188	0.853705250425807	932	0.983128778827704
ENSG00000213977	59.4124663273682	54.7117219373497	67.9657269465748	47.0208293102045	0.664325423858728	0.145006626313607	0.65459550545497	0.226873141802182	1	0.596594177885169	1	0.932458865493039	0.92087949414325	0.320025901828789	0.691831477755924	0.466915492903194	0.853670364702225	933	0.983110676659064
ENSG00000136444	27.3509011810879	11.8492090020316	30.8472277067585	13.8700252122137	0.626056749992392	0.0638878739137317	0.62400960692583	0.115164488763786	1	0.0931998619261305	1	0.951328960994132	0.433229198686326	0.320020129400739	0.4496360367961	0.466902150140003	0.853507888223474	934	0.983092574490424
ENSG00000126461	21.3663410261481	7.31108820211575	22.7164078910876	6.48106138411141	0.613875339955742	0.0508882815057432	0.611212737762813	0.0753080640463881	1	0.00264641583247037	1	0.957139569669773	0.342177829754213	0.320019171013748	0.285303090840086	0.466896294484814	0.85333405886534	935	0.983074472321784
ENSG00000031698	24.0557625518387	9.96236991700698	25.5572973221686	9.16889483173452	0.619723900225864	0.0620533653192327	0.616027720046114	0.0958920830032463	1	0.0182372569324589	1	0.954090438384536	0.414136525314411	0.320020201613223	0.358758389674536	0.466899652044968	0.853256122409786	936	0.983056370153144
ENSG00000100353	36.1760873186626	22.571662677272	37.8930798002361	18.0558812396893	0.639852080036931	0.0980505244824203	0.632360090079908	0.147554466005466	1	0.209527096996893	1	0.943734898170521	0.623938749330353	0.320022986777993	0.476495479778258	0.466906581098211	0.853074071015938	937	0.983038267984505
ENSG00000178209	36.4475225054624	31.1418678715452	45.32364056123	34.0825697528572	0.640220836217783	0.127379865425589	0.636478189430682	0.19124259344553	1	0.300368196985387	1	0.943389713496721	0.854430307763113	0.320025874113457	0.751982173780003	0.466913182738216	0.852973205038695	938	0.983020165815865
ENSG00000167770	19.6043323216102	9.1882202192078	22.6556923955032	9.63512291066614	0.609629613926615	0.0670924822350954	0.609557503133452	0.100499437726082	1	0.025256011966402	1	0.958635369922909	0.468683149646442	0.320021283552331	0.425284857441768	0.466901366864438	0.852943576635411	939	0.983002063647225
ENSG00000136888	22.6482712043675	9.6961772588621	24.1735770365033	7.94521537862131	0.616749688223356	0.0637130720308223	0.613639252728895	0.0891781082438564	1	0.00914739385571281	1	0.95506846162697	0.428119973103833	0.320020525642686	0.328673549910451	0.466898674891575	0.852939540639403	940	0.982983961478585
ENSG00000100219	58.0775843164129	66.7764173333305	104.08058946248	182.806876516712	0.663204413833227	0.17324761011499	0.659346266456267	0.292352942986523	1	0.572028535266368	1	0.931826026924405	1.14977952542801	0.320028451183658	1.75639739802407	0.466924227229456	0.852927707373273	941	0.982965859309945
ENSG00000184678	58.7889483497201	85.6418863673515	109.822404091327	191.143015126607	0.663804973444683	0.196287043241513	0.662087493377929	0.307644965159388	1	0.572661373835002	1	0.931250719134737	1.45676847045962	0.320030421744988	1.74047378317866	0.466925840652071	0.852756118439039	942	0.982947757141306
ENSG00000185222	75.8657149604174	62.3182667857826	91.9453852602784	74.3593756481756	0.676384895307873	0.12202069348909	0.66551493760259	0.294436681172272	1	0.752847773558854	1	0.924922333448395	0.821428583626964	0.320023294320824	0.80873417885715	0.466923217891468	0.852734446403944	943	0.982929654972666
ENSG00000175130	77.4028333452806	158.106982319476	169.467859123033	282.192710343043	0.677374400153899	0.268263554818528	0.675040318844262	0.36734899360888	1	0.625762282821309	1	0.924347025658727	2.0426510953958	0.320035235165836	1.66516950059641	0.466931209351572	0.852680655989317	944	0.982911552804026
ENSG00000224051	27.4516741142507	20.9428512058053	37.7092244014985	30.2617134100057	0.626238173037573	0.104645491186323	0.62808406380929	0.174014651908298	1	0.187550339431596	1	0.94977562996203	0.762898871618668	0.32002450804373	0.802501613074894	0.466911819420913	0.85259726174859	945	0.982893450635386
ENSG00000132591	22.8864147079811	9.8819037231	24.8196427625921	8.24906498291036	0.617265687871486	0.0630128833922288	0.614886921361238	0.0902294687853465	1	0.0127718329306179	1	0.953917846047636	0.43178033122217	0.320020421588773	0.332360343048259	0.466898727782314	0.852384661296571	946	0.982875348466746
ENSG00000197756	27.8292972200722	16.6351643872944	31.0011123740551	14.1218775086121	0.626912140142567	0.0879111734188801	0.623651740831585	0.126786842609141	1	0.101656886434242	1	0.949085260614429	0.597757257603188	0.320022668255475	0.455528090031723	0.466904263468799	0.852378144568156	947	0.982857246298107
ENSG00000148296	23.4441874278505	7.5543156899337	24.3042967438985	6.94792204576592	0.618453531732628	0.0485890227560245	0.614495867226441	0.0771417973638676	1	0.00765159360257738	1	0.953054884363134	0.322225528744902	0.320018736891138	0.285872169805126	0.466896308796316	0.852217931241139	948	0.982839144129467
ENSG00000122515	27.0626212657162	11.6028957512643	29.2996849005231	10.5521691256468	0.625534040173563	0.0630914859891129	0.622646989911884	0.0977890331858989	1	0.0503969623748706	1	0.949487976067196	0.428742494577316	0.320020065437135	0.360146164079	0.466899221133504	0.852200948266405	949	0.982821041960827
ENSG00000182809	75.2020915732763	84.2568681473678	114.246404524147	139.52313667002	0.675951482710565	0.182850947591751	0.665076175597589	0.351593479068704	1	0.655563226326084	1	0.924059371763894	1.12040591404653	0.320028334161003	1.22124750666031	0.466931422858715	0.852061683559651	950	0.982802939792187
ENSG00000127022	28.3916800372387	15.2744840547278	31.2005807961826	14.0228308197551	0.627899094788994	0.0804523424540884	0.624354881273095	0.119635221240621	1	0.0849154297549189	1	0.947992175814061	0.537991553676769	0.320021817286397	0.44944133929298	0.466902896661548	0.852005651602385	951	0.982784837623547
ENSG00000141232	41.6483954045032	52.2141620969332	64.6651131811335	65.803279868749	0.646801053446153	0.171018235495323	0.646964072852259	0.242934676942313	1	0.413646300770912	1	0.938499597284547	1.25368964613911	0.32002959381718	1.01760093861473	0.466919411348702	0.851977373447424	952	0.982766735454907
ENSG00000173209	35.6100550622354	22.1043666754988	37.8941357846903	16.870505051644	0.639074117622128	0.0948380221843099	0.633167012053434	0.13650113516312	1	0.211828328155563	1	0.942181567138419	0.620733852752185	0.320022709228951	0.445200944745121	0.466904603087564	0.851866681670247	953	0.982748633286268
ENSG00000236104	26.3027315482731	11.6031635955794	27.6834393194737	9.58202125326062	0.624129061916939	0.0661478989575708	0.619792105741246	0.101724838645928	1	0.0268093429985042	1	0.949603037625129	0.441139110372785	0.32002045806484	0.346128280618667	0.466900268249323	0.851835640620159	954	0.982730531117628
ENSG00000111229	28.4123453215795	15.9309251701744	38.3356176129696	43.3277095126422	0.627934987858806	0.082189557163005	0.627582985217817	0.169311849109096	1	0.136175353814291	1	0.947531929582327	0.560704334325918	0.320022000458556	1.13022072449887	0.466911095697515	0.851730630585345	955	0.982712428948988
ENSG00000184900	23.43257016087	10.9312222367718	25.555258467965	9.79644727286577	0.61842908080572	0.069389730771937	0.615598233534762	0.102761032853172	1	0.0307789667472098	1	0.952019330341733	0.466496938309648	0.320021088649655	0.383343697546483	0.466900988641983	0.851565828041517	956	0.982694326780348
ENSG00000259956	29.0015807483478	15.9068994934287	31.4724455054625	12.774429435089	0.628947583189604	0.0803858620423058	0.625227329648775	0.115627858749119	1	0.0794500057530779	1	0.946496375560925	0.54848387856703	0.320021756149336	0.40589249516285	0.466902073884733	0.851401684171071	957	0.982676224611708
ENSG00000179933	25.4116092971631	13.4352763244062	28.3277221686562	14.4336565201985	0.622428790212907	0.0796829556955919	0.61910640837905	0.123915350131247	1	0.0590265792198826	1	0.949718099183063	0.528706236873635	0.32002202629157	0.509524078013194	0.46690441041742	0.851378180142448	958	0.982658122443069
ENSG00000198783	24.0808797842725	8.82372174817575	24.9268784371197	7.2697782731884	0.619775380999366	0.0553406238614951	0.615531250398588	0.0829402589283536	1	0.00661603958117593	1	0.950983776320331	0.366420239925729	0.320019447165901	0.291644149969563	0.466897289673948	0.851341042928216	959	0.982640020274429
ENSG00000104946	31.1182094108588	12.8172969640413	33.2411980848478	14.9350309642783	0.632422591142352	0.0623719074651541	0.627494870823597	0.12183230038454	1	0.0790472903003107	1	0.944482798297089	0.411890568471099	0.320019713831433	0.449292800041587	0.466902862851596	0.851230692745506	960	0.982621918105789
ENSG00000213465	36.4862026148192	24.4045787944719	38.7847420145605	19.2101848764167	0.640273161180036	0.104485107175546	0.633122883817042	0.155514094463022	1	0.232251754688759	1	0.940283051432516	0.668871437570752	0.320023601371427	0.495302633937976	0.466907805250422	0.851058859898679	961	0.982603815937149
ENSG00000109065	25.2369589524387	9.87854658453745	27.0595563101714	10.3596799127839	0.622088575532665	0.0582494168625022	0.618966415775478	0.0911457643224276	1	0.0223794730180647	1	0.949315383730296	0.391431733243077	0.320019678294266	0.38284736800691	0.466898433460959	0.851022803716974	962	0.982585713768509
ENSG00000063322	22.9755237561805	10.167280340392	27.1984834738674	13.6477038531252	0.617457386500777	0.0644629420377823	0.617332910464477	0.117826865709439	1	0.0898055459670924	1	0.951559084109999	0.442526596924999	0.320020577608463	0.501781794791539	0.466903551328732	0.850977829811769	963	0.98256761159987
ENSG00000004478	32.0625430636741	23.0087379143078	40.2022903992796	52.9600304145653	0.633897353578246	0.105072094778814	0.631496871121891	0.167502062609696	1	0.209124381544126	1	0.943274651938787	0.717620491569057	0.320024047665114	1.31733863639556	0.466910096073289	0.850936685470981	964	0.98254950943123
ENSG00000164967	29.0907683179516	18.3526085612029	37.8520353838294	33.6707030527637	0.629099056058787	0.0927282295460761	0.628047901403481	0.171862250130481	1	0.144172132090669	1	0.945115636865723	0.630873972134922	0.320023053812003	0.889534808665747	0.466911453388082	0.850590001154067	965	0.98253140726259
ENSG00000167965	26.236802816936	15.0181450520338	29.2085684395139	12.720658113186	0.62400525706621	0.0844323410123388	0.621137918252892	0.120106640867767	1	0.0772638361523415	1	0.947531929582327	0.572407589324851	0.320022458615691	0.435511180204822	0.466903424238217	0.850508991954704	966	0.98251330509395
ENSG00000165915	33.2931081590301	22.2706291450939	37.3014641561922	17.6246512264226	0.635755251442285	0.0984789849794797	0.632182408889309	0.136055663849333	1	0.204521919226786	1	0.941548728569785	0.668926104427216	0.320023261121491	0.472492209759461	0.466904664284484	0.85044147552751	967	0.98249520292531
ENSG00000186577	30.4397621021656	24.7702930337449	40.0946793071843	29.3639223819114	0.631335168111378	0.113812754017656	0.631393447518355	0.17720054660355	1	0.221320906685077	1	0.943677367391554	0.813747917957041	0.32002512411347	0.732364565306547	0.466911760507204	0.850390290807762	968	0.982477100756671
ENSG00000111843	31.597801277258	15.9353561324241	33.1542655267237	13.0283954356875	0.633177076682638	0.075661353048717	0.627408305825273	0.128025122946488	1	0.0995857783914394	1	0.94269934414912	0.504318512310327	0.320021057120644	0.39296287306338	0.46690395075357	0.850356076959355	969	0.982458998588031
ENSG00000108344	21.7353324191406	9.23676039361688	25.9950646831412	17.5753503991858	0.614719999600856	0.0628596029286237	0.61413184108233	0.121222216856546	1	0.0534460936601082	1	0.951271430215165	0.424965223236375	0.320020524104153	0.67610335321012	0.466904665998921	0.849948146380985	970	0.982440896419391
ENSG00000124098	30.7740132727542	17.4673300504696	40.6677042250352	77.3460490332137	0.631873905725389	0.0870342456502665	0.627384044607166	0.196238687066971	1	0.118225750776666	1	0.94252675181222	0.567600003797177	0.320022300467929	1.90190350075378	0.466915812955482	0.849843324554121	971	0.982422794250751
ENSG00000173726	33.4011506736706	16.8103971870347	35.7154229067668	15.282585331245	0.635915080430001	0.0758323498709552	0.630843736737289	0.127030974377363	1	0.143596824301001	1	0.940455643769417	0.503287966072558	0.320020950932723	0.427898764383651	0.466903314545983	0.849812336881128	972	0.982404692082111
ENSG00000169230	31.3584073611952	23.8196413000404	42.8059419069973	42.7466862193543	0.632801908761614	0.108592837757748	0.632142796266666	0.1905764601766	1	0.216718444367737	1	0.941663790127718	0.759593464861878	0.320024481546213	0.998615713496699	0.466913886788335	0.849594625368233	973	0.982386589913472
ENSG00000164062	25.9135834746614	15.2438545648421	29.6496295741233	15.2126542727257	0.623393759934264	0.0868557023998149	0.620855614917683	0.132079785426846	1	0.0885973996087907	1	0.946208721666091	0.588257296785978	0.320022759120599	0.513080753157286	0.466905629826839	0.849496226540136	974	0.982368487744832
ENSG00000104522	25.0692688792819	20.4094460845488	36.8843037313584	51.4689803685205	0.621759696400254	0.11194495973531	0.624368364190239	0.182804698193944	1	0.177022206880681	1	0.946208721666091	0.814122110334693	0.320025633093266	1.3954168890753	0.466914077734127	0.848987409758124	975	0.982350385576192
ENSG00000108848	31.8207279820998	15.3584342442086	34.9000698823787	16.4062482323433	0.633523890781286	0.0715452597335529	0.629417202220204	0.129307024572435	1	0.117075135197331	1	0.940283051432516	0.482655024512583	0.320020617188867	0.4700921312661	0.46690389564526	0.848961880857602	976	0.982332283407552
ENSG00000116586	25.7666910838713	12.6863723956492	27.8353831904892	12.9772977363509	0.623113329738651	0.0744792910285459	0.618772446109513	0.118947079509076	1	0.046197215510298	1	0.945460821539524	0.492355512562894	0.320021417862711	0.466215882409154	0.466903549759384	0.848944529604341	977	0.982314181238912
ENSG00000174080	72.689632678433	57.2013660866408	75.7305528369071	42.7566950104312	0.674275205090016	0.12476332357386	0.659914008224468	0.265147861952072	1	0.706477965711656	1	0.919859624899321	0.786926057800984	0.320023622679136	0.564589764748078	0.466920142187722	0.848931249897708	978	0.982296079070273
ENSG00000123933	29.793052658547	17.1667259618299	33.454642400133	17.8604541319208	0.630275812664992	0.086345237660839	0.626468679844779	0.13809359109882	1	0.11638476584973	1	0.941663790127718	0.576198960159429	0.320022314520563	0.533870723181002	0.466905841783847	0.848810100936066	979	0.982277976901633
ENSG00000107404	29.3024400380097	14.284884765957	34.5510956968842	23.7939131550796	0.629456700426409	0.0728273673553475	0.626728322758724	0.145739449342546	1	0.098550224370038	1	0.942066505580486	0.487498131467117	0.320020932423774	0.688658714728556	0.466907137129412	0.848806277908132	980	0.982259874732993
ENSG00000247315	28.2541424730497	12.3937473048911	29.521715178868	11.0191181036993	0.627659540786448	0.0670932329266483	0.622665126014874	0.10557241837929	1	0.0476354849844667	1	0.942814405707053	0.438652396430466	0.320020404450054	0.373254671584494	0.466900611353336	0.848712769102255	981	0.982241772564353
ENSG00000067560	31.9751276851073	21.2924817998869	37.8439354842943	26.0759345230341	0.63376267406756	0.0975532788205979	0.630293544197451	0.162170838924484	1	0.18358071568289	1	0.939707743642849	0.665907639512073	0.32002328263036	0.689038658092415	0.466909392413641	0.848677623338574	982	0.982223670395713
ENSG00000133142	39.5143185038348	29.5656825465433	52.646603769342	46.3408554644812	0.644206260783568	0.109525265353581	0.64003664307123	0.240312241846147	1	0.323380508572086	1	0.934472442756875	0.748227064669584	0.320023865498881	0.880224974577889	0.466920474348088	0.848669044949321	983	0.982205568227074
ENSG00000102409	71.8565057436083	81.4771455725822	115.406565484424	125.347989329602	0.673706537105447	0.164473065999691	0.669581170758608	0.303390699052103	1	0.665170866413531	1	0.919687032562421	1.13388683083619	0.320026962192195	1.08614261938607	0.466923638045979	0.848646154854525	984	0.982187466058434
ENSG00000134884	29.8121045715441	16.274902579824	31.1797240226795	12.4901579414753	0.630307348441731	0.083597977237025	0.624601249742882	0.121960174288015	1	0.0632838568634219	1	0.94057070532735	0.545915922868408	0.32002202433983	0.400585904236683	0.466903274493337	0.848140456435013	985	0.982169363889794
ENSG00000111077	66.1577530950973	74.6412475627811	76.4549607631755	54.4670969950666	0.6696303711084	0.176357013740072	0.651447586380246	0.387969917822066	1	0.609711195489587	1	0.920837648141756	1.12823129672329	0.320028243123964	0.712407624716233	0.466940558251579	0.848094045572016	986	0.982151261721154
ENSG00000250479	48.3340666471329	66.5852720626167	99.7412459689976	151.574280753236	0.654145131528409	0.188401188542102	0.655427732624674	0.308712843892222	1	0.485041997468646	1	0.9285467725233	1.37760541749422	0.320030564112062	1.51967502792525	0.466927535490385	0.848072501066234	987	0.982133159552514
ENSG00000104823	27.717208575994	21.2108213392661	40.5076713701824	41.1261078884859	0.62671304782424	0.108230534773454	0.628484625564311	0.192670563181027	1	0.17650442986998	1	0.942239097917386	0.76525820704892	0.320024860110393	1.01526714563895	0.466914967738516	0.848059530276685	988	0.982115057383875
ENSG00000071894	27.9291495892862	15.3625708312186	30.270675307368	13.0492145046521	0.627088824155263	0.0827216284776447	0.62287997315133	0.121736800753465	1	0.0784719825106432	1	0.941893913243585	0.550055087861028	0.320022102520354	0.431084353822654	0.466903472785963	0.847962601042916	989	0.982096955215235
ENSG00000273576	30.0840886964786	17.3662135650419	32.9681644658071	15.636887395027	0.630755367382622	0.086702626052246	0.626460398239407	0.130389561274526	1	0.108790703026119	1	0.939822805200782	0.577255762680777	0.320022326050251	0.474302638572578	0.466904496284901	0.847814675989089	990	0.982078853046595
ENSG00000085063	42.0013980704543	33.0309126088235	47.8677844419572	30.1252972085239	0.647217409433068	0.118567760522779	0.640610494448287	0.187765341834849	1	0.381601656886434	1	0.931480842250604	0.786424122202231	0.320024554495466	0.629343880434925	0.466911880388508	0.847745014138011	991	0.982060750877955
ENSG00000040633	23.0679774417996	11.7941862392768	27.7129328767174	18.2448004995289	0.617655496102541	0.0753628707434456	0.61672339436655	0.132947109823482	1	0.0663329881486595	1	0.945978598550224	0.511279598267056	0.3200218062924	0.658349680298794	0.466906447004919	0.84756981144126	992	0.982042648709315
ENSG00000008018	24.9747084208854	10.8374942835036	26.3033656250885	9.57113374364146	0.621573270071509	0.0657936118120691	0.61717393711668	0.101879130938473	1	0.0251984811874353	1	0.943792428949488	0.433938771210662	0.32002053493052	0.36387486985743	0.466900622299331	0.847428912031468	993	0.982024546540676
ENSG00000107816	37.1239926948567	23.1223886495212	40.6199832945492	19.0170357648759	0.641128030459009	0.0911555670085536	0.635459687881518	0.159720025054885	1	0.263893683120469	1	0.933954665746174	0.622842182940217	0.320022237012258	0.468169462970405	0.466908142432268	0.847390844710799	994	0.982006444372036
ENSG00000132485	28.0853548562049	13.6121401941568	29.6106167934066	10.8136107427593	0.627363958767707	0.0725170883824145	0.622508547421412	0.116471891290362	1	0.0445288229202623	1	0.94057070532735	0.484670400778271	0.320020997024666	0.365193701239186	0.466902582069059	0.847225868467639	995	0.981988342203396
ENSG00000136718	25.8877073003818	13.9362927760501	28.8219059734815	13.3243707252831	0.623344475644897	0.0801841034154953	0.620190914464562	0.123449633084728	1	0.077378897710275	1	0.941951444022552	0.538336308207741	0.320022031108222	0.46230012468789	0.466904165566858	0.84683451535552	996	0.981970240034756
ENSG00000213676	26.1281732096346	11.5992024265221	27.2464324377445	9.97636655140362	0.623800585763835	0.0677941912894745	0.618807974331654	0.10459165095405	1	0.0281900816937061	1	0.941548728569785	0.443934688179617	0.320020652636548	0.366153131210799	0.46690091457378	0.846726362852274	997	0.981952137866116
ENSG00000104976	28.8284299224526	17.9307489703324	32.6982734865596	15.9491282147516	0.628652175611728	0.0905659487965975	0.625604577396261	0.13689948918446	1	0.135542515245656	1	0.938959843516281	0.621981461306268	0.320022850929014	0.487766677384582	0.466905762942628	0.846624291443185	998	0.981934035697477
ENSG00000187189	39.5002157427444	29.7914327315002	61.0986334764985	65.1787716007715	0.644188651323647	0.108297516646475	0.645345542216532	0.223795028227795	1	0.329651363479462	1	0.930963065239903	0.7542093675013	0.320023747479228	1.06677953158875	0.466916743136241	0.84648193623329	999	0.981915933528837
ENSG00000166197	24.6637704670202	12.297212881173	29.1522177908541	17.6726945926099	0.620955239455534	0.073278845886807	0.619426551602631	0.135476694335536	1	0.0839374065124842	1	0.942469221033253	0.498594199034432	0.320021395884557	0.606221273434445	0.466906472859397	0.846413941577169	1000	0.981897831360197
ENSG00000142871	184.144382636737	492.209365165362	429.843791877166	641.470569186108	0.720129332626567	0.364474136452359	0.702771216837101	0.550007867719598	0.999942469221033	0.746289264756645	0.999942469221033	0.892590035669083	2.67295346248138	0.320038156975832	1.49233414860954	0.466947358796366	0.846227117981406	1001	0.981879729191557
ENSG00000135926	52.6989649032688	38.1970874562611	57.6709093828338	34.7338732311557	0.658410241260102	0.110379681245545	0.648257455491064	0.220275135786667	1	0.539696237487056	1	0.923081348521459	0.724816654869284	0.320023171088832	0.602277189710737	0.466915642281617	0.846002857118814	1002	0.981861627022917
ENSG00000124222	23.8168100667834	9.84540703502443	25.6502937150315	9.0969859805413	0.619231432876557	0.06117936647974	0.616405467352638	0.0906633557678101	1	0.0200782418593948	1	0.942584282591186	0.413380591582897	0.320020125241795	0.354654261725288	0.466898633699185	0.845950048065299	1003	0.981843524854277
ENSG00000143537	36.0470726377341	34.4419120522464	44.7199401365333	29.9051923937783	0.639675836843091	0.136842709194363	0.635980931027876	0.198608274300701	1	0.316131630422276	1	0.932228742377172	0.955470431632017	0.320026854027061	0.668721655316969	0.466914492480718	0.845865064260313	1004	0.981825422685638
ENSG00000157916	24.1772611123592	9.55446403799028	26.7165335983526	10.922313789747	0.619972428967228	0.0583228998880128	0.617598021595279	0.104358472616599	1	0.0510873317224715	1	0.942008974801519	0.395183887603634	0.32001977313648	0.408822265416219	0.466901026491096	0.845822833610179	1005	0.981807320516998
ENSG00000165672	35.4693760141771	24.4750110277371	44.0433013996924	33.3325722070007	0.638878847810404	0.105323522761746	0.635418114659427	0.184586132153054	1	0.237947301806466	1	0.932401334714072	0.690032184889705	0.32002376713655	0.756813661730488	0.466912274360112	0.845725587354592	1006	0.981789218348358
ENSG00000172046	25.9402847012505	9.99008927468555	27.5087060838377	12.2535800122166	0.623444564079934	0.059207665181007	0.618702342053344	0.1092713351233	1	0.0453917846047636	1	0.940110459095616	0.385118721314726	0.320019728909678	0.445443706980314	0.466901785950654	0.845721858352796	1007	0.981771116179718
ENSG00000198618	32.4130644485972	23.0660904907674	37.4101048539579	22.2286722432577	0.634433733405994	0.105877922779877	0.630042402032289	0.164700101592545	1	0.201530318720515	1	0.934357381198941	0.711629427305373	0.320024096482967	0.594188985303148	0.466909867572544	0.845559803488677	1008	0.981753014011078
ENSG00000106244	20.5816132708694	8.91556064181853	23.417246415829	10.645487116085	0.612029440901895	0.0635623176717775	0.610836956064438	0.105391651890467	1	0.0443562305833621	1	0.94551835231849	0.433180845664677	0.320020738178648	0.45460029446029	0.466902135389935	0.845535250055772	1009	0.981734911842439
ENSG00000172037	106.041329333443	119.656056026034	114.580129433219	83.5940060017503	0.692904040870289	0.198136589502287	0.669611140387692	0.384029497923686	1	0.732079162351858	1	0.904613968473133	1.12839075837855	0.320028390777203	0.729568088422101	0.466934832455875	0.845242499732106	1010	0.981716809673799
ENSG00000101608	71.9584295017343	87.8799342096263	133.877645472947	222.639020554738	0.673776460380146	0.170630234375152	0.668992083993599	0.331053291612427	1	0.688758485789898	1	0.913761362328846	1.22125975814284	0.320027470942665	1.66300370587058	0.466927612524574	0.844983924855073	1011	0.981698707505159
ENSG00000125835	32.4867685785293	21.1519182484491	37.2423070309996	21.1335061734256	0.634545779687826	0.0963042600587781	0.630436670202851	0.156271311143265	1	0.188068116442297	1	0.932976642503739	0.651093327343998	0.320023108944106	0.56745964088193	0.466908361056998	0.844736575644618	1012	0.981680605336519
ENSG00000011304	50.936854676234	31.8723303959556	50.2455524939307	24.8942604503043	0.656732542089475	0.102176158879879	0.644258165280035	0.183377292213626	1	0.517316764468991	1	0.921758140605224	0.625722388996008	0.32002251295531	0.495452019426225	0.466910570911354	0.844658977219568	1013	0.981662503167879
ENSG00000140400	30.1109988291811	15.8719089397575	31.0948712306678	11.9817334454934	0.630799474023865	0.0811028326744586	0.624571097340077	0.119918798378186	1	0.0657001495800253	1	0.934645035093775	0.527113332566562	0.320021737388413	0.385328286346985	0.466902917682487	0.844609708844035	1014	0.98164440099924
ENSG00000118523	199.979281985432	432.381565592456	413.414597714381	762.163766466414	0.724198817945303	0.338594761241376	0.702185965254281	0.540829582554664	0.999942469221033	0.754458635369923	0.999942469221033	0.887757450235876	2.16213180335328	0.320036027872983	1.84358213444842	0.46694641597973	0.844488447214409	1015	0.9816262988306
ENSG00000204439	27.5665391693944	18.309884866345	30.5931810830128	16.4670473505716	0.626444155588053	0.100586081634183	0.621825029218767	0.142008603619316	1	0.087389253250489	1	0.936370958462778	0.664206876091051	0.320024057546647	0.538258748114138	0.46690726598134	0.844328157413096	1016	0.98160819666196
ENSG00000131174	32.193263521857	26.2431248954998	46.9754804125294	50.5605541694756	0.634098069074531	0.117179620451997	0.632956950819144	0.226154200036166	1	0.236393970774364	1	0.932458865493039	0.815174419259561	0.320025278204719	1.0763179796239	0.466919717181553	0.844274851423981	1017	0.98159009449332
ENSG00000104915	24.652207935212	10.840283536478	31.4459674774147	34.8779945089868	0.620932107393962	0.0656364931127799	0.619246081651869	0.153953989350434	1	0.0558623863767116	1	0.938729720400414	0.439728707666555	0.320020547013105	1.10914044969477	0.466909877984455	0.84408228297555	1018	0.98157199232468
ENSG00000204287	94.2729230313282	164.652592363147	201.731400566649	327.673315425215	0.687101003389944	0.236421172702019	0.677132657963375	0.465348745917212	1	0.715165113335635	1	0.905476930157634	1.74655231925323	0.320031784647563	1.6243049644468	0.466943864699361	0.843974136748329	1019	0.981553890156041
ENSG00000179526	20.5659350065585	7.59103554139348	24.2681714040503	18.2586694982745	0.611991848238968	0.0548786501700526	0.611069773125812	0.114442514118465	1	0.0454493153837303	1	0.942929467264987	0.369107241609618	0.320019716283465	0.752371045773445	0.466903845332284	0.843914452601146	1020	0.981535787987401
ENSG00000185825	25.870815442131	12.6122503536609	29.7389823338229	17.3116407657934	0.623312276371454	0.0725678748539287	0.620938294809613	0.128455237308582	1	0.0750201357726384	1	0.937233920147279	0.487508806279127	0.320021198277561	0.582119474414713	0.466904961748009	0.843892026477725	1021	0.981517685818761
ENSG00000114745	21.0962800956069	6.4703719054939	21.5430611070785	4.90814673733402	0.613247845534924	0.0463478026642266	0.609114629618021	0.0646643333184558	1	0.000287653894833736	1	0.942239097917386	0.30670676897399	0.320018664889071	0.227829588048717	0.466894437168018	0.843876005470465	1022	0.981499583650121
ENSG00000279088	36.7010133601795	27.9806816762763	40.2372163225421	21.143080626507	0.640562741951815	0.116256456112024	0.634265118550281	0.160576976079375	1	0.280232424347026	1	0.928489241744333	0.762395343193309	0.320024749215235	0.525460818587046	0.466908473366664	0.843816667069805	1023	0.981481481481481
ENSG00000125651	21.2668435141725	8.1951627183881	22.820349238207	7.4603779548199	0.613645082190711	0.0570713919101934	0.610984952304897	0.0848858080645232	1	0.00368196985387182	1	0.941663790127718	0.38534927446693	0.320019901042229	0.326917781886061	0.466898163398526	0.843641445010202	1024	0.981463379312842
ENSG00000198816	47.6343949165946	38.5601205546907	54.1006046955095	32.5453777273996	0.65342581073289	0.119882498414102	0.645678205265417	0.209722396897809	1	0.465193878725118	1	0.921585548268324	0.809501634736991	0.320024307444843	0.601571422548276	0.466914472646403	0.843523277645476	1025	0.981445277144202
ENSG00000243056	35.0210012241167	23.9214306320568	40.2481036399989	26.4388417726271	0.638251271829568	0.10281059485594	0.633155573243319	0.167578028587149	1	0.230755954435623	1	0.929122080312967	0.683059586988155	0.320023552858264	0.656896583479078	0.466909827706941	0.843491970315899	1026	0.981427174975562
ENSG00000068323	28.516436495457	15.5617730488906	33.9295152470164	25.1608353942223	0.628115385575291	0.0814193932657612	0.625131243506229	0.15370639283502	1	0.0988954090438384	1	0.934069727304108	0.545712401736095	0.320021908960988	0.741561888257004	0.466908796283897	0.843417696898255	1027	0.981409072806922
ENSG00000104872	22.0883414029113	7.34934349651838	22.7291534753469	6.42836532131374	0.615514758580318	0.0503268866849547	0.611056280978042	0.0827772297517319	1	0.00281900816937061	1	0.94005292831665	0.33272500467372	0.320019042736397	0.282824669571889	0.466897749079593	0.843221448767971	1028	0.981390970638282
ENSG00000126768	21.7787031478313	9.67090107676835	25.4923979613329	14.2139234779778	0.614818336553681	0.0659557704370447	0.613637946209928	0.123651315931886	1	0.0654124956851916	1	0.940167989874583	0.444053119743789	0.320020877637378	0.557574987631122	0.466905202880126	0.843075936591314	1029	0.981372868469643
ENSG00000182636	78.288511760128	84.6612223531482	87.2476202360856	64.3003156165165	0.677935661622622	0.176659315158661	0.65900335675893	0.358584599049011	0.999309630652399	0.662581981360028	0.999309630652399	0.908238407548038	1.08140032872953	0.320027688795187	0.736986469573893	0.466933990851268	0.842843230052537	1030	0.981354766301003
ENSG00000213246	20.6117142332998	7.09069114488381	23.8474778623794	18.0909578194836	0.612101535472987	0.0519481200834833	0.609876648316286	0.116135319966519	1	0.0368196985387182	1	0.941088482338051	0.344012684467954	0.320019366280534	0.75861094929552	0.466904357827455	0.842804172427167	1031	0.981336664132363
ENSG00000106628	24.9699598593526	13.7643968396626	28.7493672108797	13.8263036302093	0.621563889673486	0.0792499114059978	0.619681883724607	0.130627549987083	1	0.0787596364054769	1	0.936313427683811	0.551238244562379	0.320022026156797	0.480925494074075	0.466905548148629	0.842776068323534	1032	0.981318561963723
ENSG00000278730	29.1500083006838	13.5163832872839	31.5484300566364	16.0669330347694	0.629199410515034	0.0706810768979261	0.623855299755746	0.145922750419866	1	0.0717408813715338	1	0.932401334714072	0.463683685708139	0.320020717440876	0.509278369983093	0.466907632450205	0.842717831481263	1033	0.981300459795083
ENSG00000268205	33.1586014307425	22.848620309023	37.8633019850323	26.8438233686488	0.63555554710541	0.100484105528487	0.631593223961799	0.150447480108902	1	0.211137958807962	1	0.927856403175699	0.689070688241975	0.320023476848957	0.7089667821169	0.466907187225607	0.841867237038191	1034	0.981282357626444
ENSG00000173786	26.5518156720517	22.322540193196	68.27129105481	139.943370438763	0.624594022350734	0.112746298347654	0.634870652566139	0.273907292155529	1	0.198653779772178	1	0.933206765619606	0.840716147961687	0.320025503169833	2.04981286096396	0.46692723823237	0.841785541570571	1035	0.981264255457804
ENSG00000204351	23.4654813442321	8.83326177006037	25.1611424145274	10.344766205504	0.618498317697656	0.0567549429332152	0.614747313998736	0.103353981518412	1	0.0308364975261765	1	0.936198366125877	0.376436419116185	0.320019657813111	0.411140560912336	0.466901211510112	0.841752388487741	1036	0.981246153289164
ENSG00000145191	22.6708611916044	7.92919972252858	23.6271709068248	7.36136082162925	0.616798867659137	0.0527949032580643	0.61277660373112	0.0841652174284326	1	0.0120239328040502	1	0.936946266252445	0.349752912141907	0.320019276280763	0.311563362818986	0.466897821665749	0.841689205685727	1037	0.981228051120524
ENSG00000245910	29.9066401790421	16.9136089696564	34.160104899076	19.8019765761223	0.630463531605631	0.0848095576642865	0.626822958953517	0.14481623441409	1	0.128811414106547	1	0.929639857323668	0.565546944370871	0.320022143263335	0.579681374943844	0.46690696111833	0.841393595505894	1038	0.981209948951884
ENSG00000172466	22.8974705481872	7.78002502475768	23.8252280996223	7.17665509138277	0.617289512617196	0.0513342820646004	0.613259378504255	0.0834123370579596	1	0.00793924749741112	1	0.936140835346911	0.339776614555953	0.320019090828398	0.301220834544562	0.466897624887816	0.841341061195968	1039	0.981191846783245
ENSG00000214194	40.89052770188	30.0387782945367	49.3503544911995	37.2295879990493	0.645895120940755	0.111719712806754	0.639981785474396	0.205216025053677	1	0.343286158094581	1	0.921528017489357	0.734614591270137	0.320023978334296	0.754393527318803	0.466914811070075	0.841146816036423	1040	0.981173744614605
ENSG00000148926	92.0359128896924	222.457149780113	249.562051625875	451.910386847562	0.685916315683652	0.299531815151565	0.681717419937308	0.448851412497033	1	0.671326659762973	1	0.900874467840295	2.41706897661497	0.32003685805262	1.81081371908672	0.466940394000347	0.840743108972531	1041	0.981155642445965
ENSG00000137955	26.3380467822426	14.0945152322771	28.655115801659	13.078261033189	0.62419525141405	0.0800946538829111	0.619446196036968	0.137658869095342	1	0.0630537337475549	1	0.931595903808537	0.535138970205633	0.320021975041912	0.456402309581029	0.466906867893412	0.840661263329947	1042	0.981137540277325
ENSG00000148730	26.8826440552542	17.0043905381219	30.7677219380726	16.7301842539922	0.625204874033104	0.0936467505509666	0.621927540150316	0.143374449592675	1	0.104821079277413	1	0.93067541134507	0.632541594612916	0.320023388507847	0.543757652505624	0.466907494622827	0.840402407822244	1043	0.981119438108685
ENSG00000171148	22.7797390948442	8.99895969723977	25.1996371845743	14.4193148575944	0.617035214607493	0.0596774058490324	0.613988522560809	0.107231879932367	1	0.0262340352088367	1	0.934702565872742	0.395042263643684	0.320020051930022	0.572203272292389	0.466902045074026	0.840367590062141	1044	0.981101335940046
ENSG00000186395	23.7387374078042	12.916233178007	1444.81245090968	5561.01980325348	0.619069458114013	0.0789336700030286	0.640081681503744	0.542411434243016	1	0.113565757680359	1	0.933551950293407	0.54409941675166	0.320022130740018	3.8489561740364	0.466969289589666	0.840283954901447	1045	0.981083233771406
ENSG00000101940	24.5028107286323	11.0074142594814	26.2185973591413	9.92336153636681	0.620632242926606	0.0671106431480487	0.616753724304694	0.107461059629944	1	0.0261189736509032	1	0.932458865493039	0.449230677304252	0.320020725169001	0.378485599379593	0.466901711665985	0.84009062225286	1046	0.981065131602766
ENSG00000223496	26.2081606400264	12.3171282875183	28.3504451565962	12.0446455203089	0.623951374123393	0.0706044464973133	0.619736111285874	0.122284033326869	1	0.0627085490737545	1	0.930560349787136	0.469973015531162	0.320020952433798	0.424848550129609	0.466904019955961	0.839942003698591	1047	0.981047029434126
ENSG00000100138	20.6512859385382	11.594896943816	24.0658702760881	10.2434402046635	0.612196153322899	0.0786767338562498	0.612179660916473	0.108202872289168	1	0.0260039120929697	1	0.93596824301001	0.561461256133126	0.320022509332129	0.425641794256717	0.466902483994007	0.839649511077865	1048	0.981028927265486
ENSG00000116741	60.2611256906832	139.442828655503	173.185952970844	341.965857358593	0.665025090981757	0.274187331956534	0.667435425520064	0.397202319442466	1	0.557645840524681	1	0.909504084685307	2.31397649906599	0.320037093402798	1.97455885706945	0.466937248144433	0.839614087417622	1049	0.981010825096847
ENSG00000185608	24.7625100135956	12.9554363163031	30.0290930349073	18.883025679412	0.621152337729813	0.0762558916205961	0.620153268943564	0.144410735665577	1	0.0984926935910712	1	0.931308249913704	0.523187524576067	0.320021716416795	0.628824375663343	0.466907979219584	0.83953667536819	1050	0.980992722928207
ENSG00000185627	19.8911698155723	8.19365275427115	22.6406297582622	10.788564551917	0.61034616139445	0.0614118832820573	0.609005906370675	0.107165237829305	1	0.0337705672534806	1	0.936255896904844	0.411924126647218	0.320020567310327	0.476513448040462	0.466902744601254	0.839253898816767	1051	0.980974620759567
ENSG00000143420	22.5078879421435	10.5292859251182	25.0091812772221	10.0468230948813	0.616442963396613	0.068214343919521	0.614101765697897	0.112114082098862	1	0.0297434127258083	1	0.93314923484064	0.467804262762625	0.320021055489492	0.401725389708448	0.466902951131204	0.839217527967655	1052	0.980956518590927
ENSG00000213741	29.6674329959378	20.559758941714	33.6535340271011	17.62385933902	0.630067373721142	0.101568618752415	0.626158868024686	0.148940840352629	1	0.156426188010586	1	0.926015418248763	0.6930076809992	0.320023926631898	0.523685248771424	0.466907788236238	0.839016699610161	1053	0.980938416422287
ENSG00000140264	25.153179574009	13.7502949158801	28.780929572207	19.1621406645432	0.621924538824978	0.0811250306577114	0.618679530791919	0.13713791999925	1	0.0629962029685882	1	0.929697388102635	0.546662296725636	0.320022213522938	0.66579297296386	0.46690689858213	0.83877512454508	1054	0.980920314253648
ENSG00000106636	23.1674641245244	11.1909372936171	24.9950746957117	9.49317137265322	0.617867791052207	0.0719307380742373	0.61447905196255	0.104345806337701	1	0.0222644114601312	1	0.931423311471637	0.483045413752068	0.320021405266828	0.379801680459948	0.466901433865797	0.838587351620079	1055	0.980902212085008
ENSG00000224877	27.8241623188657	22.6182989830063	35.025365944411	22.5045557700967	0.626903036996685	0.114083455179975	0.62616343688201	0.1665150622938	1	0.191059716948568	1	0.926303072143597	0.812901345377444	0.320025473993453	0.64252164576421	0.466910865133174	0.838211458915702	1056	0.980884109916368
ENSG00000213928	29.5461824368114	15.6008291752648	35.7386046067949	29.2914697035326	0.629865345596244	0.0799940115408297	0.626589801132267	0.163307815065578	1	0.119664020250834	1	0.924749741111495	0.52801505604419	0.320021668136618	0.81960306021471	0.466910227837378	0.838167771859089	1057	0.980866007747728
ENSG00000135047	42.255353938242	37.4479065522022	58.2131607349562	63.3336021868616	0.647514784055456	0.133440771863985	0.642111759609843	0.264267477727341	1	0.400586813945461	1	0.915774939592682	0.886228680203078	0.320025952500196	1.0879602032815	0.466923850492802	0.838073138600141	1058	0.980847905579088
ENSG00000188612	21.2606045252309	7.9912541320178	22.3009609109818	6.72858802457688	0.613630607914282	0.0565061310483917	0.610051496373571	0.0816610090883134	1	0.00356690829593833	1	0.932458865493039	0.37587144441421	0.320019835762331	0.30171740363275	0.466897646680327	0.837914548434389	1059	0.980829803410449
ENSG00000204673	22.7242175423671	10.6749833674657	25.8431414230373	12.7392295903905	0.616914832567809	0.0693472659065375	0.615065036775481	0.115400059320638	1	0.0491888160165689	1	0.930560349787136	0.469762417454562	0.320021160875092	0.492944312839397	0.466903429654658	0.837754738470303	1060	0.980811701241809
ENSG00000176046	73.0575232367295	76.6843441956585	82.0303159474082	67.3914097043202	0.674524244821084	0.176628712299432	0.655147958858735	0.358143578658134	1	0.64538027844897	1	0.901564837187895	1.04964336044047	0.320027918996028	0.82154272997713	0.466934976072881	0.83763401931316	1061	0.980793599073169
ENSG00000175482	33.0058060992839	26.4131603234735	40.1605722674422	29.2154485364188	0.635327704208714	0.118444530412011	0.630939467421447	0.190631571932285	1	0.235703601426763	1	0.920607525025889	0.800257998366131	0.320025321389057	0.72746594201556	0.466914129378533	0.837289438253166	1062	0.980775496904529
ENSG00000057757	21.0691040576754	12.0822595196328	25.8095366558422	13.8065615541653	0.613184256908665	0.0801272951050624	0.614273332647994	0.123682156564819	1	0.0662754573696928	1	0.931078126797837	0.573458628642125	0.320022618116566	0.534940310563076	0.466905107957045	0.836916579591	1063	0.980757394735889
ENSG00000102007	102.182748379464	149.162284999402	163.742112563085	224.939479609703	0.691075538910544	0.206405924366048	0.679072482011176	0.374366985175418	1	0.753538142906455	1	0.892072258658382	1.45975996305635	0.320029149233239	1.37374238116685	0.466931213823198	0.83687710813951	1064	0.98073929256725
ENSG00000158526	23.7862012795385	11.5067769752655	29.5784228692865	19.2791403656585	0.61916799315694	0.0705888706851509	0.619212256505425	0.144161975760903	1	0.112472672879991	1	0.927971464733633	0.483758496787123	0.320021186468852	0.651797442035948	0.466908094704141	0.836845660744372	1065	0.98072119039861
ENSG00000130303	55.8529847677523	88.2807347648241	97.5445633480597	121.978990032215	0.661277706135467	0.21493026951946	0.656199946205878	0.347579228720266	1	0.541652283971925	1	0.906800138073869	1.58059117398851	0.320032292578121	1.25049501320712	0.466933118111373	0.836769802668556	1066	0.98070308822997
ENSG00000140564	32.5619973378596	26.3953239804506	45.4669495276868	50.9314082147126	0.63465988191345	0.11732134492459	0.632583290653382	0.211622968173381	1	0.239328040501668	1	0.919629501783454	0.810617472465699	0.320025253369042	1.12018529379672	0.466917351183106	0.836473870246472	1067	0.98068498606133
ENSG00000183283	25.1649254713156	12.0974249535598	29.4209683023083	22.9665687127997	0.621947569737991	0.0730869497402386	0.618231789696946	0.14934442441702	1	0.0525256011966402	1	0.92590035669083	0.480725642019051	0.320021323850006	0.780619063139326	0.466909217080086	0.83642206256377	1068	0.98066688389269
ENSG00000171314	32.1879019017568	27.1264366989454	41.764580239435	34.5848007560297	0.634089852587185	0.123001523759271	0.631339583272347	0.198323875792106	1	0.237487055574733	1	0.919687032562421	0.842752559074526	0.3200258766026	0.828089269849144	0.466915357951827	0.836332256808848	1069	0.980648781724051
ENSG00000134287	28.8459489840096	18.0481408961162	36.2622129863743	27.6771553279315	0.628682144951783	0.0927211604262656	0.625430329009899	0.195376352817028	1	0.151133356345645	1	0.922218386836958	0.625673327860384	0.320023077716755	0.763250586452938	0.466916075174025	0.836225889153331	1070	0.980630679555411
ENSG00000115738	49.7706340506591	50.8810613871126	81.1237650274912	133.986948761979	0.655589959981528	0.151162500444288	0.651174322651778	0.277235677763173	1	0.496835807156829	1	0.908756184558739	1.02231089391634	0.320027036971046	1.65163622172335	0.466923782938947	0.836219501881629	1071	0.980612577386771
ENSG00000088832	27.1146032989079	18.7488885663296	33.9313501998736	24.3494576305146	0.625628704313947	0.0994686839728005	0.623944275899872	0.170914978190452	1	0.142273616384766	1	0.92359912553216	0.691468296977989	0.320023990997945	0.717609452234684	0.466912053646436	0.836134853000629	1072	0.980594475218131
ENSG00000189241	26.344569514125	17.7337080442484	35.468148403371	27.6935779545909	0.624207466930496	0.0978019910264452	0.625077600893462	0.173642865022791	1	0.16200667357036	1	0.924231964100794	0.673144726648134	0.3200239040035	0.780801344339668	0.466912319627228	0.836086526537759	1073	0.980576373049491
ENSG00000108679	79.5094739779862	99.4093964255335	97.4956237766735	81.3410201843924	0.678699072581835	0.201892287424609	0.665375137820521	0.294874051427726	1	0.657634334368887	1	0.896904844091589	1.25028366371858	0.320029693315111	0.834304320886388	0.466923308790203	0.836034174634371	1074	0.980558270880852
ENSG00000110108	51.1376875648523	36.8346261939454	49.9489958786034	24.6607864299443	0.656926660623303	0.120366764829477	0.643614472043264	0.188545754581093	1	0.517834541479692	1	0.907663099758371	0.720302930147792	0.320024151810406	0.493719363045457	0.466911494762661	0.83595635436243	1075	0.980540168712212
ENSG00000166337	24.7338079241731	14.5890761794952	29.2240399838486	19.5896072158173	0.621095125390112	0.0877246483713141	0.618498794956117	0.146710526023892	1	0.0739270509722702	1	0.925267518122195	0.589843513955521	0.320022993842049	0.670325089434724	0.466908685628843	0.835763158070739	1076	0.980522066543572
ENSG00000166902	23.0675599379679	11.4537665169946	25.894668429252	12.2330690229457	0.617654603262243	0.0745103696870066	0.615187231463152	0.116671957715199	1	0.0507996778276378	1	0.926878379933264	0.496531343054726	0.320021709510131	0.472416515251712	0.466903650235606	0.835695547143925	1077	0.980503964374932
ENSG00000141959	24.393975389005	11.2206430409017	25.5864760575715	9.57995215935132	0.620412639357306	0.0691650724751985	0.615034149456416	0.122919735568713	1	0.0199631803014613	1	0.925382579680129	0.459975992513264	0.320020964860517	0.374414676636037	0.466904845310933	0.835623178711166	1078	0.980485862206292
ENSG00000182544	26.2269822907386	19.6187606667142	36.5525741325655	30.6972003136157	0.623986788860537	0.105939039370994	0.62532273690324	0.184872446241661	1	0.171096536647106	1	0.923311471637326	0.748037286533038	0.320024806531009	0.83980953577403	0.466914249353179	0.835445409849714	1079	0.980467760037653
ENSG00000130717	22.8117460567285	10.5722099468837	24.7461051846728	8.73624505303068	0.617104478968102	0.068453439146115	0.614438660225585	0.095668741822652	1	0.0139224485099528	1	0.926648256817397	0.463454657113607	0.320021049257911	0.353035153929666	0.466899804688975	0.835381694275316	1080	0.980449657869013
ENSG00000166794	41.557988589073	36.1098266011191	49.4847683831904	35.4464732017623	0.646693853222206	0.131163367474115	0.639945605836593	0.209478754847352	1	0.386376711540674	1	0.911057415717409	0.86890217325421	0.320025791409735	0.716310783295556	0.466915507377791	0.834885275879312	1081	0.980431555700373
ENSG00000110917	29.5234686271679	21.6575351531483	36.9270868225395	24.0484483145701	0.629827407501133	0.10330070486022	0.628895102917908	0.163357245617336	1	0.199919456909447	1	0.91934184788862	0.733570144709174	0.320024124377921	0.651241416094905	0.466909834002745	0.834793295467663	1082	0.980413453531733
ENSG00000105655	41.6941738964115	45.9670249710372	60.7571706959798	66.7017930956052	0.646855246556035	0.157177108915314	0.644222899721464	0.240841250924175	1	0.410194454032908	1	0.910079392474974	1.10248077070052	0.320028266322465	1.09784231773022	0.466919655639372	0.834326666332802	1083	0.980395351363093
ENSG00000064961	39.6237523298719	23.3593105628661	39.322298738084	18.2632725783347	0.644342692537283	0.0950149009868327	0.632791613836958	0.183282847341914	1	0.252732712000921	1	0.911287538833276	0.58952797726973	0.320022451688433	0.464450786562145	0.466912533989314	0.834298552380725	1084	0.980377249194454
ENSG00000279716	39.8155702387195	32.0025593187683	45.0427879045299	27.921390326093	0.644580926352553	0.123124487936788	0.637198587604809	0.195111724872118	1	0.338913818893108	1	0.910654700264642	0.803769960517776	0.320025159433646	0.619885926805275	0.466913686375933	0.83397834580664	1085	0.980359147025814
ENSG00000137133	26.6057207072565	14.4514959352713	30.4148609767451	16.9609132200899	0.62469407156462	0.0809397896694832	0.62172329536311	0.136171538133658	1	0.0932573927050972	1	0.920089748015188	0.543172503924306	0.320022039961734	0.557652169873736	0.466906232472798	0.83366327150072	1086	0.980341044857174
ENSG00000170581	28.9225047231081	16.7587007003923	32.0143541059946	15.9118412502381	0.628812893333175	0.0862724898507957	0.624585627691042	0.13624627389676	1	0.111206995742722	1	0.917961109193418	0.579434625764023	0.320022386739524	0.497022091951518	0.466905802370776	0.833620126836472	1087	0.980322942688534
ENSG00000244274	54.7016751079578	102.916224946518	112.107439668925	163.296128153855	0.660250210718442	0.220003160586601	0.662410719946788	0.327265340302316	1	0.532619951674146	1	0.901737429524796	1.88140901980434	0.320032843589833	1.45660384927263	0.466928590644776	0.833302920520099	1088	0.980304840519894
ENSG00000102977	25.4314211977228	12.3774680912518	27.7445571529477	11.9798229485802	0.622467235557721	0.0732557060307811	0.619014646331622	0.112283896966931	1	0.0499942469221033	1	0.920262340352088	0.486699818898053	0.320021316144813	0.431790022184852	0.466902295821746	0.833078614186634	1089	0.980286738351255
ENSG00000101335	150.683844869766	449.083047482148	634.475448165727	1133.0315576961	0.710236699040991	0.393120039570298	0.704342476817571	0.570219585575907	1	0.705384880911288	1	0.876251294442527	2.98029989791065	0.320041189204092	1.78577683497715	0.466949339751002	0.832993911329989	1090	0.980268636182615
ENSG00000116863	20.0244845158906	8.9633767662484	22.3055090670679	8.28112815651952	0.610675684187299	0.0650085678616185	0.609217355041381	0.0964414873795088	1	0.00880220918191233	1	0.925440110459096	0.44762084932251	0.320020978807945	0.371259321256463	0.46690062278565	0.832632357118239	1091	0.980250534013975
ENSG00000114626	36.6310195069311	27.5942821964624	75.9650791304498	224.748925333674	0.640468572254479	0.11606191581628	0.637820296679235	0.258669388259863	1	0.269991945690945	1	0.910424577148775	0.753303690912595	0.320024736054317	2.95858212623892	0.466923973725112	0.832557155105564	1092	0.980232431845335
ENSG00000143570	36.5375980551866	21.1039428470794	38.3328640815685	18.7860854843787	0.640342601105151	0.0883049939314635	0.632316018561967	0.159940240095658	1	0.21666091358877	1	0.908928776895639	0.577595243540745	0.320021994394305	0.49007779445866	0.466908679481223	0.831588958232803	1093	0.980214329676695
ENSG00000132635	32.4738234158151	19.5858574897154	35.5330804745266	18.6674960403032	0.634526118651394	0.0930605727391213	0.628687112755442	0.152307943214425	1	0.160568404096191	1	0.911805315843976	0.603127547961505	0.32002277784267	0.525355409410276	0.466907963758626	0.831569006381102	1094	0.980196227508056
ENSG00000213563	25.5238287892038	13.3491857218988	28.0022332924786	13.808047170864	0.62264615941593	0.0788562297299832	0.618830765057238	0.121061730048736	1	0.0492463467955356	1	0.917615924519618	0.523008747321847	0.320021923378394	0.493105211525139	0.466903928756194	0.831488846053307	1095	0.980178125339416
ENSG00000177225	26.4935868587688	12.1562677598414	27.9940756435726	10.1072423833672	0.624485719614787	0.0689657070523701	0.6200309657269	0.107591210187419	1	0.0312392129789437	1	0.916120124266483	0.458838126549026	0.32002074868975	0.361049334582611	0.466901305679048	0.831131117222314	1096	0.980160023170776
ENSG00000101856	45.0947830108633	35.3808237091854	52.7215349995567	37.6853512904037	0.650723043810318	0.118268880811849	0.643353688284606	0.209583223080483	1	0.428028995512599	1	0.902945575883097	0.784587957783547	0.32002431553316	0.71479996344417	0.466914878030088	0.83109526574383	1097	0.980141921002136
ENSG00000145050	33.3684888671845	29.0582304565039	42.5505287975255	37.1384548211751	0.635866817856693	0.130134623226891	0.632126901642572	0.198231134810677	1	0.253768266022322	1	0.910021861696007	0.870828480491385	0.320026471833672	0.872808302756859	0.466915184025539	0.830875875393773	1098	0.980123818833496
ENSG00000167397	31.3444915085016	21.0868130040157	35.9925014772542	25.5351041690442	0.632780012336485	0.105467916953664	0.627492686725109	0.164440492194499	1	0.154182487630883	1	0.911172477275342	0.672743821615236	0.320024159638982	0.709456223407572	0.466910265724922	0.830632410427285	1099	0.980105716664857
ENSG00000188643	41.266181326381	50.1061043183993	102.273811649702	246.601338782322	0.646346245697544	0.164065726666133	0.642912993676441	0.410825136126117	0.999884938442067	0.407030261189736	0.999884938442067	0.903981129904499	1.2142171315078	0.320028968096271	2.41118752498399	0.466946982623472	0.830377131362331	1100	0.980087614496217
ENSG00000260563	30.5612905888418	23.2839080636037	41.1588123811308	44.6977689476821	0.631531726136795	0.112363395238314	0.629737885955674	0.190352434601651	1	0.189909101369233	1	0.911057415717409	0.76187581136069	0.320024959190202	1.08598296116468	0.466914317748677	0.830172621160775	1101	0.980069512327577
ENSG00000077454	24.4440483927057	14.714635582879	34.9045967465085	40.8669429150237	0.620513796057101	0.0871069979777621	0.621360442818974	0.181002843987857	1	0.107985272120585	1	0.914969508687148	0.601972117976575	0.320022960895183	1.17081836561001	0.466914373827593	0.829180516182223	1102	0.980051410158937
ENSG00000105722	28.3258125437327	15.8289390547805	32.6088413872734	21.8759217671575	0.627784516228626	0.0827426021016145	0.623318297774438	0.162200267523821	1	0.108215395236452	1	0.911172477275342	0.558816769345696	0.320022067404397	0.670858602651709	0.466910620942675	0.82908028783267	1103	0.980033307990297
ENSG00000041357	22.039756978189	10.8802360762907	24.557408896621	11.1322271163599	0.615406133133466	0.0736518937663174	0.612793053614032	0.1146090788979	1	0.0411345069612243	1	0.917098147508917	0.493664067487585	0.320021735286404	0.453314401499893	0.466903616453322	0.828916567992624	1104	0.980015205821658
ENSG00000179041	28.62006591585	20.2520925401827	36.6610412476104	29.4958173447202	0.628294330541815	0.102992322166206	0.626645946527927	0.178270325456294	1	0.168047405361869	1	0.90979173858014	0.707618654678462	0.320024192393876	0.804554817346951	0.466912830610184	0.828379732566048	1105	0.979997103653018
ENSG00000168056	36.8935231674477	35.498843735595	47.3393540567586	37.2845603362244	0.64082082462472	0.13739151475565	0.636263486436948	0.227174523939345	1	0.340179496030376	1	0.903175698998964	0.9621971741348	0.320026820711401	0.787601797259871	0.466919155037054	0.828159595352407	1106	0.979979001484378
ENSG00000114353	34.3252014398632	27.127386103753	47.298857822835	60.3185850240852	0.637261294320248	0.118254939456677	0.633769571229311	0.204320258230034	1	0.250719134737084	1	0.9046714992521	0.790305226650436	0.320025168417965	1.27526515016531	0.466915878393626	0.827983576722175	1107	0.979960899315738
ENSG00000147162	30.3869107844323	16.4714358208598	31.2641957109103	13.0183798387116	0.631249442627468	0.083564721629427	0.623876277687247	0.138678897022804	1	0.0791048210792774	1	0.907548038200437	0.542056938189927	0.320021971763994	0.416399000284167	0.466906342788583	0.827904134508599	1108	0.979942797147098
ENSG00000187109	27.803897790863	17.1967863345829	30.9336907930034	16.0324476592754	0.626867095859217	0.094014452025015	0.62250836319701	0.140506608700955	1	0.104590956161546	1	0.909734207801174	0.618502717278515	0.320023325151867	0.518284344618252	0.466906885530199	0.827900603131034	1109	0.979924694978459
ENSG00000163660	34.5823450473008	23.5410084285454	40.3804613431856	28.0564317264271	0.637629474458257	0.102565489764842	0.632288887219456	0.178719218977816	1	0.224600161086181	1	0.904096191462432	0.680723311167783	0.320023564862838	0.694802159093255	0.466911855869819	0.82774086717095	1110	0.979906592809819
ENSG00000136710	28.3893896463068	14.0258642859107	29.1843189080088	11.0534030367511	0.627895115035619	0.0757591577656556	0.621473879109226	0.120799340801539	1	0.0428028995512599	1	0.908871246116673	0.494053040965443	0.320021317488323	0.378744594711711	0.466903501853158	0.827684294425856	1111	0.979888490641179
ENSG00000109079	22.9967366966039	10.5616847773378	25.5339140368182	12.0087099493902	0.617502911893227	0.0678509670046546	0.614347483748594	0.122500739528864	1	0.0424577148774594	1	0.913243585318145	0.459268848301313	0.320020960657985	0.470304314962229	0.466904873564461	0.827172297681002	1112	0.979870388472539
ENSG00000114125	21.1540102301335	8.54909200892288	22.8430041791213	8.23047162589359	0.613382655566987	0.060049219245658	0.610523761494376	0.0947831593574107	1	0.014785410194454	1	0.915199631803015	0.404135760355494	0.320020260477713	0.360306007097627	0.466900129652133	0.8271078109518	1113	0.979852286303899
ENSG00000074582	23.8513151997126	11.5285372644708	25.1053237207083	9.34723487139681	0.619302850377437	0.0731364580096569	0.614530938678467	0.110189815066447	1	0.0166839259003567	1	0.912208031296744	0.48335017033399	0.320021465945767	0.372320826267088	0.466902527157504	0.827087851744293	1114	0.979834184135259
ENSG00000136158	39.7970572482053	33.2382200144073	46.235519928994	30.7878831053957	0.644557983762587	0.123997953137479	0.633914048936305	0.275245361041563	0.999942469221033	0.344781958347716	0.999942469221033	0.89955125992406	0.835192909041188	0.320025245462604	0.665892438382396	0.466927717627908	0.827068521290827	1115	0.97981608196662
ENSG00000212747	38.3598794650326	30.2255037896274	41.4418473165022	24.8468616942327	0.642743550603515	0.124777783721029	0.629234175801535	0.282480426706501	0.999712346105166	0.302496835807157	0.999712346105166	0.900356690829594	0.78794574464656	0.320025442702393	0.599559703612407	0.466930259304261	0.827005182967468	1116	0.97979797979798
ENSG00000113108	26.4908084781601	15.7948745642738	29.6217253105174	14.8657018404185	0.624480545752569	0.0884087676838565	0.620979292433499	0.132146806379634	1	0.0761707513519733	1	0.909389023127373	0.596239808131777	0.320022864119935	0.501851316376239	0.466905622819423	0.826944333470126	1117	0.97977987762934
ENSG00000128989	23.7470402300354	15.1638901264508	33.8021443278728	33.7618369404867	0.619086709041767	0.0914625997705167	0.621339590410911	0.174312860043968	1	0.135772638361523	1	0.910884823380509	0.638559162723422	0.320023539818946	0.998807549397011	0.466913171669793	0.826197425358344	1118	0.9797617754607
ENSG00000181924	22.9882353711477	11.7320405021323	26.1379321481112	12.4500644744104	0.61748467213541	0.0749337263076072	0.61555314682309	0.118460680645853	1	0.0543090553446094	1	0.911345069612243	0.510349764247545	0.320021766949542	0.476321707618713	0.466903930892086	0.825986128846954	1119	0.97974367329206
ENSG00000114315	59.0001883261242	99.9733334866879	103.379796201749	133.115036369612	0.663981911069048	0.231901816150916	0.657260925513078	0.36059220152857	1	0.559659417788517	1	0.88787251179381	1.69445787077974	0.320033520261694	1.28763105810185	0.466934757045077	0.825843259944269	1120	0.979725571123421
ENSG00000106624	95.6998740117552	171.031852757964	214.481745901136	383.430679150752	0.687842101606413	0.27230372448789	0.675686441084479	0.451143360999581	1	0.666321481992866	1	0.87584857898976	1.78716904827853	0.320034527969575	1.78770774892653	0.466942369926969	0.825784610812067	1121	0.979707468954781
ENSG00000153443	22.6463897687539	12.579768407645	25.4490347417507	12.4836375162751	0.616745590040247	0.0819474368975502	0.614138360151734	0.120371697950566	1	0.0379127833390864	1	0.909734207801174	0.555486703889632	0.32002260922565	0.490534813715151	0.466904504454496	0.824754711657691	1122	0.979689366786141
ENSG00000129250	34.1418958268949	34.933511725924	57.110771366919	71.3641569062476	0.636997148443056	0.141983178270391	0.637209560951942	0.25989720151181	1	0.300655850880221	1	0.899608790703026	1.02318605572001	0.320027582355118	1.2495743832237	0.466924324236126	0.82475339094551	1123	0.979671264617501
ENSG00000149930	21.2776022642987	7.6872611568655	22.3984491291669	6.45117054287746	0.613670032022571	0.0538171424929828	0.610412528382638	0.0786826242861369	1	0.00299160050627085	1	0.911172477275342	0.361284183310627	0.320019520541948	0.288018626007319	0.466897030014203	0.824693809718605	1124	0.979653162448861
ENSG00000183779	45.48980242991	55.4482064198623	64.8533823895667	66.3489987343255	0.651153288905618	0.174884797945507	0.643005535877961	0.31700380838751	1	0.454263030721436	1	0.891439420089748	1.21891508553584	0.320029577072609	1.02306150102974	0.466932027495756	0.824074343127036	1125	0.979635060280222
ENSG00000104529	23.7191508314586	10.9395037037672	25.6430416027558	10.8679200315345	0.619028738947845	0.0691739590854065	0.615038483117338	0.115872419612188	1	0.0395811759291221	1	0.907375445863537	0.461209753312844	0.320021034248522	0.423815559787829	0.466903522181316	0.823998513294943	1126	0.979616958111582
ENSG00000158850	21.8051583726014	11.3351864424763	24.4868052605325	14.0296241491105	0.6148782238676	0.0775532233968076	0.612236693734647	0.116547092254025	1	0.0325048901162122	1	0.909043838453573	0.519839675033919	0.320022215986562	0.572946286779325	0.466904070408228	0.823745210578322	1127	0.979598855942942
ENSG00000124733	23.1349460399341	11.1227664237311	25.6322364997373	13.0232198201642	0.61779850106317	0.0719974402538348	0.61454016013864	0.118332146846901	1	0.0345759981590151	1	0.906800138073869	0.480777711974419	0.320021416484354	0.508079730783449	0.466904058710268	0.823258342896828	1128	0.979580753774302
ENSG00000172725	33.4857520449764	23.3520411024831	35.1239228634761	17.8351122332777	0.636039872145989	0.11036046410201	0.627547413758658	0.165440556642302	1	0.174951098837878	1	0.89742262110229	0.697372454741879	0.320024450975455	0.507776773756203	0.466910429775043	0.823097735492721	1129	0.979562651605662
ENSG00000129559	21.2195538124131	10.5323084996005	23.2036330827906	9.38480537859638	0.613535266116821	0.0734989065662837	0.610530655933654	0.108610331225209	1	0.015015533310321	1	0.908180876769072	0.496349197193735	0.320021822820408	0.404454136346294	0.466902800966682	0.822791418414701	1130	0.979544549437023
ENSG00000176022	24.1055092871817	12.3180714302953	25.8074995248277	10.7598140850171	0.619825809956514	0.0767218784095214	0.615152138227928	0.122471067820285	1	0.0304337820734093	1	0.9050166839259	0.511006479205379	0.320021840183947	0.416925865857937	0.466904742848201	0.82277965046301	1131	0.979526447268383
ENSG00000196976	26.4367707662864	19.9946945554564	32.3607309951991	20.7936276658829	0.624379814791037	0.109904437618015	0.622421007339877	0.164277299167386	1	0.14520768611207	1	0.902427798872397	0.756321365125075	0.320025210066486	0.642557415312027	0.466911158035139	0.822584715170635	1132	0.979508345099743
ENSG00000151500	24.5846316010076	11.2093489720018	25.8383003621713	8.96211879596012	0.6207966964427	0.0688866961834364	0.616475716455149	0.0992515869473722	1	0.0149580025313543	1	0.90254286043033	0.455949438410231	0.320020915103659	0.346854037236952	0.466900222511127	0.821543823329515	1133	0.979490242931103
ENSG00000161671	23.4589811314749	15.8213597140723	30.6672694262793	31.1950896345853	0.618484650609281	0.0982509935277415	0.618249316054448	0.158129523629405	1	0.0880220918191232	1	0.903520883672765	0.674426550130295	0.320024346584717	1.01721119024225	0.466910829126872	0.821432099798634	1134	0.979472140762463
ENSG00000197903	48.2880495438065	44.5164576936067	84.1695190634615	173.056804012663	0.654098142999441	0.13929827235748	0.647583200982298	0.3065658216433	1	0.479461511908871	1	0.88557128063514	0.921893887083217	0.320026053704271	2.05605076443626	0.466929157510684	0.821342759473603	1135	0.979454038593824
ENSG00000134809	22.8821708379688	14.1688855888625	26.2117625380433	13.0586788115923	0.617256539509368	0.0904538693822036	0.615062836720289	0.128836533622966	1	0.0537912783339086	1	0.903808537567599	0.619210724768815	0.32002354694253	0.498199187965295	0.466905950987648	0.821229434512459	1136	0.979435936425184
ENSG00000158863	25.8186813039947	11.0876585765937	25.9579211441096	8.82326496939758	0.623212765919624	0.0665967670228602	0.61646170094895	0.107261347627115	1	0.0107582556667817	1	0.89989644459786	0.429443256456254	0.320020548486109	0.339906455544487	0.466901713684815	0.820649740121091	1137	0.979417834256544
ENSG00000167004	30.9420014214356	23.4191140411438	37.2534545867695	26.602676882079	0.632142459276371	0.112656267053455	0.628269791611737	0.17551461304624	1	0.189736509032332	1	0.895351513059487	0.756871338804858	0.320024947358516	0.714099596323799	0.466912044529973	0.820598586511826	1138	0.979399732087904
ENSG00000178498	53.5149454735502	68.503212167777	63.8461230481327	46.4330167677624	0.659168217108621	0.200882122870839	0.648398468564376	0.258699876639969	1	0.525313542745369	1	0.881831780002301	1.28007627703993	0.320031238946183	0.727264468866139	0.466921552839035	0.820592369860705	1139	0.979381629919264
ENSG00000069275	27.3016037449521	13.9321977384469	28.3987841404128	11.7818868766874	0.625967755440391	0.077481395644771	0.61908654759517	0.141698002003017	1	0.0497065930272696	1	0.898228052007824	0.510306935394697	0.32002159849895	0.414872933236647	0.466907665672188	0.820468571531514	1140	0.979363527750625
ENSG00000162298	22.7896720945013	9.5248509598931	25.753286390119	13.8248893057643	0.617056720430272	0.0622147236663365	0.61459686319832	0.118185920037609	1	0.0478080773213669	1	0.902312737314463	0.417945941494756	0.320020340300421	0.536820392408971	0.466904022639196	0.820238427681996	1141	0.979345425581985
ENSG00000183864	27.321421851615	19.4330313323919	33.9215508013147	24.5636792357404	0.626003551146067	0.103705503757625	0.623745966928534	0.173054940648762	1	0.146243240133471	1	0.897825336555057	0.711274524361669	0.320024422931284	0.724131964945082	0.466912471822548	0.820228464366345	1142	0.979327323413345
ENSG00000105669	20.2789282311741	9.31061177118095	23.432945432499	14.9265774071294	0.611298564669714	0.0683969611557717	0.609414647438044	0.119590647388236	1	0.0378552525601197	1	0.904326314578299	0.459127408758618	0.320021347715032	0.636991088044263	0.466905103587201	0.819700059501878	1143	0.979309221244705
ENSG00000197063	22.3122404555575	12.2289155424568	25.910767747737	15.3653602749957	0.616012285208344	0.0809882508974402	0.613975661003268	0.130387413714553	1	0.0544241169025429	1	0.901794960303762	0.548081021572661	0.320022543930973	0.593010613370872	0.466906421988502	0.819591210135025	1144	0.979291119076065
ENSG00000159346	19.9524693921579	11.7459402531665	38.3077931399686	103.528411561815	0.610497953044669	0.0841163101137565	0.614407670557445	0.20241392922982	1	0.067368542170061	1	0.904383845357266	0.588696066752677	0.32002326366225	2.70254178264835	0.466919921269302	0.819486371292202	1145	0.979273016907426
ENSG00000170855	22.8232047765853	14.7079702831328	28.6679774551176	20.6821509947022	0.617129252480847	0.0929822095557105	0.61663654877178	0.156540434652038	1	0.111667241974456	1	0.900356690829594	0.644430544575491	0.320023843600359	0.721437395682414	0.466910843586394	0.819043870430389	1146	0.979254914738786
ENSG00000129473	29.5580918500262	19.0808357877305	34.0884469565393	19.6390526358729	0.62988522578719	0.0936342688867953	0.623854325811183	0.204546994461194	1	0.173455298584743	1	0.893970774364285	0.64553679190606	0.320023103034257	0.576120486243083	0.466918043331428	0.819039170904295	1147	0.979236812570146
ENSG00000229413	36.2528620619273	29.5690837025453	41.750129561161	30.4479640941617	0.639956661397513	0.125111038074419	0.632292284128639	0.204476504049241	0.999884938442067	0.28069267057876	0.999884938442067	0.888793004257278	0.81563446361932	0.320025667690391	0.729290289975209	0.466916205878246	0.818950064185382	1148	0.979218710401506
ENSG00000234518	29.6252873217436	20.4672485967598	32.9686749306676	22.2103833629102	0.629997244219736	0.107369916407245	0.623690091262146	0.164227972726434	1	0.125819813600276	1	0.893107812679784	0.690870889266879	0.320024541401714	0.673681408476929	0.466910913552025	0.818537066347225	1149	0.979200608232866
ENSG00000180304	23.2698936805849	13.5282558010542	27.7801355930562	18.7558810365592	0.618085415425462	0.0844031422946957	0.616721616835136	0.134677684970106	1	0.0566102865032793	1	0.898745829018525	0.581363025837177	0.320022806581193	0.675154409298397	0.466906768567328	0.818339978170644	1150	0.979182506064227
ENSG00000174021	26.7720830726701	17.9889308115883	34.753804982195	36.4438207813035	0.625001571367653	0.0984189097065004	0.620878336368422	0.213051477855603	1	0.13318375330802	1	0.89494879760672	0.671928693884568	0.320023918712909	1.04862822358514	0.466920270865416	0.818128915581035	1151	0.979164403895587
ENSG00000130222	46.6976564278747	82.523307397863	119.047419801978	256.261837577971	0.652446044726372	0.223649486336449	0.652044814967548	0.398883947557728	1	0.472155102980094	1	0.8809688183178	1.76718306036025	0.320033988361036	2.15260303838785	0.466942026726202	0.817965554954723	1152	0.979146301726947
ENSG00000174775	26.0012627077574	24.9117860057256	33.6655408256401	21.8974105264832	0.623560387118859	0.128780557770018	0.623371365193299	0.17783997210851	1	0.197157979519043	1	0.895063859164653	0.958099084868416	0.320027336330652	0.650439885694806	0.466913396789519	0.81775141358892	1153	0.979128199558307
ENSG00000213442	35.0731087082723	34.0495378809486	44.8606396698242	36.8960659645394	0.63832461546716	0.142059638005955	0.633331022206732	0.223006401582687	1	0.30491312852376	1	0.887009550109308	0.970816079183699	0.320027481574356	0.822459649173434	0.466919104620642	0.817333485615303	1154	0.979110097389667
ENSG00000104936	31.7578001535117	44.5303508795284	53.5137607551295	53.168211880317	0.63342623871837	0.170868070408536	0.636453653390975	0.257511458696928	1	0.29766425037395	1	0.888102634909677	1.4021862554798	0.320030860019255	0.993542803384839	0.466924117278537	0.816489387708664	1155	0.979091995221028
ENSG00000124762	61.4135672878501	89.1237547209087	91.1777673021384	104.092771485383	0.665959592514629	0.216348595564601	0.654790709455556	0.347275432861938	1	0.577896674720976	1	0.871303647451386	1.45120628318461	0.320031976366363	1.14164641847883	0.466933451282141	0.816158119650821	1156	0.979073893052388
ENSG00000162736	22.3576184145033	9.41639260288635	24.6025822000771	12.2816666786307	0.616112511016677	0.0638956417761461	0.612686029975022	0.114758934754178	1	0.0479231388793004	1	0.895926820849154	0.421171541096612	0.320020576848871	0.499202343020411	0.466903661041786	0.815974933896266	1157	0.979055790883748
ENSG00000158941	18.6376896084678	5.69004799934013	19.4146894652414	4.64523934647833	0.607135210433495	0.0455898485469691	0.603963774631097	0.0644621507589495	1	0.000115061557933494	1	0.900414221608561	0.305297926882253	0.320018802055255	0.239264158965551	0.466894887243258	0.815974708767871	1158	0.979037688715108
ENSG00000160741	22.6858062946608	8.88335953208285	26.1373785047031	18.6334695825844	0.61683137689745	0.0598210164387017	0.613863672397858	0.129013565539788	1	0.0479231388793004	1	0.895351513059487	0.391582270283847	0.320020077337565	0.712905067324619	0.466906180905163	0.815840886425531	1159	0.979019586546468
ENSG00000108946	23.7959651721553	13.5122770167507	27.5340647259955	16.83493180919	0.619188238677592	0.0840606995483442	0.616637483633027	0.135751820175429	1	0.0659878034748591	1	0.894143366701185	0.567838997871875	0.320022700633922	0.611421959551645	0.466906982057916	0.81582159782415	1160	0.979001484377828
ENSG00000116871	31.2845786183063	23.9152020600162	36.2157032921744	23.70472224523	0.632685629308476	0.116520348414362	0.626208913574707	0.194620745283231	1	0.187262685536762	1	0.887297204004142	0.764440600328947	0.320025310002042	0.654542645602913	0.466915777486502	0.815760194277102	1161	0.978983382209189
ENSG00000132589	22.8773502895094	12.9307721880517	45.2574743957546	138.041394877702	0.617246145956512	0.083474169436305	0.617449901959358	0.220441329668363	1	0.0788171671844437	1	0.894200897480152	0.565221584860778	0.320022752747066	3.05013473952605	0.466922496262098	0.815253677161743	1162	0.978965280040549
ENSG00000165802	27.4904090839766	23.0084721888798	54.2266583047551	89.4915191651601	0.626307730725305	0.116436779490686	0.631292989293615	0.255105326975279	1	0.209009319986193	1	0.889655965941779	0.836963615877612	0.32002577167603	1.65032332736079	0.466925014037801	0.815243948898258	1163	0.978947177871909
ENSG00000159176	55.4557501356212	104.518654932325	135.810375407884	203.254751330443	0.66092560388242	0.243934886785372	0.662414540025257	0.37062416411142	1	0.531181682199977	1	0.872166609135888	1.88472168669103	0.320034901286774	1.49660694714967	0.466934825848632	0.815128949408445	1164	0.978929075703269
ENSG00000224870	21.8928342731505	9.01553299499663	23.3624962536185	9.28015543776404	0.615076179737649	0.0620010048083977	0.611255081842397	0.101295266652827	1	0.0173742952479577	1	0.894776205269819	0.411802916082608	0.320020407901324	0.397224480510155	0.466901288357797	0.814937556593199	1165	0.978910973534629
ENSG00000234664	26.4313302497173	19.2469490159756	33.0053688743256	25.3319598263414	0.624369661715288	0.106471236365255	0.622034473980425	0.175193006316702	1	0.130537337475549	1	0.889368312046945	0.72818692188909	0.32002483706773	0.76751027757932	0.466913190727497	0.81446299498548	1166	0.97889287136599
ENSG00000189077	23.1822209495835	18.7547589710907	32.8337299492126	32.8083833795276	0.617899203011283	0.111638455147472	0.619686495566875	0.181984202463989	1	0.14026003912093	1	0.891496950868715	0.809014762299023	0.320025906714788	0.999228032583438	0.46691490494395	0.813774729297282	1167	0.97887476919735
ENSG00000129226	54.3853682189736	117.411510163142	146.872166365813	276.061201159539	0.659964131899907	0.270442266346942	0.660453012281909	0.392361254630394	1	0.527844897019906	1	0.869980439535151	2.15888048583957	0.320037371547505	1.87960188775289	0.466938511482887	0.813470248607995	1168	0.97885666702871
ENSG00000196205	42.7935881405823	49.6742691230947	61.2955945082288	66.7870484323263	0.648139175893362	0.168439277545639	0.642776429474021	0.266380351061948	1	0.420319871131055	1	0.875273271200092	1.16078766192516	0.32002923102694	1.08958970001279	0.466924030311786	0.81308756394491	1169	0.97883856486007
ENSG00000113328	31.0574134827774	24.9997738945014	37.3290442108907	26.0160892439188	0.632326118675852	0.122497564321438	0.627900524381259	0.182601550317641	1	0.197215510298009	1	0.883154987918536	0.80495350678075	0.320025955746151	0.696939602764557	0.466913341619717	0.813073157228441	1170	0.97882046269143
ENSG00000079432	22.0495513928051	10.0716034557515	24.3692343836648	10.8977330386061	0.615428050810937	0.0685096642867223	0.612680569624351	0.1096724197273	1	0.0380278448970199	1	0.890576458405247	0.456771354497395	0.320021141462641	0.447192261645736	0.466902692657976	0.812435849170524	1171	0.978802360522791
ENSG00000171867	36.2092111389569	38.9838354744988	47.9496562716141	38.0934922507685	0.639897228069144	0.15496903931659	0.635781240057839	0.231562721110396	1	0.333275802554367	1	0.87832240248533	1.07662758310016	0.320028637262938	0.794447660583536	0.46691998687498	0.81242141700227	1172	0.978784258354151
ENSG00000131236	28.7795411184002	27.2487553072592	45.8655147952817	71.9982259681781	0.628568445966529	0.136556161591259	0.627996270017101	0.228819302994204	1	0.213956966977333	1	0.883960418824071	0.946809929844148	0.320027735602279	1.56976818617513	0.46692132873737	0.812405300924187	1173	0.978766156185511
ENSG00000234741	35.4623314838699	29.6366711668653	42.2283913656412	32.0640623473898	0.638869049254372	0.129039803025734	0.632512974706393	0.200187870879146	1	0.268726268553676	1	0.87849499482223	0.835722580179074	0.320026136906256	0.759301060505906	0.466915437075919	0.812209896002788	1174	0.978748054016871
ENSG00000278970	23.8111663654742	11.8600697764838	27.8995719019641	20.5485717342636	0.619219741892573	0.0736599618676146	0.616746216542397	0.136029677146545	1	0.0574732481877805	1	0.88804510413071	0.498088568801932	0.320021529181236	0.736519248627505	0.466907015433378	0.812040652473795	1175	0.978729951848231
ENSG00000129757	49.6634722102845	76.0315613376165	86.0528752176932	114.164607827255	0.655483629112803	0.210331669911418	0.648647544908211	0.365235227830196	1	0.497296053388563	1	0.869807847198251	1.53093527201813	0.320032445640845	1.32667975983888	0.46693793715085	0.811971789216068	1176	0.978711849679592
ENSG00000165507	74.5169290239771	197.582573791297	194.313520044677	307.331290122458	0.67549997101375	0.326233228524278	0.67175402085666	0.442107854940679	1	0.601771947992176	1	0.859797491658037	2.65151256740225	0.320040222495227	1.58162586963479	0.466942270988451	0.811968013808736	1177	0.978693747510952
ENSG00000160710	20.0052311324846	6.40406263547955	22.9385579880766	15.4945260367202	0.610628230098007	0.0482263600992538	0.607888725813248	0.125859625296148	1	0.0437809227936946	1	0.892187320216316	0.320119402423729	0.320018984453822	0.675479515529018	0.466906588018108	0.811945992497387	1178	0.978675645342312
ENSG00000165792	28.3014971145573	12.0777565535483	28.2436483343941	10.085418614721	0.62774215141259	0.0659790833471077	0.620092031566493	0.11836072478261	1	0.0228972500287654	1	0.88309745713957	0.426753274028598	0.320020282054268	0.357086255122338	0.466903255147994	0.81161430015907	1179	0.978657543173672
ENSG00000135956	22.2968711482004	11.6232402907853	25.4910108826331	16.8142889909348	0.615978292641086	0.0792426706248561	0.612363798967495	0.140003987109705	1	0.0464848694051318	1	0.888965596594178	0.521294679129159	0.320022345552098	0.659616406283451	0.466908529776799	0.811605085977684	1180	0.978639441005032
ENSG00000162704	27.1082172563297	19.7265124568386	38.3416656102978	52.9648323322767	0.625617084554077	0.107382229514425	0.622738182120024	0.213197822232039	1	0.135715107582557	1	0.883845357266137	0.727694937306604	0.320024846660445	1.38139101390659	0.466919845704153	0.811417283500775	1181	0.978621338836393
ENSG00000174307	47.9700541095016	49.7172751766001	61.884641941922	59.0399392887432	0.653772205591033	0.158021708810462	0.640806835402811	0.337664387917666	0.999884938442067	0.477160280750201	0.999884938442067	0.869577724082384	1.03642316231518	0.320027799991765	0.954032170763005	0.46693597628228	0.811298203189199	1182	0.978603236667753
ENSG00000127528	65.7022732807409	113.042874054353	118.468058820454	180.403192828408	0.669289565168516	0.258022362099921	0.659679781662208	0.376565551660038	1	0.585088022091819	1	0.861063168795306	1.72053215832167	0.320035223933425	1.52280027734582	0.466936432092158	0.810825991085631	1183	0.978585134499113
ENSG00000122203	21.9797166265761	11.1106396760932	23.6013831705839	10.524860899299	0.615271563383351	0.0748662672160565	0.610865813925728	0.122453659857674	1	0.010700724887815	1	0.88804510413071	0.505495128297476	0.320021882871739	0.445942545961326	0.466905421351131	0.81081331212675	1184	0.978567032330473
ENSG00000196419	21.7192270924523	10.9363791216364	23.2270846558561	9.07253387279329	0.61468343313546	0.0764190885843266	0.610711287441647	0.106861348513629	1	0.0167989874582902	1	0.887814981014843	0.503534452450059	0.320022096151132	0.390601489907856	0.466902436923734	0.810487374169645	1185	0.978548930161833
ENSG00000137331	62.6419498661165	120.74830712153	133.64301265003	254.363364860764	0.666936563054855	0.267010933516691	0.660189515695844	0.393838711326192	1	0.567886319180762	1	0.861638476584973	1.92759496439054	0.320036251753908	1.90330463087407	0.466938802299019	0.810451928290354	1186	0.978530827993194
ENSG00000213719	73.8964733353311	75.6250182293348	103.433217412421	157.093707227285	0.67508750425691	0.165064483866486	0.658858490458964	0.350874648327358	1	0.683868369577724	1	0.856978483488667	1.02339143961796	0.320026921952956	1.51879358640564	0.466932900932951	0.81009144870673	1187	0.978512725824554
ENSG00000103496	20.5404656355769	8.39969085585095	22.7176958641685	10.8312299844655	0.611930717747376	0.0609069861139517	0.609097923677157	0.11116267714741	1	0.0292256357151076	1	0.888102634909677	0.40893380923665	0.320020429953835	0.476775023718362	0.466903510956856	0.809811078505521	1188	0.978494623655914
ENSG00000130203	100.522044836901	318.18883253364	429.928348633441	975.576632055676	0.690267212352365	0.387981449833403	0.68518267581203	0.5505283974895	0.999942469221033	0.637038315498792	0.999942469221033	0.848694051317455	3.16536370753209	0.320043245371826	2.26916097800161	0.4669526247156	0.809654577025412	1189	0.978476521487274
ENSG00000091640	19.6835827232034	7.9164939996035	23.5148880152928	15.0493598023353	0.609828631689435	0.0599753544338761	0.609186345853978	0.123671055805987	1	0.0577609020826142	1	0.887469796341043	0.402187656125803	0.320020421230152	0.639992833159485	0.466905936517502	0.808764263959566	1190	0.978458419318634
ENSG00000161956	19.2286527951554	6.90092549982955	20.0972801153003	5.53595906453893	0.608675106408057	0.0537299962744032	0.605203646964709	0.0763421834851147	1	0.000230123115866989	1	0.887930042572777	0.35888762324359	0.320019724922435	0.275458123327063	0.466897146130265	0.808692045738053	1191	0.978440317149995
ENSG00000115758	29.8719853591137	32.6939517489868	42.7289629464589	42.2006386091629	0.630406335435287	0.15350770490924	0.629731604439718	0.217191813475534	1	0.259521343918997	1	0.875791048210793	1.09446865870976	0.320029355614651	0.987635451439389	0.466918920608163	0.807897431205752	1192	0.978422214981355
ENSG00000122034	22.8784868995977	15.3837930477998	28.3085999550282	18.3940752148281	0.617248596782931	0.0970009134655558	0.61605306594367	0.160238880618731	1	0.105396387067081	1	0.881601656886434	0.672413045290611	0.32002429307598	0.64976986654407	0.466911645604586	0.807421400864892	1193	0.978404112812715
ENSG00000122140	20.7955478189393	10.3253114933654	23.6672223162542	11.0192522847461	0.612539561843798	0.0727858508645475	0.610616733257732	0.120713249062978	1	0.0380853756759867	1	0.883902888045104	0.496515484144245	0.32002179610378	0.465591277992022	0.466905126003031	0.807389050554086	1194	0.978386010644075
ENSG00000165629	21.5734560156956	13.0358999561998	28.4981060284828	23.4711003703917	0.614351227092783	0.0873127326617694	0.614864494145494	0.165535898032213	1	0.0992981244966057	1	0.882867334023703	0.604256450460034	0.320023379889897	0.823602114011829	0.466912877762551	0.807307914466801	1195	0.978367908475435
ENSG00000140545	52.8618983137965	85.0005741169511	108.405778158812	180.581512872032	0.658562526088823	0.234985245598549	0.652367778277262	0.374663537385456	1	0.520078241859395	1	0.859855022437004	1.60797430338908	0.320034358645371	1.66579232158164	0.466938258911905	0.806740858031285	1196	0.978349806306796
ENSG00000090621	29.096017865726	20.448984271731	42.2293889611178	45.5347539200842	0.629107957160763	0.104264730698594	0.62879023576128	0.205744370325222	1	0.175353814290646	1	0.874410309515591	0.702810410898844	0.320024273403023	1.07827167383383	0.466917159782819	0.806637067403297	1197	0.978331704138156
ENSG00000170458	49.8089177753649	98.4320567281981	174.366435625099	483.983985829936	0.65562789087658	0.254055180983665	0.656286247226265	0.42414974202503	1	0.498849384420665	1	0.861063168795306	1.97619344335327	0.320036419441446	2.77567172887871	0.466944450981927	0.806579098692789	1198	0.978313601969516
ENSG00000162729	26.9909434793109	25.2950724443766	39.7447067186218	33.7569136889407	0.625403209442827	0.12451839333641	0.627550068488318	0.207395179495553	1	0.218156713841905	1	0.875733517431826	0.937168886436512	0.320026715566637	0.849343635315451	0.466917715851029	0.806307342147512	1199	0.978295499800876
ENSG00000108788	24.3966678077973	17.292144427628	29.6179231447163	19.5594828013926	0.620418083827504	0.104850690547663	0.617917291783801	0.165832632221051	1	0.116499827407663	1	0.877977217811529	0.708791240011119	0.320024946875807	0.660393461952849	0.466912311592109	0.806153181821348	1200	0.978277397632236
ENSG00000108953	22.2724254711626	17.0426891755341	28.5148634763054	16.7424468459738	0.615924178191249	0.105888680404705	0.617157918694782	0.152481349365082	1	0.149349902197676	1	0.879990795075365	0.765192331549172	0.320025409575343	0.587148062619556	0.46690999231691	0.806007955613635	1201	0.978259295463597
ENSG00000067182	49.4562929607528	38.4826081943729	57.306401286417	62.9119683548612	0.655277407853881	0.126761194416473	0.640171135636382	0.285603388222159	1	0.490910136923254	1	0.859912553215971	0.778113479409217	0.32002482959103	1.09781746790254	0.466927761024177	0.805758456755814	1202	0.978241193294957
ENSG00000167460	41.4631583653283	44.3728027295633	53.6305799788127	48.8076771400482	0.646581157997717	0.170568222144629	0.638672509921411	0.252108801812257	1	0.388735473478311	1	0.863594523069842	1.0701742095621	0.320029570312569	0.910071775455909	0.466922699036667	0.805342855110507	1203	0.978223091126317
ENSG00000235173	22.3515890237241	13.1946908932121	24.8334454065942	10.9532084261371	0.616099205691806	0.0861438644365634	0.612939560199015	0.125405500674874	1	0.0302036589575423	1	0.878610056380163	0.590324512463397	0.32002313020313	0.44106680514129	0.466905648255043	0.805204706056709	1204	0.978204988957677
ENSG00000257727	22.4208399136741	10.419744585607	24.2617926591218	9.71532471290127	0.616251809055109	0.0697003287094815	0.612715103780674	0.109342291757315	1	0.0238177424922333	1	0.878379933264296	0.464734801449263	0.320021235548984	0.400437216218998	0.466902624803379	0.805109668939004	1205	0.978186886789037
ENSG00000100926	26.6083493992264	14.2505237018602	27.9305975087136	11.9935391310635	0.624698945306322	0.0829508117467023	0.618664915551198	0.127582707113231	1	0.0581636175353814	1	0.873374755494189	0.535565866489808	0.320022258178739	0.429405032503219	0.46690514879054	0.804623448459515	1206	0.978168784620397
ENSG00000125868	33.5201312255755	38.0194883855238	74.3583549878034	113.131337376539	0.636090493247557	0.15251668427482	0.639288006251458	0.32120783507714	1	0.299217581406052	1	0.867391554481648	1.13422850673435	0.320028726516537	1.52143410643089	0.466933772195565	0.804442753348867	1207	0.978150682451758
ENSG00000108551	75.2202683880702	160.98854309183	173.556164529605	321.088045751613	0.675963404864946	0.293907202395712	0.666221017669052	0.455928489577324	1	0.615521804165228	1	0.847313312622253	2.14022824621245	0.320037496606219	1.85005267097178	0.466945871345909	0.80435188328675	1208	0.978132580283118
ENSG00000104886	21.3715274408336	12.6868578173879	24.618813080501	12.938312957775	0.613887312973337	0.0873538790752994	0.611809531839126	0.129275453058503	1	0.0431480842250604	1	0.877689563916695	0.593633648905585	0.320023415802375	0.525545765162116	0.466906575238093	0.803944842762783	1209	0.978114478114478
ENSG00000068001	32.5094790856987	35.756116049927	50.0180999630097	57.5773089505192	0.634580253333113	0.154183534282142	0.632650357998474	0.255756152175169	1	0.29306178805661	1	0.866873777470947	1.09986739423507	0.320029033312186	1.1511294709935	0.4669247760145	0.803651337197918	1210	0.978096375945838
ENSG00000128228	26.6168076379243	26.7000527059543	38.6571505012492	40.1422463461541	0.624714624075735	0.138548484537525	0.624798210842297	0.214604836241467	1	0.208031296743758	1	0.871476239788287	1.00312753765074	0.320028296972147	1.03841710590792	0.466919605767681	0.803446196234111	1211	0.978078273777198
ENSG00000146109	21.1886753619349	11.1483898269995	23.1369676849826	9.71813789985909	0.613463428078976	0.0790086629323093	0.610049302060968	0.1142217144029	1	0.0231849039235991	1	0.877056725348061	0.526148503224857	0.320022470151546	0.420026428362382	0.466903959653394	0.80341996239965	1212	0.978060171608559
ENSG00000171490	22.7223931246294	14.3813537524828	27.4839976160157	17.7034580851668	0.616910871871155	0.0940937222040399	0.615507719903274	0.146061363504004	1	0.0850880220918191	1	0.875273271200092	0.632915453649755	0.320023985481425	0.644136938610798	0.466909101455393	0.803382357683899	1213	0.978042069439919
ENSG00000128590	25.429424605449	19.4870472692815	32.6861655841693	27.1396312138384	0.622463362438697	0.111278082245711	0.621190856486769	0.174400400323966	1	0.139051892762628	1	0.872224139914854	0.766318844080565	0.320025505025026	0.830309420783905	0.466913217377266	0.803212240546016	1214	0.978023967271279
ENSG00000185885	38.6283702376835	48.1088854764873	70.2751527018514	129.735869641268	0.643087627666979	0.179426408962916	0.63967940849461	0.300526779737598	1	0.381314002991601	1	0.86186859970084	1.24542881774378	0.320030750887401	1.84611295249238	0.466930306877231	0.803183624784457	1215	0.978005865102639
ENSG00000107872	21.8335565838709	11.8318816768619	24.4581951516974	11.2880580238844	0.614942428762902	0.080031583067841	0.612143019345018	0.123363924653641	1	0.0400989529398228	1	0.87584857898976	0.541912703567614	0.320022498725175	0.461524570961689	0.46690538825321	0.803128610742871	1216	0.977987762933999
ENSG00000128185	21.5390342299247	11.9316991692366	24.7484713379623	12.2080530238665	0.614272453574138	0.0802108342058171	0.612591999056482	0.122652886929066	1	0.0403866068346565	1	0.876078702105627	0.553957017843429	0.320022560473733	0.493285134954587	0.466905180180251	0.803063400537058	1217	0.97796966076536
ENSG00000167272	22.2328411948508	10.2841404901584	23.7458621961723	9.21024776995714	0.615836425555687	0.0691513553590942	0.611669856903295	0.111339868058663	1	0.0163387412265562	1	0.875158209642158	0.462565283493331	0.320021194142622	0.38786748166347	0.466903158799558	0.802977720037542	1218	0.97795155859672
ENSG00000177156	22.1701585607234	15.2545116780554	39.9730886925662	84.5329156451322	0.615697146985476	0.0994479767051783	0.618003245620421	0.214701765019348	1	0.103210217466345	1	0.874870555747325	0.688065068920178	0.320024686702643	2.11474565539022	0.466921293300677	0.802754516278227	1219	0.97793345642808
ENSG00000110107	20.9775305439168	11.6363161730602	23.3658680680322	9.85965804919476	0.612969380685652	0.0807078036800587	0.610432521579192	0.116286712760158	1	0.0220918191232309	1	0.87619376366356	0.55470381266753	0.320022699524641	0.421968403676993	0.466904299841776	0.802729847423531	1220	0.97791535425944
ENSG00000185475	25.9859638543956	14.8929387491971	27.0341230009684	12.2721113890509	0.623531356152216	0.088783475783986	0.616324866860745	0.141699897054857	1	0.0380853756759867	1	0.870555747324819	0.573114733501713	0.320022961934456	0.453948936631358	0.466908141541799	0.802507812184393	1221	0.9778972520908
ENSG00000105443	21.055794913673	10.3712919195074	23.9986083394889	12.6416494098216	0.613153085261946	0.0726227638076626	0.611034135435013	0.120844770359751	1	0.0381429064549534	1	0.875733517431826	0.492562354545566	0.320021742128828	0.526765937048948	0.466905083954412	0.802501125861961	1222	0.977879149922161
ENSG00000264112	25.5128053617077	16.2564554750052	29.5543116449973	18.6459752389476	0.622624849401235	0.0955285990796399	0.618777451986163	0.156408376934535	1	0.0857208606604533	1	0.870325624208952	0.637188080437625	0.320023759368769	0.630905414510098	0.466910413702536	0.80208273022519	1223	0.977861047753521
ENSG00000174282	25.496770181204	12.9071621588826	26.1331502336781	10.0327980219361	0.622593834450438	0.0772819486413069	0.615612871490124	0.131503146399603	1	0.0178345414796916	1	0.870268093429985	0.506227340449484	0.3200217529334	0.383910777392873	0.466906360450656	0.802037948264478	1224	0.977842945584881
ENSG00000149541	22.4866733809119	13.0235300990664	24.8696735749936	11.0278564678915	0.616396445272146	0.0843059318768719	0.61271786684152	0.132102381143539	1	0.025716258198136	1	0.873202163157289	0.579166596964121	0.32002290059891	0.443425863014944	0.466906960143562	0.801935249330848	1225	0.977824843416241
ENSG00000168439	21.3074138622117	12.7914133825831	25.8472409127321	19.5230614903719	0.613739100139709	0.0871694804285709	0.612917599491172	0.13753439738609	1	0.0602347255781843	1	0.874352778736624	0.600326884590556	0.320023404302027	0.755324777460293	0.466907959344403	0.801824400225112	1226	0.977806741247601
ENSG00000105220	24.6346269787462	21.1480215162608	30.3378234227831	19.7230394331161	0.620896914041109	0.12289688219035	0.619157375600364	0.165216891964011	1	0.132493383960419	1	0.870498216545852	0.858467292178059	0.320026919166992	0.65011385814529	0.466911953194092	0.801651941322114	1227	0.977788639078962
ENSG00000100441	28.0500826453505	13.0553708086265	27.9594547790133	11.9281831648169	0.627301965536042	0.0728216682808157	0.617911203078169	0.148261834885048	1	0.0372799447704522	1	0.867046369807847	0.4654307430638	0.32002103251268	0.426624312208348	0.466909075401641	0.801498775927185	1228	0.977770536910322
ENSG00000144381	22.1683684723092	14.5210443461384	30.807748778522	36.8976843368643	0.615693163698237	0.0948018959662993	0.616041876733982	0.179599749790213	1	0.102807502013577	1	0.872741916925555	0.655034418264781	0.320024152502454	1.19767544854131	0.466915257662607	0.801430135075372	1229	0.977752434741682
ENSG00000170004	26.9111298285262	16.6370686621285	28.6530183857991	14.777570461465	0.625257118894995	0.0944447542007408	0.616680122907013	0.184748955925085	1	0.0791623518582442	1	0.867909331492349	0.618222600393869	0.320023471644411	0.515742190316291	0.466916073345181	0.801398885379452	1230	0.977734332573042
ENSG00000188529	23.1685897783696	9.9347991219968	23.5280994802848	8.1951332728158	0.617870187863947	0.066643837701762	0.611675223629618	0.105840042131827	1	0.0119088712461167	1	0.87159130134622	0.428804653931593	0.320020805461276	0.348312590215068	0.466902103122354	0.801392567623048	1231	0.977716230404402
ENSG00000166226	20.3614122663334	10.3334949876904	23.7021937543343	12.8063242212464	0.611498809920696	0.0745869830595372	0.609895479931589	0.128831163090884	1	0.0502819008169371	1	0.874467840294558	0.507503843668854	0.320022069011621	0.540301220805968	0.466906818793268	0.801199985832753	1232	0.977698128235763
ENSG00000126458	45.0258626294989	84.8332706221787	74.930652038083	76.7764602739509	0.650647591485722	0.242895012870439	0.646913138042043	0.321947058230804	1	0.471867449085261	1	0.854677252329997	1.88410095149626	0.320035988979301	1.02463355363476	0.466931726177838	0.801061255904986	1233	0.977680026067123
ENSG00000113811	22.8436343528966	14.237363451799	26.7302844044584	14.3768078214057	0.617173389916559	0.0903568477968657	0.615511425315598	0.134475122900696	1	0.0690944655390634	1	0.871131055114486	0.623252991702422	0.320023541437371	0.537847170043867	0.466906933171436	0.800889007401829	1234	0.977661923898483
ENSG00000010322	23.6033174948741	11.46156401016	26.7297489442104	16.0834753051222	0.61878723954404	0.0728918721916939	0.615588126983369	0.12861989347313	1	0.0448740075940628	1	0.870037970314118	0.485591231514347	0.320021465541972	0.6017069347973	0.466905825377011	0.800711755823518	1235	0.977643821729843
ENSG00000183741	34.3224522106593	37.9130519036381	45.0242591890305	35.6002791634537	0.637257343368324	0.153774486284787	0.633190580527524	0.227151691178301	1	0.31164422966287	1	0.860430330226671	1.10461372838226	0.320028749769226	0.790691058657711	0.466919832257939	0.800477865055997	1236	0.977625719561203
ENSG00000167700	28.3379761912733	26.3512986950859	33.4650207191479	20.6066706934306	0.627805695298535	0.136520269969326	0.623433856201539	0.178149616269058	1	0.18588194684156	1	0.865147854101945	0.929893458771444	0.320027798768022	0.615767456604021	0.466913439439669	0.800473000706801	1237	0.977607617392564
ENSG00000185340	29.3832719998709	22.4707148806629	32.8522866773674	19.3719926679471	0.629592594409457	0.114698247796172	0.620906640842629	0.231912610837266	1	0.16217926590726	1	0.86399723852261	0.764745154343659	0.32002534161183	0.589669536802529	0.466923674547976	0.800313892289985	1238	0.977589515223924
ENSG00000112695	22.4573987261934	14.3835233561428	26.2737580353603	14.7287682742445	0.61633218108522	0.0940537059086025	0.614198532072159	0.140573793063123	1	0.0697848348866644	1	0.870383154987919	0.640480383837441	0.320024021383967	0.560588563479267	0.46690830677522	0.80016243498112	1239	0.977571413055284
ENSG00000131871	25.56649286852	15.6576013094086	27.5732709895097	12.9623882820534	0.622728549103626	0.0927284382149012	0.617220563914456	0.139896984577716	1	0.0548268323553101	1	0.86698883902888	0.612426639427258	0.320023444586115	0.470107020925627	0.466907651849154	0.80004068508542	1240	0.977553310886644
ENSG00000161281	49.9241254086197	95.4427997788334	193.640255773129	451.820962726343	0.655741861110934	0.243084167079209	0.654429402784652	0.485731986860623	0.998906915199632	0.499079507536532	0.998906915199632	0.850362443907491	1.91175707130875	0.320035405639281	2.33330079493234	0.466954278769534	0.799962529059797	1241	0.977535208718004
ENSG00000134291	25.647639370662	17.5883858585855	29.4899403161156	16.5495281049815	0.622884874388306	0.100490653768578	0.619096042997552	0.155795164088798	1	0.0980324473593372	1	0.865723161891612	0.685770164044986	0.320024287487304	0.56119232279143	0.466910242166215	0.799302181944559	1242	0.977517106549365
ENSG00000149923	20.8108389272847	12.8901744422238	27.5062993704184	27.936675996309	0.612575821865505	0.0908995815296083	0.612424876573009	0.160579872372555	1	0.057818432861581	1	0.870095501093085	0.61939715584093	0.320023921270082	1.01564647501632	0.466912445810936	0.798816034205374	1243	0.977499004380725
ENSG00000089737	22.1491696923191	12.3865132859606	23.8478872999256	9.45031459703971	0.615650422438577	0.0833521237554955	0.611581753262396	0.116624985322827	1	0.0124841790357841	1	0.868312046945116	0.559231495267108	0.320022837970126	0.396274708874074	0.466904186156231	0.798663344668301	1244	0.977480902212085
ENSG00000172922	23.0305770294966	13.3373861527147	24.8734448407907	9.92938627592532	0.617575450340708	0.0856085624560862	0.613643496397848	0.116189565088242	1	0.0155908410999885	1	0.867218962144747	0.579116456163159	0.320022975076196	0.399196264911477	0.466903789092634	0.798582130180844	1245	0.977462800043445
ENSG00000114850	22.9441804077755	13.4607233532263	29.1274517708228	24.654317401557	0.617390043027311	0.0871306017786526	0.616315807784433	0.16042215465501	1	0.0872741916925555	1	0.867276492923714	0.586672660081795	0.320023159924285	0.846428915084618	0.466911627802565	0.798560206830328	1246	0.977444697874805
ENSG00000087077	41.5003461293461	32.8992184722847	41.0020729971584	21.9242166037888	0.646625382468227	0.136222888053975	0.632463585144095	0.207678374294945	1	0.340754803820044	1	0.85249108272926	0.792745640476014	0.32002628018405	0.534709954916384	0.466916710961557	0.798454957866202	1247	0.977426595706166
ENSG00000071889	19.9132990249309	7.63337239947262	20.8015832773624	6.62259272235033	0.610401012222184	0.0574898629383122	0.606071164688646	0.0983811404402572	1	0.00218616960073639	1	0.870498216545852	0.383330375841585	0.320020097207569	0.318369646869979	0.466901437436986	0.79839157259172	1248	0.977408493537526
ENSG00000125503	23.9794860009566	16.2096913372951	29.7542443193536	19.9048630025544	0.619567232144752	0.097996856471582	0.618277897244491	0.162301600323495	1	0.118801058566333	1	0.865895754228512	0.67598160096711	0.320024241399165	0.668975585093497	0.466911590622603	0.798378253670742	1249	0.977390391368886
ENSG00000010244	21.0592212805915	7.05485831526352	21.5700257790316	6.49382542896955	0.613161112123319	0.0507622768963878	0.608226318019494	0.0877072769411209	1	0.000575307789667472	1	0.868887354734783	0.335000911062433	0.320019184423113	0.301057842744085	0.466899041654062	0.798248367701359	1250	0.977372289200246
ENSG00000187838	31.7203835710771	23.3103681663787	33.0579380824566	17.0835041559168	0.633368083498	0.117669284691408	0.624099122842249	0.17247724109426	1	0.140547693015763	1	0.858646876078702	0.734870311834228	0.320025380202231	0.516774643152434	0.466912301134294	0.798161277535218	1251	0.977354187031606
ENSG00000062485	21.619136279321	13.0155961537074	29.088596398203	26.3010360204452	0.614455571336685	0.0893377447235191	0.614573889284539	0.173749582025598	1	0.092164307904729	1	0.867621677597515	0.602040524910194	0.320023607780717	0.904169993642937	0.466914484086225	0.797862523012288	1252	0.977336084862967
ENSG00000169710	37.190702942382	58.8765480484316	99.9530766608292	287.649239433143	0.641216596348027	0.213591172630999	0.642803316085958	0.339985130365249	1	0.393913243585318	1	0.854159475319296	1.58309855394899	0.320034302531446	2.87784277425719	0.466935743233942	0.797808414701694	1253	0.977317982694327
ENSG00000149532	18.9303992569658	5.61337962078708	19.548675101877	5.26877201844636	0.607903943870396	0.0448757182020143	0.604024693988348	0.0712712167538801	1	0.00172592336900242	1	0.870498216545852	0.296527270481183	0.320018686048052	0.269520670377322	0.466896256417989	0.797615836037088	1254	0.977299880525687
ENSG00000198642	22.6912369292503	10.2321875954843	24.0364502067858	10.5308452296807	0.616843184550979	0.0692790536207342	0.61188735043034	0.114710510922009	1	0.0343458750431481	1	0.866010815786446	0.450931239552412	0.320021156768381	0.438119819652393	0.466903772294583	0.797604014513566	1255	0.977281778357047
ENSG00000116754	26.1253319502444	13.4901331058012	26.0346893885892	9.71922796486733	0.623795221074989	0.0820000904762367	0.615819639141673	0.122873772456506	1	0.0112760326774825	1	0.862386376711541	0.516362170306317	0.320022204908187	0.373318376101971	0.466904715221343	0.797511420073453	1256	0.977263676188407
ENSG00000159479	19.4882505821773	8.61657535411655	21.0562353923426	7.62111518089161	0.609336646140875	0.0659967784461559	0.606380667016727	0.097912962753627	1	0.00368196985387182	1	0.86929007018755	0.442142064921759	0.320021168102763	0.361941013618377	0.466901300629812	0.79730933060566	1257	0.977245574019767
ENSG00000164111	32.4061960665967	30.8841198860099	40.9207597694351	34.5947821031231	0.634423278906792	0.142741869599743	0.628768407143121	0.221732621297844	1	0.255839374065125	1	0.855540214014498	0.953031322236684	0.320027875153207	0.845409085707225	0.466919921283892	0.796557177245173	1258	0.977227471851128
ENSG00000109113	48.0359963028448	57.8761270357499	56.8683635901588	41.9231359043325	0.65383997185593	0.191064858435407	0.642063842557088	0.268540489030635	1	0.482280520078242	1	0.845817512369118	1.20484910255359	0.320030837016209	0.737196100919412	0.466924544930965	0.796547332428758	1259	0.977209369682488
ENSG00000169871	31.0486123801602	18.1472201814593	31.0661950442509	15.0203752933869	0.632312137219748	0.0929673963747347	0.620365893872087	0.197183593883947	1	0.0884248072718905	1	0.856575768035899	0.584477655853478	0.32002289269042	0.483495815048857	0.466917518039954	0.796546282125915	1260	0.977191267513848
ENSG00000184557	66.342600199169	166.526006554467	211.795286707311	468.769171010167	0.669768011145932	0.31612300809867	0.664396564177149	0.488204235854227	1	0.575652974341273	1	0.837418018639972	2.51009164631073	0.320040110547629	2.21331257318289	0.466951049227717	0.796273729086617	1261	0.977173165345208
ENSG00000223705	24.0506386340612	16.9464139139709	27.7368807188859	14.0174351045012	0.619713391507089	0.102111227454656	0.617141555333974	0.141140945819323	1	0.0783569209527097	1	0.862098722816707	0.704613884554855	0.320024692354716	0.505371719573238	0.466907895694209	0.796063047555545	1262	0.977155063176568
ENSG00000108826	20.3297172063591	11.3220324296033	22.6407138969134	10.1037698479162	0.611421960425509	0.0814698778455508	0.608378450254525	0.125780199886263	1	0.0195604648486941	1	0.864860200207111	0.556920311024385	0.320022888163658	0.446265515032794	0.466906487167574	0.795203070192936	1263	0.977136961007929
ENSG00000269893	23.9202382036927	15.3707468192776	27.348550675873	16.4177657775364	0.619445196041832	0.0953912289649434	0.614750983440545	0.167317998479149	1	0.0711080428028996	1	0.860085145552871	0.642583350900942	0.320023957389575	0.600315752454853	0.46691323635557	0.794728132698071	1264	0.977118858839289
ENSG00000105202	23.4710822926033	16.6052276838225	28.0239195418062	15.9145076472578	0.618510091031674	0.101520087014326	0.616695728844445	0.150252071058401	1	0.0980324473593372	1	0.860487861005638	0.707476011408961	0.320024714051348	0.567890141973768	0.466909664634298	0.794687590305608	1265	0.977100756670649
ENSG00000161265	20.9911189956041	9.73102256015772	23.0427505877967	10.2343352174448	0.613001325070061	0.0692368601931138	0.609699623064058	0.116036315936341	1	0.0273846507881717	1	0.862789092164308	0.463578076147135	0.320021354208436	0.444145553650387	0.466904366513851	0.794406924148548	1266	0.977082654502009
ENSG00000269044	26.5557691526248	14.5167848351597	26.9351598046288	10.393393817048	0.624601367018339	0.0853423073855409	0.617244741410411	0.126276251465772	1	0.020711080428029	1	0.8569209527097	0.546652772575592	0.320022523588707	0.385867167391445	0.466905127494431	0.794364213506219	1267	0.977064552333369
ENSG00000134440	21.2620630829624	10.49602082328	23.0338478865067	9.87471646188294	0.613633992182693	0.0742206083842362	0.609628381586208	0.118615559496045	1	0.0239328040501668	1	0.862386376711541	0.493650159080309	0.32002190136584	0.428704596406906	0.4669048792166	0.794353053112138	1268	0.97704645016473
ENSG00000115461	106.072474411551	198.675800780575	158.856065937187	198.06210428044	0.692918527558035	0.35105227521351	0.662437973574875	0.55124330795518	1	0.650730640892878	1	0.822575077666552	1.87301938493235	0.320040077185549	1.24680227419679	0.466960794238689	0.794242321857014	1269	0.97702834799609
ENSG00000085733	23.4837793998494	11.7670831709682	23.7070429209193	9.78020829128205	0.618536770300482	0.0780726512424706	0.608030290996872	0.201552601726437	1	0.00632838568634219	1	0.85956736854217	0.501072803087378	0.320022063890395	0.412544420824915	0.46692143790462	0.794124465130439	1270	0.97701024582745
ENSG00000060138	48.9677886640045	55.7321736044501	110.568047407892	262.785175579674	0.654787719908322	0.178977322162211	0.642324799780064	0.416133002444384	1	0.489932113680819	1	0.841387642388678	1.13813948158574	0.320029642794057	2.37668279164092	0.466948043360396	0.794088382954211	1271	0.97699214365881
ENSG00000147813	26.2679359155987	23.5943538829744	36.0641522029464	32.7221708295847	0.624063759161929	0.127510305015936	0.622502827682188	0.213074119049325	1	0.188816016568864	1	0.8567483603728	0.898218800243206	0.320027153793774	0.907332318404293	0.466919880135892	0.794088371833213	1272	0.97697404149017
ENSG00000137193	41.0881439403998	78.6805721086882	90.7601861746765	145.602496406889	0.646132953169527	0.245329330312002	0.6463087317995	0.350972350451981	1	0.429812449660568	1	0.845702450811184	1.91492154580693	0.320036782672931	1.60425515353906	0.466936426040367	0.794078346176296	1273	0.976955939321531
ENSG00000244398	28.6781288806749	23.8543238560884	33.7239038150538	23.0389039863746	0.628394309247753	0.12409056095232	0.621720717872235	0.21013383257586	0.999654815326199	0.170981475089173	0.999654815326199	0.854389598435163	0.831794987578946	0.32002642678045	0.683162427242199	0.466919540218157	0.793968312978865	1274	0.976937837152891
ENSG00000107819	28.1162177700584	21.7381742353665	31.8239598800139	19.5715128140454	0.627418138665692	0.11612109488226	0.620010229562168	0.199842207273292	1	0.134852145898055	1	0.85461972155103	0.773154284589304	0.320025653440349	0.614993008030301	0.46691808315274	0.793808186231079	1275	0.976919734984251
ENSG00000170955	63.3276750956273	125.275144650718	117.587052897082	156.643773779783	0.667473641340289	0.281334560346365	0.658298324498842	0.393995125944866	1	0.563456449200322	1	0.834081233459901	1.97820533379045	0.320037422253667	1.33215154152121	0.466939378428556	0.793487018788428	1276	0.976901632815611
ENSG00000154734	67.0627876579503	141.300471720394	130.705874698222	184.36702926757	0.670300641015234	0.296163245085439	0.656762107184433	0.467021666436106	1	0.578011736278909	1	0.832642963985732	2.10698774469514	0.320038349740934	1.41054891138782	0.466950639905254	0.793471331974085	1277	0.976883530646971
ENSG00000149929	21.6963424221345	11.173627642461	24.1902975673403	11.5046817858119	0.614631427768814	0.0756775166281672	0.611624707053246	0.122783841440544	1	0.0326774824531124	1	0.860027614773904	0.515000520597507	0.320022013273825	0.475590750952339	0.466905361195023	0.793196686247168	1278	0.976865428478332
ENSG00000108604	32.0171679766412	24.537728250508	34.1378655844573	18.5083766139132	0.633827490688339	0.119804989098429	0.624885263633018	0.181854613401074	1	0.179841215050052	1	0.850419974686457	0.766392838629887	0.320025567242836	0.54216560693062	0.466913805624523	0.793189608163206	1279	0.976847326309692
ENSG00000149499	27.3566476567412	20.3371926181958	29.6686978949615	15.2529835418959	0.626067113346707	0.112631012056012	0.619164013743551	0.165330788680636	1	0.0987228167069382	1	0.854044413761362	0.7434095315105	0.320025380138089	0.51411031235335	0.466911972713762	0.793030674685485	1280	0.976829224141052
ENSG00000130821	43.2058337041936	54.0349006812955	57.1379685916095	53.8622861451288	0.648612123258957	0.190640387891037	0.638628826996817	0.295938820166387	1	0.443619836612588	1	0.84276838108388	1.25063900053966	0.320031291844314	0.94267065268117	0.466929850558877	0.793026644047193	1281	0.976811121972412
ENSG00000204568	20.0426777659383	10.5565593759025	25.3793958254239	18.8507386754872	0.610720483442323	0.0768416866229818	0.610758118809144	0.148823884635508	1	0.0702450811183984	1	0.861465884248073	0.526704041205657	0.320022383555029	0.742757581983232	0.466910527551859	0.792875042189926	1282	0.976793019803772
ENSG00000163466	23.6197665013856	18.2547435547813	31.3416963672265	31.6455859679968	0.618821605065135	0.115559315567534	0.617083453371832	0.184157873662131	1	0.104073179150846	1	0.856805891151766	0.772858764446735	0.320026273870357	1.00969601636139	0.466915873224959	0.792494967689034	1283	0.976774917635133
ENSG00000204264	33.1957490973306	31.8664359320732	46.8815120172891	56.3302006293694	0.635610781702572	0.144133542084758	0.629238310185667	0.26527309402549	1	0.267460591416408	1	0.847831089632954	0.959955319539262	0.320027916253961	1.20154402461669	0.466927299317483	0.792133756526951	1284	0.976756815466493
ENSG00000260708	25.5053698628938	18.8829136040093	31.2622695931275	23.0985433149185	0.622610470221927	0.108619879145518	0.619559734802363	0.177084648059704	1	0.124324013347141	1	0.854217006098263	0.740350510716603	0.320025201170499	0.738863288415771	0.466914038626961	0.792063581434691	1285	0.976738713297853
ENSG00000137106	19.739281781909	7.57729420894623	22.6820643733111	16.9605453824621	0.609968027401354	0.0576389986919369	0.607596507586018	0.118655488159427	1	0.0265792198826372	1	0.860430330226671	0.383868789790053	0.320020135193066	0.747751399666194	0.466905219323076	0.791998079703114	1286	0.976720611129213
ENSG00000143416	38.8003290068577	47.2267892655434	67.2305273121784	131.006155525715	0.643306742388578	0.180960071673127	0.635536899556839	0.350097546043055	0.999769876884133	0.380220918191232	0.999769876884133	0.843746404326314	1.21717496924308	0.320030879075788	1.94861115572396	0.466939693814706	0.791985683403666	1287	0.976702508960573
ENSG00000160813	21.9486988528001	11.4502429551763	24.7887509408768	13.2434830178563	0.615201898495047	0.0783127107100491	0.611792657409536	0.136355703346814	1	0.0545391784604764	1	0.857553791278334	0.521682083843229	0.320022284587513	0.534253744750717	0.466907935075839	0.791836024168572	1288	0.976684406791934
ENSG00000140939	27.7595472135822	24.7214527178225	33.5030911496761	22.7339888922284	0.626788343878022	0.129396457153458	0.620810713729131	0.218035939136013	1	0.183120469451156	1	0.851340467149925	0.890556770527108	0.320027124983944	0.67856392088311	0.466921189340085	0.791573355498761	1289	0.976666304623294
ENSG00000196576	34.4461105714796	26.5721262947775	35.7675022673678	19.6474214483511	0.637434755386563	0.124012147130621	0.6260464711186	0.202962267523277	1	0.215970544241169	1	0.845932573927051	0.77141151363482	0.320025736425622	0.549309294830917	0.466917273552437	0.791521139523272	1290	0.976648202454654
ENSG00000081154	22.7532132203596	11.1315913894852	23.5721577356651	8.53918072848815	0.616977737704544	0.0742003547698033	0.611300820502737	0.115957260690487	1	0.00684616269704292	1	0.856000460246232	0.489231621119985	0.32002171130556	0.36225706718262	0.466904101299873	0.791422536601624	1291	0.976630100286014
ENSG00000187866	19.9131435758276	7.84904127243047	21.0308126817054	7.13234674136572	0.610400627123205	0.0594353707670141	0.606739750661464	0.0899114383246313	1	0.00609826257047521	1	0.859279714647336	0.394163846734795	0.320020329069419	0.339137951980815	0.466899664118866	0.791417184172214	1292	0.976611998117374
ENSG00000126903	37.0832070814771	25.4275730660493	39.3049800909321	22.619248153928	0.64107380414111	0.106814049166014	0.630654736555121	0.198148916024047	1	0.253480612127488	1	0.843573811989414	0.685689698039905	0.320023784633296	0.575480463330559	0.466915466951584	0.791186518846866	1293	0.976593895948735
ENSG00000182700	31.7689232718421	31.7621503931211	42.7447078362208	35.4918866551368	0.63344351343048	0.144045055147595	0.628511281695204	0.255280742954355	1	0.263490967667702	1	0.846622943274652	0.999786808049395	0.320028093487098	0.830322359229271	0.466925774396783	0.790708972182951	1294	0.976575793780095
ENSG00000176435	46.0478090435339	70.6207455572398	70.4578221270356	75.1662612132883	0.651754731548446	0.21883797093858	0.637991554118123	0.425585497698827	0.99522494534576	0.470314118053158	0.99522494534576	0.837187895524106	1.53363964592701	0.320033616390044	1.06682635006463	0.4669512251151	0.790533537057203	1295	0.976557691611455
ENSG00000185163	19.8509382319963	7.47751622383858	20.9513489264716	6.72085938661072	0.610246284400529	0.0564417916173975	0.606625909251747	0.090759576210995	1	0.00155333103210217	1	0.857496260499367	0.376683264863829	0.320019979370256	0.320784089377608	0.466899847080183	0.790260599374185	1296	0.976539589442815
ENSG00000213625	26.2350049459305	17.1040530205632	28.2257316357474	13.8910068090268	0.624001876570429	0.0983836162851274	0.617116753928621	0.162499981463468	1	0.0774939592682085	1	0.850074790012657	0.651955395313023	0.320023981061121	0.49213983142368	0.466911855211354	0.789921369901871	1297	0.976521487274175
ENSG00000196655	18.1813899212732	6.3030366663308	19.1883837496564	5.62445155179458	0.60591242983398	0.0518539234762307	0.602852799277599	0.0767556324809624	1	0.00161086181106892	1	0.858992060752503	0.346675182349834	0.32001961943523	0.293117524913754	0.466897500555701	0.789843492277654	1298	0.976503385105536
ENSG00000161955	34.2221637241934	35.1786649266416	46.0124857057758	45.4293636660039	0.637112989947999	0.153780202589387	0.631117405459164	0.248422255666389	1	0.296916350247382	1	0.843286158094581	1.02794975823729	0.32002876318738	0.987326873764209	0.466923922862285	0.789774987769758	1299	0.976485282936896
ENSG00000143436	18.4214697422349	6.32852138209265	19.411661432084	6.23840199720314	0.606559566392474	0.0519603683143613	0.603031930991771	0.0853573912845159	1	0.0010930848003682	1	0.858014037510068	0.343540524759717	0.320019603763385	0.321373933860817	0.466899228791469	0.789436642682072	1300	0.976467180768256
ENSG00000115484	20.2044970287073	9.50728761866628	22.2182107208998	10.0599288778067	0.611117168831528	0.0707507799816619	0.608122580936382	0.109711704749989	1	0.0242204579450006	1	0.855597744793464	0.470553045946058	0.320021636772071	0.452778533977254	0.466903375932681	0.789350536529238	1301	0.976449078599616
ENSG00000116898	19.734566604369	10.2799668911362	24.0521150556452	14.6573029883584	0.609956242187754	0.0757693300991486	0.609808145425361	0.134648507210234	1	0.0627085490737545	1	0.855885398688298	0.520911712794358	0.320022302842032	0.609397674776139	0.46690796364217	0.789168298901235	1302	0.976430976430976
ENSG00000161179	25.5353818183344	20.8146131498241	28.7961330697167	15.7793275107938	0.622668483354878	0.121379175078389	0.617284361583526	0.167590532802791	1	0.0973420780117363	1	0.849211828328156	0.815128330482971	0.320026600638361	0.547966890991625	0.466912763733567	0.788969614261711	1303	0.976412874262337
ENSG00000165410	48.1756007624618	85.2022271312304	92.9904795432382	140.861742251186	0.653983131758226	0.246472969917779	0.647628519464026	0.37200434978335	1	0.484294097342078	1	0.8333908641123	1.76857632873817	0.320035921286924	1.51479746037538	0.466939297555165	0.788864987131745	1304	0.976394772093697
[truncated: 53,938 more rows]
