# Supplementary material for: Multicondition expression profiling reveals limitations of canonical housekeeping genes
Source: BMC Genomics. 2026 Jan 27;27:214. doi: 10.1186/s12864-026-12563-8 (PMC12918141; doi:10.1186/s12864-026-12563-8)
Supplement: Supplementary file 7 — Supplementary Material 7 [file 12864_2026_12563_MOESM7_ESM.csv]

gene	median_expression	iqr_expression	mean_expression	sd_expression	median_expression_normalized	iqr_expression_normalized	mean_expression_normalized	sd_expression_normalized	above_zero	above_threshold	above_median	above_95	qcv_expression	qcv_expression_normalized	cv_expression	cv_expression_normalized	score	rank	percentile
ENSG00000198886	35729.7	27857.625	36013.387037037	15455.0920329209	1	0.0974005664025424	0.99757333473819	0.0757472255156275	1	1	1	1	0.779676991410508	0.863126767185113	0.42914852793564	0.0532385471486506	1	1	0.999977385286868
ENSG00000198938	35432	31045.2	37999.582962963	18630.890295495	0.999500615011345	0.108441869752999	0.999394036165599	0.0819372871999218	1	1	1	1	0.87619101377286	0.863126871130237	0.490291967510642	0.0532386080373225	0.999833503559163	2	0.999954770573735
ENSG00000198899	34664.1	29837.525	37320.0146296296	17540.6106372862	0.99817354014	0.106224916037176	0.998877657822134	0.0788156683833044	1	1	1	1	0.86076156600056	0.86312685249662	0.470005459841383	0.0532385768667154	0.999391151135653	3	0.999932155860603
ENSG00000198712	34330.15	30546.4	38876.0805555556	20306.7866623369	0.997468239625574	0.101577546376812	1	0.0837469519102839	1	1	1	1	0.889783470214957	0.863126810023782	0.522346552742569	0.0532386256737374	0.999156064938832	4	0.999909541147471
ENSG00000198804	27952.35	28299.375	33648.4607407407	19236.7754113268	0.985209277637932	0.111934435054851	0.989958645036901	0.0884491299125945	1	1	1	1	1.01241487746111	0.863126928028874	0.57169852610926	0.0532386879885694	0.995069701760989	5	0.999886926434338
ENSG00000198727	23945.95	14213.25	23365.4348148148	10260.6907273863	0.975894819240666	0.0809143883092639	0.970822292698949	0.0780414688358748	1	1	1	1	0.593555486418372	0.863126643170434	0.439139729635183	0.0532386057122353	0.991964974831753	6	0.999864311721206
ENSG00000198763	22258.9	16855	22732.5388888889	11295.6175342261	0.971493536111794	0.0988664552950253	0.967258294133536	0.0871318556401869	1	1	1	1	0.757225199807717	0.863126824533481	0.496892036100161	0.0532387082217324	0.99049781885928	7	0.999841697008073
ENSG00000228253	20900.65	16140.45	21232.5192592593	8606.17382193865	0.967698895616304	0.0978338922959752	0.965960576027277	0.0723556507483807	1	1	1	1	0.772246317698253	0.863126820492085	0.405329848844272	0.0532385512509298	0.989232939056839	8	0.999819082294941
ENSG00000198888	20583.2	20255.3	22016.5527777778	11489.226361604	0.966775398410433	0.122887310176241	0.96447282635603	0.0887254105096187	1	1	1	1	0.984069532434218	0.863127069012793	0.52184492629566	0.0532387297412094	0.988925023575007	9	0.999796467581809
ENSG00000212907	16312.85	11108.15	16010.1625925926	7054.93881121244	0.952759412010704	0.0915775282376859	0.94741036774851	0.0805738043193917	1	1	1	1	0.680944776663796	0.863126781947248	0.440653789142438	0.0532386671855221	0.984253120160976	10	0.999773852868676
ENSG00000198840	16055.1	11428.35	16790.2162962963	7879.02083969549	0.951810515648831	0.090835026920364	0.949700732525523	0.0821969119198134	1	1	1	1	0.711820543005027	0.863126775942063	0.469262617029746	0.0532386816421202	0.983936823129251	11	0.999751238155544
ENSG00000210082	13203.85	27765.5525	27255.8355555556	27465.5179890502	0.939963687956293	0.178175122748034	0.958788653437235	0.13849000507926	1	1	1	1	2.10283761933073	0.86312769658055	1.00769312072885	0.053239280751905	0.979987570612019	12	0.999728623442412
ENSG00000198695	5632.205	4889.275	6144.95946296296	3083.80712928625	0.888680846038458	0.106588425649233	0.887130617054719	0.0854153165779249	1	1	1	1	0.868092514388237	0.86312706605623	0.501843364121935	0.0532388299504172	0.962893486843821	13	0.999706008729279
ENSG00000198786	5378.35	4512.0125	6056.41605555556	2787.78746871154	0.8857223814516	0.0964120987422978	0.887842153942152	0.0783296702070749	1	1	1	1	0.838921323454219	0.863126956905864	0.460303163312946	0.0532387409372855	0.96190736759753	14	0.999683394016147
ENSG00000248527	3518.645	3276.995	3910.69364814815	2003.19180655702	0.860359845266147	0.113334933877324	0.859834135865514	0.0828303103132492	1	1	1	1	0.931322995073388	0.863127216553384	0.512234397983489	0.053238854264426	0.953453095740226	15	0.999660779303015
ENSG00000087086	3262.965	3449.555	4343.36655555556	3072.07876280375	0.855799430276552	0.112594312189663	0.86053438605057	0.103515252545336	1	1	1	1	1.05718418677491	0.863127220305856	0.707303591237143	0.0532391224402273	0.951932954976467	16	0.999638164589882
ENSG00000211459	2806.925	5944.5825	7410.20612962963	9069.77731549298	0.846718348885992	0.17371543068858	0.869358358002863	0.15525963284497	1	1	1	1	2.11782733774504	0.863128000125598	1.22395749279195	0.0532397618371741	0.948905665550339	17	0.99961554987675
ENSG00000142541	2399.265	2134.3125	2357.00605555556	1451.7606468397	0.837278609674686	0.139055656120458	0.824867126909321	0.0991635986619278	1	1	1	1	0.88956930559984	0.863127607122743	0.615934203231191	0.0532391655126633	0.945759214365422	18	0.999592935163617
ENSG00000231500	2361.175	2203.20125	2582.95762962963	1911.46211658347	0.836324902008621	0.147250399926651	0.827529385924678	0.106027344991957	1	1	1	1	0.933095280951221	0.863127714018407	0.740028444391305	0.0532392533809475	0.94544127593074	19	0.999570320450485
ENSG00000075624	2212.42	3141.03	3464.5852037037	3033.8056979196	0.832395124011961	0.159692467512035	0.838975926828166	0.126755431284075	1	1	1	1	1.41972591099339	0.863127887957116	0.87566202576759	0.0532395002821757	0.944131290932771	20	0.999547705737353
ENSG00000112306	2164.685	1861.94175	2127.33561111111	1290.343902239	0.831091832762186	0.133147010497503	0.819762080173919	0.0929787626451813	1	1	1	1	0.860144432099821	0.863127555174063	0.606553989647667	0.053239093238294	0.943696971105848	21	0.99952509102422
ENSG00000142534	1938.32	1681.86	2029.41751851852	1186.49653035086	0.824430743559199	0.125828324185398	0.818102442045254	0.0871991994089259	1	1	1	1	0.867689545585868	0.86312748528453	0.584648806627533	0.0532390156734601	0.941476629606687	22	0.999502476311088
ENSG00000156508	1859.725	2030.3765	1973.51707407407	1291.73736271537	0.821942135959684	0.167137015336582	0.810336575843755	0.117131340531369	1	1	1	1	1.09176168519539	0.863128031605211	0.65453569147428	0.0532394712809909	0.940646910987549	23	0.999479861597956
ENSG00000147403	1839.975	1916.85025	1789.37633333333	1156.96989046913	0.821299335603412	0.16766709367196	0.805710415645062	0.110022348298418	1	1	1	1	1.04178059484504	0.863128041596818	0.646577172681094	0.0532393848604545	0.940432640704831	24	0.999457246884823
ENSG00000137818	1693.43	1637.17775	1721.61677777778	1093.44875064057	0.816290793674696	0.148451782558966	0.804848527816618	0.101702475783848	1	1	1	1	0.966782063622352	0.863127812895194	0.635129004755615	0.0532392658617883	0.938763201663204	25	0.999434632171691
ENSG00000108298	1447.95	1176.99225	1410.54196296296	774.92444624592	0.806865531588509	0.12367415243261	0.796571322728625	0.0849263148910122	1	1	1	1	0.812868020304569	0.863127521515141	0.549380639919514	0.0532390433685889	0.935621542316123	26	0.999412017458559
ENSG00000105193	1445.2	1243.4565	1426.37959259259	905.969624629055	0.80669714258761	0.139385747334761	0.794087280783207	0.0984284790777062	1	1	1	1	0.860404442291724	0.863127733657125	0.635153243452089	0.0532392538551123	0.935565341891423	27	0.999389402745426
ENSG00000100316	1399.45	1089.9305	1397.89285185185	861.979378836815	0.80480330247837	0.128385950258288	0.793032610003747	0.10109856053235	1	1	1	1	0.778827753760406	0.863127593082813	0.616627646171101	0.0532392977614244	0.934934108221848	28	0.999366788032294
ENSG00000034510	1310.605	921.35075	1626.82133333333	1252.93372840862	0.800853737076191	0.0855897982583232	0.800356887873756	0.104572252819835	1	1	1	1	0.702996516875794	0.863127025048045	0.770172914957647	0.0532393237527871	0.93361777474159	29	0.999344173319161
ENSG00000161016	1298.515	1008.575	1283.79405555556	762.628187281237	0.800288334424324	0.121117029211032	0.78904677067228	0.0929621469395468	1	1	1	1	0.776714169647636	0.863127511925636	0.594042466531918	0.0532391881458177	0.933429144751634	30	0.999321558606029
ENSG00000118181	1295.11	1113.069	1355.34605555556	771.056296473048	0.800143681741	0.12158625855132	0.794310380520322	0.0830570231639775	1	1	1	1	0.859439738709453	0.863127518892446	0.568899945008504	0.0532390219138013	0.933380924830728	31	0.999298943892897
ENSG00000184009	1292.535	1246.552	1506.05307407407	956.171923709307	0.800007259519542	0.11851582519487	0.797913845655433	0.0968799219627833	1	1	1	1	0.964424174200312	0.863127477444153	0.63488594138501	0.0532392177326624	0.933335464537627	32	0.999276329179764
ENSG00000177954	1275.87	1164.9545	1348.78748148148	842.86022424341	0.799235619573722	0.129536278923345	0.791272400646587	0.0956201704082402	1	1	1	1	0.913066770125483	0.863127631267683	0.624902170145907	0.0532392210515031	0.933078199747624	33	0.999253714466632
ENSG00000167996	1238.66	680.61725	1340.49301851852	770.542441546226	0.797459987991836	0.0728776571568889	0.794660490669927	0.0766596011028333	1	1	1	1	0.549478670498765	0.863126859475172	0.574820182501071	0.0532389247664551	0.932486579357395	34	0.9992310997535
ENSG00000254772	1230.895	1005.35925	1233.18894444444	712.9978411995	0.797070800577762	0.116943397231259	0.787281081529084	0.0898842898579875	1	1	1	1	0.816770926845913	0.863127466899685	0.57817404576288	0.0532391469784693	0.932356647643412	35	0.999208485040367
ENSG00000167658	1210.61	755.48525	1172.24231481482	568.876119501967	0.796076896040375	0.0912845796134192	0.787581707367666	0.0740906366284745	1	1	1	1	0.624053369788784	0.863127116655226	0.485288845414043	0.0532389047184703	0.932025462621354	36	0.999185870327235
ENSG00000163682	1202.36	1135.61225	1324.9615	797.629792247756	0.795668324997404	0.127275418991784	0.791348831692654	0.0912333042470736	1	1	1	1	0.944486052430221	0.863127614858347	0.602002241006819	0.0532391543619982	0.931889106099869	37	0.999163255614103
ENSG00000205542	1201.35	1395.773	1542.91488888889	1364.29401915521	0.795615848443687	0.129468536717949	0.793636215339043	0.11494993202462	1	1	1	1	1.16183709992925	0.863127645362801	0.884231547041254	0.0532395042652582	0.931871603733523	38	0.99914064090097
ENSG00000122406	1190.915	1063.06375	1260.68651851852	851.086227911105	0.795089218423101	0.130504404641666	0.785543315773125	0.101783495463807	1	1	1	1	0.892644521229475	0.863127661893422	0.675097429384149	0.0532393352943518	0.931696054746498	39	0.999118026187838
ENSG00000089157	1133.52	1161.928	1155.19144444444	850.916583204955	0.792108559288668	0.168276385752863	0.775139989085712	0.123303995169534	1	1	1	1	1.02506175453455	0.86312820056506	0.736602220607839	0.0532397134184116	0.930702321371088	40	0.999095411474705
ENSG00000137154	1075.575	970.0715	1074.90944444444	666.292365332859	0.788950535959282	0.142727577840619	0.776964047541119	0.0980633227014451	1	1	1	1	0.901909676219696	0.863127859721132	0.619859066990731	0.0532393093716039	0.929649759723432	41	0.999072796761573
ENSG00000177600	1059.42	1017.44325	1072.10451851852	646.57842312206	0.788034907218935	0.144438794070415	0.777365043458657	0.0956750684501182	1	1	1	1	0.960377612278416	0.863127888150441	0.603092713400304	0.0532392704995248	0.929344540429339	42	0.999050182048441
ENSG00000111640	1037.86	556.891	1309.35507407407	1095.01190219185	0.786769152428336	0.0633903267065551	0.790702514577284	0.0805758597076404	1	1	1	1	0.536576224153547	0.863126751286572	0.83629866632334	0.0532389948173934	0.928923000792361	43	0.999027567335308
ENSG00000140988	1026.84	1139.89325	1131.393	862.409175554244	0.786153841162889	0.164948854535827	0.77578426365635	0.112357858031659	1	1	1	1	1.11009821393791	0.863128186969721	0.762254296742373	0.0532395383843458	0.928717418316165	44	0.999004952622176
ENSG00000143947	1017.0685	817.7215	1014.93666666667	575.145950488337	0.78557221932736	0.124561730150796	0.776127046889355	0.0858821875474025	1	1	1	1	0.803998452414955	0.863127619013127	0.56668161608278	0.0532391212291365	0.928523733539116	45	0.998982337909044
ENSG00000148303	1003.52	781.96225	990.841907407408	617.729355495249	0.78477777048512	0.123815299353283	0.772487909280833	0.0952596929395788	1	1	1	1	0.779219397720026	0.863127611797382	0.623438866359188	0.0532392817507357	0.928258919457522	46	0.998959723195911
ENSG00000265681	999.6735	805.50325	976.895259259259	599.668327144427	0.784539506533043	0.1323550394027	0.771342634934841	0.0993434060376703	1	1	1	1	0.805766332707629	0.863127733881222	0.613851199973201	0.0532393508498242	0.928179457383708	47	0.998937108482779
ENSG00000110700	971.8855	818.92625	994.857388888889	580.467710557272	0.782832865529956	0.124505174303004	0.773955479031021	0.090489222143023	1	1	1	1	0.84261597688205	0.863127629852663	0.583468260918854	0.0532392010681786	0.927610611282819	48	0.998914493769647
ENSG00000166710	934.826	1131.025	1101.36331481482	910.530718762722	0.780498276175869	0.187513923714599	0.769181100128092	0.131932881198148	1	1	1	1	1.20987756010209	0.863128542014233	0.826730567937811	0.05323987967241	0.926832110171722	49	0.998891879056514
ENSG00000136942	926.3795	734.06775	971.799537037037	522.90878844012	0.779955403192964	0.111520553818922	0.774560190130588	0.0805912597126407	1	1	1	1	0.792405002485482	0.863127456094867	0.538082977518635	0.0532390429725443	0.926651514343325	50	0.998869264343382
ENSG00000145425	915.552	717.205	923.936592592593	608.442569388265	0.779250602773488	0.124135538229709	0.766792189493082	0.101585840448473	1	1	1	1	0.783358017895215	0.863127639999484	0.658532819531433	0.053239404647544	0.926416519385739	51	0.998846649630249
ENSG00000234745	813.447	1312.4265	1317.96611111111	1545.56146769189	0.772126386798111	0.195949089128549	0.771292719001098	0.146847598923708	1	1	1	1	1.61341365817318	0.863128720959699	1.1726868048139	0.0532401057260043	0.924041418558755	52	0.998824034917117
ENSG00000171863	773.243	612.80725	771.050037037037	464.752240387628	0.769062831205252	0.123967381053016	0.758440111497929	0.0906729191283704	1	1	1	1	0.792515742140569	0.863127682852369	0.602752374117717	0.0532392600970908	0.92302057860243	53	0.998801420203985
ENSG00000198755	770.8135	798.6125	784.90887037037	526.179385385804	0.768877362529015	0.166930496093399	0.755323557094341	0.107204190796894	1	1	1	1	1.03606449549729	0.863128316666174	0.670370033068322	0.053239545217817	0.922958544390804	54	0.998778805490852
ENSG00000114391	765.859	570.457	829.932203703704	435.90673083734	0.768494975186701	0.101126438168598	0.765863295020768	0.0756411727889013	1	1	1	1	0.744859040632806	0.863127348609984	0.52523173446221	0.0532389906823111	0.922831404529814	55	0.99875619077772
ENSG00000225630	757.489	559.58375	764.043496296296	377.692981078991	0.767832615410273	0.0995046504249364	0.75949475828662	0.0895970911640166	1	1	1	1	0.738735149949372	0.863127327126924	0.494334397072757	0.0532392385430434	0.922610624926867	56	0.998733576064588
ENSG00000122026	750.1725	615.93075	791.523537037037	413.298501457628	0.767248009040676	0.109598025299958	0.76236200805873	0.0797096909974072	1	1	1	1	0.821052158003659	0.863127478592776	0.522155668301105	0.0532390674354021	0.922415705496685	57	0.998710961351455
ENSG00000109475	739.2435	546.79	746.623112962963	414.316163773574	0.766364062895401	0.111843036820343	0.756821866864988	0.0938075969374945	1	0.981481481481481	1	1	0.739661559418514	0.863127515478201	0.554920088301803	0.0532393178343715	0.922121044257128	58	0.998688346638323
ENSG00000174444	736.9315	677.987	837.912759259259	477.995047926426	0.766140636027238	0.122915677335897	0.764723341569103	0.08342413468799	1	1	1	1	0.920013596921831	0.863127680663476	0.570459206694726	0.0532391198031274	0.922046513514645	59	0.99866573192519
ENSG00000142937	727.5015	721.43575	766.262259259259	560.624366012092	0.765389818395878	0.158378605368241	0.753561756130688	0.106014765948373	1	1	1	1	0.991662216504021	0.863128211171211	0.731635101739245	0.0532395334561302	0.921796063940031	60	0.998643117212058
ENSG00000197746	711.4525	553.0365	819.692018518519	326.977398379748	0.764047115605559	0.0827234329346046	0.768220130726237	0.0591799177147313	1	1	1	1	0.777334396885245	0.86312709093678	0.398902747608443	0.0532387201052027	0.9213488694067	61	0.998620502498926
ENSG00000096384	693.769	376.88	719.430703703704	306.119208925779	0.762538535095914	0.0683088014856058	0.759721758581179	0.0638742192989405	1	1	1	1	0.54323557264738	0.86312687987474	0.425502007837371	0.0532388171415987	0.920846079199528	62	0.998597887785793
ENSG00000168028	685.0475	499.9005	718.100185185185	450.153407381079	0.761776664150627	0.110585671016568	0.755247714352423	0.080932914895761	1	1	1	1	0.729731150029742	0.863127515956233	0.626867137299222	0.0532391111343914	0.920591909992791	63	0.998575273072661
ENSG00000142676	662.6745	561.56425	621.797111111111	383.913900921866	0.759776540462381	0.140823709339235	0.743106549724275	0.100397100269081	1	1	1	1	0.847420943464702	0.863127980283915	0.617426318105332	0.0532394860021934	0.91992504680182	64	0.998552658359529
ENSG00000131469	638.3555	570.9545	660.472277777778	372.549459712977	0.757513660554066	0.13011458987973	0.74978644610402	0.0857352037457382	1	1	1	1	0.89441463259892	0.863127830246702	0.564065248834448	0.0532392105552438	0.919170802924453	65	0.998530043646396
ENSG00000204525	625.775	757.94325	760.929746296296	797.060387112609	0.756285348954456	0.20609329790043	0.742089014786944	0.139913925803627	1	1	1	1	1.21120730294435	0.8631289922148	1.04748222945965	0.0532401667244933	0.918760978082932	66	0.998507428933264
ENSG00000198034	623.099	538.10575	642.609074074074	438.507356862872	0.756061109518283	0.13951130380167	0.744113395036206	0.101641051285015	1	1	1	1	0.863595913329985	0.863127980656368	0.68238587743989	0.0532395026490331	0.918686568732441	67	0.998484814220132
ENSG00000206503	622.0095	707.83025	733.545425925926	634.966085328604	0.755840636988658	0.172164865089412	0.745499494974957	0.123791417609613	1	1	1	1	1.13797337500472	0.863128479131656	0.865612493632703	0.0532398719948742	0.918612911673479	68	0.998462199506999
ENSG00000143933	618.858	384.26	653.391590740741	311.82071922961	0.755655009411877	0.0751830238149457	0.750842022545198	0.0831795018744187	1	1	1	1	0.620917884231924	0.863127002785857	0.477234056343001	0.053239163902535	0.918551527882046	69	0.998439584793867
ENSG00000162244	610.1555	535.12	614.862537037037	373.383664584456	0.754802031920997	0.135991231450917	0.74372695411739	0.0933750959950699	1	1	1	1	0.877022332831549	0.863127933825499	0.607263643649125	0.0532393635831005	0.918266891483683	70	0.998416970080734
ENSG00000104904	607.5215	161.55275	628.498518518519	254.911303488965	0.754541194513889	0.0350307023687344	0.753137355483909	0.0489762600972574	1	1	1	1	0.265921041477544	0.863126392569894	0.405587755544493	0.053238587073608	0.918180459365915	71	0.998394355367602
ENSG00000063177	602.9075	502.659	630.614277777778	396.254115643333	0.754082054309951	0.129746686682027	0.745774999337481	0.089814547298423	1	1	1	1	0.833724908049742	0.863127842172798	0.628362105976562	0.0532392947413421	0.918026929310814	72	0.99837174065447
ENSG00000133112	598.192	541.5115	608.074018518519	331.039802087216	0.753606575945834	0.126655718191304	0.744407965640709	0.0902741949168622	1	1	1	1	0.905246977559045	0.863127797278796	0.544407082041994	0.0532393080105272	0.917868451364105	73	0.998349125941337
ENSG00000124614	565.855	470.7805	584.584407407407	343.982798214959	0.750260615926751	0.125665042986833	0.741938301454456	0.0868569699033601	1	1	1	1	0.831980807804119	0.863127798970351	0.588422807478734	0.0532392595201433	0.916753129925879	74	0.998326511228205
ENSG00000172809	560.918	313.94175	573.799722222222	265.454361303686	0.749730988591401	0.0759028620089743	0.745562021195658	0.0626974913610874	1	1	1	1	0.559692771492446	0.863127031718792	0.462625461503588	0.0532388358298633	0.916576843094085	75	0.998303896515073
ENSG00000089009	557.5925	470.66175	573.929740740741	318.663767030107	0.749374724715417	0.125462875403815	0.741512467055057	0.0851479037694767	1	1	1	1	0.844096271022297	0.863127800354393	0.555231319113773	0.0532392319056534	0.916457832164268	76	0.99828128180194
ENSG00000229117	555.8835	410.10575	507.91512962963	277.995298999417	0.749180850589992	0.124132009216372	0.734042032839525	0.0857006797827582	1	1	1	1	0.737754853310091	0.863127780722038	0.547326281070089	0.0532392709323305	0.916393213949621	77	0.998258667088808
ENSG00000164587	534.6525	424.044	516.57662962963	297.507864024764	0.746842831807197	0.127739435564362	0.734306524824271	0.0878256733265812	1	1	1	1	0.793120765356937	0.863127848847019	0.575922035493685	0.0532393069855384	0.91561385104048	78	0.998236052375676
ENSG00000115268	534.1805	345.4385	540.733814814815	255.433296358499	0.746780729273765	0.091828247685771	0.741014331302905	0.0688593010541748	1	1	1	1	0.646669992633576	0.863127289203521	0.472382694331734	0.0532389543405761	0.91559333672787	79	0.998213437662543
ENSG00000074800	527.3515	244.2595	641.946703703704	555.583649473631	0.746014382734614	0.0559332823695255	0.746220749189685	0.0863452170330949	1	1	1	1	0.463181578131474	0.86312673125616	0.865466940274322	0.0532392342518532	0.915338073665278	80	0.998190822949411
ENSG00000147604	513.6265	534.6295	554.017177777778	331.799128933201	0.744423859018675	0.141560393781169	0.736707958686958	0.0987670483582716	1	1	1	1	1.04089158172329	0.863128078522482	0.598896825300766	0.0532394870304414	0.914807449591559	81	0.998168208236278
ENSG00000106211	505.33	1136.0215	837.457875925926	969.163922808092	0.743430687676466	0.267442793586232	0.735865328344229	0.168708911963282	1	1	1	1	2.2480784833673	0.863130064848514	1.15726886171623	0.053240707558553	0.914475730110647	82	0.998145593523146
ENSG00000167526	503.55	394.9205	506.434222222222	307.713759684908	0.743224543736335	0.122416203837916	0.732452195941297	0.0905540848835673	1	1	1	1	0.784272664084997	0.863127784278225	0.607608542595457	0.0532393625818484	0.914407775601147	83	0.998122978810014
ENSG00000187514	497.9745	465.547	512.27652962963	319.17739678707	0.742560903520225	0.132304433192401	0.731680239362507	0.0991530696753824	1	1	1	1	0.934881203756417	0.86312794362417	0.623056842010372	0.0532395171874799	0.914186508908258	84	0.998100364096881
ENSG00000233927	493.4245	381.2175	520.89387037037	253.010706555548	0.74200863553871	0.100725390207694	0.738402488566339	0.0699100798406893	1	1	1	1	0.772595402133457	0.863127448000146	0.485724100334777	0.0532389807127378	0.914002584645953	85	0.998077749383749
ENSG00000182774	483.923	418.77975	482.147562962963	310.357204491791	0.740834171757949	0.143027664553232	0.72712485602772	0.101164961795835	1	1	1	1	0.865385092256413	0.863128123176374	0.643697548909174	0.0532395748369535	0.913610871355434	86	0.998055134670617
ENSG00000161970	478.403	383.88675	488.181181481482	291.342609632878	0.740120700707442	0.117728058051772	0.730317767811038	0.0930120516915445	1	0.981481481481481	1	1	0.802433826710953	0.863127725955379	0.596791971269236	0.0532394152177908	0.913373179893944	87	0.998032519957484
ENSG00000145741	469.3	490.39625	509.031703703704	284.266496424761	0.738987149953053	0.136053606408777	0.733192197878884	0.0902080491976696	1	1	1	1	1.04495258896228	0.863128023434692	0.558445563127884	0.0532393533425937	0.912995230188565	88	0.998009905244352
ENSG00000083845	463.944	364.069	469.012759259259	299.31122804242	0.738286524884267	0.12297653467617	0.726320915400204	0.0963804988554203	1	1	1	1	0.784726173848568	0.863127818941543	0.638172890040648	0.0532394934104847	0.912761756481649	89	0.99798729053122
ENSG00000204592	460.9955	646.9575	565.494951851852	533.857111084073	0.737900349858669	0.207608398502808	0.726135548631481	0.133379059440421	1	1	1	1	1.40339222400219	0.863129172389997	0.94405283254223	0.0532401551216525	0.912632580223099	90	0.997964675818087
ENSG00000123349	460.6185	261.14175	470.268222222222	179.737272097166	0.737825141103629	0.0714125138207087	0.734240844650858	0.0610964719868634	1	1	1	1	0.566937172519124	0.863126997851589	0.382201610918615	0.0532388402623851	0.912608235465275	91	0.997942061104955
ENSG00000114942	454.991	364.912	463.997940740741	265.574207504833	0.7371234533975	0.116686337988618	0.728373167692017	0.0858198645458557	1	1	1	1	0.802020259741402	0.863127724475938	0.572360745999996	0.0532392962811439	0.912374097172894	92	0.997919446391822
ENSG00000110955	443.878	198.10575	486.642462962963	225.212572299093	0.735632673175745	0.0543118930344056	0.73544000447345	0.0633251617694329	1	1	1	1	0.446306755459834	0.863126729912718	0.46278857567806	0.053238875639685	0.911877501566901	93	0.99789683167869
ENSG00000149925	443.4835	259.0275	529.602487037037	408.014512518414	0.735580203775664	0.0665970984172881	0.736934807871732	0.0790719220041541	1	1	1	1	0.58407471754868	0.863126927446656	0.770416534108686	0.0532391443686968	0.911859945908564	94	0.997874216965558
ENSG00000089220	433.3965	432.34	584.777868518519	389.408521330116	0.734194220083256	0.102717972050209	0.741066743307363	0.0947563882103417	1	0.981481481481481	1	1	0.997562278421723	0.863127514121859	0.665908445401066	0.0532393984688569	0.911397755426322	95	0.997851602252425
ENSG00000197958	432.4965	454.6775	472.745412962963	310.867347049245	0.734046406887609	0.151746371333912	0.724589811541031	0.106800332300232	1	1	1	1	1.05128596416387	0.863128305926875	0.657578769724836	0.0532396885481595	0.911348220387549	96	0.997828987539293
ENSG00000008988	428.2575	409.7865	446.725611111111	258.090664447733	0.73347166780064	0.138926273777867	0.725240469570724	0.0891677088928676	1	1	1	1	0.956869406840511	0.863128102587625	0.577738679019994	0.0532393693938322	0.911156708322597	97	0.997806372826161
ENSG00000130255	426.2995	364.9895	450.275388888889	275.007968961067	0.733199435546111	0.12443443754241	0.72611816932926	0.0850907182760864	1	1	1	1	0.856180924443965	0.863127869876137	0.610755052901478	0.053239292713689	0.911066041737687	98	0.997783758113028
ENSG00000171858	419.0465	281.85825	429.345092592593	234.486788413308	0.732165453781107	0.097437919636198	0.724896438479313	0.0787271224639036	1	1	1	1	0.672618074605085	0.863127437721276	0.546149921028243	0.0532391837928875	0.910721524932848	99	0.997761143399896
ENSG00000117984	415.051	346.38225	470.723648148148	296.317071312876	0.731583863021527	0.108076258807518	0.72830375383571	0.0882006689135138	1	1	1	1	0.834553464514	0.863127613079121	0.629492638575952	0.053239338841927	0.910527602742784	100	0.997738528686764
ENSG00000197956	762.206	1214.1535	973.568503703704	883.335801220402	0.767843408892809	0.226596603311568	0.750279192914371	0.172922090525656	1	0.962962962962963	1	0.981481481481481	1.5929466574653	0.86312920435836	0.907317561999968	0.0532406689490311	0.910267908392342	101	0.997715913973631
ENSG00000173812	409.643	232.172	423.56087037037	148.669615537785	0.730798234336556	0.0712089428445586	0.728870824631352	0.0527578651218018	1	1	1	1	0.566766672444055	0.863127016652512	0.35099940985527	0.0532387080998957	0.910265925119676	102	0.997693299260499
ENSG00000144713	409.4705	341.53475	443.143222222222	245.38920515836	0.730760338074234	0.109054204821952	0.726533131657405	0.0794358772203715	1	1	1	1	0.834088780510439	0.863127632992922	0.553746944222256	0.0532391900885454	0.910253087575441	103	0.997670684547366
ENSG00000122566	404.208	260.98825	411.518796296296	178.869394624816	0.729992354794537	0.0903644467039984	0.7251684041121	0.0643962610763165	1	1	1	1	0.645678091477655	0.863127331800153	0.434656682111865	0.0532389260863976	0.909997193347312	104	0.997648069834234
ENSG00000156976	403.1385	213.956	430.230361111111	186.699649430157	0.729834025362409	0.0639623498323937	0.727550626340877	0.0696097268458676	1	1	1	1	0.530725792748646	0.863126901449584	0.433952752539331	0.0532390113100395	0.909944560279163	105	0.997625455121102
ENSG00000176340	397.7595	130.24775	425.868592592593	132.764174333562	0.729024581834183	0.0391411740118999	0.730005138169703	0.0478812831602735	1	1	1	1	0.327453524051594	0.863126497694745	0.311749156060848	0.0532386190271929	0.909674880144819	106	0.997602840407969
ENSG00000084207	397.777	403.422	468.452446296296	379.247847867251	0.729024738262131	0.139195366873108	0.722136657952804	0.113533014162372	1	0.981481481481481	1	1	1.01419136853061	0.863128134677298	0.809575979089618	0.0532398232184224	0.909674386626233	107	0.997580225694837
ENSG00000168653	396.9035	135.49075	405.270192592593	121.925599347706	0.728894962896397	0.0410315454306173	0.726090309323832	0.0598380456176225	1	1	1	1	0.341369501654684	0.863126528864431	0.300850152752967	0.0532388417347425	0.909631663408694	108	0.997557610981705
ENSG00000065978	391.392	414.61	436.680157407407	301.769905311227	0.728050202982806	0.147060460724888	0.71843335860031	0.112451249259413	1	1	1	1	1.0593216008503	0.863128269877435	0.691054769016413	0.0532398248310079	0.909349496213562	109	0.997534996268572
ENSG00000080824	387.557	168.69925	414.826666666667	155.501072678094	0.727459144248657	0.0529358450887079	0.727133242526117	0.0564257534376529	1	1	1	1	0.435288873636652	0.863126727164913	0.374857947121915	0.053238777894189	0.909152990720087	110	0.99751238155544
ENSG00000100097	376.779	912.70275	787.3391	953.388290222307	0.725758022023545	0.205102850395679	0.737841550745551	0.151701758595103	1	0.981481481481481	1	1	2.42238221875423	0.863129243662489	1.21089920495795	0.0532403978091966	0.908585110703897	111	0.997489766842308
ENSG00000067560	375.891	346.76575	389.846103703704	216.633991592287	0.72560411656894	0.131111053184756	0.717493909451413	0.0867761341436138	1	1	1	1	0.922516766828682	0.863128022951932	0.55569105227466	0.0532393605094017	0.908534215749605	112	0.997467152129175
ENSG00000182899	375.196	301.14675	381.74455	232.786292626024	0.725480198339968	0.124085842815807	0.715197958702393	0.0902662433303011	1	1	1	1	0.802638487617139	0.863127907623342	0.609795981700392	0.0532394351261489	0.908492948084028	113	0.997444537416043
ENSG00000204628	371.3995	314.14925	380.836635185185	245.804529290886	0.724850016418209	0.131838720919258	0.712064393598501	0.105170853587849	1	1	1	1	0.845852646543681	0.863128039578331	0.645432992998064	0.0532397269780419	0.908282843294928	114	0.99742192270291
ENSG00000072778	370.324	232.59175	358.737018518519	174.749245511097	0.724717763780746	0.0903882993820581	0.714146461912244	0.0812045873931518	1	1	1	1	0.628076360160292	0.863127354022191	0.487123537550604	0.0532392727280815	0.908238987567022	115	0.997399307989778
ENSG00000105640	368.961	321.77025	357.147985185185	227.819566077027	0.724484282828403	0.150462847648779	0.708164626685891	0.10447681296118	1	1	1	1	0.87209827054892	0.863128350413745	0.637885625923102	0.0532397360038705	0.908160828391562	116	0.997376693276646
ENSG00000172270	367.5395	176.44775	393.170983333333	139.38257022652	0.72426118138534	0.0587905056625208	0.724028475286646	0.056736622210296	1	1	1	1	0.480078331716727	0.863126832052053	0.354508791683517	0.0532387921190426	0.908086967306954	117	0.997354078563513
ENSG00000149806	366.266	250.584	399.24412962963	173.581825942439	0.724054319309178	0.0847222259242879	0.723487909528034	0.0628361867173278	1	1	1	1	0.684158507751197	0.86312726281623	0.434776150881585	0.0532389033912408	0.908017869639732	118	0.997331463850381
ENSG00000169714	364.568	286.806	396.685851851852	175.24914542191	0.723649917102647	0.100450514211851	0.722466963955181	0.0673314490889346	1	1	1	1	0.786700972109456	0.863127525639469	0.441783200998455	0.0532389877099477	0.907882981191496	119	0.997308849137249
ENSG00000105373	364.605	337.15675	379.144207407407	271.958622493473	0.723646570060041	0.139638297344437	0.708800795503136	0.11474139624927	1	1	1	1	0.924717845339477	0.863128176511574	0.717295997618238	0.0532399249151343	0.907881648552223	120	0.997286234424116
ENSG00000138326	354.1715	290.3085	375.925087037037	227.763212302125	0.721970874418477	0.116872414934031	0.713577200607235	0.0984529640077352	1	0.981481481481481	1	1	0.819683401967691	0.863127807600427	0.605873936473106	0.0532395942656292	0.907323205874135	121	0.997263619710984
ENSG00000165502	352.9855	227.443	349.160833333333	152.395366828838	0.72183015529657	0.0942364542696015	0.714993707892266	0.0653765669278086	1	1	1	1	0.644340914853443	0.8631274304919	0.436461802928942	0.05323897747129	0.9072764251666	122	0.997241004997852
ENSG00000106153	347.227	87.08425	361.119351851852	114.790483988802	0.72083914167176	0.0309481700395359	0.720395996930141	0.0417508380832585	1	1	1	1	0.250799189003159	0.863126375409153	0.317874086227021	0.0532385305169833	0.906946438729097	123	0.997218390284719
ENSG00000135404	347.274	345.11275	366.36412037037	218.360500667571	0.720833868323755	0.133000791649217	0.711659745638296	0.0961684253036179	1	1	1	1	0.993776528044138	0.863128083900873	0.596020430294382	0.0532395617802506	0.906944111447377	124	0.997195775571587
ENSG00000265972	640.305	1326.34	799.489685185185	708.346153312433	0.757669029613485	0.351246717700803	0.730983357919031	0.198482422637738	1	0.925925925925926	1	0.981481481481481	2.07141908934024	0.863131181167716	0.885997863935367	0.0532412712577299	0.906875787056153	125	0.997173160858454
ENSG00000109971	343.933	159.4355	378.229074074074	154.958827271725	0.72025809962994	0.055635698760259	0.721387616728113	0.0548122808858551	1	1	1	1	0.463565578179471	0.863126790240041	0.409695705310527	0.0532387648011307	0.906752619620685	126	0.997150546145322
ENSG00000149273	339.6385	313.452	344.605225925926	250.119865429952	0.719501585409778	0.143537288929443	0.704073944428849	0.109210114841866	1	1	1	1	0.922898905748318	0.863128269412901	0.725815648204115	0.0532398495436269	0.906499954959705	127	0.99712793143219
ENSG00000070756	338.1445	364.1101	327.186937037037	237.8576672219	0.719227872358123	0.192463535982291	0.695632163146896	0.133856808691599	1	0.925925925925926	1	1	1.07678847356677	0.863129094128758	0.726977884190329	0.0532403827780564	0.906408442299313	128	0.997105316719057
ENSG00000132475	333.553	395.807	402.693487037037	265.513392953192	0.718397585167161	0.154866324689943	0.716058276928491	0.100178584274574	1	1	1	1	1.18663900489577	0.863128468003386	0.659343648457796	0.0532396131726032	0.906131888395552	129	0.997082702005925
ENSG00000128272	332.568	326.0075	349.230655555556	181.724659293656	0.718237202691139	0.132526817906651	0.71147812548418	0.0849575956655154	1	1	1	1	0.980273207283924	0.863128092434023	0.520357123301701	0.0532393540579166	0.90607855271849	130	0.997060087292793
ENSG00000142089	611.3865	1130.33275	876.244059259259	720.747334235085	0.754914087966135	0.224332221026852	0.750366321895916	0.150966313357062	1	0.981481481481481	1	0.981481481481481	1.84880227155817	0.863129281755266	0.822541764042743	0.0532403006611291	0.905958105596989	131	0.99703747257966
ENSG00000125691	324.1665	327.159	340.090862962963	231.207008260266	0.716693113004088	0.158800098339352	0.704285905444094	0.107738814859183	1	0.981481481481481	1	1	1.00923136721407	0.863128547418679	0.679838929649355	0.0532398202942113	0.905563704093899	132	0.997014857866528
ENSG00000108654	321.2735	330.81675	326.920012962963	173.330641991651	0.716147734930112	0.156298503624088	0.705974375151342	0.0931541140362307	1	1	1	1	1.02970444185406	0.863128509193565	0.530192815119237	0.0532395344183698	0.905381924002806	133	0.996992243153396
ENSG00000179218	320.7205	273.3215	381.076327777778	324.124685366467	0.716050114177835	0.113224774722569	0.713289062472354	0.0894576183015012	1	1	1	1	0.852210881437264	0.863127778909413	0.850550563601206	0.0532394292081557	0.905349627154962	134	0.996969628440263
ENSG00000100201	320.6535	283.5185	337.298018518519	186.88621981004	0.716031129057142	0.129432824301565	0.708656871419185	0.0865990960637998	1	1	1	1	0.884189631486948	0.863128054105429	0.554068537463937	0.0532393977581642	0.905343207044396	135	0.996947013727131
ENSG00000241343	320.3075	276.6335	331.931733333333	224.889195169756	0.715974253488542	0.129190167505745	0.704104054091116	0.102311924520841	1	0.981481481481481	1	1	0.863649774045254	0.863128050345739	0.6775164064953	0.0532397181985885	0.905324249760006	136	0.996924399013998
ENSG00000159335	318.3835	367.706	386.465992592593	253.792593159277	0.715584060544342	0.131658276670168	0.711325338985166	0.113839363446639	1	0.981481481481481	1	1	1.15491537721019	0.863128094754375	0.656700972462595	0.05323989252981	0.905194170541158	137	0.996901784300866
ENSG00000167815	316.861	119.684	334.743492592593	134.240713130461	0.715322741188809	0.0480393795641282	0.71354776741878	0.0598964913609905	1	1	1	1	0.377717674311449	0.863126674320317	0.401025609462233	0.0532388810455098	0.90510753749991	138	0.996879169587734
ENSG00000092841	315.179	418.41075	432.643205555556	360.076345861755	0.714997521060943	0.172665736484321	0.712790262841739	0.125119931323857	1	1	1	1	1.32753371893432	0.863128796615342	0.832270890281017	0.0532400928221776	0.904998423274026	139	0.996856554874601
ENSG00000125534	314.2215	228.3935	327.17477037037	161.388147935921	0.714821786250031	0.0963027018694048	0.708962151311613	0.0775924232880696	1	1	1	1	0.726855100621695	0.863127497510502	0.493278096453541	0.0532392274758959	0.904940277993417	140	0.996833940161469
ENSG00000166598	311.4325	286.07975	359.312833333333	256.198865292813	0.714206193308443	0.114927890869003	0.71016825883172	0.0926382199322502	1	1	1	1	0.918593114077689	0.863127818214568	0.713024533290572	0.0532395035106087	0.904734973285084	141	0.996811325448337
ENSG00000108518	310.2225	434.55075	367.43452962963	300.596832137338	0.713988058171253	0.198060668002279	0.703340502719407	0.125248189487941	1	1	1	1	1.40077122065614	0.863129238764603	0.818096308042514	0.0532401596474217	0.904661787999052	142	0.996788710735204
ENSG00000170889	308.977	246.2885	311.344451851852	173.724781013106	0.713806698480857	0.11974613310089	0.70381232886944	0.0869711445612182	1	1	1	1	0.797109493586901	0.8631279027868	0.557982581606336	0.0532394279246078	0.904601780048152	143	0.996766096022072
ENSG00000110651	305.0345	356.66675	373.98572962963	234.383044932132	0.713032315386552	0.133361575591343	0.712062767803443	0.101497895759702	1	0.981481481481481	1	1	1.16926691898785	0.863128140481847	0.626716546549112	0.0532396587410389	0.904343572917415	144	0.99674348130894
ENSG00000126432	303.659	143.56025	332.2925	117.652525179702	0.712755112026336	0.0560560765766502	0.714384440536314	0.0491390072965852	1	1	1	1	0.472767973285824	0.863126817770072	0.354063137686532	0.0532386798462157	0.904251612629699	145	0.996720866595807
ENSG00000198258	303.446	72.7065	298.518509259259	68.7109773407266	0.712717150518983	0.0307937027280601	0.709399347164071	0.0396213800082835	1	1	1	1	0.239602762929813	0.863126384983611	0.230173256295649	0.0532385146912264	0.904239103046332	146	0.996698251882675
ENSG00000105372	301.157	259.217	316.364453703704	208.394884598047	0.712260998365035	0.135958017840385	0.701566990703216	0.0984417829103103	1	1	1	1	0.860737090620507	0.863128190154546	0.658717760982158	0.053239658630852	0.904086450485901	147	0.996675637169542
ENSG00000174748	301.0015	198.6265	327.535522222222	162.154958068653	0.712211583951492	0.0823593489872728	0.709602099843244	0.0735946342292383	1	1	1	1	0.65988541585341	0.863127270680289	0.495075944644063	0.0532391499826709	0.904070285493558	148	0.99665302245641
ENSG00000104964	300.2565	189.10975	345.252166666667	145.323484898509	0.712082669320213	0.0696190580648848	0.71528335381595	0.0587432213275139	1	1	1	1	0.629827330965358	0.863127052491638	0.420919834628628	0.0532388543551973	0.904027386645962	149	0.996630407743278
ENSG00000159377	299.02	153.70975	284.762388888889	96.6125539112853	0.711819806838576	0.0735552625725667	0.704726092451954	0.052104212887152	1	1	1	1	0.514045047154036	0.863127121032938	0.339274278068311	0.0532387617491991	0.90393974290344	150	0.996607793030145
ENSG00000118680	298.621	258.3195	286.295187037037	142.078073629802	0.711753792582501	0.131249244159889	0.699996522165819	0.0818061449665128	1	1	1	1	0.865041306539058	0.863128112685413	0.496264275694659	0.0532393472523816	0.903917407583208	151	0.996585178317013
ENSG00000170296	297.6585	141.78525	294.811407407407	98.7092253002629	0.711558034981719	0.0628063976884696	0.707249509233602	0.0483398420100042	1	1	1	1	0.476335296993031	0.863126937183811	0.334821593805745	0.053238683581229	0.903852546833002	152	0.996562563603881
ENSG00000156482	297.0765	247.41825	298.285674074074	181.878142745255	0.711440593915471	0.123611618352436	0.700067143137642	0.0903295149011549	1	1	1	1	0.832843560497044	0.863127983380321	0.609744813624837	0.0532395109252946	0.903813051048012	153	0.996539948890748
ENSG00000179010	296.6345	152.7005	290.71552962963	99.0638733382672	0.711351620867235	0.0649615673125781	0.705133844804714	0.0614517427010456	1	1	1	1	0.514776602182147	0.863126974911484	0.340758794222222	0.0532389377699083	0.903783729498725	154	0.996517334177616
ENSG00000243678	294.292	231.246	284.181316666667	146.448061448045	0.710813892459977	0.114582241673801	0.700055889134757	0.0779919378162126	1	1	1	1	0.785770595191171	0.863127831685462	0.515333179414547	0.0532392735816109	0.903604200965259	155	0.996494719464484
ENSG00000166794	291.805	299.46175	327.398892592593	227.784068276241	0.710362858620754	0.141922353334305	0.701646791601499	0.109561647791696	1	0.981481481481481	1	1	1.0262392693751	0.863128306011193	0.695738664454463	0.0532398711524187	0.903453698126477	156	0.996472104751351
ENSG00000150991	289.501	192.31575	310.721372222222	136.416485243061	0.709870198786705	0.0840736623431872	0.707486897377609	0.0683472211724061	1	1	1	1	0.664300814159537	0.863127309992651	0.439031548642553	0.0532390596397531	0.903289810060427	157	0.996449490038219
ENSG00000108953	285.376	198.54675	300.914753703704	127.780929261337	0.709020576474541	0.0853618640840881	0.705866077743526	0.0672368624938877	1	1	1	1	0.695737378055618	0.863127335930149	0.424641622547882	0.0532390447161648	0.903006593756789	158	0.996426875325086
ENSG00000135486	283.3465	207.742	301.035366666667	189.646165939318	0.708590127603975	0.108478435818686	0.701092512034922	0.086993558632532	1	1	1	1	0.733172987843506	0.863127738728866	0.629979686570553	0.0532394416623736	0.902862976421923	159	0.996404260611954
ENSG00000197728	281.5095	197.452	272.359111111111	137.418262807959	0.708178254359968	0.106229912663783	0.697930103132632	0.074805834058327	1	1	1	1	0.701404393102187	0.863127701964429	0.504548066144547	0.0532392214056418	0.902725697488561	160	0.996381645898822
ENSG00000125356	280.2655	74.25025	300.091625925926	109.316937331855	0.707930188015353	0.0317710957073867	0.70787502347776	0.0528900052366955	1	1	1	1	0.264928255529132	0.863126409407829	0.364278533246504	0.0532387675011585	0.902643439495204	161	0.996359031185689
ENSG00000068697	280.2925	340.919625	300.299638888889	196.894916970724	0.707731153835748	0.187233079862246	0.695810635620541	0.111077337071456	1	1	1	1	1.2162994907106	0.863129112849049	0.655661517607005	0.0532399374653495	0.902576193569261	162	0.996336416472557
ENSG00000105701	275.292	141.9545	292.9975	231.470594922645	0.70685303564131	0.0687072156673083	0.700412938796247	0.0778926320560854	1	1	1	1	0.515650654577685	0.863127055063262	0.790008771141886	0.05323927008547	0.902284173205775	163	0.996313801759425
ENSG00000181163	272.493	244.1305	323.415331481481	275.826255948448	0.706237143602706	0.131661659492383	0.699789554402408	0.105474230724201	1	1	1	1	0.895914757443311	0.86312815671696	0.852854608607946	0.0532398040045452	0.902078508481613	164	0.996291187046292
ENSG00000117450	271.76	106.0145	295.714898148148	127.300313674277	0.706072803011716	0.0473620615869907	0.705038294465236	0.0676554192696379	1	0.981481481481481	1	1	0.390103400058876	0.863126684866194	0.430483260976934	0.0532390557295886	0.902024218859287	165	0.99626857233316
ENSG00000167978	269.1615	244.64025	262.317575925926	154.083441989035	0.705492764417638	0.136661648186421	0.689574750857673	0.107463497324972	1	0.962962962962963	1	1	0.908897632090771	0.863128249309919	0.587392748828029	0.0532399070070496	0.901830351029139	166	0.996245957620028
ENSG00000165119	268.7395	158.7605	255.528092592593	103.646872029233	0.70540199944044	0.0864181594230607	0.696470967129856	0.0628487016610461	1	1	1	1	0.590759825035025	0.86312737030042	0.405618305907697	0.0532389951879185	0.901800389016587	167	0.996223342906895
ENSG00000111669	267.1265	65.379	302.669890740741	164.831708737534	0.705039122181628	0.0307989525297744	0.706735339835351	0.0573815948921023	1	1	1	1	0.244749210580006	0.86312639711085	0.544592355500351	0.0532388555472189	0.901679754232955	168	0.996200728193763
ENSG00000182196	267.0985	142.232	271.503888888889	80.205438911389	0.705012434583884	0.0656030702808414	0.702770201183357	0.0446634871714529	1	1	1	1	0.53250767039126	0.863127007202928	0.295411749863416	0.0532386254069369	0.901670654995933	169	0.996178113480631
ENSG00000170315	266.7805	62.92125	279.06037037037	78.3102604169927	0.704960436906208	0.0289289665720705	0.705023569300252	0.0390212259745406	1	1	1	1	0.235854007320625	0.863126364454729	0.280621215807386	0.053238512798579	0.901653536672784	170	0.996155498767498
ENSG00000232112	263.0815	106.6185	255.710142592593	74.7633066456908	0.704118182395148	0.0525360602192042	0.69824273233382	0.0564115553369894	1	0.981481481481481	1	1	0.405267949285678	0.863126780616252	0.292375210023666	0.0532388641966344	0.901372646229983	171	0.996132884054366
ENSG00000198242	261.6755	204.828	269.589233333333	165.354824861807	0.703796833120112	0.114503308781827	0.694767005820471	0.0848426944968689	1	1	1	1	0.782755741366693	0.863127871604322	0.613358415012643	0.0532394314172825	0.901265166058633	172	0.996110269341233
ENSG00000104852	255.7545	180.903	293.751387037037	166.874336224932	0.702408220650097	0.0890588024841699	0.701540918388897	0.0773196303129391	1	1	1	1	0.707330662803587	0.863127430507989	0.568080164346227	0.0532392541217907	0.900802441907285	173	0.996087654628101
ENSG00000107223	254.236	102.54525	257.817296296296	67.3692280895533	0.70205941117227	0.0510025876900862	0.700246416797545	0.0391154374651629	1	1	1	1	0.403346693623248	0.863126759196629	0.261306084026764	0.0532385250885186	0.900686395761482	174	0.996065039914969
ENSG00000185624	252.452	245.80775	269.248937037037	221.722444534049	0.701632030642775	0.143041859348564	0.685358470101697	0.124159703515393	1	0.888888888888889	1	1	0.973681135423764	0.863128389990399	0.823484939157066	0.0532402708142508	0.900543391875765	175	0.996042425201836
ENSG00000197756	252.324	146.354	266.782605555556	129.290867974134	0.701602551709562	0.0759845713480927	0.697764040069067	0.0685500097380399	1	1	1	1	0.580024096003551	0.863127202800575	0.484630051891485	0.0532391009246866	0.900533961287296	176	0.996019810488704
ENSG00000100650	252.443	203.9685	243.473094444444	127.90012856599	0.701504885104598	0.123275700489146	0.689010030621833	0.0871596948840742	1	1	1	1	0.807978434735762	0.863128040846136	0.525315246260913	0.0532395067841929	0.900501126378234	177	0.995997195775572
ENSG00000143761	251.3985	114.474	248.615037037037	82.500415758578	0.701382833049378	0.0614177660557661	0.696614221309542	0.0506881055463831	1	1	1	1	0.455348778930662	0.863126945577152	0.33184000751446	0.0532387582546811	0.900460807418109	178	0.995974581062439
ENSG00000159176	247.944	363.24275	557.992733333333	744.078752547616	0.700546198934257	0.161628971799966	0.706698422627921	0.174226643123136	1	0.888888888888889	1	1	1.46501931887846	0.863128728447336	1.33349183259546	0.0532410605893666	0.900181334872171	179	0.995951966349307
ENSG00000196683	245.3215	95.75125	246.498683333333	80.4828635784152	0.699907439482504	0.0495293882243528	0.695433816547015	0.0607247588546778	1	0.981481481481481	1	1	0.390309247253094	0.863126738831237	0.32650423316696	0.0532389575625906	0.899969078095095	180	0.995929351636175
ENSG00000167615	244.972	233.68175	254.591057407407	149.648757235717	0.699821694909129	0.140991239443808	0.688961236817761	0.0993742668357974	1	1	1	1	0.953912079747889	0.863128367318432	0.587800525123091	0.0532397500729227	0.899939953718905	181	0.995906736923042
ENSG00000185883	240.28	85.529	261.941068518519	118.308282353329	0.698657903559418	0.0448202106317195	0.697888123260252	0.0615999527650717	1	1	1	1	0.355955551856168	0.863126658035456	0.451659921151177	0.0532389658335812	0.899552592728525	182	0.99588412220991
ENSG00000110321	240.0035	165.62175	247.780983333333	98.7840872667707	0.69858095666622	0.0883420418891298	0.694659586439242	0.0626373839130101	1	1	1	1	0.690080561325147	0.863127435935518	0.398675015079261	0.053238997728411	0.899526684443941	183	0.995861507496777
ENSG00000161960	237.7165	249.79875	248.325887037037	158.096881165157	0.698009946419494	0.150994344789296	0.686892913274681	0.099961842415041	1	1	1	1	1.05082629939445	0.863128560175295	0.636650826265155	0.0532397744576092	0.899335972800017	184	0.995838892783645
ENSG00000085063	237.0875	210.53225	281.636475925926	169.518393866748	0.697842613105508	0.107472469468465	0.697196416605989	0.0873728740632262	1	0.981481481481481	1	1	0.887993884114515	0.863127782090909	0.601904967420958	0.0532394684689894	0.899280454346942	185	0.995816278070513
ENSG00000099795	231.8175	63.13875	234.065142592593	50.716232419736	0.696497905482189	0.0336672244946177	0.694738600089052	0.0372753210312456	1	1	1	1	0.272364036364813	0.863126462743352	0.216675716247127	0.0532385015986467	0.898832657906518	186	0.99579366335738
ENSG00000123144	230.6255	121.528	218.486161111111	69.0765573423073	0.696187017177105	0.0742206303601206	0.688753797141399	0.0513699891968155	1	1	1	1	0.526949535068759	0.863127193279272	0.316159874799477	0.0532387955982291	0.898728784878676	187	0.995771048644248
ENSG00000169564	228.9015	167.756	221.979972222222	114.543242080717	0.695704303868704	0.105119486542953	0.684416682296133	0.0812806135644426	1	1	1	1	0.73287418387385	0.863127752249563	0.516007101604862	0.0532394129235233	0.898567693993741	188	0.995748433931116
ENSG00000120129	416.499	762.767	537.805065740741	496.238352100018	0.731798111604041	0.257856644617298	0.714002294906405	0.171682044296143	1	0.981481481481481	1	0.981481481481481	1.83137774640515	0.863130043893024	0.922710446054518	0.0532409451939618	0.898252520100066	189	0.995725819217983
ENSG00000251562	223.994	267.62275	273.242674074074	170.557918034921	0.694429680144715	0.140706726602348	0.693644975115111	0.0953540006964832	1	0.981481481481481	1	1	1.19477642258275	0.863128403681352	0.624199417652764	0.0532396432220545	0.898142601944315	190	0.995703204504851
ENSG00000196262	223.7	69.13175	227.84977962963	102.706742664948	0.694350587185785	0.039169848898847	0.689011793686874	0.066077474711192	1	1	1	1	0.309037773804202	0.863126566337231	0.450765161291349	0.053239087373844	0.898116850052671	191	0.995680589791719
ENSG00000130066	222.9065	252.158	279.686827777778	228.111757701407	0.694136168088279	0.149019653992959	0.690196820278352	0.109845849278659	1	0.981481481481481	1	1	1.13122766720576	0.863128556550699	0.81559707160271	0.053239950173794	0.898044713559538	192	0.995657975078586
ENSG00000160014	222.523	250.724	325.470987037037	290.908819317072	0.694032774047409	0.122109968070003	0.699532212782814	0.103752670342212	1	1	1	1	1.12673296692926	0.863128069828733	0.893808759930937	0.0532397723788618	0.898010411093206	193	0.995635360365454
ENSG00000087460	221.148	100.65625	257.914201851852	191.643599064408	0.693658042256674	0.0598185882369471	0.692645031057264	0.0766208766745419	1	1	1	1	0.455153336227323	0.863126942414331	0.743051750110641	0.0532392803283421	0.897885876204175	194	0.995612745652321
ENSG00000075785	219.9295	99.48075	212.043512962963	62.2822453183499	0.693326551372661	0.0590078847737847	0.687333170374471	0.0491848954329934	1	1	1	1	0.452330178534485	0.863126928800228	0.293723889252997	0.0532387563818836	0.897775383694879	195	0.995590130939189
ENSG00000140319	219.8	88.1055	217.891005555556	68.449609460673	0.693290600380011	0.0509875992379994	0.688401856398863	0.0543774186865501	1	1	1	1	0.400843949044586	0.86312678326655	0.314146099267142	0.0532388566445394	0.8977634485326	196	0.995567516226057
ENSG00000111897	219.397	140.66	213.560611111111	115.209150778404	0.693178852321662	0.0955105657791157	0.681564271732648	0.0837860278757948	1	0.981481481481481	1	1	0.641120890440617	0.863127592421852	0.539468163998009	0.0532394786069276	0.897725929432183	197	0.995544901512924
ENSG00000167468	219.4585	82.04975	265.166485185185	222.068721341506	0.693177916388732	0.0442293078462676	0.694767213652661	0.0725823208672498	1	0.981481481481481	1	1	0.37387364809292	0.863126660811412	0.837469038315378	0.0532391917418485	0.897725927991352	198	0.995522286799792
ENSG00000167863	219.098	65.518	226.379748148148	66.5095637456827	0.693097950549102	0.0360673078931469	0.691644049571539	0.045800955891322	1	1	1	1	0.299035134962437	0.863126512695506	0.293796438461259	0.0532386767062486	0.897699322062738	199	0.99549967208666
ENSG00000254999	218.1465	146.13125	224.904055555556	86.0282877807296	0.692827199530444	0.0804362296450111	0.689015210098773	0.0613353642898189	1	1	1	1	0.669876665451887	0.863127320154357	0.382511055962168	0.053238993023478	0.897608802499786	200	0.995477057373527
ENSG00000214736	217.1685	118.5135	216.695405555556	71.1514586902447	0.692561983396907	0.0708456869076899	0.688289343648164	0.050287784545721	1	1	1	1	0.545721409872979	0.863127146790853	0.328347795412779	0.0532387754811783	0.897520454841018	201	0.995454442660395
ENSG00000135940	215.7195	67.75675	235.125768518519	78.2597773011886	0.692158024295859	0.0380792885898861	0.693613491058395	0.0471842739993205	1	1	1	1	0.314096546672878	0.863126551264577	0.332842196728534	0.0532386984605305	0.897386000211453	202	0.995431827947263
ENSG00000173660	215.3345	70.63125	246.933759259259	112.749886943416	0.692054498642778	0.0380082015247783	0.694047492728986	0.0640271571591992	1	1	1	1	0.328007123800413	0.863126550190645	0.456599726508185	0.053239027219412	0.897351491991546	203	0.99540921323413
ENSG00000005022	214.449	178.338	243.594468518519	127.021459801158	0.691805984521161	0.0989160713805333	0.690815423690934	0.0774694848873302	1	0.981481481481481	1	1	0.831610312941539	0.863127661917018	0.52144640464815	0.0532393055267093	0.897268283310792	204	0.995386598520998
ENSG00000139644	212.9315	91.735	213.893368518519	68.3389949001185	0.691371267532366	0.0563042292639296	0.687528210562923	0.050804225083409	1	1	1	1	0.430819301042824	0.863126885895649	0.319500297617698	0.0532387881524809	0.897123636209076	205	0.995363983807865
ENSG00000221983	212.7165	144.3375	219.355727777778	98.1325226828178	0.691257808579688	0.0911919320663093	0.686437439468133	0.065639874910611	1	1	1	1	0.678543977547581	0.863127523823761	0.447367040181566	0.0532390890568264	0.89708560388588	206	0.995341369094733
ENSG00000130522	211.768	149.7685	243.694316666667	128.014017584803	0.691042036968912	0.0843964796902075	0.691201759523737	0.0740731681933469	1	1	1	1	0.707229137546749	0.863127400669522	0.525305716340954	0.053239236609078	0.897013721011091	207	0.995318754381601
ENSG00000204435	209.14	107.28775	208.188222222222	89.6127120207266	0.690295975154223	0.0704103886916296	0.683935830131729	0.0614833841551888	1	1	1	1	0.512994883809888	0.863127147889523	0.430440834088458	0.0532390153168166	0.896765117806049	208	0.995296139668468
ENSG00000161203	209.0305	124.838	218.541996296296	86.6274116210053	0.690260310428711	0.0743326734837927	0.686956026700549	0.0641336433882259	1	0.981481481481481	1	1	0.597223850107998	0.863127219933743	0.396387939568178	0.0532390567965072	0.896753205540201	209	0.995273524955336
ENSG00000133872	208.225	120.079	217.428809259259	84.7396014543918	0.689998654983971	0.075714147178371	0.687281099220212	0.0578155561074721	1	1	1	1	0.576679073118021	0.863127246387427	0.389734928609895	0.0532389291502707	0.89666597817284	210	0.995250910242204
ENSG00000105404	207.258	123.16025	222.732407407407	99.105904551465	0.689729142237532	0.0727570960918647	0.687261568272045	0.0672902155709933	1	1	1	1	0.594236410657249	0.863127193255839	0.444955027896713	0.0532391187215282	0.89657615823132	211	0.995228295529071
ENSG00000172757	206.358	92.829	212.396046296296	90.2109582681548	0.689488399835317	0.058586193288863	0.684172659942498	0.0720885388967512	1	0.962962962962963	1	1	0.449844445090571	0.863126933859631	0.424729931847737	0.0532392285522718	0.896495997166931	212	0.995205680815939
ENSG00000103363	206.212	38.4755	215.696966666667	67.5602655582518	0.689443682808105	0.0224967375603828	0.688979537582409	0.0416836608248821	1	1	1	1	0.186582255154889	0.863126270754294	0.313218431405473	0.053238602175414	0.896481312514877	213	0.995183066102807
ENSG00000071082	205.6065	138.68175	215.409131481481	116.187623326992	0.689258564598579	0.0934136341369271	0.682489186531229	0.0832846760018325	1	0.981481481481481	1	1	0.674500806151557	0.863127575061929	0.539381141959531	0.0532394634942825	0.896419171627462	214	0.995160451389674
ENSG00000130811	204.8005	148.205	197.239735185185	92.9420355856052	0.68899467044081	0.103404157888538	0.677704825681636	0.0805638121650654	1	1	1	1	0.723655459825538	0.863127760339789	0.471213548823433	0.0532394331114197	0.896331145080411	215	0.995137836676542
ENSG00000136238	204.103	107.13975	203.04322037037	74.5986913532807	0.688825216321272	0.0650825768061898	0.682897925715947	0.0617754322703446	1	1	1	1	0.524929814848385	0.863127055709346	0.367403015068444	0.0532390252668742	0.896274895206935	216	0.995115221963409
ENSG00000009307	202.938	153.08375	221.731331481482	130.662999122468	0.688415981717012	0.0975531210528276	0.68388345917882	0.0800567333488682	1	1	1	1	0.754337531659916	0.863127655904867	0.589285232039391	0.0532393909112243	0.896138283500689	217	0.995092607250277
ENSG00000186468	202.8065	185.58775	215.217927777778	125.971912627669	0.68837321022689	0.126224167115837	0.681270539201139	0.0848799853226441	1	1	1	1	0.915097642333949	0.863128184827189	0.585322579435577	0.0532395024720334	0.896123850018641	218	0.995069992537145
ENSG00000219200	202.19	64.97075	201.537522222222	68.8024767381635	0.688258246618642	0.0421647328125226	0.683703549789653	0.0516948513054232	1	1	1	1	0.321335130322964	0.86312663508641	0.341387926077108	0.053238818266295	0.896086045366729	219	0.995047377824012
ENSG00000131143	201.928	59.18975	203.005251851852	51.8250679041459	0.688180925244347	0.0364045805404181	0.685619772631711	0.0399737712895615	1	1	1	1	0.293123043857216	0.863126528995847	0.255289296367399	0.0532385764354546	0.896060306918787	220	0.99502476311088
ENSG00000196230	201.886	157.28125	237.136146296296	199.512966077793	0.688140807591222	0.103878120448691	0.684632508666303	0.0876327423526612	1	1	1	1	0.779059716869917	0.863127774167847	0.841343545443749	0.0532395399096109	0.896046519299682	221	0.995002148397748
ENSG00000126267	201.011	40.69	207.992942592593	54.0898559248094	0.687907418457066	0.0254682540757264	0.687347123287543	0.0364280804678736	1	1	1	1	0.202426732865366	0.863126327615631	0.260056207920277	0.0532385012591666	0.895969205045532	222	0.994979533684615
ENSG00000169020	200.6145	45.35175	199.681027777778	50.489196571807	0.687777904055812	0.0285153412901483	0.684034621255649	0.0498271420034099	1	0.981481481481481	1	1	0.226064167844298	0.863126384098075	0.252849242282526	0.0532387794575869	0.895926014717352	223	0.994956918971483
ENSG00000123416	199.9985	169.99625	242.769798148148	177.249917314634	0.687597306303268	0.107742799566405	0.684634366875616	0.101243942795201	1	0.962962962962963	1	1	0.849987624907187	0.863127848867988	0.730115190055351	0.0532398143577691	0.895865327162636	224	0.994934304258351
ENSG00000111716	368.8405	235.51775	373.615161111111	207.890528468172	0.724476592538275	0.0872484895024442	0.713095661021637	0.106600670565073	1	0.981481481481481	1	0.981481481481481	0.638535491628495	0.86312730300946	0.556429583451369	0.0532397477133339	0.895812925474019	225	0.994911689545218
ENSG00000178719	199.3315	122.05325	226.583859259259	102.92025360729	0.687392165850972	0.0723960040624653	0.688042123898529	0.0692741738941549	1	0.981481481481481	1	1	0.61231290588793	0.863127196364339	0.454225883272328	0.0532391550768462	0.895797164460037	226	0.994889074832086
ENSG00000134333	199.009	157.90575	240.500783333333	225.549458066002	0.687296758673137	0.112825679912539	0.682412660243501	0.0984227549474191	1	1	1	1	0.793460346014502	0.863127944787493	0.937832529856632	0.0532397712674301	0.895765112568097	227	0.994866460118953
ENSG00000106682	198.306	116.02675	197.23602037037	71.1604652248264	0.687090698022559	0.0762672096935381	0.681642998806201	0.0567542756154944	1	1	1	1	0.585089457706777	0.863127269301691	0.360788384855875	0.0532389279996805	0.895696650793223	228	0.994843845405821
ENSG00000113140	366.5585	607.89575	565.487585185185	579.548466594229	0.724102935630309	0.179953190439033	0.72149974878094	0.148889924279151	1	0.944444444444444	1	0.981481481481481	1.6583867240836	0.863128842253133	1.0248650576554	0.0532404665322262	0.895687859992805	229	0.994821230692689
ENSG00000188229	198.101	105.1165	239.444781481481	244.422633473635	0.687027960402798	0.0691663539561118	0.685967236324475	0.0777256217730084	1	1	1	1	0.530620743963937	0.863127138090134	1.02078914379071	0.0532393336659529	0.895675781974247	230	0.994798615979556
ENSG00000126247	196.489	107.2925	196.219181481482	74.3075095249009	0.686534958235672	0.0722612804777141	0.680841176703134	0.0605420201825211	1	1	1	1	0.546048379298587	0.863127197473812	0.378696460579792	0.0532390081999538	0.895511427996068	231	0.994776001266424
ENSG00000127184	194.561	58.74475	200.998981481481	59.6837915187753	0.685942494049353	0.0378596043301128	0.683831632106962	0.0535255501707592	1	0.981481481481481	1	1	0.301934868755814	0.863126560766153	0.296935790812821	0.053238854855927	0.895314152016316	232	0.994753386553292
ENSG00000117592	193.0015	115.31225	196.005172222222	95.0164987569645	0.685453932894708	0.0858604980591187	0.678657618146727	0.0698873789254328	1	1	1	1	0.597468154392582	0.863127455115962	0.484765262465824	0.0532392087480814	0.895151000054523	233	0.994730771840159
ENSG00000078369	190.395	77.1305	193.349564814815	77.7289650531586	0.684638300076442	0.0512015530000243	0.678564157610976	0.0723919935154015	1	0.962962962962963	1	1	0.405107802200688	0.863126812592761	0.402012619617765	0.0532392606473889	0.894879336411409	234	0.994708157127027
ENSG00000185896	190.042	153.6849	189.033872222222	101.07251619374	0.684526860863528	0.124704324786158	0.673921613707238	0.083941073577352	1	1	1	1	0.808689131876112	0.863128184780243	0.5346793937275	0.0532395237462284	0.894841732582011	235	0.994685542413895
ENSG00000142168	190.0105	80.09275	197.639894444444	69.7612810898965	0.684512924171293	0.0511011597728984	0.681336141509879	0.0643341787529164	1	0.962962962962963	1	1	0.421517495085798	0.86312681109783	0.352971657296174	0.0532390835374914	0.894837544908812	236	0.994662927700762
ENSG00000166441	189.549	154.637375	179.072351851852	100.400060794033	0.684332823947889	0.128841306880108	0.669522845380647	0.0889507496702135	1	1	1	1	0.815817413966837	0.863128263469489	0.560667572384904	0.0532396548506494	0.894777027330025	237	0.99464031298763
ENSG00000129562	188.6535	130.238	204.218872222222	87.947859598363	0.684076963715454	0.0888873475744037	0.682516962863487	0.0629122337503217	1	1	1	1	0.690355599021487	0.863127518658986	0.430654907851327	0.0532390498338583	0.894691988789866	238	0.994617698274497
ENSG00000141522	187.954	124.6135	188.423746296296	86.7975820912574	0.683855816382278	0.0881343347245644	0.676243784347577	0.0717911008955634	1	1	1	1	0.662999989359098	0.863127505739588	0.460650973125055	0.0532392592216675	0.894618277261239	239	0.994595083561365
ENSG00000198563	187.039	153.978475	174.202075925926	84.4768400821618	0.683557066796477	0.128750499440185	0.66960342218738	0.0827997132211119	1	1	1	1	0.823242612503275	0.863128267692225	0.484935897767849	0.0532395242496933	0.89451844000406	240	0.994572468848233
ENSG00000116288	185.573	78.25	184.175287037037	55.893004685992	0.683093243109771	0.0545586360352793	0.678677246194168	0.0485831642833097	1	1	1	1	0.421666945083606	0.863126880224774	0.303477223167037	0.0532387709763044	0.894364294477676	241	0.9945498541351
ENSG00000115307	184.0995	92.016	169.466974074074	62.7353873940925	0.682612966988623	0.0739934669144498	0.671695787304171	0.0623019250609272	1	1	1	1	0.499816675221823	0.8631272467281	0.370192409092469	0.0532390817530287	0.89420408014483	242	0.994527239421968
ENSG00000172354	183.571	135.359	185.033838888889	78.8501228853553	0.682438806950606	0.0937823071983044	0.676128757097721	0.0662708866244212	1	1	1	1	0.737365923811495	0.863127619291964	0.426138934147629	0.053239145435463	0.894145902565591	243	0.994504624708836
ENSG00000137312	183.3825	95.1905	183.953094444444	67.1990986055741	0.682374701637204	0.067319108371455	0.677441853678905	0.0565803532422908	1	1	1	1	0.519081700816599	0.863127122358842	0.365305616676477	0.0532389398386117	0.894124699755663	244	0.994482009995703
ENSG00000118816	182.7745	150.0175	211.226075925926	108.326775838515	0.682176936845191	0.0988027072883516	0.681875593072716	0.078551120683019	1	0.981481481481481	1	1	0.820779156829864	0.863127715164621	0.512847551438222	0.0532393704723776	0.894058580504941	245	0.994459395282571
ENSG00000165678	181.904	61.268	192.294381481481	51.5124933985705	0.681890097655844	0.0396556475065439	0.682138711567301	0.0418950011248365	1	1	1	1	0.336815023308998	0.863126603662773	0.2678835075768	0.053238624240064	0.893963337868318	246	0.994436780569439
ENSG00000233276	181.3185	124.7095	202.225364814815	115.124108331899	0.681695691006433	0.0872070269820505	0.678038026828544	0.0822232322348331	1	0.981481481481481	1	1	0.687792475671263	0.863127499641706	0.569286194327414	0.0532394655173263	0.893898236941537	247	0.994414165856306
ENSG00000143384	181.2355	164.01005	176.232290740741	106.542127609162	0.68166815093818	0.141574537702771	0.665392253719098	0.104715862876799	1	0.851851851851852	1	1	0.904955430917232	0.863128523757331	0.604555085571113	0.0532400186471173	0.893888715539502	248	0.994391551143174
ENSG00000228474	179.1915	110.34675	181.517325925926	83.9353796906707	0.680985006254196	0.085625466530934	0.674462811679548	0.068176149544368	1	1	1	1	0.61580348398222	0.863127473523083	0.462409741122582	0.0532391924450659	0.893661350545972	249	0.994368936430041
ENSG00000115053	178.2765	114.8625	180.26402962963	94.9160560942929	0.680676227204425	0.0933399224119523	0.673023919411361	0.0729396643842811	1	0.981481481481481	1	1	0.644294116162254	0.863127620878714	0.526539078757461	0.0532392986771549	0.893558374997364	250	0.994346321716909
ENSG00000164032	177.9455	107.71475	192.713914814815	118.615456615936	0.68056213279212	0.0767843924153984	0.675849621079357	0.0782868658357502	1	0.962962962962963	1	1	0.605324383027388	0.863127308607542	0.615500218185684	0.0532393957503765	0.893520447587468	251	0.994323707003777
ENSG00000101421	177.8625	70.8895	177.467335185185	56.5033581699659	0.680536349555931	0.0501424707890803	0.675897784504027	0.053880994677402	1	0.981481481481481	1	1	0.398563497083421	0.863126805127378	0.318387370334971	0.0532388896455739	0.893512020995569	252	0.994301092290644
ENSG00000137409	177.66	89.867	188.21782962963	79.4120227116102	0.680467769905602	0.0639122604475766	0.678041715031672	0.0606628539251727	1	1	1	1	0.505836992007205	0.863127065676899	0.421915516016071	0.0532390216593099	0.893489074244427	253	0.994278477577512
ENSG00000134308	176.958	102.106	184.61042037037	76.9482168735901	0.68021049384356	0.069267089170749	0.675079799322037	0.0766373491785719	1	0.944444444444444	1	1	0.577006973406119	0.863127167999588	0.41681404938689	0.0532393654727511	0.893403281382747	254	0.99425586286438
ENSG00000146066	176.4305	67.75225	180.329794444444	53.2528866454946	0.680042135544095	0.0488142047063331	0.677823067249618	0.0440647467756068	1	1	1	1	0.384016652449548	0.863126781483051	0.295308308921189	0.0532386806032909	0.893347290744862	255	0.994233248151247
ENSG00000196419	176.2545	118.58145	171.583124074074	81.1851995397454	0.67998938263371	0.0992382183956539	0.669951990044269	0.0752873591187856	1	1	1	1	0.672785375692536	0.863127736454719	0.473153755521417	0.0532393635410747	0.893329388103578	256	0.994210633438115
ENSG00000198668	175.6685	268.048	298.405027777778	274.162795253123	0.679782201021214	0.142685351681899	0.691762294931559	0.112180106491059	1	0.962962962962963	1	1	1.5258740183926	0.863128560955352	0.918760643192956	0.0532399858601779	0.893260052678574	257	0.994188018724983
ENSG00000215021	174.869	114.3154	167.655927777778	84.8929284027748	0.679502759528172	0.100871387665406	0.667697828699861	0.0790099712947563	1	1	1	1	0.653720213416901	0.863127770367684	0.506352083866056	0.053239454535187	0.893167168971161	258	0.99416540401185
ENSG00000255302	174.8025	134.70825	180.438962962963	86.7068165487392	0.679488685912333	0.0955110301464401	0.671942250922438	0.0842598333776546	1	0.944444444444444	1	1	0.77063114085897	0.863127668788613	0.480532669468604	0.0532395416491115	0.893162511621947	259	0.994142789298718
ENSG00000241837	174.2595	54.21725	179.123675925926	56.3163786959767	0.679303551133893	0.0390343315588653	0.676880853641345	0.0502293280126146	1	0.981481481481481	1	1	0.311129378886087	0.863126598081044	0.314399413728342	0.0532388106990534	0.893101156883907	260	0.994120174585585
ENSG00000161547	173.448	119.55125	160.411268518519	70.0906405760745	0.679018757494188	0.109928581516865	0.666342973839561	0.0734875383174698	1	1	1	1	0.689262776163461	0.863127945389044	0.436943372017428	0.0532393439769301	0.893005776493774	261	0.994097559872453
ENSG00000111775	319.7565	119.975	342.495383333333	144.545534805814	0.715873253921633	0.0441973918664669	0.712306856431825	0.0843140730919328	1	0.981481481481481	1	0.981481481481481	0.375207384369043	0.863126607788141	0.422036447320912	0.0532393383595145	0.89294537544387	262	0.994074945159321
ENSG00000067225	318.641	163.17	372.628987037037	243.087764245821	0.715662766911496	0.0658431659704635	0.713813149762278	0.0996383024286521	1	0.962962962962963	1	0.981481481481481	0.512080993971272	0.863126976015574	0.6523587071922	0.0532396149557669	0.89287509030998	263	0.994052330446188
ENSG00000174903	169.801	94.239	156.202155555556	55.34927773856	0.677736327189091	0.0779453358154346	0.666965182207209	0.0610101346234434	1	1	1	1	0.554996731468013	0.863127344008725	0.354343879197456	0.0532390745517381	0.892578499852981	264	0.994029715733056
ENSG00000123562	169.2795	110.02925	201.402764814815	120.315840386388	0.677540777016897	0.0811833014247351	0.677513974782924	0.0838433624299117	1	0.981481481481481	1	1	0.649985674579615	0.863127406748024	0.597389219045802	0.0532395017437956	0.892513295498404	265	0.994007101019923
ENSG00000132507	168.865	87.03275	180.64977037037	101.889868112868	0.677409092987546	0.0737502880341627	0.67380136225748	0.0652341242868019	1	1	1	1	0.515398395167737	0.863127265483538	0.564018807795725	0.0532391340749195	0.892469447875991	266	0.993984486306791
ENSG00000101160	168.6535	170.04565	177.47677962963	119.37036535209	0.677331648186046	0.154447165532741	0.664446377947564	0.107515155834724	1	0.87037037037037	1	1	1.00825449812782	0.863128807036216	0.672597089045677	0.053240085912486	0.892443119070774	267	0.993961871593659
ENSG00000099624	167.8355	45.20525	175.947033333333	50.3244544854686	0.677040685155675	0.033578624147166	0.676764884003339	0.0395599317287631	1	1	1	1	0.269342600343789	0.863126499217451	0.286020477481586	0.0532385905509522	0.892346900592022	268	0.993939256880526
ENSG00000143878	310.3835	543.434	536.896925925926	521.861309073894	0.714069822591777	0.160275525751173	0.723376760186213	0.134109806923891	1	0.981481481481481	1	0.981481481481481	1.75084693612901	0.863128593017792	0.971995338162717	0.0532401865012786	0.892343569455671	269	0.993916642167394
ENSG00000104823	167.4105	114.054925	165.699638888889	75.3353115125377	0.676887894207237	0.0986129062698834	0.669078283298817	0.0667788939667177	1	1	1	1	0.681288957383199	0.863127743387657	0.454649823123962	0.0532391877996994	0.892295555512514	270	0.993894027454262
ENSG00000044574	167.0595	109.433	191.047748148148	125.263813411088	0.676752263196806	0.0845609014595716	0.673738136349048	0.0831485862259886	1	1	1	1	0.655054037633298	0.863127475338981	0.655667573291426	0.0532395082396855	0.892250434490147	271	0.993871412741129
ENSG00000182944	166.8395	106.60495	158.948994444444	63.3246920893032	0.676681734782687	0.0946617616100376	0.667446749573224	0.0628045610219918	1	1	1	1	0.638967091126502	0.863127669028424	0.398396305120611	0.0532391107181897	0.892226860437279	272	0.993848798027997
ENSG00000104824	166.3095	121.696175	153.01027037037	63.2900217391027	0.67649018091957	0.111362639305717	0.66446768301647	0.0674143306925093	1	1	1	1	0.73174517992057	0.863127989989882	0.413632507059202	0.053239223097382	0.892162902112644	273	0.993826183314865
ENSG00000099622	165.3165	108.705925	177.261938888889	93.9976930982992	0.676128355099399	0.0934688119072182	0.671110240478808	0.0767456183117452	1	1	1	1	0.657562463516951	0.863127649413613	0.530275668242683	0.0532393882589797	0.892042406937567	274	0.993803568601732
ENSG00000128524	164.9925	76.015	174.249503703704	64.055917487876	0.676010692876888	0.0551999002765749	0.673833418287846	0.0600799522676095	1	0.962962962962963	1	1	0.460717911420216	0.86312691607678	0.36761032959266	0.053239026396217	0.892003430612007	275	0.9937809538886
ENSG00000175061	164.411	156.803	179.47782962963	109.459651889343	0.67578872772966	0.130103037046655	0.669124288074407	0.0894511639846194	1	0.981481481481481	1	1	0.953725723947911	0.863128354569063	0.609878401779337	0.0532396679008027	0.891928962674214	276	0.993758339175467
ENSG00000134590	303.649	214.18275	289.513022222222	129.604480141925	0.712759413745262	0.0990946202027192	0.700021212366494	0.0935418326142184	1	0.925925925925926	1	0.981481481481481	0.705362935494601	0.863127555169765	0.447663732522693	0.0532395729803492	0.891907112116496	277	0.993735724462335
ENSG00000136938	163.792	129.60935	158.547968518519	93.7144141620516	0.67556003175921	0.121050580847179	0.661890751069035	0.0891060946216329	1	0.925925925925926	1	1	0.791304520367295	0.863128182541727	0.591079248997793	0.0532397062488918	0.891852787967226	278	0.993713109749203
ENSG00000116251	163.7395	138.4682	178.380140740741	98.1075043610113	0.675551033233631	0.113124214610751	0.670434095880533	0.0829960277339416	1	0.981481481481481	1	1	0.84566155387063	0.863128030349527	0.549991181493694	0.0532395236614052	0.891849839187137	279	0.99369049503607
ENSG00000168066	162.5165	112.386425	150.545890740741	71.4031064058227	0.675100136481842	0.112087846520765	0.661341250777073	0.0790161375962678	1	0.962962962962963	1	1	0.691538551470158	0.863128013607026	0.474294622420402	0.053239490478961	0.89169954573374	280	0.993667880322938
ENSG00000132471	162.1605	59.8035	173.241996296296	74.5283211188088	0.674968358586728	0.0462395678274804	0.673043271505087	0.0586842540115404	1	1	1	1	0.368792030118309	0.863126747227337	0.430197773704609	0.0532390003947777	0.891656041861408	281	0.993645265609806
ENSG00000084623	161.9925	101.560475	157.994487037037	70.89784603862	0.674782585133271	0.092701785650879	0.666611098583017	0.0639677529593834	1	1	1	1	0.626945537602049	0.86312764251435	0.448736201928363	0.0532391392446694	0.891593818899492	282	0.993622650896673
ENSG00000197111	161.5165	121.75215	162.98845	71.8389489173034	0.674728375331925	0.104147593063747	0.667255758736137	0.0739705606317391	1	1	1	1	0.753806267471125	0.863127863287224	0.440760979795215	0.0532393495617576	0.891575675360632	283	0.993600036183541
ENSG00000178982	161.347	75.298	142.493140740741	46.9176305705291	0.674664892331688	0.0688189537843542	0.66213384209847	0.0552619904666897	1	1	1	1	0.466683607380367	0.863127183099358	0.329262379414413	0.0532389709457482	0.891554741073549	284	0.993577421470409
ENSG00000063046	161.1155	135.7475	168.91282962963	99.5417779990944	0.674577687844462	0.121220394143852	0.665584520084113	0.09017944356733	1	0.944444444444444	1	1	0.842547737492668	0.863128193274435	0.589308569499172	0.0532397056658934	0.89152533616323	285	0.993554806757276
ENSG00000169567	160.329	28.92075	157.186848148148	45.8299499374147	0.674283272141187	0.0226930212689457	0.668933827615876	0.0518546630110381	1	0.981481481481481	1	1	0.180383773366016	0.863126295032047	0.291563514870024	0.053238872099876	0.891427830267049	286	0.993532192044144
ENSG00000087191	160.0855	71.973	162.490194444444	47.1662034344925	0.674190770144359	0.0544318987992457	0.671120169454642	0.0483858481596518	1	1	1	1	0.449590999809477	0.863126907559669	0.290271075099357	0.0532387912922745	0.891396792068077	287	0.993509577331012
ENSG00000147123	159.958	47.62225	161.443709259259	44.6332310407978	0.674143518440271	0.0379637875524479	0.671584066977596	0.0387142397318098	1	1	1	1	0.297717213268483	0.863126589924007	0.276463116745677	0.0532385865003546	0.891381147366426	288	0.993486962617879
ENSG00000166913	159.189	56.57225	154.95167962963	57.886189819769	0.673852418208774	0.045792065214239	0.665890343334236	0.0664737847921261	1	0.962962962962963	1	1	0.355377884150287	0.863126741834548	0.373575749279585	0.0532391961512724	0.891284063243523	289	0.993464347904747
ENSG00000105401	159.0845	106.16275	156.658507407407	60.0581575176452	0.673809350603789	0.0882777093549675	0.666578626389811	0.0639764814991431	1	1	1	1	0.667335598376963	0.863127562734949	0.383369907651791	0.0532391395772109	0.891269433730341	290	0.993441733191614
ENSG00000143543	158.831	80.51425	156.208051851852	52.5261504918704	0.673717415390454	0.0668388192749212	0.668141050078917	0.0510729618899835	1	1	1	1	0.506917730166026	0.863127148948113	0.336257637613241	0.0532388583406778	0.891238926564433	291	0.993419118478482
ENSG00000166136	158.5665	63.4465	160.185705555556	50.6683670826599	0.673617624796857	0.0513903370293153	0.669760931275812	0.0527586039075369	1	0.962962962962963	1	1	0.400125499396152	0.863126850735346	0.316310165797454	0.0532388882478117	0.891205762411679	292	0.99339650376535
ENSG00000108107	158.2925	142.77625	166.230833333333	89.8277892419691	0.673513896242458	0.127982707846972	0.666328195512745	0.0816872469770013	1	0.981481481481481	1	1	0.901977352053951	0.863128332185836	0.540379828703875	0.0532395193649739	0.891170692382756	293	0.993373889052217
ENSG00000112335	157.957	80.049	169.408716666667	49.8526716225817	0.673385989281421	0.0587651982689136	0.673849030488296	0.0459157296422439	1	1	1	1	0.506777160872896	0.863126994161792	0.294274536774121	0.0532387308209767	0.891128502704257	294	0.993351274339085
ENSG00000221978	157.9395	147.391975	158.357046296296	96.8430132624235	0.673379285815035	0.148716249301164	0.658710120479214	0.104524511145627	1	0.796296296296296	1	1	0.933217941047046	0.863128734392121	0.611548494540773	0.0532400651669661	0.891125688136494	295	0.993328659625953
ENSG00000162191	157.316	111.29835	155.810840740741	63.4171285962061	0.673128122732806	0.0998379547474526	0.665851764348534	0.0656881679559512	1	0.981481481481481	1	1	0.707482709959572	0.863127790377916	0.40701358323153	0.053239179509419	0.891042281715574	296	0.99330604491282
ENSG00000105223	156.969	90.215	175.447640740741	120.238096925374	0.673007720096686	0.0703818130396944	0.669814955382236	0.0768212145307706	1	0.962962962962963	1	1	0.574731316374571	0.863127220584328	0.68532182261174	0.0532393966728772	0.891002337403643	297	0.993283430199688
ENSG00000182087	156.4695	111.406	155.27922037037	67.1733468412274	0.672813376027711	0.096426180413568	0.664877557424977	0.0698864026098953	1	1	1	1	0.711998184949783	0.863127726249256	0.432597141336789	0.053239274236627	0.890937387441794	298	0.993260815486556
ENSG00000245910	154.6555	94.5875	167.453848148148	70.963402658739	0.672109849538837	0.0727390325601852	0.669721598332676	0.0708376277340332	1	0.962962962962963	1	1	0.611601268626075	0.863127270408361	0.423778870676993	0.0532392706508232	0.890703030376743	299	0.993238200773423
ENSG00000100129	153.7795	123.2896	156.700781481481	87.4081211278774	0.6717705580897	0.112892479855452	0.661563822772346	0.0890517558690925	1	0.907407407407407	1	1	0.801729749413934	0.863128052922215	0.557802713563411	0.0532397071843957	0.890589672300857	300	0.993215586060291
ENSG00000111229	153.034	77.89725	159.540640740741	78.9258380864379	0.671433848138565	0.0703375311288533	0.666222229697213	0.0691463065069588	1	0.962962962962963	1	1	0.509019237555053	0.863127226802646	0.494706788940977	0.0532392517533205	0.890477710936533	301	0.993192971347158
ENSG00000164405	152.906	47.60625	163.072183333333	55.8548997718322	0.671427783635392	0.0379963573704615	0.670627312884446	0.0551363275938449	1	0.981481481481481	1	1	0.311343243561404	0.863126597123901	0.342516415921531	0.0532389352343228	0.89047589932698	302	0.993170356634026
ENSG00000167671	152.226	74.35775	160.565964814815	64.8267080251539	0.671159242588999	0.0633707007996117	0.669038541106473	0.0544762760100617	1	1	1	1	0.488469446743657	0.863127092275229	0.403738787979883	0.053238927278549	0.890386220524613	303	0.993147741920894
ENSG00000169045	151.6475	123.10895	136.1156	73.0588550037958	0.670929891060837	0.144082170486638	0.651139757607838	0.100738515322795	1	0.777777777777778	1	1	0.811809954005177	0.863128667308783	0.536741233214972	0.0532400401455692	0.890309244944133	304	0.993125127207761
ENSG00000152795	151.293	110.2068	152.16907962963	70.6804221201434	0.670779445444915	0.0987713926055699	0.662788253690431	0.0747131102466828	1	0.962962962962963	1	1	0.728432908330194	0.863127784581482	0.464486098569928	0.0532393891080173	0.890259390609126	305	0.993102512494629
ENSG00000004059	150.474	51.443	151.174183333333	49.5906192281487	0.670450458050454	0.0425028834782386	0.666233032118364	0.0507311096341763	1	1	1	1	0.341873014607175	0.863126687546939	0.328036296507078	0.0532388578563088	0.890150093737426	306	0.993079897781497
ENSG00000088832	150.255	78.8655	159.443118518519	78.3704806018981	0.670369591205011	0.0684857990500114	0.665541055101732	0.0741712150716673	1	0.962962962962963	1	1	0.524877707896576	0.863127195448377	0.491526265480035	0.0532393627941881	0.890122968800688	307	0.993057283068364
ENSG00000140264	149.857	72.020725	143.727033333333	55.0614446712823	0.670213840945087	0.0674299282917977	0.661572790414664	0.0617560669270533	1	1	1	1	0.480596335172865	0.863127175497663	0.38309734358451	0.0532391142504709	0.890071058657218	308	0.993034668355232
ENSG00000104805	149.1555	125.430725	157.366275925926	79.6257295653883	0.669931917944509	0.108254597695622	0.663542292042122	0.0808333824547649	1	0.944444444444444	1	1	0.840939321714586	0.863127975559467	0.505989794172095	0.0532395171200879	0.88997681756308	309	0.9930120536421
ENSG00000142192	275.7565	142.19025	259.706798148148	118.222802106883	0.706953102917436	0.0705402180263791	0.693226221614732	0.0960994236239964	1	0.962962962962963	1	0.981481481481481	0.515636984078345	0.863127086654072	0.455216432337838	0.0532396602325911	0.889971829839627	310	0.992989438928967
ENSG00000100836	148.608	79.8195	166.725840740741	71.9911144987536	0.669709112057154	0.0633600054450805	0.669989502970083	0.0645287285962025	1	0.981481481481481	1	1	0.537114421834625	0.863127098009431	0.431793381151396	0.0532391360663855	0.889902841393068	311	0.992966824215835
ENSG00000101439	274.2705	188.35125	301.992225925926	149.575184533056	0.706628661201153	0.0802632861731247	0.70229872692358	0.0954185670826833	1	0.981481481481481	1	0.981481481481481	0.686735357976888	0.863127257445619	0.495294817853174	0.0532395967771089	0.889863625586139	312	0.992944209502702
ENSG00000135390	147.422	59.18425	147.892172222222	45.5145901341305	0.669227094166305	0.0540938140335279	0.665507797541128	0.0453448586792992	1	1	1	1	0.401461450801102	0.863126918258089	0.307755234440268	0.0532387449849248	0.8897422285549	313	0.99292159478957
ENSG00000164924	147.0445	63.692	147.221111111111	62.8127625714461	0.669073123538728	0.0555882347842718	0.661284098762292	0.0760000765556631	1	0.925925925925926	1	1	0.433147788594609	0.863126948126719	0.426655946945271	0.0532394252341751	0.889690895016213	314	0.992898980076438
ENSG00000185236	146.5695	69.14425	155.432351851852	55.3683464974067	0.668869702174525	0.0575763769392652	0.66812167463633	0.0470946880305599	1	1	1	1	0.471750602956277	0.86312698790536	0.35622150625489	0.0532387738528196	0.889623074582483	315	0.992876365363305
ENSG00000163479	146.508	114.526125	144.184551851852	84.2458713948793	0.668852627523315	0.126875314222852	0.655286394794402	0.0940156565408004	1	0.833333333333333	1	1	0.781705606519781	0.86312834883507	0.584291939135346	0.053239858837988	0.88961692938406	316	0.992853750650173
ENSG00000179091	146.3985	67.76825	161.000759259259	64.139899006482	0.668807173643329	0.0557472426132496	0.669214114022303	0.0546067592836327	1	1	1	1	0.462902625368429	0.86312695221543	0.398382587147913	0.0532389293804569	0.889602243619182	317	0.992831135937041
ENSG00000183255	146.3755	123.112325	148.94707962963	82.609843669469	0.668756761299726	0.127780427142118	0.659049125470179	0.0844376473189365	1	0.962962962962963	1	1	0.841071934852486	0.863128367410232	0.554625467480704	0.0532396225305849	0.889584967759602	318	0.992808521223908
ENSG00000140990	145.0685	43.37725	159.07492962963	59.076896380024	0.668253424825602	0.0365377325517772	0.66962045670221	0.0455517179886439	1	1	1	1	0.299012190792626	0.863126576254758	0.37137779358175	0.0532387363270707	0.889417785856607	319	0.992785906510776
ENSG00000167004	144.7795	125.737975	154.64577962963	105.189182649576	0.668135592968709	0.130574029688754	0.658147713408642	0.0977975238064606	1	0.888888888888889	1	1	0.86847913551297	0.863128427603071	0.680194331209682	0.0532399217244105	0.889377891423823	320	0.992763291797644
ENSG00000167792	144.371	49.7405	148.047601851852	42.8867686800446	0.667966492777254	0.043097526417662	0.66561795999614	0.0465480527304402	1	0.981481481481481	1	1	0.344532489211823	0.86312670614311	0.289682292341085	0.0532387704160839	0.889322098469904	321	0.992740677084511
ENSG00000169976	143.3685	74.61345	137.86747962963	49.2975634523861	0.667547547353728	0.0738477733959186	0.660219514149741	0.0523402172236179	1	1	1	1	0.520431266282342	0.86312731382767	0.357572094483922	0.0532389149072394	0.889182247325034	322	0.992718062371379
ENSG00000178952	143.2625	33.59025	138.747057407407	38.1872534266448	0.667503089485853	0.0304931569976236	0.662031951495156	0.0424692481892409	1	1	1	1	0.234466451444028	0.863126458821741	0.275229285148112	0.0532386939154286	0.889167713026407	323	0.992695447658246
ENSG00000260032	143.176	81.841	146.367868518519	58.8231548439828	0.66746695696125	0.0731451199534867	0.66157790964472	0.0715008314037085	1	0.962962962962963	1	1	0.571611163882215	0.863127300357798	0.401885710568645	0.0532393258849617	0.889155388329929	324	0.992672832945114
ENSG00000185787	142.988	86.629675	147.033311111111	59.2931295572776	0.667341410483454	0.0775557641402663	0.66246502430272	0.0653237375967942	1	0.962962962962963	1	1	0.605852763868297	0.863127388016204	0.403263240888798	0.053239187516905	0.889113510251936	325	0.992650218231982
ENSG00000077549	142.269	115.645625	142.578711111111	64.4505945169754	0.667077887928384	0.107436276103065	0.658815255980958	0.0755151978201764	1	0.962962962962963	1	1	0.812865944091826	0.863127979635232	0.452035188245945	0.0532394283867854	0.889025472125387	326	0.992627603518849
ENSG00000203879	141.0235	117.95955	174.05755	122.714849501378	0.666554325127984	0.100192731372205	0.665115207550767	0.0971086122299188	1	0.925925925925926	1	1	0.8364531443341	0.863127840019683	0.705024570904154	0.0532398574080961	0.888850997594649	327	0.992604988805717
ENSG00000103145	140.2915	80.73605	140.932383333333	78.8814133273527	0.66621000103213	0.0783731828184791	0.655948675285181	0.0852786456377657	1	0.944444444444444	1	1	0.575487823567358	0.863127410026128	0.559711057612518	0.0532396607122474	0.888736366138003	328	0.992582374092585
ENSG00000100243	139.836	152.292875	184.866922222222	136.536598755334	0.665947024956633	0.129838279431635	0.668634744443097	0.095059611325194	1	0.981481481481481	1	1	1.08908203180869	0.863128431919149	0.738566949209051	0.0532397899399152	0.888648366746677	329	0.992559759379452
ENSG00000131100	139.436	50.02625	149.636390740741	53.43311796238	0.665871374852186	0.0427664905401479	0.664649346803255	0.0604867442939784	1	0.962962962962963	1	1	0.358775710720331	0.863126705555657	0.357086385857555	0.0532390732874404	0.888623725480514	330	0.99253714466632
ENSG00000100380	139.16	81.863925	150.269411111111	85.3096778290599	0.665709774356866	0.0762861382760112	0.661960692603655	0.0701094950393943	1	0.981481481481481	1	1	0.588271953147456	0.86312737122079	0.567711533560086	0.0532392937162924	0.888569636718268	331	0.992514529953188
ENSG00000178035	138.245	153.97565	163.750322222222	127.988041686102	0.665347473932605	0.160767813392713	0.657204388419992	0.112446399992123	1	0.796296296296296	1	1	1.11378820210496	0.863129051669075	0.781604823423868	0.0532402515119419	0.888448309666329	332	0.992491915240055
ENSG00000177156	137.837	85.9934	146.375240740741	92.9130390401195	0.665165651718159	0.088993343665361	0.659297972297021	0.0731084202007299	1	1	1	1	0.623877478470948	0.863127626635963	0.634759256892951	0.0532393730137786	0.888388177225752	333	0.992469300526923
ENSG00000125835	137.5495	118.1129	129.037783333333	74.2953470202612	0.665047300154828	0.143653332557219	0.647884012916246	0.0994659853927201	1	0.796296296296296	1	1	0.85869377933035	0.86312871450266	0.57576428470055	0.0532400370729003	0.888348364051424	334	0.99244668581379
ENSG00000164111	252.9225	333.51875	320.184164814815	279.22620327442	0.701747248522852	0.175099912600456	0.695606773896366	0.120839685536691	1	0.981481481481481	1	0.981481481481481	1.31865986616454	0.863128956535121	0.872079990076701	0.0532401291512106	0.888235920396755	335	0.992424071100658
ENSG00000142507	136.505	54.5995	138.312385185185	40.4575695514584	0.664592166177409	0.0500881226045329	0.661447893049683	0.0459431764701279	1	1	1	1	0.39998168565254	0.863126855066624	0.292508653489636	0.0532387712040931	0.888197272420041	336	0.992401456387526
ENSG00000165280	136.1665	73.52195	120.470988888889	47.1657448399756	0.664442625562582	0.0811504810140101	0.650060707340103	0.0673930830545608	1	0.907407407407407	1	1	0.53994154215611	0.86312747464785	0.391511228346244	0.0532392953593215	0.888147218982401	337	0.992378841674393
ENSG00000277791	136.0995	52.67425	131.612038888889	42.9232991860994	0.664407188710975	0.051847462487623	0.65808445234879	0.0476961250516755	1	0.981481481481481	1	1	0.387027505611703	0.863126890758226	0.326135052298192	0.0532388211026068	0.888135601319365	338	0.992356226961261
ENSG00000127022	135.939	70.64675	150.28482962963	66.3304698647346	0.664338087908671	0.064781434362427	0.663901081932078	0.0619570072430098	1	0.981481481481481	1	1	0.519694495325109	0.863127148866493	0.441365040158765	0.0532391082074772	0.888112481664515	339	0.992333612248129
ENSG00000130726	135.868	110.2581	135.493853703704	71.8711980584626	0.664310667186641	0.123426232056972	0.653378542904573	0.0857954931593996	1	0.851851851851852	1	1	0.811508964583272	0.863128318306558	0.530438806586974	0.0532396889540598	0.888102951603067	340	0.992310997534996
ENSG00000100353	135.597	113.587625	125.768353703704	71.8776511109237	0.664190200368462	0.13558945427824	0.646245299717671	0.098876806930854	1	0.777777777777778	1	1	0.837685383894924	0.863128561930482	0.571508245072997	0.0532400366746859	0.888062714757717	341	0.992288382821864
ENSG00000125148	250.5325	350.02175	432.989655555556	572.669672414387	0.701175287154887	0.135700679502109	0.705777361633912	0.133770735720408	1	0.962962962962963	1	0.981481481481481	1.39711115324359	0.863128263306075	1.32259435085028	0.0532403039450028	0.888045497535583	342	0.992265768108732
ENSG00000152082	135.371	58.52475	144.019118518519	44.8061117536018	0.664089662151167	0.0518336850850324	0.663589737767602	0.0486874977029782	1	0.981481481481481	1	1	0.432328563724875	0.86312689159309	0.311112248252238	0.0532388233021098	0.888029758772102	343	0.992243153395599
ENSG00000177700	135.2355	76.21185	139.289322222222	66.6573918784782	0.664024539345373	0.0781552544465501	0.659443956822532	0.0586793549781562	1	1	1	1	0.563549142052198	0.863127417155462	0.478553494374342	0.0532390565707965	0.888007875965682	344	0.992220538682467
ENSG00000173915	134.0625	47.97975	142.309868518519	41.7896144506084	0.66350469762779	0.0410920543871154	0.662619034284865	0.054519203411157	1	0.981481481481481	1	1	0.357890909090909	0.86312667888064	0.293652259577279	0.0532389529292067	0.887834841350095	345	0.992197923969334
ENSG00000163399	134.004	120.96045	178.312140740741	128.522135291896	0.663471626780033	0.100211260800905	0.666501443124056	0.0951953470105727	1	0.944444444444444	1	1	0.902662980209546	0.863127861104241	0.720770524979355	0.0532398070099386	0.887823423650757	346	0.992175309256202
ENSG00000136450	133.9825	105.940775	131.679866666667	63.9717609566938	0.663468672102955	0.120256295366681	0.652931803088758	0.0798592970900591	1	0.925925925925926	1	1	0.79070606235889	0.863128261943361	0.485812771352749	0.0532395591276132	0.887822305144487	347	0.99215269454307
ENSG00000184840	133.8435	98.0011	131.294659259259	71.4768787908832	0.663406162062263	0.111778084974543	0.652952131694955	0.0761128754408145	1	0.944444444444444	1	1	0.732206644327143	0.86312809288729	0.544400504895956	0.0532394752107666	0.887801524800107	348	0.992130079829937
ENSG00000184897	133.7435	138.511525	145.541153703704	82.5030492216619	0.663360688428386	0.140232392718455	0.656266879665403	0.0915214901192632	1	0.925925925925926	1	1	1.03565051759525	0.863128662410516	0.566870930469767	0.0532397967142592	0.887786177069128	349	0.992107465116805
ENSG00000162734	246.972	319.3	335.310824074074	340.885144019785	0.700305615584881	0.148047459416184	0.695015041841585	0.134483665917502	1	0.925925925925926	1	0.981481481481481	1.29285910953468	0.863128489094742	1.01662433642309	0.0532403998715538	0.887755531523689	350	0.992084850403673
ENSG00000100345	245.7785	325.595775	279.840583333333	289.008127207195	0.700021323869858	0.226807146787472	0.676354935554773	0.157561338875079	1	0.814814814814815	1	0.981481481481481	1.32475287708241	0.863129892634404	1.0327598798025	0.0532410338438512	0.887660299698012	351	0.99206223569054
ENSG00000115310	132.6475	86.110725	136.799140740741	71.3579644663982	0.662865444501908	0.0872301579432791	0.654116855026373	0.0877564543296529	1	0.907407407407407	1	1	0.649169603648768	0.863127605128312	0.521625823671177	0.0532397277806741	0.887621448059501	352	0.992039620977408
ENSG00000165672	132.621	62.9475	146.301183333333	75.06591397538	0.662852979629702	0.0585387192896879	0.661402896204277	0.0652846086092195	1	0.962962962962963	1	1	0.474642025018662	0.863127030290758	0.513091639213536	0.0532391916990462	0.887617484711533	353	0.992017006264276
ENSG00000152234	132.45	51.488	139.926092592593	54.1944269375529	0.662773016332664	0.0474482310516922	0.660521469063422	0.0568793666899545	1	0.981481481481481	1	1	0.38873537183843	0.86312680832072	0.387307513083673	0.0532390126894705	0.887590904248513	354	0.991994391551143
ENSG00000112514	131.878	51.0895	139.653246296296	55.2758482332695	0.662514877095337	0.0479792583553935	0.660577603501499	0.0548189645259214	1	0.981481481481481	1	1	0.387399717921109	0.863126819808228	0.395807829028142	0.0532389675532028	0.887504853939931	355	0.991971776838011
ENSG00000013441	131.4215	131.89195	140.257664814815	76.2037529809866	0.662304556368192	0.134228168446987	0.655363627957911	0.084511488316851	1	0.944444444444444	1	1	1.00357970347318	0.863128551954985	0.543312574621858	0.0532396474710578	0.88743416959362	356	0.991949162124878
ENSG00000084754	131.021	67.078475	126.920535185185	52.9745375593915	0.662116344259117	0.0721743330809326	0.653749153649697	0.0618976237095825	1	0.981481481481481	1	1	0.511967356377985	0.863127307144705	0.417383502851593	0.0532391534824933	0.887371847112185	357	0.991926547411746
ENSG00000112695	130.764	36.5165	135.744205555556	64.1226492240219	0.662003489895946	0.0347877117238072	0.658747158892668	0.0544141413405668	1	0.962962962962963	1	1	0.279254993729161	0.863126556391129	0.472378536981298	0.0532389660666368	0.887334479213238	358	0.991903932698614
ENSG00000185825	130.441	72.8067	129.36282962963	45.8751424577692	0.661853387509233	0.0710508076749145	0.655764442104452	0.0583796264243939	1	0.962962962962963	1	1	0.558158094464164	0.863127285854281	0.354623832743233	0.0532390660565664	0.88728420189082	359	0.991881317985481
ENSG00000170144	130.412	92.2581	124.614638888889	59.8792199162628	0.661837414038288	0.113291065310136	0.649747282859517	0.0788842574546648	1	0.907407407407407	1	1	0.707435665429562	0.863128135260617	0.480515134097956	0.0532395569020091	0.887278594260696	360	0.991858703272349
ENSG00000159840	130.322	264.740025	203.868277777778	183.86785706288	0.66179458632732	0.209297650673452	0.660780226594871	0.144547296023531	1	0.796296296296296	1	1	2.03143003483679	0.863130066287774	0.901895376108005	0.0532409208679243	0.887263674669709	361	0.991836088559217
ENSG00000089597	130.2625	97.6763	130.077953703704	77.9446713922409	0.661771953796623	0.115781170383707	0.649808828093029	0.0892588103071616	1	0.814814814814815	1	1	0.749842049707322	0.863128185848833	0.59921507967281	0.053239791095594	0.887256757300407	362	0.991813473846084
ENSG00000175826	130.08	68.191525	127.983851851852	48.0486299702894	0.661687784324889	0.0714556858766227	0.654891747067746	0.0588163248919357	1	0.981481481481481	1	1	0.524227590713407	0.86312729480598	0.375427284575778	0.0532390796230794	0.887228997802509	363	0.991790859132952
ENSG00000144381	129.9825	39.844	151.127240740741	102.258130860559	0.6616413808555	0.0386828672113489	0.662176004660977	0.0657937871505674	1	0.981481481481481	1	1	0.306533571826977	0.863126635626988	0.676635994671428	0.0532391990719264	0.887213749693844	364	0.99176824441982
ENSG00000138069	129.9305	66.49335	129.686746296296	46.6719343068378	0.661611440771624	0.0680262153842704	0.656161353143708	0.0554301443148781	1	1	1	1	0.511760902944267	0.863127226170455	0.359882066901471	0.0532389990607723	0.887203572810142	365	0.991745629706687
ENSG00000078808	129.8355	95.053875	124.385553703704	55.4525219796747	0.66156528134389	0.109596953589523	0.650860834010918	0.0726058149715406	1	0.907407407407407	1	1	0.732110054646071	0.863128063028373	0.445811594100124	0.0532394085631751	0.887187907369399	366	0.991723014993555
ENSG00000135624	129.8045	74.981075	131.860685185185	58.4093677811444	0.661559036460729	0.0765110455615081	0.655223950011726	0.0670899403452224	1	0.962962962962963	1	1	0.577646191002623	0.86312739718238	0.442962720079258	0.0532392617467922	0.887186047688896	367	0.991700400280422
ENSG00000101182	129.6715	86.387525	136.780816666667	56.4238465385141	0.661497722959153	0.0833358078968765	0.658283944218536	0.0618901109585757	1	1	1	1	0.666202866474129	0.863127534889647	0.412512864841408	0.0532391321264741	0.887165563936674	368	0.99167778556729
ENSG00000118705	129.4605	109.75295	127.077437037037	70.5526384745228	0.661400257170758	0.123092161320766	0.648197665379838	0.0924620336074377	1	0.814814814814815	1	1	0.847771714152193	0.863128336024871	0.555194062136775	0.0532398753259903	0.887132808269974	369	0.991655170854158
ENSG00000135506	129.286	108.621475	128.744618518519	62.2354518231205	0.661318734771119	0.116144236897245	0.651017872569636	0.0836834078330727	1	0.851851851851852	1	1	0.840164248255805	0.863128196764824	0.483402355292766	0.0532396570936401	0.887105680535665	370	0.991632556141025
ENSG00000105438	128.5045	117.53965	125.970161111111	72.344572519594	0.660952484504846	0.144875495269331	0.647031712599857	0.0943169449190768	1	0.759259259259259	1	1	0.914673416106051	0.863128779143042	0.574299277554968	0.0532399263017331	0.886983402892337	371	0.991609941427893
ENSG00000178980	235.7315	199.1955	243.339657407407	127.073681940981	0.69750679371055	0.10978572824128	0.687168136569241	0.101014963437908	1	0.925925925925926	1	0.981481481481481	0.845010106837652	0.863127825526659	0.522207038897198	0.0532397938285757	0.886822811362371	372	0.991587326714761
ENSG00000010256	126.873	57.37175	137.788590740741	62.8236005147785	0.660182248086492	0.0557536714609903	0.659234027226621	0.055680235908979	1	1	1	1	0.452198261253379	0.86312698471045	0.455941962807252	0.0532389918237517	0.886727255364399	373	0.991564712001628
ENSG00000114784	126.5305	64.3357	131.831748148148	50.4241894889697	0.660020772534158	0.0640096371914045	0.656728222522351	0.0585187425162009	1	0.962962962962963	1	1	0.508460015569369	0.863127152372261	0.382488969442358	0.0532390648871175	0.886673374251084	374	0.991542097288496
ENSG00000135821	233.894	224.84225	279.222059259259	197.523427032183	0.697032650806382	0.109306173574017	0.691140108479282	0.115519452917945	1	0.944444444444444	1	0.981481481481481	0.961299776821979	0.86312781975659	0.707406239880145	0.0532400560549376	0.886664765528004	375	0.991519482575363
ENSG00000115524	126.3375	102.644875	116.358848148148	61.5841150555329	0.659926383260836	0.130531230512658	0.643235346432335	0.0905788224878538	1	0.777777777777778	1	1	0.812465617888592	0.863128499115151	0.529260267144652	0.0532398689526222	0.886641462220844	376	0.991496867862231
ENSG00000143742	125.8675	29.78575	126.334448148148	35.8610894145611	0.659700732814894	0.0295140420530069	0.655474792678275	0.0534435985828436	1	0.962962962962963	1	1	0.236643692772161	0.86312645510154	0.283858361200961	0.0532389578899017	0.886566926685392	377	0.991474253149099
ENSG00000104408	125.758	112.306625	132.672127777778	82.4662672560702	0.659620982096999	0.128661859056846	0.648817922241587	0.0992272616573838	1	0.777777777777778	1	1	0.89303761987309	0.863128464011915	0.621579442776398	0.053240024262964	0.886539673454758	378	0.991451638435966
ENSG00000019582	429.0635	638.613	631.234993888889	806.244740682446	0.733586258822184	0.226783490493559	0.716688259846384	0.189889429106433	1	0.962962962962963	1	0.962962962962963	1.48838808241671	0.863129521356757	1.27724975403433	0.0532412549998079	0.886503055195017	379	0.991429023722834
ENSG00000196531	125.415	106.17285	134.334864814815	64.6200238854804	0.659470611846565	0.114144967158161	0.655151853944915	0.0732120487614457	1	0.962962962962963	1	1	0.846572180361201	0.863128171092658	0.481036877318195	0.0532393980096022	0.886489647638767	380	0.991406409009702
ENSG00000136003	125.2225	57.2279	123.458153703704	45.6262891019198	0.659393722230747	0.0622678051662579	0.65245475725333	0.0620262457875481	1	0.962962962962963	1	1	0.457009722693605	0.863127119845667	0.369568859837494	0.0532391625345872	0.886464368162817	381	0.991383794296569
ENSG00000165629	125.0545	44.22705	129.370651851852	50.1246142597447	0.659314178417833	0.0467028306853726	0.656066521564003	0.0539225333349193	1	0.981481481481481	1	1	0.35366220327937	0.863126804510057	0.387449653706195	0.053238966096488	0.886437958649829	382	0.991361179583437
ENSG00000175550	124.768	55.304	137.829324074074	66.1317180101096	0.659175987302488	0.0532980556384224	0.658264727062973	0.0635103451082746	1	0.962962962962963	1	1	0.443254680687356	0.863126938784754	0.479808766780052	0.0532391678011754	0.886391850150597	383	0.991338564870304
ENSG00000110958	124.5415	70.75515	130.763777777778	51.9005078473596	0.659066548317411	0.0730071365289798	0.656025620650591	0.0590665042574604	1	0.962962962962963	1	1	0.568125082803724	0.863127339261953	0.396902787066616	0.0532390801061002	0.88635523696801	384	0.991315950157172
ENSG00000127884	124.505	41.39575	138.746533333333	80.922480522502	0.659047253329984	0.0400249826899561	0.658953847258634	0.0586189584780865	1	0.962962962962963	1	1	0.33248263121963	0.863126669818885	0.583239657080936	0.0532390573720784	0.886349028448392	385	0.99129333544404
ENSG00000186010	123.496	31.581825	119.814844444444	33.2943521628126	0.658558503518412	0.0342167577508255	0.653062819258072	0.0433233785475216	1	0.962962962962963	1	1	0.255731562155859	0.863126553081274	0.277881695854894	0.0532387414781189	0.88618615063031	386	0.991270720730908
ENSG00000183283	123.15	72.1158	120.987740740741	44.5692499261903	0.658389360426397	0.0765163898725202	0.651543581449996	0.0582873016063311	1	0.981481481481481	1	1	0.585593179049939	0.863127414122508	0.368378231160591	0.053239082888093	0.886129482541791	387	0.991248106017775
ENSG00000159352	122.86	47.78225	127.020909259259	36.0870027691059	0.658247209453222	0.0473872699359292	0.656619913258936	0.0420213141300519	1	0.981481481481481	1	1	0.388916246133811	0.863126821929405	0.284102853455801	0.0532387009911357	0.886082296245044	388	0.991225491304643
ENSG00000087274	122.8	93.515275	132.981627777778	57.6077257830056	0.658206262839352	0.0893750017328967	0.655765218799643	0.0675775094243851	1	0.962962962962963	1	1	0.761525040716612	0.863127676894862	0.433200636401236	0.0532392697958568	0.886068362374423	389	0.99120287659151
ENSG00000187051	121.8075	36.38375	120.7729	30.6820095922122	0.657729182181298	0.036774803968022	0.653752610474017	0.0412630573162406	1	1	1	1	0.298698766496316	0.863126607240815	0.254047137993807	0.0532386932273161	0.885909691916267	390	0.991180261878378
ENSG00000182117	121.6855	69.32415	124.879996296296	64.1017396561887	0.657668901084738	0.081279464086791	0.651309438768713	0.0671743836796999	1	0.981481481481481	1	1	0.569699347909159	0.863127515151635	0.513306706897219	0.0532392838496859	0.8858892955646	391	0.991157647165246
ENSG00000244038	121.469	98.53805	118.926277777778	72.0188205003666	0.657558316843146	0.118718523098735	0.643772021319827	0.0920089710938718	1	0.796296296296296	1	1	0.811219735076439	0.863128279716286	0.605575334956156	0.0532398979801372	0.885852179266966	392	0.991135032452113
ENSG00000131051	121.0645	91.073875	115.131601851852	57.3987021675101	0.65735882079997	0.121300656187225	0.644538385340607	0.0800940566190546	1	0.851851851851852	1	1	0.752275646452924	0.863128334112594	0.498548628215641	0.0532396177549009	0.885785662402037	393	0.991112417738981
ENSG00000175215	120.718	105.634725	116.55395	61.6122483585233	0.657163384957952	0.126575660017066	0.643492492920993	0.0891874503874371	1	0.777777777777778	1	1	0.875053637402873	0.863128443570687	0.528615704217003	0.0532398348644207	0.885720480584605	394	0.991089803025849
ENSG00000165916	120.4485	53.102525	121.972431481482	37.0205699468569	0.657050573004841	0.0546529123231454	0.653302082485233	0.0509507869515933	1	0.962962962962963	1	1	0.440873277790923	0.863126974442	0.303515880574026	0.053238911067725	0.885683366280912	395	0.991067188312716
ENSG00000101150	119.991	84.48585	114.3914	50.209234054572	0.656813670620565	0.0975668408164385	0.646008745799614	0.0710409809705728	1	0.944444444444444	1	1	0.704101557616821	0.863127853263809	0.438924902174219	0.0532394007327929	0.885604105817198	396	0.991044573599584
ENSG00000114867	118.865	70.435725	108.2986	51.3747644710352	0.656256046250929	0.0917661338294074	0.641207947989971	0.0798279150522249	1	0.814814814814815	1	1	0.592569090985572	0.863127738233492	0.474380688864262	0.0532396336224484	0.885418269226129	397	0.991021958886451
ENSG00000179262	118.4295	63.07575	123.89492962963	79.1627628624546	0.656007179410405	0.0706659551365407	0.650298885631735	0.0667066380789358	1	0.962962962962963	1	1	0.532601674413892	0.863127306997427	0.638950787567361	0.0532392786033101	0.885335457293527	398	0.990999344173319
ENSG00000141504	117.873	72.984625	124.815412962963	55.3974885449677	0.655748856308364	0.0781071663710893	0.65268426088732	0.0604612109877019	1	0.981481481481481	1	1	0.619180176970129	0.863127461092067	0.443835318330486	0.0532391263986516	0.885249298160912	399	0.990976729460187
ENSG00000099783	117.1835	87.341575	109.645385185185	47.7540335282135	0.65539636625178	0.114907521356708	0.643354931177507	0.0713236381627116	1	0.851851851851852	1	1	0.745340214279314	0.863128219616509	0.435531631792432	0.0532394226706403	0.885131548542263	400	0.990954114747055
ENSG00000105220	117.151	49.180275	130.771481481482	63.4942382810576	0.655378032838902	0.0510961477326559	0.655311645029971	0.0607721656876448	1	0.981481481481481	1	1	0.419802434464921	0.863126907826923	0.485535818373741	0.0532391211380751	0.885125874663417	401	0.990931500033922
ENSG00000089693	116.7725	40.90655	117.82837962963	34.6714540308555	0.655183368038361	0.0441511094536652	0.65164696835445	0.0463615644582138	1	0.981481481481481	1	1	0.350309790404419	0.863126765655417	0.294253847331504	0.0532388144854252	0.885061033736608	402	0.99090888532079
ENSG00000240342	214.812	231.703	233.087305555556	194.111699713739	0.69190751673278	0.177370841980168	0.677165829240669	0.11856825107388	1	0.944444444444444	1	0.981481481481481	1.0786315475858	0.863129092218361	0.83278537735498	0.0532402204907517	0.884955962019647	403	0.990886270607657
ENSG00000125743	115.6285	61.058475	117.059533333333	56.033140771912	0.654592045236565	0.0725340048071349	0.647705772098264	0.0674265776317832	1	0.944444444444444	1	1	0.528057312859719	0.863127352677695	0.478672169419594	0.0532393087080335	0.884863730308363	404	0.990863655894525
ENSG00000166595	115.6195	40.4272	116.599107407407	31.0649169459749	0.654587966158825	0.0429054167566707	0.651249099753407	0.0454161586972437	1	0.962962962962963	1	1	0.349657280994988	0.863126741863476	0.26642499789841	0.0532387946528549	0.884862574219623	405	0.990841041181393
ENSG00000058262	115.426	98.987475	112.45042962963	65.7079495911554	0.654487290405462	0.13348818902021	0.640754193255904	0.0908362788662719	1	0.740740740740741	1	1	0.857583863254379	0.86312861032478	0.58432813291664	0.0532398936753573	0.884828392788132	406	0.99081842646826
ENSG00000168090	114.408	57.9293	117.639288888889	37.6689647438857	0.653953523281797	0.0619974257527231	0.650854850395133	0.0519522267460974	1	0.944444444444444	1	1	0.506339591636949	0.863127138312267	0.32020734823945	0.0532389433002235	0.884650960946326	407	0.990795811755128
ENSG00000163466	113.999	99.25695	122.845281481481	75.2393321818012	0.65373776427584	0.121179118865996	0.645968717375423	0.0889307116914016	1	0.87037037037037	1	1	0.870682637566996	0.863128363031293	0.612472300721972	0.0532398109479331	0.884578632981708	408	0.990773197041996
ENSG00000100941	113.233	101.93995	110.717340740741	54.7026983328856	0.653327797008586	0.138734251899215	0.641504976077745	0.0848604814215759	1	0.740740740740741	1	1	0.900267148269497	0.863128730161437	0.494075254760491	0.0532397488192961	0.884441854742793	409	0.990750582328863
ENSG00000143612	113.1325	29.765	113.845505555556	25.7158011160924	0.653277426598938	0.0337650142825824	0.650828130023674	0.0333833446337304	1	1	1	1	0.263098579099728	0.863126556623453	0.225883323110576	0.0532385250386443	0.884425789106401	410	0.990727967615731
ENSG00000176978	113.066	44.3216	118.16162962963	44.6455521012891	0.653242693099623	0.0502291696431918	0.650580272634238	0.053349008962551	1	0.981481481481481	1	1	0.391997594325438	0.863126897743832	0.377834600294764	0.0532389759147437	0.884414097557404	411	0.990705352902598
ENSG00000198830	112.963	91.03375	114.929974074074	61.9393007177346	0.653181788657325	0.121703276208888	0.643669535377934	0.0829900261676571	1	0.796296296296296	1	1	0.805872276763188	0.863128378782812	0.53893078125828	0.0532396903735488	0.884393302380794	412	0.990682738189466
ENSG00000173113	112.327	77.7368	114.009362962963	49.396492636957	0.652847399749009	0.0901454956774386	0.646293500642552	0.0674699139767432	1	0.944444444444444	1	1	0.692058009205267	0.863127727157257	0.433266982230257	0.0532393173519281	0.884282056533295	413	0.990660123476334
ENSG00000136888	112.3145	59.101275	109.783303703704	38.9168764791471	0.652840623101044	0.069095302637732	0.645857629707442	0.0568919613815334	1	0.944444444444444	1	1	0.52621233233465	0.863127290556116	0.354488115826616	0.0532390772168348	0.884279943182709	414	0.990637508763201
ENSG00000111786	111.9005	67.62445	110.707559259259	53.5975829842168	0.652618472691324	0.0837485326828175	0.643456443828776	0.0737119101413677	1	0.944444444444444	1	1	0.604326611587974	0.86312759586697	0.484136614905401	0.0532394772965978	0.884205791218141	415	0.990614894050069
ENSG00000170043	111.482	34.318975	117.694666666667	40.7599974212925	0.652387516086193	0.0382356503370849	0.6511497155934	0.0476014164781156	1	0.962962962962963	1	1	0.307843194417036	0.863126651697547	0.346319833988166	0.0532388441856081	0.884129120346568	416	0.990592279336937
ENSG00000105202	110.834	110.29615	125.577316666667	87.0085305095366	0.652041274398153	0.144327692397103	0.644144604175625	0.101320750481693	1	0.740740740740741	1	1	0.995147247234603	0.863128859544128	0.692868209156696	0.0532401099504037	0.884012970411299	417	0.990569664623804
ENSG00000087365	110.7855	76.850225	108.808688888889	45.4483185653176	0.652010492847251	0.089603032088564	0.643742937289728	0.0659514177378308	1	0.944444444444444	1	1	0.69368486850716	0.863127721389727	0.417690159025146	0.0532392962995703	0.884003089271442	418	0.990547049910672
ENSG00000168374	110.724	78.00685	112.034911111111	65.1958643387426	0.651974976952721	0.0969066854659424	0.642880896585957	0.0764369739554613	1	0.851851851851852	1	1	0.704516184386402	0.863127873585881	0.581924542021409	0.053239543939079	0.883991199898628	419	0.990524435197539
ENSG00000105698	110.5525	33.681975	112.405140740741	34.269148826795	0.651888330162606	0.0368751638141914	0.648676796257169	0.0463477076919474	1	0.981481481481481	1	1	0.304669500915854	0.8631266247809	0.304871722066839	0.0532388249949871	0.883962733881429	420	0.990501820484407
ENSG00000147140	110.504	82.7317	100.744101851852	50.4060255147177	0.65185957947602	0.125644027953454	0.636052575087011	0.0823676950054542	1	0.703703703703704	1	1	0.74867606602476	0.863128472570602	0.50033723650484	0.0532397290485291	0.883952534381395	421	0.990479205771275
ENSG00000140740	110.335	42.81495	108.192866666667	43.9641256164228	0.651769404693225	0.0532980007753128	0.644315328054765	0.0597853366134324	1	0.925925925925926	1	1	0.388045044636788	0.863126967050901	0.406349577110963	0.0532391510616601	0.883922977937362	422	0.990456591058143
ENSG00000145592	110.034	64.9752	116.339357407407	61.3078779347893	0.651598862293885	0.0787085526425206	0.646268938779753	0.0716091859261755	1	0.925925925925926	1	1	0.590501117836305	0.863127497123311	0.526974527804	0.0532394122464007	0.883865953735732	423	0.99043397634501
ENSG00000119335	109.867	52.361675	108.182177777778	52.6605111950898	0.651512566186748	0.0661804594126039	0.643414107212816	0.0634185921748101	1	0.944444444444444	1	1	0.476591469686075	0.863127236532959	0.486776216534134	0.0532392395109421	0.883837275207817	424	0.990411361631878
ENSG00000079246	109.864	81.839825	109.058557407407	51.8118196545581	0.651508557697015	0.110409213751966	0.64236945666963	0.0742115795379396	1	0.814814814814815	1	1	0.744919400349523	0.863128158309467	0.475082569275201	0.0532394955226568	0.883835631784458	425	0.990388746918745
ENSG00000125991	109.4145	78.339325	108.447235185185	55.3792267189489	0.651264542966838	0.107323947311099	0.641204396648235	0.0772515712961627	1	0.851851851851852	1	1	0.715986683666242	0.863128095939952	0.510655957474462	0.0532395735929061	0.883754314267617	426	0.990366132205613
ENSG00000130175	109.288	64.303675	108.232548148148	47.629409638642	0.651195270493928	0.0860512034095901	0.643233863087394	0.0666599622511606	1	0.944444444444444	1	1	0.588387334382549	0.863127652658893	0.440065492807645	0.0532393154616722	0.883731371185812	427	0.990343517492481
ENSG00000023734	109.1105	44.560225	108.162833333333	35.1994104334364	0.651096936960748	0.0539084114895547	0.645915433836451	0.0501542872405924	1	0.962962962962963	1	1	0.408395388161543	0.863126982430617	0.325429811226928	0.0532389225118733	0.883698816725508	428	0.990320902779348
ENSG00000175203	109.057	57.292525	108.396385185185	36.1059150745828	0.651061973755338	0.0665271616879311	0.645431674303198	0.055399385640292	1	0.981481481481481	1	1	0.525344773833867	0.863127245968521	0.333091504969461	0.0532390449120397	0.883687074468598	429	0.990298288066216
ENSG00000099797	108.9395	54.2019	127.466962962963	74.5186585650547	0.650991966831705	0.0631976750717026	0.650846135148254	0.0744894372536152	1	0.944444444444444	1	1	0.497541295856875	0.863127176796951	0.584611548222946	0.053239451083355	0.883663761866433	430	0.990275673353084
ENSG00000204256	108.8265	84.41035	106.685907407407	46.5082148801281	0.650928029810315	0.105872239453446	0.641504498595241	0.0727745235266082	1	0.796296296296296	1	1	0.775641502758979	0.863128068289617	0.435935879539597	0.0532394674083968	0.88364215234493	431	0.990253058639951
ENSG00000008018	108.274	69.3524	103.377983333333	40.5843536137877	0.650633664152863	0.0916739477046121	0.640999398779168	0.0644199276000133	1	0.87037037037037	1	1	0.640526811607588	0.863127773776435	0.392582175673973	0.0532392756003624	0.883544128553885	432	0.990230443926819
ENSG00000155876	108.1165	56.1513	111.30792037037	41.1599519340414	0.650536635682885	0.0642395365879808	0.6464965955101	0.0580610737071488	1	0.944444444444444	1	1	0.519359209741344	0.863127200714335	0.369784574153251	0.053239101021755	0.883511976726237	433	0.990207829213686
ENSG00000124702	107.7375	39.196825	117.895277777778	73.8974703633445	0.650330805231898	0.0500366491095952	0.646667938241072	0.0692635157070946	1	0.944444444444444	1	1	0.363817844297482	0.863126904460879	0.626806024433267	0.0532393563177835	0.88344346527374	434	0.990185214500554
ENSG00000102316	107.1245	100.449125	129.004233333333	83.2989807979824	0.649950757150994	0.111838336092702	0.64765790497654	0.0948660449648544	1	0.87037037037037	1	1	0.937685823504427	0.863128200989466	0.645707343438464	0.0532399340769264	0.883316350304981	435	0.990162599787422
ENSG00000148180	365.1425	920	589.727911111111	595.281951468944	0.72386995176347	0.282429162971962	0.713267404870808	0.183836947598787	1	0.944444444444444	1	0.962962962962963	2.51956427969902	0.863130545128108	1.0094179709883	0.053241176916461	0.883263942397447	436	0.990139985074289
ENSG00000115128	106.5945	74.793175	99.6983425925926	43.0799699404934	0.649691335487392	0.104524151197319	0.638237826717451	0.0665390723367253	1	0.888888888888889	1	1	0.701660732964646	0.863128049733648	0.432103170626772	0.0532393405967793	0.883229926768459	437	0.990117370361157
ENSG00000138668	106.5485	79.010725	101.048711111111	48.5279120201726	0.649664339065356	0.116587516532097	0.637430947060297	0.0754740346012431	1	0.759259259259259	1	1	0.741547041957419	0.863128303001193	0.480242761006741	0.0532395563342749	0.883220843531529	438	0.990094755648025
ENSG00000115677	106.253	74.61895	101.944496296296	55.2203827191502	0.649498527744851	0.103787812914888	0.637016819035948	0.0797327010870873	1	0.777777777777778	1	1	0.702276171025759	0.86312803578194	0.541671053615833	0.0532396598111325	0.8831656621215	439	0.990072140934892
ENSG00000204387	105.9375	85.15405	129.188951851852	87.2045214158176	0.649274162917318	0.0929798656461109	0.648636708337135	0.0906614408402957	1	0.907407407407407	1	1	0.803814041297935	0.863127810485381	0.675015317995767	0.0532398312167738	0.883090948886362	440	0.99004952622176
ENSG00000122705	105.412	39.81745	102.956344444444	36.6622581957515	0.649017825032118	0.0482180869956053	0.641038353444042	0.0662933128196685	1	0.888888888888889	1	1	0.377731662429325	0.863126871123962	0.356095181832477	0.0532393190836768	0.883005815978846	441	0.990026911508627
ENSG00000084234	194.671	130.8725	227.471125925926	132.270770471399	0.685973596996176	0.0804778249406994	0.683927395947555	0.0950899001955306	1	0.962962962962963	1	0.981481481481481	0.672275274694227	0.863127352497186	0.58148378143814	0.0532396944882503	0.882978567142238	442	0.990004296795495
ENSG00000130985	105.196	57.686475	100.808914814815	40.7292673479608	0.64889538767749	0.0774553438194449	0.639167335137426	0.0664189553178273	1	0.833333333333333	1	1	0.548371373436252	0.863127486567239	0.40402445976906	0.0532393325029761	0.882964798347621	443	0.989981682082363
ENSG00000127837	104.6805	64.65245	99.7456611111111	35.5707114616889	0.648598637221298	0.0870411742174342	0.639779188333218	0.0588362806994694	1	0.944444444444444	1	1	0.617616939162499	0.863127690142615	0.356614123014986	0.0532391513995955	0.882865813593396	444	0.989959067369231
ENSG00000126756	104.6605	73.157875	99.4966351851852	44.5275274706966	0.648586215237135	0.104443806643571	0.637296160356799	0.0718246801007183	1	0.814814814814815	1	1	0.699001772397418	0.86312805668923	0.447527973059803	0.0532394709344013	0.882861550746486	445	0.989936452656098
ENSG00000168036	104.592	92.682825	109.235024074074	62.0871797268755	0.648547526019321	0.123004646168657	0.63965034918259	0.0864274337315062	1	0.796296296296296	1	1	0.886136846030289	0.86312844790188	0.568381618012672	0.0532397987870505	0.882848523926193	446	0.989913837942966
ENSG00000214253	103.83	38.12435	109.27687037037	30.4849164307725	0.648108435791806	0.0444412114467464	0.647636465418649	0.0396665268797742	1	0.981481481481481	1	1	0.367180487335067	0.863126794750644	0.27896952326188	0.0532386766200385	0.882702711453953	447	0.989891223229833
ENSG00000130724	103.7045	37.140675	99.5065907407407	24.461714933782	0.648023412234854	0.0478112968228935	0.642104659355492	0.0391004015746138	1	0.981481481481481	1	1	0.358139473214759	0.863126866145924	0.245830097802423	0.0532386813698558	0.8826743464478	448	0.989868608516701
ENSG00000146701	103.354	26.80785	109.864185185185	53.7375463593278	0.647830056073751	0.0316488627912108	0.644275618351669	0.0635453190155643	1	0.888888888888889	1	1	0.25937893066548	0.863126525573788	0.489127064190653	0.0532392379431856	0.882610007868072	449	0.989845993803569
ENSG00000197451	103.3555	77.21545	95.6893962962963	49.1453511970166	0.647831425083798	0.114470132523928	0.632230386687196	0.086579029130153	1	0.740740740740741	1	1	0.747086028319731	0.863128274335245	0.513592447013053	0.0532398582346641	0.88260988128417	450	0.989823379090436
ENSG00000167085	102.967	51.1466	98.3882851851852	42.5856931934402	0.647605518718267	0.0735730882653186	0.638550665230587	0.0582054237520108	1	0.925925925925926	1	1	0.49672807792788	0.863127412054246	0.432832964953967	0.0532391426955284	0.882534866530945	451	0.989800764377304
ENSG00000130402	190.2985	199.788575	209.176042592593	177.859735025986	0.684606462076406	0.164390087284578	0.66968391981243	0.120870668488956	1	0.87037037037037	1	0.981481481481481	1.04986941568115	0.863128924700236	0.850287312167957	0.053240328855392	0.88252233107956	452	0.989778149664172
ENSG00000174231	102.7125	94.3573	94.8908333333333	48.6673484193981	0.647449971510461	0.147803773190002	0.630964410125567	0.090621358540386	1	0.722222222222222	1	1	0.918654496774979	0.863128982438654	0.512877237029198	0.053239965902533	0.882482493959447	453	0.989755534951039
ENSG00000184076	101.9735	42.5173	107.656312962963	34.8432429490595	0.647021774336059	0.0524081698530425	0.645792399395069	0.0480338412115848	1	0.962962962962963	1	1	0.416944598351533	0.863126967117364	0.323652575404906	0.0532388743865236	0.882340433231182	454	0.989732920237907
ENSG00000092010	188.58	165.75095	171.595125925926	105.358392436845	0.684059084557425	0.158938613869401	0.664454497687066	0.101131544796871	1	0.833333333333333	1	0.981481481481481	0.878942358680666	0.863128828122648	0.613994085603144	0.053239948519535	0.882339903957119	455	0.989710305524774
ENSG00000204463	101.963	48.558725	94.5682	42.8679040570642	0.647015590319779	0.0687509392291501	0.635272537103422	0.0645033077243809	1	0.814814814814815	1	1	0.476238684620892	0.863127313228761	0.453301469807654	0.0532393091742977	0.882338256520263	456	0.989687690811642
ENSG00000140983	101.9155	69.26245	101.92147962963	47.9327640703194	0.646984320050898	0.0945968808132822	0.638143920041088	0.0749159334572021	1	0.777777777777778	1	1	0.679606634908331	0.863127860786701	0.470291093148385	0.0532395385621522	0.882327650569735	457	0.98966507609851
ENSG00000143321	101.537	56.051575	100.596231481481	40.0194562902437	0.646763210930653	0.0735100955224948	0.639864888647931	0.0599898684985047	1	0.888888888888889	1	1	0.552031033022445	0.863127415423631	0.397822619206275	0.0532391779926876	0.882254095926765	458	0.989642461385377
ENSG00000070831	101.3925	64.650625	94.1077777777778	40.3219357476921	0.646677553586487	0.0947643010277882	0.634528598203975	0.0684476194338345	1	0.796296296296296	1	1	0.637627289986932	0.86312786654502	0.428465496687284	0.0532394075794044	0.882225393082575	459	0.989619846672245
ENSG00000143256	101.2529	33.4167	102.088801851852	36.8441534275165	0.646584594537336	0.0421379796070313	0.641187613605291	0.059817266583174	1	0.962962962962963	1	1	0.330032028712264	0.863126751035262	0.360902986019795	0.0532391672920828	0.882194778545618	460	0.989597231959113
ENSG00000170027	100.4025	73.1109	125.747148148148	87.9496128512717	0.646086244886757	0.083198655674087	0.647276393693448	0.0872536659190225	1	0.907407407407407	1	1	0.728178083215059	0.863127625081041	0.699416361694776	0.0532397633219237	0.882028370517323	461	0.98957461724598
ENSG00000168385	100.18025	65.893075	115.092707407407	48.5938099944988	0.645938951283104	0.0733097303982899	0.647071763490378	0.0677923364576094	1	0.925925925925926	1	1	0.657745164341275	0.863127415791539	0.422214500719716	0.0532393204834697	0.881979342374449	462	0.989552002532848
ENSG00000116350	100.05805	74.446025	93.8014722222222	41.6276785906514	0.645845873543045	0.111958463816898	0.633341817991215	0.0742695517753339	1	0.777777777777778	1	1	0.744028341547732	0.863128238219635	0.443784917277551	0.05323955440107	0.881948042294038	463	0.989529387819715
ENSG00000106263	98.72175	83.565225	97.6280055555556	47.1881280844104	0.645069162729188	0.125974529794699	0.634336191488198	0.0820962111381928	1	0.722222222222222	1	1	0.846472281943949	0.863128543806658	0.48334622648373	0.05323973492623	0.881689036625503	464	0.989506773106583
ENSG00000119689	98.12125	55.347175	87.1388203703704	37.5101191727526	0.644701668657289	0.0839911773822637	0.628298054059867	0.0800528004075096	1	0.759259259259259	1	1	0.564069200096819	0.863127650863162	0.430463931154009	0.053239729605582	0.881566836154264	465	0.989484158393451
ENSG00000113141	98.12355	57.73235	96.0372388888889	38.7804329033629	0.644698858660401	0.081818693998901	0.636402559699543	0.064995721243961	1	0.87037037037037	1	1	0.588363853529556	0.863127604489505	0.403806204260311	0.0532393145077741	0.881565914945804	466	0.989461543680319
ENSG00000132341	97.77235	35.653925	104.757866666667	77.1057553699597	0.644479329133055	0.0484001628535811	0.638900011722942	0.0700371952611163	1	0.907407407407407	1	1	0.364662657694123	0.863126891681464	0.736037853990533	0.0532394190564196	0.881492975982603	467	0.989438928967186
ENSG00000116560	97.748	77.546925	96.9106555555556	48.196620026002	0.644472105040788	0.120228669602829	0.634122400242199	0.0793625105549324	1	0.703703703703704	1	1	0.793335157752588	0.863128426817043	0.497330450915922	0.0532396710880367	0.881490056237716	468	0.989416314254054
ENSG00000108523	97.4671	56.1855	100.979092592593	31.7047041028576	0.644298701971169	0.0701683643066834	0.641770483764874	0.0490616233008791	1	0.981481481481481	1	1	0.576456055427934	0.863127357877925	0.313972955082618	0.0532389141783262	0.881432611482842	469	0.989393699540921
ENSG00000073578	97.2702	42.671725	102.251761111111	48.0961911652896	0.644169527612123	0.056778591535097	0.640016493927674	0.0634695294849753	1	0.907407407407407	1	1	0.43869268285662	0.863127072102535	0.470370296243859	0.0532392586808456	0.881389648588186	470	0.989371084827789
ENSG00000108344	97.04805	53.9481	93.1515907407407	35.6037211703913	0.644038913406835	0.0780472000718632	0.635214234737456	0.0605094216129353	1	0.87037037037037	1	1	0.555890612948947	0.863127527942191	0.382212701761406	0.0532392143606842	0.881345958539203	471	0.989348470114657
ENSG00000146731	96.4965	45.3839	89.9996333333333	38.9549650403187	0.643695403465591	0.0691885474149486	0.632605007362188	0.0629786634985492	1	0.833333333333333	1	1	0.470316539978134	0.863127340166791	0.432834708293094	0.0532392876938391	0.88123151772819	472	0.989325855401524
ENSG00000143774	96.4531	42.899575	97.1532296296296	33.345780701576	0.643668579336575	0.056105564619189	0.638518364250805	0.0569674961854762	1	0.925925925925926	1	1	0.444771344829767	0.863127059887471	0.343228741120575	0.0532391137194649	0.881222669771405	473	0.989303240688392
ENSG00000241685	96.0888	38.1221	92.5741814814815	31.193273492776	0.643440766925814	0.0523831583635062	0.635897241770955	0.0541869295361651	1	0.925925925925926	1	1	0.396738225474769	0.863126981030512	0.336954353725676	0.0532390605172403	0.881146758527726	474	0.989280625975259
ENSG00000163468	96.09275	51.024575	96.7710518518519	41.0069043141851	0.643437770236018	0.0702995721582989	0.637347747980014	0.0598330501044812	1	0.888888888888889	1	1	0.530992972935003	0.863127365389778	0.42375176800768	0.0532391871701821	0.881145631510494	475	0.989258011262127
ENSG00000114902	95.76405	43.544225	100.158155555556	35.0030418719906	0.643236759046442	0.0572212683721394	0.641253496113708	0.0471618697778407	1	0.981481481481481	1	1	0.454703252420924	0.863127085728797	0.34947770032142	0.0532388720231829	0.881078720948888	476	0.989235396548995
ENSG00000104979	95.766	37.863	99.6400962962963	30.2462143596546	0.643234900086319	0.0482336246423948	0.641471562927836	0.0443130551580143	1	0.944444444444444	1	1	0.395369964287952	0.863126892789789	0.303554648017526	0.0532388048221401	0.881078165608085	477	0.989212781835862
ENSG00000147684	95.71065	31.664975	103.214474074074	39.9194859295283	0.64320308144154	0.0419469460247394	0.64286632571269	0.0479098525411872	1	0.962962962962963	1	1	0.330840664022238	0.863126757931234	0.386762479658417	0.0532388830239822	0.88106760433779	478	0.98919016712273
ENSG00000078668	95.60295	36.971	105.898337037037	44.8752927465988	0.643131259632083	0.0475626470299492	0.643074101419967	0.0581582116339427	1	0.944444444444444	1	1	0.386714008302045	0.863126878770394	0.423758238346123	0.0532391194914566	0.881043623436255	479	0.989167552409598
ENSG00000270647	95.6165	60.321875	98.780362962963	37.9631625327257	0.64312839674026	0.0804552355621294	0.638911978813021	0.059315295564707	1	0.907407407407407	1	1	0.63087307107037	0.863127585195007	0.384318921230931	0.0532391669881096	0.881042433663184	480	0.989144937696465
ENSG00000159069	95.4512	32.761	106.47957962963	76.2027562881073	0.643033602964045	0.0428948643112453	0.640577153997474	0.0661612200464565	1	0.888888888888889	1	1	0.343222505322091	0.863126778851905	0.715656058684351	0.0532393185651958	0.88101110449443	481	0.989122322983333
ENSG00000165637	95.14465	53.501875	95.444762962963	39.0614571791601	0.64284431127019	0.0743555893582482	0.635754837656329	0.0671696277432021	1	0.87037037037037	1	1	0.56232142322243	0.863127455849638	0.409257207693184	0.0532393698507639	0.880947781547953	482	0.989099708270201
ENSG00000007080	94.76195	35.13735	91.9496592592593	26.0293343353045	0.642601023736878	0.0487941894985006	0.636523010182301	0.0462599202834196	1	0.944444444444444	1	1	0.370795978765739	0.863126907245608	0.28308244473112	0.0532388696385378	0.880866868508553	483	0.989077093557068
ENSG00000241553	94.65985	47.817	92.7729314814815	41.0101108050696	0.642537500419477	0.070307619884683	0.633891801097101	0.0660793970390244	1	0.851851851851852	1	1	0.505145528965026	0.863127370515563	0.442048237025427	0.0532393547286832	0.880845539629502	484	0.989054478843936
ENSG00000105568	94.5858	35.518825	94.5551740740741	31.2243467205779	0.642490871281196	0.0467838039317061	0.637145533466699	0.0555530473414619	1	0.944444444444444	1	1	0.375519634025403	0.863126864391318	0.330223565514425	0.0532390869721424	0.880830165279525	485	0.989031864130803
ENSG00000182154	94.5099	31.43285	107.190738888889	40.3777670460872	0.642441935188266	0.0387621803366032	0.644078385814456	0.0599679176090381	1	0.962962962962963	1	1	0.332587908779927	0.863126691864117	0.376690817365684	0.0532391564351541	0.880813910744964	486	0.989009249417671
ENSG00000102119	94.42195	85.8319	100.794612962963	51.3128543597317	0.642360717649115	0.118736235494004	0.63675128804903	0.0767907374030158	1	0.814814814814815	1	1	0.909024861274312	0.863128414478169	0.50908330168981	0.0532395919498794	0.880786264005714	487	0.988986634704539
ENSG00000167283	94.31455	26.394075	95.4680222222222	25.4350539041431	0.642315889276589	0.0350396977658387	0.639274971799402	0.042214593748371	1	0.944444444444444	1	1	0.279851571152065	0.863126612065533	0.266424854229593	0.0532387637671293	0.880771922007922	488	0.988964019991406
ENSG00000214078	94.22585	87.69215	88.8493796296296	45.7156027208307	0.642255553689647	0.146767081087622	0.626858715952048	0.0907113168941662	1	0.685185185185185	1	1	0.930659155635104	0.863129019380183	0.514529228131891	0.0532400022133883	0.880751007691114	489	0.988941405278274
ENSG00000109332	93.8535	57.3512	90.8925814814815	33.1086862440196	0.642020959484862	0.0827334926416753	0.633982105719049	0.0590798712231721	1	0.814814814814815	1	1	0.611071510385867	0.86312764131515	0.364261699958046	0.0532391867014353	0.880673268917363	490	0.988918790565142
ENSG00000242372	93.68445	62.561925	92.0343574074074	50.2824532315636	0.641906695068446	0.102794732285599	0.630165882567834	0.0823873310865578	1	0.740740740740741	1	1	0.667794121649858	0.863128074827919	0.546344372341069	0.0532397725980523	0.880635036244545	491	0.988896175852009
ENSG00000092199	93.636	42.8503	95.0623296296296	42.8636288570679	0.641882079958502	0.0639704906639986	0.635944129030729	0.0610129788174867	1	0.87037037037037	1	1	0.457626340296467	0.863127237423222	0.45090025695844	0.0532392224719833	0.880627110336629	492	0.988873561138877
ENSG00000143575	93.3939	38.93275	95.3071851851852	28.8639860684191	0.64172691838921	0.0514963030110521	0.638703026807362	0.0447188837388945	1	0.981481481481481	1	1	0.416866090826061	0.863126968932541	0.302852151307746	0.0532388247245976	0.880575479270242	493	0.988850946425745
ENSG00000063244	93.3194	71.0296	94.5393703703704	43.9747266107354	0.641678853205195	0.108601982168821	0.633659322081216	0.0739946223686349	1	0.759259259259259	1	1	0.761145056654887	0.863128202057041	0.465147233776348	0.0532395457255956	0.880559046487948	494	0.988828331712612
ENSG00000101365	93.29115	29.97595	89.6850351851852	29.8648406872492	0.641642752890553	0.0419498145346592	0.63392256822106	0.0542859186698579	1	0.87037037037037	1	1	0.32131611626612	0.86312676313613	0.3329969222355	0.053239072266253	0.880547492681046	495	0.98880571699948
ENSG00000115484	93.1076	46.322575	95.8717407407407	46.6237081800929	0.641526634116836	0.0669796604844733	0.63505804885406	0.0699236853080283	1	0.814814814814815	1	1	0.497516582964227	0.863127304224407	0.486313358032938	0.053239439583181	0.880508606030117	496	0.988783102286347
ENSG00000136930	92.794	33.12715	95.2758592592593	28.0792095191208	0.641335053432758	0.0451737691151374	0.639069719947785	0.0407849001601787	1	0.962962962962963	1	1	0.35699668081988	0.86312683385118	0.294714838967899	0.0532387309205305	0.880444902543589	497	0.988760487573215
ENSG00000185627	92.77255	54.00915	88.48315	30.4796611113097	0.641324681351332	0.0816792293059452	0.632894609267778	0.0551634732638287	1	0.833333333333333	1	1	0.582167354459913	0.863127623075078	0.344468535662549	0.0532390982969846	0.880441182105585	498	0.988737872860083
ENSG00000239779	92.70415	34.970625	98.6280814814815	39.4528377613216	0.641279153658291	0.0450242621077656	0.638397174276856	0.0629808563956058	1	0.907407407407407	1	1	0.377228257850377	0.863126830818597	0.40001627496657	0.0532392559052367	0.880426270281793	499	0.98871525814695
ENSG00000111639	92.5549	29.7631	97.7383944444444	37.250830692358	0.641180467965059	0.0394951590723641	0.639320747260672	0.0513955149160363	1	0.962962962962963	1	1	0.321572385686765	0.863126711577671	0.381127917069804	0.05323897906342	0.880393414772121	500	0.988692643433818
ENSG00000004142	92.072	20.21725	92.4014055555556	32.2703023141198	0.640867845687754	0.0282646787984179	0.636230079299604	0.0485984615030045	1	0.925925925925926	1	1	0.219580871491876	0.863126469366637	0.349240383521196	0.0532389263155602	0.880289288002326	501	0.988670028720686
ENSG00000175334	92.02795	54.33825	99.8898425925926	37.870873721274	0.640839101295669	0.0711330749911233	0.640046334714564	0.0554677121301161	1	0.962962962962963	1	1	0.590453769751472	0.86312739782578	0.37912637299603	0.0532390712235147	0.880279397044219	502	0.988647414007553
ENSG00000100632	91.42745	40.234125	93.2313703703704	43.404969093262	0.640444872644327	0.0560869831868463	0.634620641614033	0.0627193827342288	1	0.888888888888889	1	1	0.440066139873747	0.863127073734998	0.465561848129355	0.0532392702696422	0.880148095421845	503	0.988624799294421
ENSG00000105677	90.9818	48.783	96.1588759259259	34.203958665683	0.640150382133248	0.0656148447933261	0.638022962163897	0.0544729567379764	1	0.962962962962963	1	1	0.536184159908905	0.863127281919678	0.35570256345375	0.0532390573147509	0.880049862446808	504	0.988602184581289
ENSG00000022840	90.70875	34.6929	87.2130518518519	35.5708527466952	0.63996945233247	0.0528867910331901	0.631770853317488	0.0546827614206597	1	0.87037037037037	1	1	0.382464756707594	0.863127006336501	0.407861575663229	0.0532390922372108	0.879989644327409	505	0.988579569868156
ENSG00000168906	167.768	131.92865	164.859664814815	84.5565291188429	0.676990398014635	0.1129736740751	0.665978010220927	0.0848996974345979	1	0.962962962962963	1	0.981481481481481	0.786375530494492	0.863128017335425	0.512900042674625	0.0532395901446599	0.879983943538373	506	0.988556955155024
ENSG00000100906	167.4705	167.701675	167.168875925926	112.611128973305	0.676898923273483	0.169561418480733	0.659573639550268	0.113028646731897	1	0.796296296296296	1	0.981481481481481	1.00138039236761	0.863129100240153	0.673636933607208	0.0532402444549619	0.879953090965735	507	0.988534340441892
ENSG00000086061	90.53075	45.317725	97.6657759259259	37.5033007305341	0.639850671198685	0.0594018094120737	0.638439852753204	0.0580980428764863	1	0.944444444444444	1	1	0.500578256559235	0.863127148447861	0.383996342372566	0.0532391407181982	0.879950003214842	508	0.988511725728759
ENSG00000120438	90.3273	46.285475	91.7001814814815	36.8637571507396	0.639715563500767	0.0686504867802488	0.634366128238042	0.058335354026969	1	0.87037037037037	1	1	0.512419556435319	0.863127350217514	0.402003099177989	0.0532391669105964	0.879904900023883	509	0.988489111015627
ENSG00000146007	90.1074	26.5898	87.7484018518519	24.8283613376065	0.639568389983889	0.0383353381956446	0.633430673854365	0.0494012863163273	1	0.925925925925926	1	1	0.295090081391761	0.863126691420497	0.282949441968469	0.0532389574996894	0.87985606174592	510	0.988466496302494
ENSG00000126934	89.9879	31.090125	87.3316685185185	26.5343513738702	0.63948822927709	0.0460973871720437	0.633558290014562	0.042465995550597	1	0.962962962962963	1	1	0.345492282851361	0.863126860606379	0.303834242766628	0.0532387907182185	0.879829285094187	511	0.988443881589362
ENSG00000100902	89.94185	40.966875	92.308187037037	50.4626219450428	0.639455699768202	0.0624720098602681	0.633144322404066	0.0637109666481182	1	0.851851851851852	1	1	0.455481791846621	0.863127217159502	0.546675474460305	0.0532393022500621	0.879818323064986	512	0.98842126687623
ENSG00000143621	89.91865	60.713725	90.2888296296296	40.6071210401813	0.639440991498646	0.0911552656688604	0.631973824349017	0.0672229038528456	1	0.777777777777778	1	1	0.675207256781547	0.863127841626648	0.449746897891514	0.0532393935697967	0.879813212148774	513	0.988398652163097
ENSG00000215301	90.15735	77.8581	88.69715	45.4286438940329	0.639424301880756	0.126388174927883	0.627475499627762	0.0864309919571879	1	0.666666666666667	1	1	0.863580173995797	0.86312860876599	0.512177041697877	0.0532398920708251	0.879807393225168	514	0.988376037449965
ENSG00000179632	89.9065	76.23795	103.143475925926	53.2386816901195	0.639420814075661	0.0985422193743786	0.637789876354508	0.0792706419715823	1	0.814814814814815	1	1	0.847969279195609	0.863128002589743	0.516161407323074	0.0532396436020246	0.879806432681471	515	0.988353422736833
ENSG00000149136	89.8774	62.00975	84.0451259259259	42.0715269185444	0.639413277224776	0.11209766868613	0.625076100851773	0.0822318599174266	1	0.740740740740741	1	1	0.689937069830681	0.863128297762275	0.50058259125728	0.0532398075609434	0.879803822004967	516	0.9883308080237
ENSG00000178741	89.87115	43.562725	114.774935185185	76.3676080943963	0.639409128672172	0.0550981353554954	0.644788215200506	0.0677345701022495	1	0.981481481481481	1	1	0.484724241316596	0.863127056855636	0.665368339970569	0.0532393316880464	0.879802852788891	517	0.988308193310568
ENSG00000064601	89.20495	66.49085	102.275901851852	74.3511930942363	0.638961856458815	0.096781025970291	0.634269651588397	0.0879498521496011	1	0.777777777777778	1	1	0.745371753473322	0.863127967822281	0.726966878296855	0.053239875337933	0.879653458279289	518	0.988285578597436
ENSG00000175166	89.0666	45.512775	86.015112962963	35.36928722795	0.638836214689618	0.0721783145757165	0.630036076210278	0.0616705477951625	1	0.814814814814815	1	1	0.510997107782266	0.863127432039365	0.411198520929451	0.0532392704916233	0.879611756251407	519	0.988262963884303
ENSG00000108946	89.00165	50.509125	90.9065981481482	31.9021428028494	0.638799907639016	0.0693738880076337	0.634136741386978	0.05948864727877	1	0.907407407407407	1	1	0.567507737216108	0.863127371057724	0.350933193549485	0.0532391956721308	0.879599674219017	520	0.988240349171171
ENSG00000115234	88.8974	57.577825	89.2548814814815	34.1937469609112	0.638752744825946	0.0880589236914372	0.632385715288992	0.0619350699446472	1	0.777777777777778	1	1	0.647688515074682	0.863127779103707	0.383102261673	0.0532392638048595	0.879583817253658	521	0.988217734458038
ENSG00000168488	88.48255	83.40275	91.455712962963	54.7811736051033	0.638468957531104	0.140434173942487	0.627962853299829	0.0901979245445564	1	0.703703703703704	1	1	0.942589810081197	0.863128925360828	0.598991269438665	0.0532399803654338	0.879488839329086	522	0.988195119744906
ENSG00000112081	87.72655	75.91745	87.4955981481481	42.9768119177996	0.637933194173683	0.128340359237462	0.627721395800738	0.0804493080661131	1	0.703703703703704	1	1	0.865387388424599	0.863128666721619	0.491188274923625	0.0532397435778842	0.879310337617427	523	0.988172505031774
ENSG00000100911	87.57275	70.216375	96.5422925925926	66.6932767885963	0.637844263697087	0.116102278074175	0.631635799425582	0.0839372142908937	1	0.722222222222222	1	1	0.801806212548995	0.863128399664668	0.690819277205703	0.0532397990761545	0.879280783121211	524	0.988149890318641
ENSG00000132155	87.14685	62.80825	83.0784574074074	36.8617284675338	0.637556029172663	0.0988942049259769	0.62549893164193	0.0776837503372867	1	0.759259259259259	1	1	0.720717386801703	0.863128025168779	0.443697796250212	0.0532396919339509	0.879184829703689	525	0.988127275605509
ENSG00000031698	86.9037	46.238675	80.4207611111111	28.9303032040044	0.637287030699799	0.0760504610525114	0.626556765252512	0.0588506361978109	1	0.796296296296296	1	1	0.532067967186668	0.863127526078478	0.35973674961909	0.0532392208686272	0.879095329839847	526	0.988104660892377
ENSG00000132963	86.6137	26.01405	93.0096	35.402526524492	0.637186111317935	0.0367795945374949	0.636447959097913	0.0490116262838436	1	0.962962962962963	1	1	0.300345672797721	0.863126664662941	0.38063303706813	0.0532389351950817	0.879061977158448	527	0.988082046179244
ENSG00000188186	86.1263	31.9437	89.9806	38.4201009889207	0.636837477856686	0.0460482940431235	0.633470086160816	0.0557366562087397	1	0.907407407407407	1	1	0.370893675915487	0.863126869434692	0.426982049340866	0.0532391092209516	0.878945697656952	528	0.988059431466112
ENSG00000087087	86.00115	78.575975	86.7134314814815	50.6829191297126	0.636758526897034	0.13758740268633	0.625920820777144	0.0841321798047576	1	0.666666666666667	1	1	0.91366191033492	0.863128882326122	0.584487527062477	0.0532398478966589	0.878918709685587	529	0.98803681675298
ENSG00000099817	85.7691	33.1333	82.5345666666667	23.0065384538872	0.636595979515075	0.0513712085512052	0.630136353362961	0.0441371192097942	1	0.944444444444444	1	1	0.38630812262225	0.86312698744746	0.278750339197926	0.0532388443149439	0.878865158809478	530	0.988014202039847
ENSG00000176101	85.7205	40.408325	88.6290111111111	36.6224448105034	0.636559556814492	0.0621533657310613	0.633562538741232	0.0464997965060211	1	0.962962962962963	1	1	0.471396282102881	0.86312722483511	0.413210576891026	0.0532388873816956	0.878852938770557	531	0.987991587326715
ENSG00000065518	85.32735	28.77615	87.5049814814815	26.1424685073496	0.636284838235818	0.0422179002559659	0.633360579677592	0.0470380155894069	1	0.944444444444444	1	1	0.337244154424109	0.863126787158121	0.298754060223212	0.0532389011230652	0.878761511732174	532	0.987968972613582
ENSG00000168209	157.4835	143.805975	198.37732962963	183.167262320609	0.67318950786487	0.122570754225034	0.665177697993442	0.121996116808767	1	0.814814814814815	1	0.981481481481481	0.913149472801913	0.863128230054279	0.923327593241535	0.0532403911019313	0.878716908262747	533	0.98794635790045
ENSG00000057608	84.8942	54.647525	83.0393018518519	36.9564472555706	0.635976425196197	0.0892004890185792	0.626799325279612	0.0679823427469215	1	0.777777777777778	1	1	0.643713292545309	0.86312782421597	0.445047663352271	0.0532394440072625	0.878658361619406	534	0.987923743187318
ENSG00000181789	84.5585	50.618375	83.0445648148148	40.6728791911397	0.635738179044102	0.0823123365718264	0.626351467031325	0.0691404353091342	1	0.759259259259259	1	1	0.59861959471845	0.863127673946793	0.489771718135174	0.0532394753631098	0.878578996263333	535	0.987901128474185
ENSG00000156261	84.4731	46.867775	86.2754222222222	50.4312016770378	0.635678193271785	0.0785171153888274	0.628215240857917	0.0687204139892757	1	0.777777777777778	1	1	0.554824849567495	0.863127590574886	0.584537292059153	0.0532394531373631	0.87855902878099	536	0.987878513761053
ENSG00000213465	155.902	79.37675	162.95782962963	64.8600964869791	0.672595994203426	0.0617440539380155	0.667323928818774	0.0818075824509296	1	0.944444444444444	1	0.981481481481481	0.509145168118434	0.86312705489195	0.398017675090501	0.0532395162181321	0.87851946194271	537	0.987855899047921
ENSG00000204469	84.27425	61.790725	91.479	43.0955234923667	0.635502116732776	0.091955864483111	0.632497778709246	0.0684823194519489	1	0.833333333333333	1	1	0.73321002560094	0.86312788857383	0.471097448511317	0.0532394207248752	0.878500237222584	538	0.987833284334788
ENSG00000090273	83.90325	42.337925	86.4186685185185	26.1761703995586	0.635260244554573	0.0620299204759677	0.632376745662473	0.0487692264129261	1	0.925925925925926	1	1	0.504604112474785	0.863127228764151	0.302899487440602	0.0532389469163795	0.878419833037167	539	0.987810669621656
ENSG00000110107	83.55365	53.71465	91.0209018518518	38.5274763491479	0.635018321567885	0.076517711235011	0.632791107278745	0.0665929906737907	1	0.888888888888889	1	1	0.642876163997623	0.863127550618541	0.423281637132713	0.0532393735228655	0.878339084693964	540	0.987788054908524
ENSG00000197858	83.5245	36.710375	83.6027685185185	29.0078825689874	0.634997994264408	0.0565844871255857	0.629627667977707	0.0529343882938558	1	0.796296296296296	1	1	0.439516249723135	0.863127109598443	0.346972750819393	0.0532390603141543	0.878332455927679	541	0.987765440195391
ENSG00000185122	83.40375	60.722825	82.5635759259259	37.9253184370156	0.634909533650116	0.101080150490682	0.626284087555361	0.0689298286859788	1	0.740740740740741	1	1	0.728058690406606	0.86312809509018	0.459346848918478	0.0532394706114116	0.878302640535798	542	0.987742825482259
ENSG00000100991	83.26435	48.324475	79.5948407407407	28.8110390305687	0.63480930313281	0.0793499538536348	0.625750878403011	0.0602805050388346	1	0.759259259259259	1	1	0.580374133707883	0.863127614672834	0.361971187610175	0.0532392605951033	0.878269390476601	543	0.987720210769126
ENSG00000013275	83.2097	33.714725	75.5387611111111	23.3237666532499	0.634770822170195	0.0585973096156093	0.623915670265743	0.0507603729284736	1	0.796296296296296	1	1	0.405177821816447	0.863127155250928	0.308765543810582	0.0532390344510536	0.878256716619834	544	0.987697596055994
ENSG00000132824	82.7969	54.7788	84.5163425925926	34.1155558561957	0.63445741215488	0.0855552854642988	0.628581270247649	0.0649592922813399	1	0.814814814814815	1	1	0.66160448036098	0.863127754608576	0.403656320300658	0.0532393589896842	0.878152046747386	545	0.987674981342862
ENSG00000042753	82.3433	38.8373	89.1361518518519	39.2691711217891	0.634138216399549	0.0577723573089558	0.633125581504227	0.05270750129648	1	0.944444444444444	1	1	0.471651002570944	0.863127140024394	0.440552686042092	0.0532390382061192	0.878045852941023	546	0.987652366629729
ENSG00000117118	82.3412	31.679975	82.9881240740741	28.3057970080664	0.634137236792432	0.0511516150991713	0.629857274362488	0.0465771286551035	1	0.925925925925926	1	1	0.384740263683308	0.863126993028524	0.341082502151766	0.0532389047266736	0.878045575403724	547	0.987629751916597
ENSG00000103266	81.9765	35.6743	79.1843240740741	23.809379289342	0.633870276893724	0.0579700103126505	0.627113015174134	0.0479641208469746	1	0.888888888888889	1	1	0.435177154428403	0.863127145711958	0.300682989565829	0.053238950533848	0.877956537807049	548	0.987607137203465
ENSG00000115073	81.696	48.7109	86.2556240740741	32.2245123474143	0.633661345352015	0.0734162859495777	0.630937383009901	0.0574903746351644	1	0.87037037037037	1	1	0.596245838229534	0.863127490296308	0.373593173701238	0.0532391642886043	0.877886779044072	549	0.987584522490332
ENSG00000105058	81.515	38.6262	75.4667425925926	24.8494312033731	0.633531150912405	0.067827958306759	0.623400965511038	0.0541617220507775	1	0.796296296296296	1	1	0.473853891921732	0.863127366736703	0.329276583958616	0.0532391216429285	0.877843422050328	550	0.9875619077772
ENSG00000105669	81.4026	23.060575	87.4688648148148	28.7225895841922	0.633448027228547	0.0338220103227294	0.63339470079184	0.044185642573101	1	0.944444444444444	1	1	0.283290398586777	0.863126610211354	0.328375012583076	0.0532388325745971	0.877815966309457	551	0.987539293064068
ENSG00000183291	81.05095	65.937875	93.366712962963	42.407517687663	0.633186522321884	0.0925276498611953	0.633877975449627	0.0681544218005183	1	0.87037037037037	1	1	0.813536115246027	0.863127919078568	0.454203819989736	0.0532394044843127	0.877728361649985	552	0.987516678350935
ENSG00000122218	81.0028	51.233225	83.8241203703704	38.8535450893037	0.633145146693372	0.0825619943196107	0.627992737403683	0.06238060507237	1	0.833333333333333	1	1	0.632487086866133	0.863127697303783	0.463512708724319	0.0532392994078155	0.877714643688066	553	0.987494063637803
ENSG00000178913	80.9297	42.185025	78.9508277777778	28.2527559661095	0.633095338045432	0.0691259995988003	0.625620786824231	0.0573219541839585	1	0.796296296296296	1	1	0.52125517578837	0.86312739815585	0.357852561668286	0.0532391882804704	0.877698140508554	554	0.98747144892467
ENSG00000111676	149.647	161.457	200.016832222222	127.630799552035	0.670126400080007	0.115179796389989	0.672679823550705	0.109078548568009	1	0.962962962962963	1	0.981481481481481	1.07891905617887	0.86312810961434	0.638100294530385	0.0532400571924047	0.877695911686502	555	0.987448834211538
ENSG00000099341	80.8442	33.7121	82.0644870370371	35.0244490017939	0.63302514658824	0.0552695151675873	0.627193389031575	0.0601483713408699	1	0.814814814814815	1	1	0.417000848545721	0.86312708961556	0.426791786147238	0.0532392492341095	0.877674846184791	556	0.987426219498406
ENSG00000026025	276.647	751.2667	654.959909259259	857.987359412911	0.706957503130564	0.26992734733518	0.707578563308576	0.199980665296082	1	0.907407407407407	1	0.962962962962963	2.71561484491066	0.863130561432503	1.30998454605148	0.0532415369473364	0.877626449697561	557	0.987403604785273
ENSG00000126524	148.418	96.18725	172.518372222222	95.7542107916585	0.669627900749788	0.077042816555769	0.668653983199116	0.0869503596415247	1	0.981481481481481	1	0.981481481481481	0.648083453489469	0.863127366350073	0.555037759504923	0.053239617753812	0.877529992868723	558	0.987380990072141
ENSG00000130725	80.1524	26.41895	84.834837037037	29.4303438285027	0.632515182115807	0.0398244854581813	0.630621604356954	0.0533203970955307	1	0.944444444444444	1	1	0.329608969912317	0.863126746962282	0.346913424442061	0.0532390648887319	0.877504972112865	559	0.987358375359009
ENSG00000062582	79.8025	25.578825	80.6615351851852	25.0205323902919	0.632251170172511	0.0408986105231123	0.628310180440365	0.0471924652853662	1	0.907407407407407	1	1	0.320526612574794	0.863126771871801	0.310191621481651	0.0532389263626551	0.877416959760097	560	0.987335760645876
ENSG00000136810	147.1115	74.5605	168.429166666667	150.604685071621	0.669099750003824	0.0676312388935094	0.66381250661894	0.0865464826202364	1	0.944444444444444	1	0.981481481481481	0.50682985354646	0.86312718433158	0.894172239002279	0.05323963872225	0.877354003155933	561	0.987313145932744
ENSG00000175756	78.9096	12.492175	85.1382055555556	42.6538038190204	0.631573718970815	0.0196533227250578	0.631482990335159	0.0388698198531795	1	0.981481481481481	1	1	0.158309952147774	0.863126297921247	0.500994865239288	0.0532387117237556	0.877191300500761	562	0.987290531219612
ENSG00000110711	78.8173	59.317925	84.9229277777778	37.43481496727	0.631503044614099	0.0927241803305097	0.62827452338759	0.0669930310237925	1	0.87037037037037	1	1	0.752600317442998	0.863127936678232	0.440809283745229	0.0532394105367333	0.877167196110768	563	0.987267916506479
ENSG00000241468	78.608	24.969475	85.247887037037	24.239436049608	0.631342301155326	0.0375135705258319	0.632219529788849	0.0424946013614019	1	0.962962962962963	1	1	0.31764546865459	0.863126699075968	0.284340608220317	0.0532387964659532	0.877114027450552	564	0.987245301793347
ENSG00000089280	78.23885	45.94175	83.0485148148148	42.0505271531061	0.631058308609078	0.0788794212221267	0.625217370294289	0.075368441529601	1	0.759259259259259	1	1	0.587198687097267	0.86312762919997	0.506336895330064	0.0532396367367934	0.87701905315322	565	0.987222687080214
ENSG00000124172	78.06715	23.38185	79.5763203703704	21.1405435128483	0.63092090060881	0.037308299953753	0.628274396680129	0.0403484464935979	1	0.962962962962963	1	1	0.299509460765508	0.863126695813718	0.265663747889502	0.0532387592180148	0.87697356157981	566	0.987200072367082
ENSG00000166333	77.80455	109.036425	135.759414814815	123.440563167966	0.630715797356963	0.147573613415723	0.642022410720156	0.118109667786385	1	0.740740740740741	1	1	1.40141450596398	0.86312917662726	0.909259688076497	0.0532405179088153	0.876904366837496	567	0.98717745765395
ENSG00000126254	77.749	57.061975	79.0944962962963	30.3842379968843	0.630646673669029	0.098267967275293	0.624977648499797	0.0620075934698393	1	0.722222222222222	1	1	0.733925516726903	0.86312806819575	0.384151103043399	0.0532393077323124	0.87688169506771	568	0.987154842940817
ENSG00000159346	77.6527	37.423025	88.7739962962963	61.5980328980269	0.630597065801584	0.0637367774886685	0.629843254228083	0.0636069505496614	1	0.833333333333333	1	1	0.481928187944527	0.863127291564743	0.693874732105496	0.0532393186298778	0.876865417976229	569	0.987132228227685
ENSG00000137207	77.4629	39.642125	77.3608777777778	26.0962123835442	0.630458862385438	0.0685873169490547	0.625060496036029	0.0517812104055389	1	0.777777777777778	1	1	0.511756273002947	0.863127401529542	0.337330872311281	0.0532390542030654	0.876819313480033	570	0.987109613514553
ENSG00000117362	77.1929	63.298325	83.7057851851852	37.8756984890741	0.630175854235356	0.104511049123431	0.62677372203552	0.0705144128619089	1	0.740740740740741	1	1	0.820001904320216	0.86312821288521	0.45248603074782	0.0532395064169693	0.876724706904488	571	0.98708699880142
ENSG00000160633	77.0386	46.606625	75.0389703703704	30.0025004309775	0.630128072421674	0.0825241068384445	0.621525904703562	0.0629811514595461	1	0.740740740740741	1	1	0.604977569685846	0.863127717660361	0.399825587729868	0.0532393526305891	0.876708944695943	572	0.987064384088288
ENSG00000198408	77.03695	53.942575	78.1573037037037	32.9240859084868	0.630127040216101	0.0913758585885157	0.623291323535599	0.0677314963394028	1	0.740740740740741	1	1	0.700216908898912	0.863127917214834	0.421254116356199	0.0532394602651271	0.876708534108941	573	0.987041769375155
ENSG00000124222	77.05965	54.614025	78.7496740740741	35.8764278107621	0.630123676370615	0.0938258645171212	0.622765875526282	0.0728808837871356	1	0.703703703703704	1	1	0.708724020937027	0.863127972473083	0.455575571995584	0.0532395922184348	0.876707394406809	574	0.987019154662023
ENSG00000134248	76.70235	25.94015	81.8862166666667	22.7826864770593	0.629864327432472	0.0395932086606824	0.629743322319279	0.0430242115535286	1	0.944444444444444	1	1	0.338192376113639	0.863126750763118	0.278223703627688	0.0532388188377276	0.876621351930453	575	0.986996539948891
ENSG00000003756	76.74265	61.8541	80.1612037037037	42.760657645052	0.629844792463848	0.116754314130809	0.621752036422275	0.081930592407814	1	0.685185185185185	1	1	0.805993798754669	0.863128492168828	0.533433327711823	0.0532398261312306	0.876614259800155	576	0.986973925235758
ENSG00000159720	76.67105	33.092675	82.2733574074074	32.6217649767331	0.629817896388489	0.0523686408606842	0.627971799306531	0.0568894713181988	1	0.907407407407407	1	1	0.431618909614515	0.863127039261981	0.396504603734526	0.053239165145954	0.876605778737384	577	0.986951310522626
ENSG00000168159	76.6152	41.3149	82.6017185185185	39.1716063650271	0.62979306009042	0.0680246460885666	0.62681061449489	0.063550220214943	1	0.833333333333333	1	1	0.53925200221366	0.863127392762266	0.474222656230151	0.0532393349931329	0.876597382131398	578	0.986928695809494
ENSG00000138107	76.1724	39.790475	77.7133351851852	26.295037773236	0.629446130723383	0.0657334685510368	0.6249393227162	0.0566842752418007	1	0.87037037037037	1	1	0.522373917586948	0.863127343017606	0.338359403962999	0.0532391761742557	0.876481755500618	579	0.986906081096361
ENSG00000205531	75.9421	24.41955	74.2297111111111	22.5141641267679	0.629264779614551	0.0428607403742294	0.623074685647455	0.0495350525915912	1	0.888888888888889	1	1	0.321554842439174	0.863126826720784	0.303303943795059	0.0532390079770097	0.876421477183035	580	0.986883466383229
ENSG00000115241	75.70245	47.101275	80.2638833333333	77.3187341890055	0.629073740302927	0.09738405924696	0.619773360767857	0.0785293251872316	1	0.685185185185185	1	1	0.622189572464299	0.863128061529884	0.963306670173225	0.0532397560488115	0.876357385759581	581	0.986860851670096
ENSG00000108561	75.52495	21.2446	82.2161611111111	47.6598367938299	0.628931311337603	0.0357168223998163	0.627034287374745	0.0562290250187651	1	0.925925925925926	1	1	0.281292473546821	0.863126666175419	0.579689396217611	0.0532391538662087	0.876310374519374	582	0.986838236956964
ENSG00000106244	75.4597	42.544625	74.9281018518519	27.2395394681687	0.628869260267807	0.0752384686716618	0.622483072709122	0.0562214819114077	1	0.759259259259259	1	1	0.563805912294907	0.863127561616254	0.363542366547959	0.0532391778840735	0.876289392332834	583	0.986815622243832
ENSG00000091542	75.307	42.1821	82.3181722222222	31.3610423742243	0.62875757184542	0.0672598466193432	0.628367733513279	0.0539435502108228	1	0.851851851851852	1	1	0.560135179996547	0.863127381537327	0.380973502297446	0.0532390910830396	0.876252222856087	584	0.986793007530699
ENSG00000131165	75.2975	34.349875	73.4533203703704	23.9524215956548	0.628748806566672	0.0599270520282452	0.621770152568433	0.0543119196555375	1	0.814814814814815	1	1	0.456188784488197	0.863127215408624	0.326090386042191	0.0532391339013852	0.876249356470507	585	0.986770392817567
ENSG00000141551	75.22145	49.90025	71.8428833333333	28.8749863618738	0.628690245946637	0.0908037485192386	0.618267139229069	0.0678545771857227	1	0.740740740740741	1	1	0.663377932757212	0.863127915617106	0.401918534197757	0.0532394965800007	0.876229602845628	586	0.986747778104435
ENSG00000105402	75.1112	34.543175	72.5472666666667	30.6339125473899	0.628601824201637	0.0650327971040315	0.619903905970956	0.0584299877301402	1	0.759259259259259	1	1	0.459893797462962	0.863127331950491	0.422261429753704	0.0532392477241364	0.876200323463379	587	0.986725163391302
ENSG00000165283	75.08875	34.933425	72.0987425925926	29.6523694161135	0.628583752622546	0.062541845309002	0.619212161748379	0.0623446761627997	1	0.759259259259259	1	1	0.465228479632435	0.863127275565718	0.411274432116933	0.0532393507787139	0.876194318393933	588	0.98670254867817
ENSG00000196235	74.94355	44.9082	79.2740111111111	34.7165868673624	0.628463240096118	0.0734913470457056	0.625010278727337	0.060123023806477	1	0.833333333333333	1	1	0.599227018202367	0.86312752463934	0.437931503411671	0.0532392609000674	0.876154064495922	589	0.986679933965038
ENSG00000145912	74.72445	31.39515	78.8738666666667	30.0338017573785	0.628290091342886	0.0520456399323473	0.625691137803353	0.0550989985073136	1	0.87037037037037	1	1	0.420145614989471	0.863127038877366	0.380782672723603	0.0532391330281918	0.87609651012071	590	0.986657319251905
ENSG00000105518	74.66205	29.317425	79.8724314814815	28.457630924221	0.62824048418119	0.0477364047501927	0.627099171906783	0.0502062532073109	1	0.907407407407407	1	1	0.392668363646592	0.863126941253524	0.356288526546471	0.0532390056475398	0.876080006928581	591	0.986634704538773
ENSG00000237550	137.8365	117.399975	145.7368	92.8129973949302	0.66517114364837	0.1254136943323	0.655176672882025	0.0956218856633139	1	0.925925925925926	1	0.981481481481481	0.851733575649411	0.863128350684127	0.636853542790361	0.0532398952721243	0.876044077900466	592	0.98661208982564
ENSG00000074071	74.37815	29.42855	77.5792018518519	25.5671427858543	0.628009600359991	0.0509374351932633	0.625793360604647	0.046540486965582	1	0.87037037037037	1	1	0.395661225776656	0.863127014967694	0.329561817801094	0.0532389213154634	0.876003021023543	593	0.986589475112508
ENSG00000170515	73.3587	47.598175	74.3261166666667	37.3289047592909	0.627168922444293	0.0941737320743072	0.619783992888562	0.0666392988648748	1	0.703703703703704	1	1	0.648841582525318	0.863128004556927	0.502231334467551	0.0532394557163319	0.87572246497022	594	0.986566860399376
ENSG00000096746	73.34385	46.65855	69.0735740740741	31.1081183947528	0.627152351134419	0.0965054001962211	0.614927221689499	0.0719412149534849	1	0.648148148148148	1	1	0.636161723171063	0.863128057862076	0.450362078577151	0.053239624600574	0.875716923427566	595	0.986544245686243
ENSG00000143222	73.1813	25.14145	74.3512740740741	19.8415751246433	0.627033786302952	0.0415968368284419	0.623814638833785	0.0439635423703926	1	0.888888888888889	1	1	0.343550196566609	0.863126806249804	0.266862610920099	0.0532388659541587	0.875677818990734	596	0.986521630973111
ENSG00000116459	73.1599	17.933525	75.6883814814815	24.2689358195925	0.627015868102792	0.0306816401009694	0.624588486396659	0.0441594398277	1	0.888888888888889	1	1	0.245127795417982	0.863126557291503	0.320642816566639	0.0532388675785191	0.875671929238864	597	0.986499016259979
ENSG00000189060	135.263	142.164925	159.960962962963	96.8906092176515	0.664041527971573	0.12933628645756	0.660778999519448	0.0989593314724189	1	0.962962962962963	1	0.981481481481481	1.05102596423264	0.863128438494983	0.605714090631509	0.0532399280501079	0.875667509778179	598	0.986476401546846
ENSG00000130731	72.8525	33.42175	71.1733888888889	22.233642958675	0.626761063644371	0.059134704007672	0.620099654836696	0.0527074423194641	1	0.814814814814815	1	1	0.458759136611647	0.863127207762644	0.312387021410272	0.0532391022718529	0.875586777529406	599	0.986453786833714
ENSG00000158864	72.23395	26.522225	73.5903537037037	25.6669892653838	0.626248313977031	0.045609830454463	0.621899403020713	0.0527586509044439	1	0.814814814814815	1	1	0.367171184740694	0.86312690096726	0.34878197988729	0.0532390943189789	0.875415963105816	600	0.986431172120582
ENSG00000101161	72.1916	47.7087	71.4326333333333	32.1196652252697	0.626206275370255	0.0886079986331042	0.617604541388462	0.0673217210851583	1	0.740740740740741	1	1	0.660862205575164	0.863127885196959	0.449649743071719	0.0532394874918199	0.875401622149163	601	0.986408557407449
ENSG00000100138	72.06375	30.84905	76.2019277777778	26.686846224257	0.626105209245646	0.0517296028829196	0.623951114495204	0.0538818262597318	1	0.888888888888889	1	1	0.42807999861234	0.86312704165934	0.350212219067238	0.0532391118459636	0.875368214594167	602	0.986385942694317
ENSG00000142186	71.89315	43.017325	69.7730685185185	25.1012190065097	0.625962056075223	0.0832194264854734	0.617958255977321	0.0578106222088508	1	0.703703703703704	1	1	0.598350816454697	0.863127763679576	0.359755125286594	0.0532392432192277	0.875320256159955	603	0.986363327981184
ENSG00000188846	132.939	117.295125	140.288474074074	74.4851132945121	0.662997351928563	0.125446495699168	0.656094621713782	0.0816074999584269	1	0.944444444444444	1	0.981481481481481	0.882322907498928	0.863128369739413	0.530942501058091	0.0532395785443756	0.875319473744835	604	0.986340713268052
ENSG00000107874	71.7072	35.085325	75.7328907407408	26.7222467911315	0.625807785528868	0.0585092006355303	0.623653198192945	0.0528203923284429	1	0.907407407407407	1	1	0.489285943392016	0.863127198426431	0.352848630624847	0.0532390869692944	0.875269021022345	605	0.98631809855492
ENSG00000118418	132.365	57.237	133.782018518519	46.9422924063155	0.662736554392262	0.0548162578261663	0.657342457475776	0.0670174902288069	1	0.981481481481481	1	0.981481481481481	0.432417935254788	0.863126956135522	0.350886411538316	0.0532392494404856	0.875233012366743	606	0.986295483841787
ENSG00000112308	71.1247	26.9896	74.3247296296296	27.5734638933449	0.625315699392742	0.0486452238440359	0.622387605807344	0.0525962353411367	1	0.87037037037037	1	1	0.37946873589625	0.863126974464868	0.370986400229739	0.0532390877731897	0.875105066836558	607	0.986272869128655
ENSG00000181222	70.819	66.41245	71.8377722222222	39.2039390454842	0.625056954824597	0.127848350635625	0.614593968534244	0.0844120041557556	1	0.62962962962963	1	1	0.937777291404849	0.863128796357368	0.545728769597854	0.0532399484582537	0.875018211282079	608	0.986250254415523
ENSG00000095139	70.7372	49.64495	69.9773944444445	34.6619874896385	0.624986503881887	0.105123236963308	0.615000719586366	0.0745673025699405	1	0.685185185185185	1	1	0.701822379172486	0.863128274603147	0.495331210383332	0.0532396916332771	0.874994901534442	609	0.98622763970239
ENSG00000111540	70.5777	49.919575	79.3133592592593	27.6317661508369	0.624841693680757	0.0762382266180474	0.626120738094278	0.0561166756321247	1	0.87037037037037	1	1	0.707299543623553	0.863127611385836	0.348387288205941	0.053239155889138	0.874946852502441	610	0.986205024989258
ENSG00000184900	70.566	29.9071	73.1899703703704	23.4268027555411	0.624836821317241	0.0504803774851532	0.621902732816326	0.0515905976352351	1	0.851851851851852	1	1	0.4238174191537	0.863127018774857	0.320082145640888	0.0532390650471516	0.874945425917152	611	0.986182410276126
ENSG00000111642	70.5519	48.114925	68.3820425925926	29.3929991650149	0.624782550059367	0.101271465610541	0.614887601797372	0.0687028660212281	1	0.666666666666667	1	1	0.68197915293564	0.86312818788466	0.429835056845741	0.0532395415276342	0.87492694578021	612	0.986159795562993
ENSG00000150459	70.34005	21.03205	71.5261981481482	25.1906345337811	0.624640132213983	0.0377305274725352	0.62034163713744	0.0517396118510655	1	0.851851851851852	1	1	0.299005331955266	0.863126726088855	0.3521875226977	0.0532390766355818	0.874879960393784	613	0.986137180849861
ENSG00000153187	70.32395	48.86225	70.8291814814815	31.2424366094319	0.624634345578378	0.0980679979386603	0.616860763492296	0.0693194391666284	1	0.685185185185185	1	1	0.694816630749553	0.863128115468072	0.441095547851281	0.0532395435392738	0.874877568386981	614	0.986114566136728
ENSG00000198356	69.79935	24.556575	66.5895037037037	19.3857319784127	0.624183222361001	0.0472220919467409	0.61682293184861	0.045304193472642	1	0.814814814814815	1	1	0.351816671645223	0.863126946583577	0.291122938303781	0.0532389302943728	0.874727583492626	615	0.986091951423596
ENSG00000100220	69.6972	34.69195	63.3221518518519	25.093832233084	0.624095002502141	0.0723801750690828	0.610962276711971	0.0650759829601096	1	0.666666666666667	1	1	0.497752420470263	0.863127527483455	0.396288368275819	0.0532394746630733	0.874697983216677	616	0.986069336710464
ENSG00000177666	128.838	84.1803	156.131225925926	178.331956486814	0.661107083301891	0.095466172474215	0.649221073147728	0.12213482942929	1	0.777777777777778	1	0.981481481481481	0.653380990080566	0.863127781643393	1.14219276399854	0.0532405401134207	0.874689579744395	617	0.986046721997331
ENSG00000100387	69.56845	19.1928	71.4327592592593	22.8033380931639	0.623982624504317	0.0338218986939117	0.620543624009664	0.0513229278334849	1	0.87037037037037	1	1	0.275883680030244	0.863126638092412	0.319228017083885	0.0532390651225014	0.874660820318827	618	0.986024107284199
ENSG00000124562	69.56505	29.321575	70.8948074074074	30.5765141242323	0.623979638861882	0.0572790877149237	0.618777995997699	0.0556581066610162	1	0.740740740740741	1	1	0.421498654856138	0.863127179621692	0.431294127770457	0.0532391839405235	0.874659644594007	619	0.986001492571067
ENSG00000088247	69.55905	46.8434	73.6328037037037	37.2162041780797	0.623973411721931	0.0910166288534657	0.6178508104698	0.0755375418761534	1	0.685185185185185	1	1	0.673433579095747	0.863127958519774	0.505429676803244	0.0532396948768296	0.874657309246179	620	0.985978877857934
ENSG00000181061	127.997	49.395475	128.938875925926	47.2200962267363	0.660714419316884	0.0502519297695763	0.654462075571729	0.0717186602339667	1	0.962962962962963	1	0.981481481481481	0.385911193231091	0.863126871608962	0.366220783977238	0.0532393686255261	0.874558994992574	621	0.985956263144802
ENSG00000150753	69.0353	37.64475	70.4036314814815	41.713428433267	0.623505007324454	0.0763121620648298	0.614985696088246	0.072691815099953	1	0.666666666666667	1	1	0.545297116113061	0.86312762228682	0.592489727525477	0.0532396434861738	0.874501286403245	622	0.98593364843167
ENSG00000149532	68.5708	44.919875	64.9248092592593	29.2750370015026	0.623111336940006	0.099354022148437	0.611199186358165	0.0712861955301286	1	0.648148148148148	1	1	0.655087515385558	0.863128158760147	0.450906784871725	0.0532396352814605	0.874369884015053	623	0.985911033718537
ENSG00000147162	126.3925	123.82095	124.591561111111	69.4355695330256	0.65994449406562	0.142681362681041	0.646132531294375	0.0964316349634018	1	0.777777777777778	1	0.981481481481481	0.979654251636766	0.863128744841021	0.557305558368458	0.0532399815713116	0.874301728631245	624	0.985888419005405
ENSG00000130706	68.1996	36.66425	67.5068055555556	29.398813281154	0.622786370180403	0.0730003218221291	0.615132157064005	0.0605985969040452	1	0.666666666666667	1	1	0.53760212669869	0.863127550458865	0.435494066697614	0.0532393313893944	0.874261764444801	625	0.985865804292273
ENSG00000129968	67.2065	24.669375	71.7946240740741	27.2339036050962	0.621902642036905	0.043470899928069	0.619460699782496	0.05985184874783	1	0.796296296296296	1	1	0.367068289525567	0.863126869075517	0.379330680483788	0.0532392862216961	0.87396741529567	626	0.98584318957914
ENSG00000054118	66.6976	49.209975	62.2322537037037	27.1321867158137	0.621444229917809	0.110916083194668	0.608691351393928	0.071645762773093	1	0.648148148148148	1	1	0.737807282420957	0.86312844351264	0.435982711553301	0.0532396637669509	0.873814086324267	627	0.985820574866008
ENSG00000135018	66.39235	31.525575	63.5669166666667	21.4052650189175	0.621167332693357	0.0633542219582915	0.612834691267258	0.054144691895531	1	0.703703703703704	1	1	0.47483746244861	0.863127336141636	0.336735933428435	0.0532391782061627	0.873722156301572	628	0.985797960152875
ENSG00000100591	65.9235	27.11745	68.1267444444444	22.7267193540054	0.62073575520723	0.0498945972334873	0.61744289315025	0.0513649282852969	1	0.814814814814815	1	1	0.411347243395754	0.863127023954744	0.333594677675203	0.0532390819304529	0.873578401089947	629	0.985775345439743
ENSG00000242485	65.8051	25.12835	66.0440481481482	16.3380517702987	0.620633094010906	0.0467967741229131	0.616969889840477	0.0400244783749212	1	0.833333333333333	1	1	0.381860220560412	0.863126951966053	0.247381137716598	0.0532387948241036	0.873544204660789	630	0.985752730726611
ENSG00000132716	65.70705	48.17545	67.6579425925926	26.3722047864335	0.620491645844079	0.0922041542022674	0.6155194522746	0.0607138800972967	1	0.685185185185185	1	1	0.733185404001549	0.863128015334714	0.389787270730884	0.0532393319609945	0.873496700778656	631	0.985730116013478
ENSG00000100348	65.59495	16.983225	69.183062962963	21.8098234182491	0.620440128679562	0.0312780537537654	0.619436910282189	0.0407865736119825	1	0.925925925925926	1	1	0.258910556376672	0.863126589516056	0.31524801713282	0.053238804269013	0.873480003650375	632	0.985707501300346
ENSG00000131236	121.23	120.8088	153.407953703704	107.8977503089	0.65744249626727	0.129971535885177	0.655630919935601	0.105150604216556	1	0.907407407407407	1	0.981481481481481	0.99652561247216	0.863128510392675	0.703338697270527	0.0532401031474526	0.873467806865567	633	0.985684886587214
ENSG00000185359	65.3398	40.07005	64.1798592592593	24.6049902509711	0.620201621573176	0.0818283128822328	0.611838290672527	0.0654612922133891	1	0.703703703703704	1	1	0.613256391969366	0.863127774695265	0.383375571946605	0.0532394787167177	0.873400106159662	634	0.985662271874081
ENSG00000149182	65.18345	32.1343	64.9149277777778	21.8505236347636	0.620061259291152	0.0658695052077767	0.614510566039865	0.0500569339323131	1	0.685185185185185	1	1	0.492982497857969	0.863127401611863	0.336602448508673	0.053239063460685	0.873353443057139	635	0.985639657160949
ENSG00000213246	65.00905	28.54715	60.6787759259259	18.0420493929413	0.6198998099909	0.0603163531765679	0.610710810041597	0.0495803342821606	1	0.703703703703704	1	1	0.439125783256331	0.863127272326499	0.297337069142039	0.0532390707686641	0.873299669676993	636	0.985617042447817
ENSG00000141367	64.81775	21.0106	66.9053740740741	28.3063619241941	0.619721755427923	0.0393965977931456	0.614818687038615	0.0600571684872997	1	0.777777777777778	1	1	0.324148863544322	0.863126782204659	0.423080541973427	0.0532393193864663	0.873240481483883	637	0.985594427734684
ENSG00000089053	64.4932	43.351625	65.6733462962963	24.6882687206477	0.619416171608416	0.0882914467646751	0.61394702841877	0.0596116094802594	1	0.685185185185185	1	1	0.672189083500276	0.863127932611964	0.375925243846452	0.0532393132416538	0.873138236662039	638	0.985571813021552
ENSG00000149823	64.4192	34.08505	61.813312962963	26.3985813553158	0.619350704768815	0.07543646927374	0.609163177457887	0.0656734216557796	1	0.648148148148148	1	1	0.529113214693756	0.863127630916209	0.427069511241586	0.0532395028287374	0.873116514930518	639	0.985549198308419
ENSG00000007520	64.25865	18.885475	64.5829203703704	16.1140079908507	0.619199337652432	0.036585045632939	0.615739056099741	0.0377707352585049	1	0.814814814814815	1	1	0.293897786523682	0.863126717988115	0.249508815929042	0.0532387419757442	0.873066363495392	640	0.985526583595287
ENSG00000065000	64.2453	30.310775	65.6053648148148	24.5862851437825	0.619186190082798	0.0627690924175863	0.614436477091544	0.0549807490871265	1	0.703703703703704	1	1	0.471797547836184	0.863127334057901	0.374760283906393	0.0532391908204657	0.873061775612014	641	0.985503968882155
ENSG00000169727	64.23405	24.1475	64.4520666666667	21.7053363211351	0.619177266009956	0.0507233935441815	0.614173668372183	0.0491185476772095	1	0.685185185185185	1	1	0.375929900107497	0.863127050704616	0.336767111493736	0.0532390409653586	0.87305889536992	642	0.985481354169022
ENSG00000086504	64.1208	18.964825	64.9641703703704	18.9499890061264	0.619069917242535	0.0371409426223397	0.615592510522378	0.0428705750621877	1	0.814814814814815	1	1	0.29576713016681	0.863126731516982	0.291699084250438	0.0532388734554726	0.873023218815558	643	0.98545873945589
ENSG00000164896	63.906	28.88085	67.8917037037037	24.167935881097	0.618868625796744	0.0567712870050065	0.616875346427972	0.0527084399021323	1	0.740740740740741	1	1	0.451927049103371	0.863127194642671	0.355977749307513	0.0532391191700987	0.872955967239393	644	0.985436124742758
ENSG00000105583	63.7751	40.226375	62.5611666666667	22.9191336455678	0.618745317737262	0.0900870998506765	0.611331560525952	0.0569402325221523	1	0.666666666666667	1	1	0.630753617007265	0.863127980493433	0.366347606138543	0.0532392597012091	0.872914602570452	645	0.985413510029625
ENSG00000006712	63.6893	33.68095	62.8816759259259	23.6664631241583	0.61865796732681	0.0711726337424495	0.611857257525425	0.0549436671575261	1	0.666666666666667	1	1	0.528832158620051	0.863127535299959	0.376365018515683	0.053239204540153	0.872885634142248	646	0.985390895316493
ENSG00000125656	63.5732	27.208925	59.6710018518519	22.0025350389063	0.618553380222347	0.0629676852678184	0.609280061327215	0.049504902304528	1	0.703703703703704	1	1	0.427993635682961	0.863127342477693	0.368730779709934	0.053239076317598	0.8728508360211	647	0.985368280603361
ENSG00000022277	63.2764	28.723975	63.3931388888889	18.8564007416872	0.618271185130055	0.0566239280754616	0.61337206610964	0.0501287929896601	1	0.740740740740741	1	1	0.453944519599724	0.863127194360681	0.297451760114567	0.053239071186438	0.872756820289504	648	0.985345665890228
ENSG00000105393	63.2182	25.63805	63.5150388888889	17.2563931031253	0.618216253451265	0.0515969908346011	0.614225281850741	0.042823379116326	1	0.740740740740741	1	1	0.405548560382928	0.863127075928166	0.271689876996109	0.0532388782232141	0.872738549193193	649	0.985323051177096
ENSG00000117410	63.0605	27.960625	70.8707888888889	27.7148290976364	0.618066355328156	0.0510965805654748	0.619641618556852	0.0495027121527983	1	0.87037037037037	1	1	0.443393645784604	0.863127064834005	0.391061388368171	0.0532390236712961	0.872688586811326	650	0.985300436463963
ENSG00000110717	62.98955	14.9507	65.3126444444445	20.9602368445198	0.617998625605569	0.0299913859643249	0.615374530729471	0.0469140757571096	1	0.833333333333333	1	1	0.23735206871616	0.863126566263252	0.320921576867842	0.0532389782956225	0.87266617640994	651	0.985277821750831
ENSG00000116030	62.6484	22.54815	63.474862962963	20.0232295201527	0.617667235491933	0.0450191885326746	0.613502298207427	0.0484298243328635	1	0.777777777777778	1	1	0.359915815886759	0.863126922915104	0.315451323334658	0.0532390265341389	0.872555594068716	652	0.985255207037699
ENSG00000113013	114.615	20.677	120.548205555556	45.9219018544813	0.654062260678425	0.0222154633245032	0.651818995007015	0.0559167068772968	1	0.962962962962963	1	0.981481481481481	0.180403961087118	0.863126316153493	0.380942226745282	0.0532390284114799	0.87234179220601	653	0.985232592324566
ENSG00000269893	114.0665	98.266575	121.129531481482	65.7229298264953	0.653752539097379	0.112413538717761	0.64659115080241	0.0881489148648933	1	0.925925925925926	1	0.981481481481481	0.861484967102524	0.863128181657554	0.542583868877121	0.053239788600144	0.872237929763475	654	0.985209977611434
ENSG00000165006	61.5205	39.59115	61.3139037037037	22.9616148007188	0.616524646041895	0.0849756075746434	0.609845646476807	0.0592070860895303	1	0.611111111111111	1	1	0.643544021911395	0.863127877949072	0.374492788971318	0.0532393281909813	0.872174412277387	655	0.985187362898302
ENSG00000120885	388.483	781.0225	558.514021481482	447.633075275364	0.72760265298246	0.22154881290651	0.714731141332954	0.201984594634516	1	0.907407407407407	1	0.944444444444444	2.01044189835849	0.863129496409342	0.80147150842874	0.0532414973974099	0.872162838058107	656	0.985164748185169
ENSG00000188986	61.3964	29.756075	58.1691462962963	17.4176155221662	0.616455158780968	0.0670268833602401	0.608136273200154	0.0490914205514696	1	0.666666666666667	1	1	0.484655044921201	0.863127451591386	0.299430482157088	0.0532390714581757	0.872151391958391	657	0.985142133472037
ENSG00000125503	113.2615	87.487775	133.815946296296	83.2971010889691	0.653342181086215	0.0992650932249719	0.651262338309943	0.0882167548883167	1	0.944444444444444	1	0.981481481481481	0.772440546876035	0.863127912745885	0.622475148847597	0.0532397574824835	0.872101233290591	658	0.985119518758905
ENSG00000141959	113.2045	50.1988	110.24587037037	41.8563485759109	0.653313408579177	0.0590999998399049	0.644844768170949	0.0689701148897478	1	0.907407407407407	1	0.981481481481481	0.44343466911651	0.863127081188527	0.379663641234767	0.0532393598036813	0.872091919633449	659	0.985096904045772
ENSG00000143811	61.144	34.55655	65.2548537037037	22.3101601586203	0.616206687209375	0.0695907803661178	0.614749822738723	0.0505217584432026	1	0.685185185185185	1	1	0.565166655763444	0.863127514235296	0.341892731227655	0.0532390742073516	0.872068547155415	660	0.98507428933264
ENSG00000148672	112.634	49.607525	127.46587962963	65.3647079897626	0.65300718833709	0.0525855305069348	0.651361829246647	0.0768027888538369	1	0.888888888888889	1	0.981481481481481	0.440431175311185	0.863126947454328	0.512801607612085	0.0532395001089703	0.871989890718082	661	0.985051674619507
ENSG00000198952	60.42335	21.39775	58.5821462962963	16.0069776374533	0.615492016274262	0.046582328749455	0.609233133772876	0.043341255756086	1	0.703703703703704	1	1	0.354130481014376	0.863126969621365	0.27323986315717	0.0532389142561962	0.871830504863095	662	0.985029059906375
ENSG00000125652	60.3623	17.6968	72.9454592592593	105.736649350305	0.615431853921572	0.0374876671239693	0.612819591328702	0.0650977987192262	1	0.740740740740741	1	1	0.293176370019035	0.863126752672881	1.449530243884	0.0532394625861645	0.871810523046142	663	0.985006445193243
ENSG00000196821	60.03865	27.513075	66.8505333333333	28.6610201207276	0.615106908056993	0.0543762250277254	0.614940812917589	0.0575116494627327	1	0.740740740740741	1	1	0.458256056723461	0.863127157754422	0.428732856592433	0.0532392531225058	0.871702072646365	664	0.98498383048011
ENSG00000154723	110.955	36.98015	121.811101851852	46.6235541309143	0.652100978651865	0.0393708285824117	0.651958516737542	0.0606681191040822	1	0.962962962962963	1	0.981481481481481	0.333289621918796	0.863126676108358	0.382752913503881	0.0532391344398211	0.871687911036644	665	0.984961215766978
ENSG00000082641	110.6755	84.43	123.104862962963	86.0880343230823	0.651950401026108	0.0950550674936024	0.646496692856906	0.0865818314880161	1	0.925925925925926	1	0.981481481481481	0.762860795749737	0.863127835231805	0.699306528199316	0.0532397534247899	0.871637332080878	666	0.984938601053846
ENSG00000185651	59.7441	22.2478	59.1285574074074	16.7374020419933	0.614811199878702	0.0461355564238795	0.609401566053601	0.0478325347133181	1	0.740740740740741	1	1	0.372384888214903	0.863126961996914	0.283067992453618	0.0532390316662698	0.871603568429443	667	0.984915986340713
ENSG00000134153	59.65905	23.119525	61.1252092592593	18.6200012599078	0.614710866736839	0.0484671608822508	0.611649793834627	0.0433663440382085	1	0.703703703703704	1	1	0.387527541923648	0.86312701829859	0.304620654645649	0.0532389038243069	0.871570105255553	668	0.984893371627581
ENSG00000198171	59.49795	24.4407	61.14495	20.6198916149152	0.614561225101885	0.0516992791148553	0.610611731354016	0.0529798205460526	1	0.722222222222222	1	1	0.410782220227756	0.863127096474188	0.337229674975859	0.05323916030964	0.871520198613195	669	0.984870756914449
ENSG00000134884	109.638	100.1296	115.623848148148	63.0752266743771	0.651387641994226	0.128011321508762	0.642370244298502	0.0928450825685361	1	0.796296296296296	1	0.981481481481481	0.913274594574874	0.863128526289155	0.545520908399098	0.0532399280442643	0.871449515238297	670	0.984848142201316
ENSG00000151465	59.273	22.42925	59.4106481481482	24.6941976623777	0.614313050859081	0.0494304710813794	0.608182410049074	0.055055962510729	1	0.685185185185185	1	1	0.378405850893324	0.863127043289387	0.415652722737506	0.0532392289530439	0.871437491529493	671	0.984825527488184
ENSG00000172500	58.6128	25.241375	63.3365203703704	24.7722581345555	0.61365991884367	0.0534148160056071	0.612420616621795	0.0527960954665269	1	0.666666666666667	1	1	0.430646121666257	0.863127142298407	0.391121236053003	0.0532391454779761	0.87121974768522	672	0.984802912775051
ENSG00000168439	58.4838	19.838925	59.8293166666667	25.4070873178803	0.613527000536844	0.0449052609773098	0.608356062489765	0.0567941053277284	1	0.62962962962963	1	1	0.339220861161552	0.863126938171257	0.424659493596317	0.0532392738578659	0.8711755095909	673	0.984780298061919
ENSG00000128245	108.106	83.726075	157.328251851852	147.36122899389	0.650538785633883	0.0897568362722993	0.654170914798152	0.106528075319866	1	0.907407407407407	1	0.981481481481481	0.774481296135275	0.863127734329692	0.936648232338161	0.0532401455040394	0.871166826884664	674	0.984757683348787
ENSG00000180817	107.0195	72.3344	123.769953703704	62.0251270225395	0.649928222081023	0.0767607498709977	0.650499300341154	0.0726344010532043	1	0.944444444444444	1	0.981481481481481	0.675899252005476	0.863127466032932	0.501132344050343	0.053239411263655	0.870963394974307	675	0.984735068635654
ENSG00000173726	106.223	51.784425	105.58397037037	37.6886270259727	0.64948025540324	0.0611761208662791	0.642826045001249	0.0645956745051324	1	0.944444444444444	1	0.981481481481481	0.487506707586869	0.863127141458918	0.356954061244027	0.0532392698696042	0.87081418082359	676	0.984712453922522
ENSG00000141002	57.20405	28.567075	56.2920444444444	19.8377616077688	0.61219425708968	0.0658321336815905	0.604918839465385	0.057640549785452	1	0.648148148148148	1	1	0.499389029273277	0.863127450540852	0.352407907787877	0.0532393178556373	0.870731090639438	677	0.98468983920939
ENSG00000100227	57.13835	35.5253	57.7764814814815	26.9687991356264	0.61212004019436	0.0879043366574201	0.604325863775343	0.0686793170408143	1	0.611111111111111	1	1	0.621741789883677	0.863127985368189	0.466778149934077	0.0532396182429291	0.870706173379161	678	0.984667224496257
ENSG00000167460	195.3755	250.902375	223.155944444444	209.494076065119	0.686126705227859	0.207296298454894	0.667186041685488	0.143991845080234	1	0.759259259259259	1	0.962962962962963	1.28420592653634	0.863129706789813	0.938778828351013	0.0532408427741552	0.870683129873827	679	0.984644609783125
ENSG00000100823	105.325	73.7365	103.871625925926	49.561910467259	0.648970035100322	0.100683823353869	0.640056109875177	0.0690685962928612	1	0.87037037037037	1	0.981481481481481	0.700085449798244	0.863127974610894	0.477145804019696	0.0532393895204534	0.870643829539381	680	0.984621995069993
ENSG00000088986	104.075	74.811575	110.858354074074	51.2643536584038	0.648249755952739	0.0863580470165114	0.641655730104375	0.0903218290481073	1	0.87037037037037	1	0.981481481481481	0.718823684842662	0.863127678024955	0.462431127420037	0.0532398748462339	0.870403835165387	681	0.98459938035686
ENSG00000075415	104.0615	58.287175	104.192883333333	41.1732661800346	0.648242694007605	0.0730610752641254	0.641562349057597	0.0640358309532671	1	0.87037037037037	1	0.981481481481481	0.560122379554398	0.863127397718993	0.39516390047786	0.0532392636237089	0.870401574617237	682	0.984576765643728
ENSG00000102144	103.976	43.336875	117.384574074074	98.1035752938491	0.648193358062718	0.0529932638603088	0.64404548004498	0.0770216778952691	1	0.888888888888889	1	0.981481481481481	0.416796905055013	0.863126974808451	0.835745037775935	0.0532395500962698	0.870385270259766	683	0.984554150930595
ENSG00000089248	103.894	64.2462	104.193872222222	44.4990232781062	0.648145514312348	0.0807939990987754	0.640363939541077	0.0721782258871231	1	0.833333333333333	1	0.981481481481481	0.618382197239494	0.863127561350878	0.427079081802428	0.0532394604307152	0.87036912681627	684	0.984531536217463
ENSG00000179950	55.5251	21.40965	54.4915666666667	16.4791203155948	0.610394907312053	0.0512794749473736	0.604413700404144	0.0463179363013033	1	0.611111111111111	1	1	0.385585077739617	0.863127107573054	0.302415975969275	0.0532390169763527	0.870131421236128	685	0.984508921504331
ENSG00000115541	101.4865	28.269625	114.696401851852	56.7576278094332	0.646732535805352	0.0337605565749256	0.647274530731402	0.0621044520844828	1	0.962962962962963	1	0.981481481481481	0.278555522163046	0.863126572973198	0.49485098828771	0.0532391896273886	0.869898463073531	686	0.984486306791198
ENSG00000144746	101.1645	55.7816	107.881512962963	52.17436456713	0.64653912101312	0.0684022785717157	0.642275351060299	0.0712754155224396	1	0.907407407407407	1	0.981481481481481	0.551395005164855	0.863127308326705	0.483626555970179	0.0532394279245053	0.869833746307918	687	0.984463692078066
ENSG00000140632	54.3031	27.111475	53.2366055555556	16.6969433402556	0.60905886740722	0.0661392432588611	0.602640936068468	0.0489217867259531	1	0.611111111111111	1	1	0.499262012665944	0.863127478827501	0.313636513185111	0.0532390966260318	0.869685950503008	688	0.984441077364934
ENSG00000182934	99.76735	73.649775	95.7790388888889	46.5773348306996	0.645702880889452	0.104007978647551	0.632102585631159	0.0897124342281661	1	0.777777777777778	1	0.981481481481481	0.738215207680669	0.863128070284902	0.486299876998483	0.053239934730834	0.869554745396827	689	0.984418462651801
ENSG00000125868	184.3915	216.75	368.781157407407	537.361414508088	0.68269786074997	0.131270417620342	0.687076996837367	0.152372874012579	1	0.925925925925926	1	0.962962962962963	1.17548802412259	0.86312832158687	1.45712817402556	0.0532408221852899	0.869540642559689	690	0.984395847938669
ENSG00000213585	99.0348	34.82045	113.540631481482	69.6296884638443	0.645258047257129	0.0449091343293676	0.644994201444286	0.0666717266767723	1	0.962962962962963	1	0.981481481481481	0.351598125103499	0.863126814374112	0.613257893278504	0.0532393061084212	0.869406886041243	691	0.984373233225537
ENSG00000148248	98.41745	73.7023	95.7608907407407	56.5921953122856	0.6448781159279	0.111740873048986	0.631940463964154	0.0854933102420989	1	0.759259259259259	1	0.981481481481481	0.748874310399223	0.863128241910099	0.590973986086878	0.053239834302588	0.869279766320572	692	0.984350618512404
ENSG00000104969	53.0024	21.380075	54.0549351851852	14.5686933879513	0.607597888358824	0.0504393114099356	0.604495481832974	0.0412270977488095	1	0.555555555555556	1	1	0.403379375273572	0.863127101468988	0.269516434309667	0.0532388798687344	0.869199082894136	693	0.984328003799272
ENSG00000103502	96.91115	67.27245	103.213453703704	45.8180592227674	0.643946087291995	0.0871493524833299	0.640160314146073	0.0674484693784746	1	0.888888888888889	1	0.981481481481481	0.69416625434741	0.863127723406249	0.443915570874103	0.0532393510065217	0.868969262701567	694	0.984305389086139
ENSG00000167397	96.7525	79.261975	105.227727777778	65.6188260757548	0.643854353486823	0.113512993485853	0.634922443575701	0.0977967242483668	1	0.759259259259259	1	0.981481481481481	0.819224051058112	0.863128288731268	0.623588739028273	0.053240105117963	0.868938496300892	695	0.984282774373007
ENSG00000062485	96.5632	53.428875	95.6036	41.3021849583982	0.643737471647003	0.0783342530695104	0.63553104348957	0.068213191370109	1	0.814814814814815	1	0.981481481481481	0.553304726852466	0.863127535922448	0.432014955068619	0.053239395992248	0.868899786593766	696	0.984260159659875
ENSG00000111843	96.3472	69.8056	108.7091	46.4130753202968	0.643599482031526	0.0807323261438732	0.643090761975848	0.0721032128287942	1	0.944444444444444	1	0.981481481481481	0.72452131457894	0.863127588177921	0.426947471005618	0.0532394422749069	0.868853772600971	697	0.984237544946742
ENSG00000126945	96.2512	35.76175	89.6323222222222	27.1295401627616	0.643541967303784	0.0498188948406748	0.634504298342921	0.0499086876236292	1	0.925925925925926	1	0.981481481481481	0.371546017088618	0.863126925628854	0.302675859446108	0.0532389649368646	0.868834821859998	698	0.98421493023361
ENSG00000108774	95.31155	58.67335	99.155312962963	36.9573900449318	0.642951371235885	0.0723529823211862	0.638649299684671	0.0654454652542348	1	0.907407407407407	1	0.981481481481481	0.615595381672001	0.863127412189796	0.372722236868299	0.0532393125304851	0.868637794163711	699	0.984192315520478
ENSG00000108465	95.2332	71.765	112.540088888889	61.8094743041039	0.642901210751944	0.0872628930634607	0.642578112309769	0.0815673397543113	1	0.907407407407407	1	0.981481481481481	0.753571233561405	0.86312773294996	0.549221836541542	0.053239664855065	0.868620967069247	700	0.984169700807345
ENSG00000175582	95.05035	48.35045	94.5152	38.3359639415858	0.642783518206355	0.0677131150174283	0.635385881429265	0.0656577608887711	1	0.87037037037037	1	0.981481481481481	0.508682503536284	0.863127313368156	0.405606335717279	0.0532393360195106	0.868581876050895	701	0.984147086094213
ENSG00000113732	175.4975	138.3501	152.139185185185	76.7125151101603	0.679718519679888	0.132035926050167	0.659055767000137	0.096904300041191	1	0.87037037037037	1	0.962962962962963	0.788330887904386	0.863128359678361	0.504225883797032	0.0532398955714446	0.868547515399584	702	0.984124471381081
ENSG00000164096	94.50705	53.0556	101.958348148148	44.5563554854051	0.642435274015345	0.0685599780306377	0.639369690240567	0.068428626105827	1	0.888888888888889	1	0.981481481481481	0.561393038932016	0.863127333452088	0.437005466395587	0.0532393785168892	0.868465787868901	703	0.984101856667948
ENSG00000124733	94.3594	32.44655	97.8565074074074	68.8239317217708	0.642342151035515	0.0455107876468051	0.635300562958287	0.0700049178808741	1	0.888888888888889	1	0.981481481481481	0.343861342908073	0.863126837519796	0.703314818249492	0.0532394400342476	0.868434912162359	704	0.984079241954816
ENSG00000104897	93.6319	86.511075	89.8746462962963	52.5115693782457	0.641878044205787	0.150060406095098	0.625620416113264	0.097560849023678	1	0.666666666666667	1	0.981481481481481	0.923948729012228	0.86312909479723	0.584275672197106	0.0532401818432623	0.868279457338987	705	0.984056627241683
ENSG00000205352	93.2106	50.137425	98.9815259259259	53.7030922346724	0.641608038474241	0.0720354240502849	0.635933733814305	0.0742425548667608	1	0.814814814814815	1	0.981481481481481	0.537894027074174	0.863127412977051	0.542556721896385	0.0532395368522921	0.868190015965589	706	0.984034012528551
ENSG00000078618	50.35145	28.38085	52.8598481481482	25.0502248667401	0.60450646212827	0.0735817043643046	0.599543844225062	0.0632284940029731	1	0.518518518518519	1	1	0.563655068523349	0.863127696075661	0.473898918448135	0.0532395061076326	0.868168408479591	707	0.984011397815419
ENSG00000014641	92.4135	59.895925	120.408868518519	81.9959354111907	0.641090847783843	0.0753211414864336	0.645380240633411	0.0837418724469201	1	0.962962962962963	1	0.981481481481481	0.648129602276724	0.863127487020184	0.680979203775011	0.0532396960305355	0.868017594253556	708	0.983988783102286
ENSG00000108773	92.16365	71.848825	103.227472222222	56.67499658642	0.640926035619544	0.0971507731599729	0.637205557714849	0.0825810588971322	1	0.851851851851852	1	0.981481481481481	0.779578771023066	0.86312796061609	0.549030169647217	0.0532397258744501	0.867962498957276	709	0.983966168389154
ENSG00000124193	91.1353	71.610875	90.3206555555556	47.0956039555176	0.640250554152563	0.121107054483479	0.628529627560942	0.0867656253616262	1	0.740740740740741	1	0.981481481481481	0.785764407425004	0.863128485783212	0.521426728646245	0.05323989183579	0.867737163237204	710	0.983943553676022
ENSG00000157514	166.203	241.020125	190.196090740741	174.177982841902	0.676392060403044	0.242489471162328	0.656982965166864	0.145590307399315	1	0.685185185185185	1	0.962962962962963	1.45015508143656	0.863130502651933	0.91578108763196	0.0532409845109399	0.867437980452602	711	0.983920938962889
ENSG00000164733	165.403	145.249	211.798507407407	196.548206670379	0.676158423474401	0.110581372741155	0.673903526774731	0.102636894178995	1	0.944444444444444	1	0.962962962962963	0.878152149598254	0.863127977310879	0.927996184091642	0.0532399138360733	0.867360943196784	712	0.983898324249757
ENSG00000119421	87.8657	44.91365	96.7037481481482	41.4588801502902	0.638046572582859	0.0620266384666999	0.636677928127464	0.0665257768165678	1	0.944444444444444	1	0.981481481481481	0.511162490027394	0.863127214520656	0.428720509227585	0.0532393492118172	0.867002925896725	713	0.983875709536625
ENSG00000132589	86.73785	52.016425	90.4588203703704	57.5747682013944	0.637257373791768	0.0846635585621912	0.629770583922713	0.074721266758657	1	0.777777777777778	1	0.981481481481481	0.599696960438839	0.86312771528015	0.636474895047967	0.0532395892145463	0.866739692508332	714	0.983853094823492
ENSG00000073921	85.1928	70.956975	94.7611685185185	50.9759555192957	0.636170979168406	0.107174761575577	0.632619057008304	0.077608390267421	1	0.796296296296296	1	0.981481481481481	0.832898730878666	0.863128218839263	0.537941398531128	0.0532396394764905	0.866377392832209	715	0.98383048011036
ENSG00000169738	84.44605	34.92815	104.728411111111	102.037987348208	0.635659397683139	0.0479884749075053	0.637924309809839	0.0664754904913376	1	0.944444444444444	1	0.981481481481481	0.413614964820735	0.863126916728735	0.974310469008753	0.0532393408837339	0.866207299574919	716	0.983807865397227
ENSG00000138279	84.42505	48.3548	85.3844574074074	32.7289506485688	0.635644367431814	0.0765257376531493	0.630283991865922	0.0566353338664063	1	0.87037037037037	1	0.981481481481481	0.572754176633594	0.863127546828984	0.383312743821798	0.0532391469436691	0.866202079453665	717	0.983785250684095
ENSG00000164919	84.26505	27.06535	84.7222692592593	26.1345736821843	0.635528550963057	0.0402878403143295	0.629410076068681	0.0732883310963348	1	0.962962962962963	1	0.981481481481481	0.321193068775251	0.863126747160703	0.30847348531482	0.053239556792271	0.866163740490335	718	0.983762635970963
ENSG00000180304	84.1215	27.6766	81.2929833333334	24.2972531142906	0.635424337156478	0.0438683218017758	0.628413009676265	0.0520274511572615	1	0.851851851851852	1	0.981481481481481	0.329007447560968	0.863126826622372	0.298884997425452	0.0532390440442384	0.866128976040529	719	0.98374002125783
ENSG00000173020	83.95345	57.220875	98.7298814814815	66.8172759002337	0.635306844558818	0.0871241344126339	0.633311020984074	0.0820632361921415	1	0.814814814814815	1	0.981481481481481	0.681578600998529	0.863127783250951	0.676768521319115	0.0532397415714101	0.866089492934389	720	0.983717406544698
ENSG00000090861	83.36275	36.799	87.4424103703704	39.3270943187412	0.634880343263981	0.0581225259454943	0.629915807555747	0.0707555416105096	1	0.851851851851852	1	0.981481481481481	0.441432174442422	0.863127144205239	0.44974851621962	0.0532394918815758	0.865947538740869	721	0.983694791831566
ENSG00000129625	83.35035	35.404	84.9754388888889	31.636081141743	0.634867851260352	0.0563150160774435	0.630415716849975	0.0539067263055981	1	0.925925925925926	1	0.981481481481481	0.424761263749942	0.863127104243393	0.372296766635232	0.0532390801008507	0.865943388057045	722	0.983672177118433
ENSG00000171552	82.8615	48.4833	87.6476092592593	37.9662414546023	0.634518080308644	0.0760276113672996	0.630896660361939	0.0619636746356601	1	0.833333333333333	1	0.981481481481481	0.585112507014717	0.86312754293546	0.433169162005311	0.0532392727790845	0.865826651418268	723	0.983649562405301
ENSG00000184007	82.5061	40.481	84.13595	35.2123986543695	0.634256665743702	0.0631763660854673	0.628745993215438	0.0609194977526479	1	0.851851851851852	1	0.981481481481481	0.490642510068953	0.863127259384409	0.41851787083131	0.0532392594306102	0.865739607679228	724	0.983626947692169
ENSG00000204843	82.33295	40.26235	85.7386537037037	40.0351460777158	0.634132146083601	0.0632140859906885	0.628196880507248	0.0724059906526882	1	0.87037037037037	1	0.981481481481481	0.489018673568723	0.863127260878925	0.466943955244149	0.0532395433728305	0.865698100595385	725	0.983604332979036
ENSG00000205323	81.46805	40.41825	84.1030981481482	32.6976110106585	0.633495297264689	0.0634291221346008	0.628535714242401	0.0650498900100858	1	0.888888888888889	1	0.981481481481481	0.496123940612301	0.863127269036813	0.388780101216503	0.0532393614740843	0.865485814771238	726	0.983581718265904
ENSG00000177879	81.42795	36.339475	89.3054092592593	46.857111720285	0.633466561437383	0.0553169498986062	0.629885885685159	0.0745083852716908	1	0.851851851851852	1	0.981481481481481	0.446277660189161	0.86312708861925	0.524683914546048	0.053239583257929	0.865476296293916	727	0.983559103552771
ENSG00000178988	81.4197	24.2814	82.8265666666667	28.9716749939244	0.633458888569668	0.0362712861547103	0.628559019541257	0.0596902077623551	1	0.87037037037037	1	0.981481481481481	0.298225122421232	0.863126664701044	0.34978722600588	0.053239230459117	0.865473879975532	728	0.983536488839639
ENSG00000100804	81.22705	27.04715	80.7497611111111	26.705449602666	0.633317756583668	0.042904759020952	0.627917321938001	0.0524047638291404	1	0.944444444444444	1	0.981481481481481	0.332982054623429	0.863126812870032	0.330718620528419	0.0532390556570021	0.865426786553885	729	0.983513874126507
ENSG00000071859	80.6608	55.094625	83.0856481481482	32.0191078805326	0.632872328061945	0.0850633251587475	0.628183890151204	0.0601166539864391	1	0.796296296296296	1	0.981481481481481	0.683040894709698	0.863127755004624	0.385374713854793	0.0532392429476211	0.865277996219316	730	0.983491259413374
ENSG00000108848	80.45395	65.775375	97.5181851851852	64.0522926344087	0.632741777969823	0.098364243334516	0.631306214153588	0.091085577480145	1	0.759259259259259	1	0.981481481481481	0.817553084714921	0.863128052821651	0.656824083762168	0.0532399743302611	0.865234380215654	731	0.983468644700242
ENSG00000134419	148.4485	122.992525	138.257192592593	94.2611741353474	0.669614273942581	0.140559972649289	0.64851949125241	0.110563870698018	1	0.777777777777778	1	0.962962962962963	0.828519823373089	0.863128610589459	0.681781340758959	0.0532402841002667	0.865179347228795	732	0.98344602998711
ENSG00000085733	147.649	130.17305	142.085533333333	75.8750515260401	0.669315247158927	0.138154477440531	0.653026366663733	0.112736188853805	1	0.925925925925926	1	0.962962962962963	0.88163854817845	0.86312856615992	0.534009689417408	0.0532402936752006	0.865079686366528	733	0.983423415273977
ENSG00000213593	79.52955	25.9396	78.5975333333333	21.8033013497827	0.632039909577684	0.0405804931666421	0.626797063339885	0.0488211862982872	1	0.907407407407407	1	0.981481481481481	0.326163042542049	0.863126765485303	0.277404397124201	0.0532389730114582	0.865000853015312	734	0.983400800560845
ENSG00000004534	79.48135	78.7785	84.8461574074074	46.1339525542396	0.631997871359569	0.133394232896235	0.624202305549914	0.0873500290238399	1	0.666666666666667	1	0.981481481481481	0.991157045017479	0.863128843102368	0.543736498669201	0.0532399414238718	0.864986147725474	735	0.983378185847713
ENSG00000214753	79.27355	40.73745	77.160187037037	29.9281063753515	0.631850981145994	0.0690822270591592	0.62353177318699	0.0620681143894166	1	0.777777777777778	1	0.981481481481481	0.51388451759761	0.863127404453447	0.387869800794884	0.0532393177510326	0.864937663832856	736	0.98335557113458
ENSG00000142156	271.252	755.155475	541.325086296296	633.98949386355	0.705794906838011	0.332443437483507	0.689545785727581	0.24177198370568	1	0.796296296296296	1	0.944444444444444	2.78396279105776	0.86313167088762	1.17118070067888	0.0532425747074183	0.864892858859242	737	0.983332956421448
ENSG00000089737	78.81325	53.2305	81.3594037037037	34.7324976738683	0.631485259993941	0.0868487405697845	0.625204729812229	0.0725486712967594	1	0.777777777777778	1	0.981481481481481	0.675400392700466	0.863127805051173	0.426902067772741	0.0532395670917921	0.864815623154616	738	0.983310341708316
ENSG00000160948	78.57995	50.471925	80.0536574074074	31.624231451982	0.631321529669222	0.0839030840592253	0.625749908538142	0.0608409218556812	1	0.777777777777778	1	0.981481481481481	0.642300294159006	0.863127740161161	0.395037934257527	0.0532392744313386	0.864761067967256	739	0.983287726995183
ENSG00000112473	78.14535	52.7051	80.1817796296296	42.8405552073864	0.630983926269831	0.0961530841244761	0.621795503000634	0.0830870157446731	1	0.740740740740741	1	0.981481481481481	0.674449599368357	0.863128017835429	0.534292895534031	0.0532398547621679	0.86464844085505	740	0.983265112282051
ENSG00000160710	77.92295	49.21275	82.0225351851852	42.2645504652524	0.630799909186759	0.0786585152514899	0.625021476938922	0.0735787060815616	1	0.796296296296296	1	0.981481481481481	0.631556556829535	0.863127625977691	0.515279738303995	0.0532395938370276	0.864587232398968	741	0.983242497568918
ENSG00000006015	77.75115	30.0344	82.0557462962963	28.2242194814801	0.630683102088896	0.0478938235589022	0.628913718874886	0.0492662991001616	1	0.907407407407407	1	0.981481481481481	0.386288820165361	0.863126934699996	0.343963960544151	0.0532389743186559	0.864548527095456	742	0.983219882855786
ENSG00000152291	77.6177	55.080125	75.0635055555556	34.7269359673244	0.630529189542481	0.102158639553568	0.619662670886049	0.0734440475512549	1	0.685185185185185	1	0.981481481481481	0.709633562963087	0.863128156760443	0.462634081772566	0.0532396284279108	0.86449681551959	743	0.983197268142654
ENSG00000166226	77.15755	32.622825	83.3314185185185	51.4184482946597	0.630218210886258	0.055978328749392	0.625441242295754	0.0717482394359704	1	0.814814814814815	1	0.981481481481481	0.42280794296864	0.863127118800502	0.617035557641841	0.0532395456985494	0.864393501873758	744	0.983174653429521
ENSG00000084090	76.85645	17.503325	82.1765259259259	27.0323126438767	0.629981235467848	0.0277839662474715	0.62944519751649	0.045966072414783	1	0.944444444444444	1	0.981481481481481	0.227740482418847	0.863126483996867	0.32895419147122	0.0532388916046307	0.864314721607521	745	0.983152038716389
ENSG00000266472	76.557	24.90985	71.9081851851852	21.1986441475865	0.629750586090904	0.0436046260680127	0.62073785666574	0.0550240614215678	1	0.888888888888889	1	0.981481481481481	0.325376516843659	0.863126841712548	0.294801545790561	0.0532391572657804	0.864237719183385	746	0.983129424003257
ENSG00000148834	76.51895	37.55	80.3379074074074	33.6537358806433	0.62971224321914	0.0623968873863012	0.625915447804912	0.0615439539456486	1	0.87037037037037	1	0.981481481481481	0.490728113754828	0.86312726616786	0.418902321042286	0.0532392908260179	0.864224796730969	747	0.983106809290124
ENSG00000034713	76.4041	31.9218	80.5452833333333	29.400016596695	0.629627771837978	0.0500818807775717	0.626657305313291	0.0599552119026559	1	0.87037037037037	1	0.981481481481481	0.417802186008343	0.863126988472724	0.365012268626883	0.0532392474833364	0.864196732147119	748	0.983084194576992
ENSG00000108528	75.15095	19.8503	76.6095388888889	22.9941547608396	0.628630530251638	0.0337458995540108	0.625326632938273	0.0462884374429471	1	0.944444444444444	1	0.981481481481481	0.264139042819818	0.863126622423843	0.300147411070954	0.0532389171270753	0.863864440042688	749	0.98306157986386
ENSG00000213676	74.9696	61.063125	72.5798444444445	34.0607819173793	0.628486560232523	0.12055258161699	0.616587334289907	0.0804881456347686	1	0.666666666666667	1	0.981481481481481	0.81450514608588	0.863128592094068	0.469287061416214	0.0532398310348202	0.863815793441715	750	0.983038965150727
ENSG00000132522	74.2686	39.087825	72.3086481481482	31.9097730345916	0.627915556204543	0.0721367346006205	0.619631758158544	0.0583917389708683	1	0.740740740740741	1	0.981481481481481	0.526303511847537	0.86312749736053	0.441299538185444	0.0532392483206742	0.863625823529054	751	0.983016350437595
ENSG00000183087	137.021	240.661175	231.739222962963	273.077495703151	0.664819751272684	0.203207578329484	0.66028580210976	0.17249767941504	1	0.796296296296296	1	0.962962962962963	1.75638168601893	0.863129902110517	1.17838271921191	0.0532415358225037	0.863580741254341	752	0.982993735724462
ENSG00000149932	74.0916	21.898575	73.0711944444445	22.6572508201031	0.627777495184012	0.0375907041088118	0.622245543475803	0.0476467616452094	1	0.87037037037037	1	0.981481481481481	0.295560832806958	0.863126712399627	0.31007089718958	0.0532389646934717	0.8635800648069	753	0.98297112101133
ENSG00000185885	136.939	215.63195	202.88067037037	196.996285632454	0.664727829738202	0.198237843207753	0.659571411841552	0.143500631152068	1	0.759259259259259	1	0.962962962962963	1.57465696404969	0.86312980441303	0.970995833525321	0.0532409108033618	0.863550133284855	754	0.982948506298198
ENSG00000013306	73.90625	39.935525	88.4391777777778	98.5599405559669	0.627627648362395	0.0717732325109934	0.624344669785407	0.080090175283689	1	0.740740740740741	1	0.981481481481481	0.540353826638478	0.86312749090852	1.11443754942656	0.0532397601120405	0.863529856324321	755	0.982925891585065
ENSG00000205937	73.8463	38.4359	70.7086166666667	27.2334964909631	0.627576261205092	0.0724719369362316	0.618194297019747	0.0623227664642494	1	0.722222222222222	1	0.981481481481481	0.520485115706542	0.863127507138497	0.385151029320045	0.0532393565113194	0.863512721848559	756	0.982903276871933
ENSG00000109046	73.6393	83.375925	100.211888888889	64.458242262316	0.627408813307173	0.120227108108489	0.631950739536818	0.0952753012740318	1	0.759259259259259	1	0.981481481481481	1.13222049910849	0.863128596059456	0.643219511946181	0.0532400700760209	0.863456542865211	757	0.982880662158801
ENSG00000234741	135.5835	146.004825	152.141290740741	124.050420244578	0.664150163758957	0.159380569208557	0.651808584986248	0.117156856259987	1	0.814814814814815	1	0.962962962962963	1.07686278197568	0.863129036925813	0.815363269501691	0.0532404035603985	0.863357833637853	758	0.982858047445668
ENSG00000162517	72.93465	38.815025	73.8379611111111	31.05229435624	0.626825477050284	0.0713032799887112	0.620441089665447	0.0634111836831165	1	0.740740740740741	1	0.981481481481481	0.53218908982219	0.863127485249758	0.420546476215839	0.0532393701145415	0.863262467565106	759	0.982835432732536
ENSG00000134686	72.87935	63.89365	79.6404111111111	46.7734822042167	0.626784126041802	0.118716439283068	0.619880261592286	0.0889038913036453	1	0.685185185185185	1	0.981481481481481	0.876704443714166	0.863128568184914	0.587308397227636	0.0532400171075807	0.863248322906218	760	0.982812818019404
ENSG00000108349	72.7103	47.8472	76.7401944444444	32.6303787647739	0.626643195252701	0.082004819354959	0.621985342560597	0.0695005706679227	1	0.777777777777778	1	0.981481481481481	0.658052573019229	0.863127730900764	0.425205839013041	0.0532395130620998	0.863201625034891	761	0.982790203306271
ENSG00000120948	72.1784	49.13275	68.3255092592593	27.9864102790694	0.626198681905834	0.100515966153926	0.615064054906171	0.0686656574854116	1	0.666666666666667	1	0.981481481481481	0.680712650876163	0.863128157791416	0.40960412271317	0.053239539333218	0.863053311506958	762	0.982767588593139
ENSG00000065427	71.88255	42.392975	68.7126962962963	30.4983088910322	0.625927294168542	0.0879147330618137	0.615677106525472	0.064472636633359	1	0.666666666666667	1	0.981481481481481	0.589753354604143	0.863127871510477	0.443852599809508	0.0532394274475312	0.862962944284511	763	0.982744973880006
ENSG00000109180	71.52165	26.828275	74.3754074074074	22.4343048031009	0.62565171429068	0.0456237240217842	0.623287921200943	0.0485638329368921	1	0.907407407407407	1	0.981481481481481	0.375107048005744	0.863126903706306	0.301636059352416	0.0532389827701626	0.862871406855374	764	0.982722359166874
ENSG00000198231	71.42575	44.058475	65.7478092592593	26.9231002191761	0.625567748637886	0.0909819920421366	0.6124996156548	0.0703185419728851	1	0.648148148148148	1	0.981481481481481	0.616843015299104	0.863127944698372	0.409490453332246	0.0532396004330967	0.862843071285035	765	0.982699744453742
ENSG00000104853	71.1988	23.389075	70.5892685185185	19.4691283279581	0.625379181971741	0.0405896852221001	0.620686617656516	0.0425709015846951	1	0.851851851851852	1	0.981481481481481	0.3285037809626	0.863126789235821	0.275808614206712	0.0532388441706444	0.862780600835218	766	0.982677129740609
ENSG00000167986	70.8969	43.5296	73.658412962963	36.7596518037385	0.625118474138665	0.0822681502686237	0.618885822868158	0.0701661023393702	1	0.722222222222222	1	0.981481481481481	0.61398453246898	0.863127748080746	0.4990557130551	0.0532395509913177	0.862693378541336	767	0.982654515027477
ENSG00000129084	70.8302	38.148375	67.2680592592593	27.0354416762308	0.625066443576482	0.0769112100105287	0.615173750431489	0.060535891881391	1	0.703703703703704	1	0.981481481481481	0.538589118765724	0.863127625320221	0.401906075096249	0.053239329520142	0.862676075927317	768	0.982631900314345
ENSG00000054148	70.7204	32.98475	81.0513259259259	29.1453826203027	0.624972867000161	0.0529602965631925	0.627800951235903	0.0532525427903925	1	0.962962962962963	1	0.981481481481481	0.466410682066278	0.863127075187461	0.359591682027992	0.0532390769811389	0.862645067088664	769	0.982609285601212
ENSG00000110696	70.45185	47.599875	77.8422833333333	32.6736854389881	0.624741939912092	0.0809348038648064	0.623205570265558	0.0667104077674513	1	0.759259259259259	1	0.981481481481481	0.675636977595336	0.86312772016868	0.419742125228702	0.053239435374796	0.862567876338827	770	0.98258667088808
ENSG00000079785	70.118	31.20815	66.5556612962963	23.556669364809	0.624457615940809	0.0598003202795655	0.614507193729061	0.0663199880844295	1	0.740740740740741	1	0.981481481481481	0.445080435836732	0.863127235248528	0.353939378048368	0.0532394827663211	0.862473263248149	771	0.982564056174948
ENSG00000169764	70.09965	45.662625	83.8478814814815	41.5719578459076	0.624418115172384	0.0730051932233679	0.627166538220655	0.0663443219553223	1	0.851851851851852	1	0.981481481481481	0.651395905685692	0.863127539779691	0.495802125365434	0.0532394014770391	0.862459994804626	772	0.982541441461815
ENSG00000138071	69.82885	36.296625	78.4160759259259	53.2806558308726	0.624205132465574	0.0662848735220883	0.620828698366355	0.0737809515422941	1	0.777777777777778	1	0.981481481481481	0.519794110886833	0.863127386175561	0.679460878419918	0.0532396285152003	0.862389051715187	773	0.982518826748683
ENSG00000168291	69.6091	23.321475	70.6171259259259	21.8828125493906	0.624018787454292	0.0429278118174022	0.620005499909113	0.0489203800891683	1	0.851851851851852	1	0.981481481481481	0.33503485894804	0.863126848164013	0.309879682335765	0.0532390072089184	0.862327116000407	774	0.98249621203555
ENSG00000152583	438.3135	769.09825	658.754042777778	641.713617195157	0.734863308468605	0.206932759271189	0.71305063402129	0.250516366828796	1	0.87037037037037	1	0.925925925925926	1.75467616215334	0.86312918898563	0.974132340029723	0.0532424144788403	0.862237472291169	775	0.982473597322418
ENSG00000158417	68.98905	36.510525	71.8041433333333	27.2823044544144	0.62347596126482	0.065266850804093	0.619055096358646	0.0651287707011764	1	0.777777777777778	1	0.981481481481481	0.529222028713252	0.863127366998133	0.379954459281868	0.0532394222506843	0.862146000851588	776	0.982450982609286
ENSG00000133243	68.90635	29.914025	73.605037037037	32.1224222697944	0.623403822799264	0.0541844254784235	0.619924567769121	0.0646360209487009	1	0.796296296296296	1	0.981481481481481	0.434125809885446	0.863127111004539	0.436416087307052	0.053239404236501	0.862122040008953	777	0.982428367896153
ENSG00000127483	68.0346	54.162175	71.1573037037037	35.9660551564523	0.622632438940605	0.111180618374672	0.615263238043859	0.078954145406409	1	0.666666666666667	1	0.981481481481481	0.796097500389508	0.863128437564688	0.505444322429832	0.0532398023993184	0.861864469668893	778	0.982405753183021
ENSG00000157020	67.5825	38.9246	68.9944185185185	34.6637816641959	0.622237702608109	0.0806165762733233	0.615196879132419	0.0670523831787193	1	0.666666666666667	1	0.981481481481481	0.575956793548626	0.863127731149986	0.502414288119437	0.0532394969243154	0.861733126260742	779	0.982383138469889
ENSG00000158710	230.7585	315.358825	249.116392592593	195.61317347929	0.696221188001459	0.210168752067202	0.674500601563602	0.151897346090186	1	0.796296296296296	1	0.944444444444444	1.36661845609154	0.863129639952436	0.785228027122237	0.0532409353216485	0.861702293742355	780	0.982360523756756
ENSG00000129351	67.4155	57.172975	67.6806055555556	32.9052728668988	0.62208957787958	0.121775921690937	0.611957655701828	0.0815023188722502	1	0.648148148148148	1	0.981481481481481	0.848068693401369	0.863128689505965	0.486184669844428	0.0532398956950995	0.861683431860564	781	0.982337909043624
ENSG00000121774	67.363	47.751025	69.5453981481482	35.8926443332424	0.622042747884479	0.0990493603568962	0.614022784493957	0.077115112801011	1	0.666666666666667	1	0.981481481481481	0.708861318527976	0.863128161369173	0.516103801099572	0.0532397649163586	0.861667997895783	782	0.982315294330491
ENSG00000101474	67.2993	54.135325	89.2292944444445	63.3430975039526	0.621984859070578	0.0896269210399228	0.625965642020074	0.0858290302282831	1	0.759259259259259	1	0.981481481481481	0.804396553901749	0.86312794266264	0.709891273917794	0.0532398893861402	0.861648774511699	783	0.982292679617359
ENSG00000110011	67.19485	31.08575	72.9140777777778	64.3948870228171	0.621892089501763	0.0636291307900581	0.616741859132042	0.0639743765314241	1	0.722222222222222	1	0.981481481481481	0.462621019319189	0.863127338312158	0.883161235599457	0.0532394077764935	0.861618052748345	784	0.982270064904227
ENSG00000220205	124.0405	90.7427	151.717431481481	108.666065230098	0.658822545630285	0.0919148999003941	0.6569551787196	0.094996515971913	1	0.888888888888889	1	0.962962962962963	0.731557031775912	0.863127724633757	0.716239816143751	0.0532398686423699	0.861582396977224	785	0.982247450191094
ENSG00000184983	66.43865	16.75215	70.1722333333333	22.2260952403267	0.621209611572498	0.031348766020539	0.619438820315937	0.0515352997176566	1	0.907407407407407	1	0.981481481481481	0.252144647731403	0.863126588937716	0.31673632410626	0.0532390760563561	0.861390809719882	786	0.982224835477962
ENSG00000134108	66.2186	29.187925	66.3892592592593	23.5860141309442	0.6210099319865	0.0562305695658143	0.614955401820906	0.0586266562480947	1	0.777777777777778	1	0.981481481481481	0.440781366564681	0.863127170676925	0.355268523765834	0.0532392817324724	0.861324055892861	787	0.98220222076483
ENSG00000147677	65.6808	46.874	68.7659907407408	34.1046297826305	0.620518447319603	0.10054465584647	0.614400296249076	0.0712782231954751	1	0.703703703703704	1	0.981481481481481	0.713663658177123	0.863128210293022	0.495951987534226	0.0532396113786492	0.861159881004092	788	0.982179606051697
ENSG00000164548	65.26565	43.9747	66.4490685185185	29.4624601989618	0.620135772268593	0.0872643635224902	0.612416364063858	0.07410032374712	1	0.685185185185185	1	0.981481481481481	0.6737801584754	0.863127902606816	0.443384096358716	0.0532396993598637	0.86103242511663	789	0.982156991338565
ENSG00000116786	65.2213	29.78525	72.2624425925926	33.7085393510119	0.62009600400926	0.0559046860340867	0.618452249979161	0.0667647505451742	1	0.759259259259259	1	0.981481481481481	0.456679796324207	0.86312716780664	0.466473843695774	0.0532394676678311	0.861019413953451	790	0.982134376625432
ENSG00000099804	64.95985	28.48915	70.1963203703704	30.9241160444333	0.619854127291655	0.0556626065516359	0.618666608115447	0.0504861075878773	1	0.759259259259259	1	0.981481481481481	0.438565513928988	0.863127163387024	0.440537564950289	0.0532390533797284	0.860938789791375	791	0.9821117619123
ENSG00000262814	64.83565	21.709525	72.8057611111111	30.9751792484705	0.619738374073749	0.0398984053830792	0.620800275963383	0.0525491063209133	1	0.87037037037037	1	0.981481481481481	0.334839320651524	0.863126793923452	0.425449562998157	0.0532390946786851	0.860900328509997	792	0.982089147199168
ENSG00000171223	221.6535	406.00445	327.252538888889	339.06029975645	0.6937966286205	0.234328455087835	0.687332277599141	0.146872827105184	1	0.907407407407407	1	0.944444444444444	1.83170782324664	0.863130106206884	1.03608149506693	0.053240709804704	0.860893951234782	793	0.982066532486035
ENSG00000100664	64.75555	21.2473	61.1913444444445	16.3487047899499	0.619664047682138	0.0436508495433718	0.611715587513758	0.0463745369751762	1	0.740740740740741	1	0.981481481481481	0.328115505157473	0.863126882315308	0.267173485700954	0.0532389819512367	0.86087552356287	794	0.982043917772903
ENSG00000072062	64.73805	42.798275	66.7464666666667	29.2007244406904	0.619648019702951	0.0886162945573264	0.613533619439215	0.0677633044974691	1	0.648148148148148	1	0.981481481481481	0.661099229896483	0.863127938325447	0.437487194438613	0.0532395267618005	0.860869828895329	795	0.982021303059771
ENSG00000166681	220.7435	225.0611	240.411490185185	167.096258891125	0.693503050168961	0.147465235243266	0.677152853754459	0.144201803165877	1	0.907407407407407	1	0.944444444444444	1.01955935282353	0.863128533596781	0.695042731786294	0.0532407497716555	0.860796615878551	796	0.981998688346638
ENSG00000188554	64.3743	38.716575	64.4519740740741	25.9171844332382	0.619307095851014	0.0818498499708351	0.61259718316698	0.0598490941963291	1	0.62962962962963	1	0.981481481481481	0.601429064083027	0.863127782037558	0.402116223832831	0.0532393277358636	0.860756239618911	797	0.981976073633506
ENSG00000155368	118.5665	97.36245	127.637959259259	70.5393413881861	0.656104283542228	0.106473412452619	0.649928620222494	0.0846289727946016	1	0.944444444444444	1	0.962962962962963	0.82116322907398	0.863128040839115	0.552651748723951	0.0532396856131979	0.860676203507496	798	0.981953458920374
ENSG00000119318	63.92085	37.926875	62.7283351851852	28.1512081674388	0.618880599282706	0.0854571519930089	0.610148655570386	0.0636811000045997	1	0.648148148148148	1	0.981481481481481	0.593341218084553	0.863127870286352	0.448779775269525	0.0532394436653404	0.860614044569212	799	0.981930844207241
ENSG00000146963	63.87025	44.85105	64.8771166666667	30.2532582538517	0.618832820111835	0.0985780554499643	0.610545659699909	0.0754073195958839	1	0.648148148148148	1	0.981481481481481	0.702221300214106	0.863128179797766	0.466316319347089	0.0532397481428783	0.860598014995975	800	0.981908229494109
ENSG00000177606	118.131	226.0358	177.379735185185	141.891069021562	0.65586623068898	0.195939455415977	0.658739711459172	0.123553264900157	1	0.796296296296296	1	0.962962962962963	1.91343339174306	0.863129878915431	0.799928294364781	0.0532404822081911	0.860596239802075	801	0.981885614780976
ENSG00000105953	63.6012	20.8874	67.3673537037037	35.2975587913092	0.618580639638179	0.0426081446657051	0.614045744473409	0.0644548875676128	1	0.759259259259259	1	0.981481481481481	0.328412042540078	0.863126862163329	0.523956439591728	0.0532394377333855	0.860514393984489	802	0.981863000067844
ENSG00000204568	63.21245	21.13325	64.09825	24.3137900295576	0.618211134458591	0.0415801044993051	0.612717611785262	0.05848592399056	1	0.777777777777778	1	0.981481481481481	0.334321007965994	0.863126839368843	0.379320652741028	0.0532392915901214	0.860391233093604	803	0.981840385354712
ENSG00000136156	116.861	88.660625	115.520177777778	55.571402027175	0.655131629486336	0.100309196829775	0.644471970172326	0.0846739567994294	1	0.888888888888889	1	0.962962962962963	0.758684462737783	0.863127921403023	0.481053640118836	0.0532397237067589	0.860352025048599	804	0.981817770641579
ENSG00000100359	62.81545	40.847975	68.0914703703704	32.8907640147707	0.617831864141906	0.0848364857592775	0.61359455857958	0.0729434781677956	1	0.648148148148148	1	0.981481481481481	0.650285479129737	0.863127864068428	0.483037946395748	0.0532396603749794	0.860264467989524	805	0.981795155928447
ENSG00000188612	62.57915	29.147	63.7587222222222	24.8768077896288	0.617604181368452	0.0585969518394041	0.611820851384872	0.062293208899493	1	0.685185185185185	1	0.981481481481481	0.465762158802093	0.863127244652819	0.390171053035288	0.0532393962767231	0.860188780144671	806	0.981772541215315
ENSG00000174238	62.0621	31.254025	61.5244722222222	22.0950486159436	0.6171047009818	0.063444990618025	0.610013038779337	0.0610444171472658	1	0.740740740740741	1	0.981481481481481	0.503592772400547	0.863127362452109	0.359126178866481	0.05323937536825	0.860022247286417	807	0.981749926502182
ENSG00000138085	114.5265	100.287725	112.116537037037	55.2431892549432	0.654011002384315	0.133465824286888	0.642153036235224	0.085647344729588	1	0.759259259259259	1	0.962962962962963	0.87567266091254	0.863128614453748	0.492730071003655	0.0532397625141492	0.859978251373456	808	0.98172731178905
ENSG00000196961	61.3595	38.454025	60.9140888888889	28.4599853646833	0.616418642928603	0.0907864269648046	0.607601619251288	0.0683631997656352	1	0.62962962962963	1	0.981481481481481	0.626700429436355	0.8631280170477	0.467215153075606	0.0532395851678042	0.859793342892007	809	0.981704697075918
ENSG00000163541	61.33995	23.2231	62.1896648148148	21.8350327440825	0.616396640525634	0.0487551156810848	0.611815128666291	0.050136779202962	1	0.703703703703704	1	0.981481481481481	0.378596656828054	0.863127017257472	0.35110388211774	0.0532390795132034	0.859786342015645	810	0.981682082362785
ENSG00000147416	61.3082	35.4112	75.5429796296296	44.1640711089626	0.61636775554811	0.0643868339203093	0.618949303623302	0.074724521074098	1	0.796296296296296	1	0.981481481481481	0.57759320939124	0.863127389335669	0.584621778562206	0.0532396660362152	0.859776589656148	811	0.981659467649653
ENSG00000185201	209.299	409.497475	378.159607407407	731.509972118505	0.690256307395433	0.265358844310211	0.679947140062349	0.176732971121713	1	0.759259259259259	1	0.944444444444444	1.95651902302448	0.863130721783106	1.93439478407967	0.053241389199915	0.859713638049092	812	0.98163685293652
ENSG00000177885	60.9239	25.7439	63.2808111111111	27.4551301128626	0.615989164336677	0.0540583119437782	0.611283237699004	0.061094244519146	1	0.685185185185185	1	0.981481481481481	0.422558306346114	0.863127145544372	0.43386185528905	0.0532393684771088	0.859650473751285	813	0.981614238223388
ENSG00000011243	60.7339	37.91685	69.5378055555556	36.4373780121013	0.615787215054722	0.078757719494576	0.615072220749046	0.068790974719974	1	0.592592592592593	1	0.981481481481481	0.624311134308845	0.86312773567598	0.523993786128188	0.0532395424996834	0.859582960560887	814	0.981591623510256
ENSG00000128185	60.5676	22.074925	63.4011740740741	33.0923267189773	0.615635245870332	0.0455154292125792	0.612016053080946	0.052335544265641	1	0.740740740740741	1	0.981481481481481	0.364467553609521	0.863126943515814	0.521951323493068	0.0532391357140122	0.85953256818026	815	0.981569008797123
ENSG00000095059	60.5096	33.68705	64.0527962962963	26.3864850377453	0.615578313082229	0.0699947160869948	0.612124728450814	0.0600748920561198	1	0.685185185185185	1	0.981481481481481	0.556722404378809	0.863127528089535	0.411948994633838	0.0532393365595955	0.859513395711398	816	0.981546394083991
ENSG00000119801	60.4224	31.910775	62.6475833333333	24.2282842046525	0.615483371319663	0.0637550191097862	0.610751916691338	0.0625621779401707	1	0.740740740740741	1	0.981481481481481	0.528128227279949	0.863127379731985	0.386739326810731	0.0532394103154488	0.859481797885134	817	0.981523779370859
ENSG00000163930	59.88495	18.85605	62.2109074074074	31.0510545992743	0.61495355790016	0.0412118960990256	0.60992272517427	0.0600651239653356	1	0.703703703703704	1	0.981481481481481	0.314871265651888	0.863126843532893	0.499125569667821	0.0532393502378121	0.859305372007692	818	0.981501164657726
ENSG00000173511	110.6975	100.8488	139.104538888889	73.8327603958303	0.651967296241929	0.0950631070772951	0.655400746638818	0.0851328712026654	1	0.944444444444444	1	0.962962962962963	0.911030511077486	0.863127835281237	0.530771756159624	0.0532396610146552	0.859297275186853	819	0.981478549944594
ENSG00000138073	59.839	27.718275	60.3309481481482	24.7235272787846	0.614883372376914	0.0606119031378996	0.60813209997946	0.0631767928633683	1	0.685185185185185	1	0.981481481481481	0.463214208125136	0.863127308199855	0.409798420838236	0.0532394440602605	0.859281821925961	820	0.981455935231462
ENSG00000131408	59.6801	43.628225	65.427387037037	28.0363555043188	0.614740990145688	0.0872547165814856	0.612772069436372	0.0643296339638841	1	0.722222222222222	1	0.981481481481481	0.731034716764885	0.863127947167319	0.428511006995404	0.0532394429654089	0.859234148155962	821	0.981433320518329
ENSG00000128463	59.3193	21.68705	57.9896944444445	17.025829507838	0.614381804544532	0.0476892332990388	0.608073697262327	0.0484455135300459	1	0.703703703703704	1	0.981481481481481	0.365598548870267	0.863127001192163	0.29360095222004	0.0532390547002114	0.85911473485436	822	0.981410705805197
ENSG00000101158	59.2397	39.7875	60.5909092592593	26.785556275522	0.614300733988971	0.088705809891217	0.60731165318924	0.0697358696241223	1	0.62962962962963	1	0.981481481481481	0.671635744272844	0.863127985726717	0.442072195366977	0.053239623748244	0.859087383136368	823	0.981388091092064
ENSG00000116688	59.049	23.45385	68.8083111111111	30.6567665453194	0.614106031313899	0.0457577842077654	0.61646722756116	0.0592418412685935	1	0.814814814814815	1	0.981481481481481	0.397193009195753	0.863126956095851	0.445538715458589	0.053239288476826	0.859022825404723	824	0.981365476378932
ENSG00000185043	108.7365	87.1902	109.383248148148	54.6618861315866	0.650889140635032	0.111229428530466	0.641164623276474	0.0824330032166291	1	0.814814814814815	1	0.962962962962963	0.801848505331696	0.86312818048623	0.499728130742222	0.0532396946440527	0.858937774636437	825	0.9813428616658
ENSG00000183172	58.68195	15.780025	60.3547537037037	17.060699275464	0.613730745119633	0.0326574111985734	0.610972248942512	0.04404747537317	1	0.796296296296296	1	0.981481481481481	0.26890764536625	0.86312664271422	0.282673662446195	0.053238924723273	0.858897834369903	826	0.981320246952667
ENSG00000125651	58.04385	27.7224	62.9394111111111	30.0179340286528	0.61307198139636	0.0618950621999944	0.609562290503089	0.0683757456306631	1	0.666666666666667	1	0.981481481481481	0.477611323163436	0.86312734988428	0.476933824113165	0.053239571096882	0.85867801056771	827	0.981297632239535
ENSG00000133142	105.7445	131.73005	173.692183333333	167.842936548277	0.649202952726834	0.121946906359984	0.654781562302004	0.133450705897664	1	0.888888888888889	1	0.962962962962963	1.24573902188766	0.863128419630099	0.966324064371792	0.0532407389150534	0.858375631848253	828	0.981275017526403
ENSG00000111481	57.0573	31.619575	58.1691944444444	22.2685375437525	0.6120393803873	0.0757711368928879	0.606977142484754	0.0551057428139071	1	0.62962962962963	1	0.981481481481481	0.554172296971641	0.863127692244922	0.382823550445081	0.0532392374641054	0.858333695843176	829	0.98125240281327
ENSG00000244687	56.3801	22.893925	53.6756944444445	16.7790769342038	0.61131986119637	0.0553907095919034	0.603283815996364	0.0476173916546743	1	0.592592592592593	1	0.981481481481481	0.406063930358407	0.863127202668477	0.312601021894007	0.0532390578879841	0.858094019118482	830	0.981229788100138
ENSG00000144029	56.02995	21.382875	56.6431925925926	19.8588212478652	0.610942648479292	0.0490966028911909	0.605987259083765	0.0515237159364305	1	0.62962962962963	1	0.981481481481481	0.38163294809294	0.863127051648225	0.350595020141258	0.0532391478405264	0.857968331788389	831	0.981207173387006
ENSG00000128016	345.171	548.970575	440.1115	426.576148278302	0.720456861146582	0.268776115858469	0.6970116450596	0.18723645674334	1	0.777777777777778	1	0.925925925925926	1.5904307575086	0.863130361762095	0.969245630432974	0.053241408500396	0.857434928520697	832	0.981184558673873
ENSG00000175416	100.8854	55.304125	118.170424074074	79.4087504753939	0.646353233808211	0.0681962400584183	0.644965823248223	0.0790792531300982	1	0.925925925925926	1	0.962962962962963	0.54818759701602	0.863127304923486	0.671984983532066	0.0532395916207064	0.857426096371928	833	0.981161943960741
ENSG00000204231	54.1589	46.1796	57.7767907407408	24.483091421511	0.608897757895317	0.107406911404699	0.604928761514306	0.0661524686665253	1	0.611111111111111	1	0.981481481481481	0.852668721115089	0.863128492341262	0.423753052179254	0.0532395459243617	0.857286220831857	834	0.981139329247608
ENSG00000124226	54.1136	25.521525	55.8481185185185	25.2805090774145	0.608846091145583	0.0600104235623727	0.603979101610241	0.0563345709790551	1	0.574074074074074	1	0.981481481481481	0.471628666361137	0.863127329870628	0.452665367214328	0.0532392887361789	0.857269386059055	835	0.981116714534476
ENSG00000197043	99.06495	138.065275	121.604935185185	86.8063279633529	0.645260186905126	0.160282824273293	0.64110791352106	0.105510844375647	1	0.759259259259259	1	0.962962962962963	1.39368439594428	0.863129273097838	0.713838857207239	0.0532402331550491	0.857061091062045	836	0.981094099821344
ENSG00000105618	53.2742	33.51905	49.7853888888889	18.5668295907195	0.607905507408496	0.0907529537386932	0.596911958161034	0.0606736448407922	1	0.518518518518519	1	0.981481481481481	0.62917979059282	0.863128092990644	0.372937321673975	0.0532394547758543	0.856955603529149	837	0.981071485108211
ENSG00000067829	53.10795	18.83235	52.8528537037037	15.4030045235939	0.607715973039947	0.0459578339793746	0.602614388876936	0.0461163299992105	1	0.611111111111111	1	0.981481481481481	0.354605101496104	0.863126990367221	0.291431842260478	0.0532390208566011	0.856892792898557	838	0.981048870395079
ENSG00000169223	96.57415	87.10585	95.0371703703704	49.0336837996765	0.643743992504784	0.139102544456807	0.631513486338879	0.087723080820031	1	0.722222222222222	1	0.962962962962963	0.901958236236094	0.86312883804822	0.515942168822859	0.0532398914274958	0.856555837551917	839	0.981026255681947
ENSG00000167770	52.0694	21.166	55.9287833333333	19.4700844787417	0.60652799817693	0.0480508807825204	0.60506859253344	0.0534519830868066	1	0.592592592592593	1	0.981481481481481	0.406495945795419	0.863127047879988	0.348122796855794	0.0532392047055372	0.856496781798428	840	0.981003640968814
ENSG00000170540	93.87975	87.566125	123.014955555556	85.0975010156367	0.642039522012012	0.0989429376479818	0.643887291550517	0.100362714001303	1	0.888888888888889	1	0.962962962962963	0.932747743789262	0.863127990699705	0.691765490068444	0.0532400899717061	0.855987962728542	841	0.980981026255682
ENSG00000102030	50.7615	26.394475	49.4874203703704	15.6642077982557	0.604982479790239	0.0676886354658045	0.598081933299911	0.0495328929487063	1	0.5	1	0.981481481481481	0.519970351545955	0.86312754540752	0.316529083169475	0.0532391391344799	0.855981442759284	842	0.98095841154255
ENSG00000081154	91.67435	60.00155	98.6987888888889	41.9492516503186	0.640583260945907	0.0782760067973234	0.637153763161002	0.071454140315917	1	0.888888888888889	1	0.962962962962963	0.654507504007392	0.863127554112638	0.425022962516221	0.0532394630512153	0.855502687524525	843	0.980935796829417
ENSG00000102978	49.53395	28.490175	51.9827981481482	18.6235152170936	0.603520560950531	0.0700275086661294	0.600230813044524	0.0553418729278331	1	0.481481481481482	1	0.981481481481481	0.575164609323505	0.863127614596045	0.358263038553977	0.0532392855371823	0.855494113037269	844	0.980913182116285
ENSG00000125995	88.34035	43.155875	87.1659944444445	29.0681006130686	0.638375113719746	0.0647502026639795	0.632343540577134	0.0526269339723519	1	0.907407407407407	1	0.962962962962963	0.488518270529832	0.863127272391175	0.33347982545642	0.0532390399381121	0.854766731783525	845	0.980890567403153
ENSG00000069275	88.3129	47.423875	89.9335922222222	36.6113720725166	0.638355651232792	0.0715584865397595	0.631435231995083	0.0755438759370879	1	0.87037037037037	1	0.962962962962963	0.536998275450133	0.863127421295632	0.407093402674847	0.0532395978301904	0.854760194647967	846	0.98086795269002
ENSG00000185650	161.322	296.106925	217.939046296296	185.745405595271	0.674651794555194	0.243925775888914	0.663760195161085	0.153063842775806	1	0.740740740740741	1	0.944444444444444	1.83550244232033	0.863130556720541	0.852281446357909	0.0532410733362591	0.854512184741768	847	0.980845337976888
ENSG00000170348	86.4301	68.8144	94.3095166666667	45.6984662360877	0.637048701477052	0.107975966376947	0.63340961320956	0.073313445998551	1	0.740740740740741	1	0.962962962962963	0.796185588122657	0.863128228720083	0.484558375986669	0.0532395310264548	0.854324275248643	848	0.980822723263755
ENSG00000123091	85.90625	45.395525	86.0760037037037	37.671537930374	0.636692215728931	0.0712275967859854	0.628609836932909	0.0721965994078723	1	0.796296296296296	1	0.962962962962963	0.528430993088396	0.863127423715747	0.437654355562897	0.0532395355099335	0.854205714908444	849	0.980800108550623
ENSG00000159199	84.14365	21.99565	92.2981777777778	38.4804525899504	0.63544315265627	0.0323405336052676	0.63483861999904	0.0582789042881123	1	0.944444444444444	1	0.962962962962963	0.261405940911762	0.863126571853826	0.41691454280493	0.0532391631424451	0.853789644181052	850	0.980777493837491
ENSG00000178252	83.3699	75.21405	91.090687037037	64.2598783001157	0.634880343842724	0.13658644638243	0.624478248830963	0.100312077771905	1	0.666666666666667	1	0.962962962962963	0.902172726607565	0.863128881484585	0.705449485456048	0.0532402605869581	0.853601271219679	851	0.980754879124358
ENSG00000184205	154.2345	190.40975	201.287037037037	168.948438936657	0.671914568079537	0.149364571068486	0.666347549106181	0.126723528584096	1	0.87037037037037	1	0.944444444444444	1.23454706955966	0.863128760879622	0.839340880682596	0.0532404820776415	0.85360037382056	852	0.980732264411226
ENSG00000171206	83.1817	46.448025	91.2410518518518	34.2399470759474	0.634747487238694	0.0674273795434122	0.634700541353572	0.0536894687320939	1	0.925925925925926	1	0.962962962962963	0.558392350721373	0.863127350969833	0.375269096322374	0.0532390543123681	0.853557495822518	853	0.980709649698094
ENSG00000163453	283.579	590.9138	637.487732037037	1065.86332980651	0.708617167727191	0.243854553629528	0.70467125564987	0.206057062184863	1	0.925925925925926	1	0.925925925925926	2.08377136529856	0.863130086320742	1.67197465337981	0.0532416843026904	0.853488452789956	854	0.980687034984961
ENSG00000129353	81.69715	65.2807	95.8878946296296	55.1283453086017	0.633594714350844	0.0949194171039374	0.631861140708268	0.089700550056531	1	0.833333333333333	1	0.962962962962963	0.799057249855105	0.863127969118183	0.574924973809644	0.0532399363842829	0.853173031844571	855	0.980664420271829
ENSG00000100258	81.5976	64.8868	77.2306685185185	37.6971556193484	0.63358995669822	0.115209493580589	0.619147864440977	0.0876280315840635	1	0.722222222222222	1	0.962962962962963	0.795204760924341	0.863128420587148	0.488111217246673	0.0532399912214633	0.853171295469356	856	0.980641805558697
ENSG00000111678	80.9811	62.02155	98.7989037037037	59.3911824192274	0.633135168582502	0.0913943778937994	0.634021276056686	0.0818512311263124	1	0.833333333333333	1	0.962962962962963	0.765876852747122	0.86312789422119	0.601131998360433	0.0532397313429501	0.853019874768258	857	0.980619190845564
ENSG00000134440	80.6076	26.2807	78.828887037037	26.082283024885	0.632856495251848	0.0426452422088201	0.626321855612811	0.0527699695283179	1	0.87037037037037	1	0.962962962962963	0.326032532912529	0.863126808746752	0.330872146052633	0.0532390724180736	0.85292734541084	858	0.980596576132432
ENSG00000121716	80.29985	77.1935	97.5940592592593	71.9184847422112	0.632626061321656	0.131515096390508	0.627873817604535	0.103139770840176	1	0.685185185185185	1	0.962962962962963	0.961315618895926	0.86312879404253	0.736914575416515	0.0532402979448569	0.852849872275222	859	0.980573961419299
ENSG00000184887	79.88775	32.037325	74.2786014814815	31.7064288821119	0.632315944259809	0.0548418691721824	0.619738908004152	0.073847529182945	1	0.777777777777778	1	0.962962962962963	0.401029256675773	0.863127083366501	0.426858183241599	0.0532396380679254	0.852747070066609	860	0.980551346706167
ENSG00000112511	79.1153	72.891475	101.781005555556	63.6314639402565	0.631719850332715	0.103256914400064	0.634952863249111	0.0849440674435201	1	0.796296296296296	1	0.962962962962963	0.921332220190026	0.863128170971801	0.625180146265348	0.0532397983869386	0.85254800940089	861	0.980528731993035
ENSG00000125971	78.06245	32.360725	78.2245777777778	28.6001002461211	0.630923373462903	0.0528019679712237	0.624526076609024	0.0631276385811761	1	0.851851851851852	1	0.962962962962963	0.414549184659206	0.863127044023751	0.365615271550189	0.053239338152062	0.852282892553972	862	0.980506117279902
ENSG00000103024	77.62995	55.545475	90.7754740740741	44.0999736170211	0.630587152394439	0.0781820727568992	0.630862451975532	0.0761948870522867	1	0.87037037037037	1	0.962962962962963	0.715516047607914	0.863127616691211	0.485813751642155	0.0532396174901222	0.852170627887959	863	0.98048350256677
ENSG00000158109	77.30055	32.61845	75.2384148148148	26.3886309412045	0.630332902427813	0.0559811583198864	0.623210511785717	0.0529437948537241	1	0.833333333333333	1	0.962962962962963	0.421969183919131	0.863127118311872	0.350733478451868	0.0532390922786976	0.852086043959702	864	0.980460887853638
ENSG00000132432	77.06215	49.786925	81.0157592592593	43.9375876055361	0.630144906142152	0.0897063911079171	0.624227034424029	0.070097921817235	1	0.703703703703704	1	0.962962962962963	0.646061977248234	0.863127879441598	0.542333837357878	0.0532395129671186	0.852023124772271	865	0.980438273140505
ENSG00000138029	75.2818	29.63405	88.8306055555556	59.2807609110907	0.628734701279562	0.0485751529643325	0.629898505749167	0.0631564548243306	1	0.907407407407407	1	0.962962962962963	0.393641623871905	0.863126958204987	0.667346130765886	0.0532393073648043	0.851553363198014	866	0.980415658427373
ENSG00000171867	138.738	124.8407	147.332631481481	103.532918133469	0.665566154457389	0.12548376837335	0.650775655640203	0.121732956926738	1	0.833333333333333	1	0.944444444444444	0.899830615981202	0.863128348761076	0.702715461553963	0.0532405161183141	0.851484371672554	867	0.980393043714241
ENSG00000168894	74.30965	33.14735	73.156112962963	22.397388644173	0.627955253099651	0.0604298032012531	0.62251784713865	0.0444147018200303	1	0.814814814814815	1	0.962962962962963	0.446070597829488	0.863127230989317	0.306158812121582	0.0532388826858475	0.851293456007657	868	0.980370429001108
ENSG00000163902	73.9904	47.838675	77.3226462962963	36.4155656529826	0.627692594454672	0.0836825392843644	0.622329495858743	0.0673688359438452	1	0.740740740740741	1	0.962962962962963	0.646552458156734	0.863127761494328	0.470956018673236	0.0532394574510562	0.851205726222717	869	0.980347814287976
ENSG00000135924	73.7081	54.728525	86.8642518518518	50.067704590374	0.627397081767296	0.0871935167232203	0.627400561669608	0.0746318272003259	1	0.759259259259259	1	0.962962962962963	0.742503537603059	0.863127843650061	0.576390212578647	0.0532396032912605	0.851107194531664	870	0.980325199574843
ENSG00000131507	72.93515	40.5093	76.5705311111111	37.2613098882904	0.626830801496498	0.0736063111146858	0.620109446969955	0.0816182081213794	1	0.740740740740741	1	0.962962962962963	0.555415324435475	0.863127537796198	0.4866272879082	0.0532398313610236	0.85091853624586	871	0.980302584861711
ENSG00000158526	72.71605	52.871175	82.3746296296296	37.6136665557635	0.62664955790475	0.0824701258624479	0.625837254811278	0.0716278840144188	1	0.851851851851852	1	0.962962962962963	0.727090855457633	0.863127741485366	0.456617125016294	0.0532395400599557	0.850858053771816	872	0.980279970148579
ENSG00000105258	72.65315	26.906575	73.5892962962963	32.8874233708621	0.626597109613726	0.0491977446908174	0.620670455100397	0.0605369585986881	1	0.851851851851852	1	0.962962962962963	0.37034285505859	0.863126981546381	0.446904985182163	0.0532392963624348	0.850840824307728	873	0.980257355435446
ENSG00000164258	72.12715	31.22775	73.1692337037037	24.011522482225	0.626149730036571	0.0536031881138836	0.620475212924326	0.0681874328654401	1	0.851851851851852	1	0.962962962962963	0.432954164971166	0.863127084343195	0.328164192336069	0.0532394901907222	0.850691663400318	874	0.980234740722314
ENSG00000173486	72.02465	23.071775	76.0580888888889	29.5002602346927	0.626071804632929	0.0392806610096693	0.623164805779357	0.0594526542752352	1	0.907407407407407	1	0.962962962962963	0.320331650344708	0.863126756756715	0.387864863102053	0.0532392547398559	0.850665797441133	875	0.980212126009182
ENSG00000115875	71.9612	57.19805	70.2786055555556	34.095463896223	0.626015324618955	0.114310620234928	0.614253670447951	0.0819677792674524	1	0.666666666666667	1	0.962962962962963	0.794845694624326	0.863128475368356	0.485147131572928	0.0532398883230067	0.850646397884164	876	0.980189511296049
ENSG00000213639	71.5161	82.67975	103.930655555556	74.8533859355228	0.625644582968374	0.113778006967997	0.634069159133378	0.0913175743604369	1	0.796296296296296	1	0.962962962962963	1.15609981528635	0.863128466925484	0.720224322028936	0.0532399574565297	0.850522820052085	877	0.980166896582917
ENSG00000168003	70.96545	43.667325	76.0555166666667	29.9175764954678	0.625176606987184	0.0725958224491502	0.62202741322628	0.0678686431799441	1	0.814814814814815	1	0.962962962962963	0.615332179250607	0.863127525403356	0.39336497609489	0.0532394719263638	0.850367141777906	878	0.980144281869785
ENSG00000089289	70.7654	45.486325	68.7317925925926	31.2680518377866	0.62500958291703	0.0916038884096212	0.614842917235171	0.0712759279003647	1	0.685185185185185	1	0.962962962962963	0.64277634267594	0.863127963537937	0.454928507730445	0.0532396080906435	0.850311320999551	879	0.980121667156652
ENSG00000164346	70.6834	54.0123	76.3871462962963	40.3218981230538	0.624941496530262	0.0998840904932851	0.619563513943556	0.0777888865858906	1	0.685185185185185	1	0.962962962962963	0.764144056454557	0.86312815453257	0.527862344361578	0.0532397389558972	0.850288561854704	880	0.98009905244352
ENSG00000204308	70.6215	32.686225	73.64065	21.9588208807385	0.624886389066824	0.0563187872834308	0.622717210412211	0.0477740964523997	1	0.907407407407407	1	0.962962962962963	0.462836742351834	0.863127152856315	0.298188851955252	0.0532389657095723	0.850270526578274	881	0.980076437730387
ENSG00000189043	130.41	98.58975	154.440937037037	80.3331761122209	0.661837230502493	0.0828205373368037	0.662097893731053	0.0846820579372691	1	0.944444444444444	1	0.944444444444444	0.755998389694042	0.863127522588076	0.520154679539117	0.0532396089870201	0.850241671444774	882	0.980053823017255
ENSG00000135535	130.0065	107.737275	122.937642592593	67.656433177906	0.661653849247502	0.126416962970935	0.644730433146446	0.101322127940417	1	0.759259259259259	1	0.944444444444444	0.828706833889075	0.86312840077531	0.55033130415649	0.0532401051255911	0.850180251582898	883	0.980031208304123
ENSG00000155287	69.8936	40.29225	73.9324907407408	28.6441866829427	0.624252810058062	0.0695025185385916	0.621465533617854	0.0565574482096605	1	0.814814814814815	1	0.962962962962963	0.576479820756121	0.863127460092187	0.387437057725937	0.0532391918405525	0.850059230998953	884	0.98000859359099
ENSG00000125304	69.83805	42.891125	64.2610111111111	26.1041665700199	0.624216292711566	0.0883999173714477	0.61157846026949	0.0665205364954546	1	0.666666666666667	1	0.962962962962963	0.614151239904322	0.863127896172678	0.406220912473417	0.0532395081290347	0.85004691318037	885	0.979985978877858
ENSG00000172531	69.66905	43.713875	78.8213444444445	38.9343961109166	0.624065098189532	0.074476816489847	0.623796623998152	0.0632849413585828	1	0.796296296296296	1	0.962962962962963	0.627450424542892	0.863127576064578	0.493957523629386	0.0532393464384606	0.849996621669919	886	0.979963364164726
ENSG00000117519	128.9685	151.7456	153.963573203704	96.6885169790648	0.661035266535008	0.129899749921272	0.652533382723345	0.146108868962513	1	0.907407407407407	1	0.944444444444444	1.17660979231363	0.863128476372465	0.627996057555378	0.0532410454497008	0.849974031985856	887	0.979940749451593
ENSG00000105323	69.537	55.559175	67.6684407407407	32.0664409404323	0.623955734483454	0.120493139497522	0.612513088818021	0.0784441605476286	1	0.666666666666667	1	0.962962962962963	0.798987229820096	0.863128639207779	0.473875865756816	0.0532398114991295	0.849959812691512	888	0.979918134738461
ENSG00000205581	69.47065	58.3001	72.148112962963	38.5734330519739	0.623880127511214	0.112735845762488	0.615130516694865	0.0850929210260636	1	0.666666666666667	1	0.962962962962963	0.839204757692637	0.86312846088056	0.534642299955585	0.0532399613436969	0.849934669790271	889	0.979895520025328
ENSG00000183978	68.62565	17.3021	71.0938481481482	24.7738425521282	0.623159790149282	0.0315118091565457	0.620265680966331	0.0499157518361635	1	0.925925925925926	1	0.962962962962963	0.252122930711767	0.863126587113121	0.348466754823898	0.0532390310497774	0.849695181739055	890	0.979872905312196
ENSG00000090581	68.58755	22.513025	67.8660777777778	26.3735311009844	0.623127845019326	0.0429171172206361	0.616018718795953	0.0599001807246832	1	0.796296296296296	1	0.962962962962963	0.328237777847437	0.863126851381958	0.388611394153976	0.0532393080333633	0.849684445264435	891	0.979850290599064
ENSG00000107372	68.4319	70.98805	89.338487037037	60.6054178513148	0.622991203778295	0.115919897888568	0.626216277633453	0.0864950729509986	1	0.703703703703704	1	0.962962962962963	1.03735319346679	0.863128543761878	0.67837972033475	0.0532399037806261	0.849638334021565	892	0.979827675885931
ENSG00000136807	68.464	40.6092	73.545137037037	36.7999636072231	0.622984270169308	0.0772157957805537	0.61814388226122	0.0732069937467281	1	0.62962962962963	1	0.962962962962963	0.593146763262445	0.863127646839365	0.500372493543533	0.0532396334410141	0.849636321791174	893	0.979805061172799
ENSG00000107404	68.261	34.5404	71.8483814814815	27.1603686844407	0.62283558446928	0.0626991244214497	0.619144211414769	0.0645519330881595	1	0.796296296296296	1	0.962962962962963	0.506004892984281	0.86312731125412	0.378023389315194	0.053239407074419	0.849586871714428	894	0.979782446459667
ENSG00000133835	67.9993	34.826375	71.9522259259259	28.5709484318321	0.622604875168026	0.0638016137576162	0.620113746635179	0.0544335452640821	1	0.814814814814815	1	0.962962962962963	0.51215784574253	0.863127338162813	0.397082203700628	0.0532391457312399	0.849509959584587	895	0.979759831746534
ENSG00000174021	125.449	86.005125	114.846255555556	58.035714280516	0.659502981697523	0.111874089644049	0.641656253793978	0.0995791188055313	1	0.777777777777778	1	0.944444444444444	0.685578402378656	0.86312812480847	0.505333970182788	0.053240090275432	0.849463387163943	896	0.979737217033402
ENSG00000112697	67.78835	30.207975	67.8746425925926	30.2820379448828	0.622417832703112	0.0588656496310202	0.614753399399569	0.0665840038851283	1	0.740740740740741	1	0.962962962962963	0.445621924711252	0.863127224603581	0.446146554710368	0.0532394878954009	0.849447649900867	897	0.979714602320269
ENSG00000126777	67.4878	41.1245	66.0588635185185	27.3153040225249	0.622147455523854	0.0843724369906824	0.612553838242262	0.0756624937978677	1	0.722222222222222	1	0.962962962962963	0.609361988389013	0.863127819148294	0.413499454389909	0.0532397388896736	0.849357325922581	898	0.979691987607137
ENSG00000125901	66.9724	23.040575	69.1123166666667	20.6090932830105	0.621687127111341	0.0427251605733328	0.618579073515645	0.0521337991012995	1	0.888888888888889	1	0.962962962962963	0.34403089929583	0.863126852564845	0.298197112714505	0.0532390956219958	0.849204205193725	899	0.979669372894005
ENSG00000141580	66.96005	30.85505	65.7886481481482	21.8791058828448	0.621679691613224	0.0577681622047706	0.614465490850146	0.0599639774957065	1	0.796296296296296	1	0.962962962962963	0.460797893669434	0.863127203022276	0.332566582513987	0.0532393191541058	0.849201609873189	900	0.979646758180872
ENSG00000189403	66.98545	43.26815	68.6315981481481	30.3196524260053	0.621603547875533	0.0841433668746137	0.614877924269333	0.0704548949490328	1	0.666666666666667	1	0.962962962962963	0.645933557212798	0.863127818024737	0.441773953165965	0.0532395866993065	0.849176023606559	901	0.97962414346774
ENSG00000100028	66.82485	38.1849	62.3934037037037	25.5062376762498	0.621559414792957	0.08063739700035	0.610031524308536	0.0644231064803265	1	0.62962962962963	1	0.962962962962963	0.571417668726529	0.863127736655831	0.408797022797071	0.0532394639334281	0.849161339690574	902	0.979601528754608
ENSG00000139613	66.48755	36.531475	68.9421685185185	32.2737711396113	0.621230528707734	0.0739763867945642	0.614298613384956	0.0752580301254689	1	0.685185185185185	1	0.962962962962963	0.549448355368787	0.863127583655972	0.468128169350262	0.0532397148131016	0.849051761910172	903	0.979578914041475
ENSG00000127540	65.92075	15.8377	69.9180444444445	19.2346812985223	0.620738883999366	0.028420866043515	0.620120805828564	0.0430617774524144	1	0.925925925925926	1	0.962962962962963	0.240253637890952	0.863126521842532	0.275103250546514	0.0532388589062142	0.848888234151262	904	0.979556299328343
ENSG00000171222	65.3235	26.777075	64.1312555555556	17.2049600293402	0.620189929482458	0.0532462183428334	0.614889076966419	0.0419931409708674	1	0.759259259259259	1	0.962962962962963	0.40991488514853	0.863127105022095	0.268277299115654	0.0532388539396518	0.848705054776543	905	0.979533684615211
ENSG00000143420	65.28725	27.51325	64.8150055555556	21.4580096420315	0.620157120811831	0.0536835070324706	0.614179655276752	0.0532026523177133	1	0.759259259259259	1	0.962962962962963	0.421418423964863	0.863127115432986	0.331065460198703	0.0532391463672893	0.84869411507419	906	0.979511069902078
ENSG00000166337	64.94235	22.36885	71.1906833333334	32.1380212788397	0.619829345963319	0.0431472060361566	0.619635397258666	0.0492843601395394	1	0.851851851851852	1	0.962962962962963	0.344441647091613	0.863126869822662	0.451435774655527	0.0532390181845196	0.848584938576493	907	0.979488455188946
ENSG00000132485	64.7972	55.492425	67.8074744444445	37.3972881156135	0.619700857506992	0.120305643362089	0.610283803036665	0.0893725611422753	1	0.592592592592593	1	0.962962962962963	0.856401588340237	0.863128681907349	0.551521619438188	0.0532401164238579	0.848541505029018	908	0.979465840475813
ENSG00000178449	64.71335	36.37235	67.1413703703704	21.2109275847058	0.61962513274907	0.0657338600299423	0.61645588863856	0.0539889657681164	1	0.814814814814815	1	0.962962962962963	0.562053270306668	0.863127401107077	0.315914427538498	0.0532391541571431	0.848516690357156	909	0.979443225762681
ENSG00000163344	63.20615	16.5517	62.4027962962963	18.0272138714229	0.618203609357727	0.0341786179114929	0.612619792997896	0.0490057708776654	1	0.777777777777778	1	0.962962962962963	0.261868504884414	0.863126664580806	0.288884712566845	0.053239045924437	0.848043094366883	910	0.979420611049549
ENSG00000084733	63.16335	33.608	68.9478722222222	41.5526042759732	0.618164019328853	0.0680430477385478	0.61457248268787	0.0671275594213734	1	0.666666666666667	1	0.962962962962963	0.532080708195496	0.863127464688255	0.602666956016384	0.053239503137999	0.848029630977631	911	0.979397996336416
ENSG00000225733	62.90435	29.3666	66.3094555555556	26.0846262963937	0.617915182403479	0.0561492624068637	0.613758886394932	0.0669855193292626	1	0.777777777777778	1	0.962962962962963	0.466845297662245	0.863127185044157	0.393377174911947	0.0532395050749631	0.847946778486058	912	0.979375381623284
ENSG00000244187	62.74195	33.77165	71.5315148148148	33.5246377069975	0.617760766394358	0.0650541060827363	0.618528354096933	0.05967167557852	1	0.740740740740741	1	0.962962962962963	0.538262677522774	0.86312739656568	0.468669477974682	0.0532392871676001	0.847895235935729	913	0.979352766910152
ENSG00000125826	62.5321	47.54215	63.8395648148148	28.594590937964	0.61755491409688	0.101859757839006	0.610283981863029	0.0706970250774895	1	0.703703703703704	1	0.962962962962963	0.760283918179623	0.863128269422969	0.447913312393512	0.053239626720243	0.847826327497179	914	0.979330152197019
ENSG00000257103	61.7698	48.115025	60.4882537037037	26.4147478373366	0.616816700889521	0.114983724534915	0.607010319306165	0.0709194364287648	1	0.62962962962963	1	0.962962962962963	0.778940922586766	0.86312858829999	0.436692187655589	0.0532396574832094	0.847580149944127	915	0.979307537483887
ENSG00000100442	61.6791	25.643	67.102355	29.3163306773814	0.616731283277371	0.0515481127973641	0.614370259867205	0.0664947524892574	1	0.740740740740741	1	0.962962962962963	0.415748608523795	0.863127082053996	0.436889743696498	0.0532394882052921	0.847552179466974	916	0.979284922770755
ENSG00000213995	61.5225	31.254975	64.164712962963	24.7352967359498	0.61657760086615	0.0613830797094336	0.612488540248657	0.0617254755285083	1	0.703703703703704	1	0.962962962962963	0.508025112763623	0.86312731662899	0.385496881287811	0.053239377179759	0.847500873764973	917	0.979262308057622
ENSG00000163636	61.4635	26.993825	62.2252555555556	28.8288132621781	0.616521005291365	0.0594738260901742	0.610434161902458	0.0570728871155916	1	0.648148148148148	1	0.962962962962963	0.439184638037209	0.863127271560895	0.463297627382813	0.0532392685661975	0.847482023581406	918	0.97923969334449
ENSG00000136527	61.40445	44.554925	58.743937037037	27.5818775484871	0.616460753845145	0.112929161360374	0.604349814304673	0.0755487817593112	1	0.648148148148148	1	0.962962962962963	0.725597656195927	0.863128543350553	0.469527221696039	0.0532398026130263	0.847461515820153	919	0.979217078631357
ENSG00000116649	61.3334	25.01645	66.9380888888889	30.3574028475084	0.616393308342122	0.0503530044314092	0.614961384269203	0.0575681161856736	1	0.740740740740741	1	0.962962962962963	0.407876458829936	0.863127055289507	0.453514633468233	0.0532392544549167	0.84743952998905	920	0.979194463918225
ENSG00000204227	61.1699	36.40865	71.5351148148148	35.4700078454248	0.616229887849555	0.0702462596582617	0.616823808312	0.0708426369399939	1	0.703703703703704	1	0.962962962962963	0.595205321571557	0.863127529685415	0.495840510457655	0.0532395827093279	0.84738489831704	921	0.979171849205093
ENSG00000124422	61.1665	30.183525	65.5582796296296	31.0736192181302	0.616227760819941	0.0621111487716764	0.612758430151629	0.064073325227782	1	0.685185185185185	1	0.962962962962963	0.493464968569397	0.863127336022569	0.47398466515107	0.0532394364022576	0.847384253860949	922	0.97914923449196
ENSG00000167881	60.6038	36.36095	55.799962962963	20.6271403617542	0.615670044454961	0.0867402851633459	0.603690602419672	0.0628196971181548	1	0.611111111111111	1	0.962962962962963	0.599978054181421	0.86312792704018	0.369662259013422	0.0532394652561255	0.847198151255249	923	0.979126619778828
ENSG00000125977	60.5958	35.503025	60.3180111111111	30.7764645044772	0.615664041565493	0.0860929504167395	0.60745084617154	0.063319119001883	1	0.648148148148148	1	0.962962962962963	0.585899105218514	0.863127911643826	0.510236725938862	0.0532394524894849	0.847196155422657	924	0.979104005065696
ENSG00000161011	60.6489	54.211225	69.3146148148148	35.5386031454419	0.615638667941864	0.109272859587639	0.613665019992797	0.0777728839252811	1	0.62962962962963	1	0.962962962962963	0.893853392229703	0.863128465026818	0.512714428845763	0.0532397847727947	0.847187513080391	925	0.979081390352563
ENSG00000007168	60.4261	27.475625	63.0184740740741	27.8103713477353	0.615495528685598	0.0575503021496147	0.610279000306459	0.0666935617781351	1	0.666666666666667	1	0.962962962962963	0.454697969916973	0.863127231500116	0.441305057863605	0.0532395217783464	0.847140211133723	926	0.979058775639431
ENSG00000184787	60.2001	42.721825	57.7653537037037	22.3190108637822	0.615269677273095	0.0970993170700371	0.605324803338656	0.0658598381750236	1	0.611111111111111	1	0.962962962962963	0.709663688266299	0.863128177977319	0.386373655362058	0.053239535198624	0.847064611778318	927	0.979036160926299
ENSG00000210151	110.714	114.6464	137.397975925926	87.5989077239884	0.651976269117115	0.121714415725886	0.651331901186417	0.0960141225152733	1	0.925925925925926	1	0.944444444444444	1.03551854327366	0.863128389733748	0.637556027544501	0.0532399323775188	0.84695439270939	928	0.979013546213166
ENSG00000126457	59.8244	36.789425	65.359062962963	34.1710455879767	0.614890492390445	0.077938817159421	0.611124115182887	0.0717519939230273	1	0.62962962962963	1	0.962962962962963	0.614956857068354	0.863127722907599	0.522820310434078	0.0532396480171756	0.846938368409091	929	0.978990931500034
ENSG00000164091	59.6913	33.397075	59.6947351851852	24.2994926158937	0.614746575834299	0.0720616486749976	0.607206405103022	0.0661948934084721	1	0.648148148148148	1	0.962962962962963	0.559496526294452	0.863127583235116	0.407062574957602	0.053239530526283	0.846890442743904	930	0.978968316786901
ENSG00000100234	202.629	474.293625	364.30267937037	382.518887291397	0.68838588733433	0.260099409606879	0.677818561404133	0.222125976934105	1	0.833333333333333	1	0.925925925925926	2.34069962838488	0.86313065323973	1.05000294796763	0.0532423487503692	0.846744498437436	931	0.978945702073769
ENSG00000162384	58.8816	54.36105	69.6508351851852	33.9248707807172	0.613903012635026	0.101452904873787	0.614936041924712	0.0731498666724756	1	0.592592592592593	1	0.962962962962963	0.923226440857585	0.86312829552589	0.487070552571537	0.0532396556438283	0.846609017361533	932	0.978923087360637
ENSG00000169733	58.7211	33.579675	57.9766444444445	24.1608752666619	0.613770300844735	0.0799302327529594	0.605468223310679	0.0642995241544574	1	0.574074074074074	1	0.962962962962963	0.571850237819114	0.86312777931028	0.41673462647211	0.0532394924312142	0.846564952135678	933	0.978900472647504
ENSG00000119396	58.38825	32.65885	57.5824185185185	20.6562940855952	0.613428564210857	0.0704706130064464	0.606122961094448	0.0591913856476349	1	0.62962962962963	1	0.962962962962963	0.559339421887109	0.863127554207531	0.358725712066993	0.0532393515699964	0.84645111487004	934	0.978877857934372
ENSG00000044115	107.624	104.17425	109.80017037037	59.6386855484574	0.650269717608948	0.139881500948695	0.639661070452827	0.0897683107719368	1	0.740740740740741	1	0.944444444444444	0.967946275923586	0.863128785344447	0.54315658479662	0.0532398770168339	0.846385409893616	935	0.97885524322124
ENSG00000179271	57.1927	15.9864	58.5304666666667	14.5327659699248	0.612169350619798	0.0339817384910219	0.609604873030716	0.0401639518919057	1	0.777777777777778	1	0.962962962962963	0.279518190258547	0.863126679798868	0.248294038943675	0.0532388289936243	0.846031668149468	936	0.978832628508107
ENSG00000057757	57.18215	22.22035	62.2894888888889	30.2914429919007	0.612123856353457	0.0486245663136979	0.60906850720971	0.0674211927331885	1	0.722222222222222	1	0.962962962962963	0.388588921542824	0.863127034432549	0.486301036213898	0.0532395495493052	0.846016385170899	937	0.978810013794975
ENSG00000186591	56.35925	34.4513	58.4630351851852	22.795642209912	0.611297672541857	0.0783889944423762	0.607302150154429	0.0547807907228476	1	0.592592592592593	1	0.962962962962963	0.611280313346966	0.863127761437911	0.3899154762955	0.0532392268924005	0.845740748017394	938	0.978787399081843
ENSG00000158773	56.2528	33.0525	59.162887037037	26.8646306703298	0.61117683683195	0.0763931996251113	0.606715738560676	0.0623873929348959	1	0.611111111111111	1	0.962962962962963	0.587570752033677	0.863127713882081	0.454079102892867	0.0532394327632136	0.845700485268033	939	0.97876478436871
ENSG00000150316	56.1898	19.430325	57.428537037037	20.4368413771694	0.611115484761529	0.0439457631973227	0.606800219711	0.0525971907721903	1	0.62962962962963	1	0.962962962962963	0.345798080790464	0.863126925585849	0.355865610227703	0.0532391718089097	0.845680297327592	940	0.978742169655578
ENSG00000132612	55.8287	18.91785	54.5848925925926	15.9298897605047	0.61071189188859	0.0434761521430444	0.604683586995963	0.044847817263505	1	0.592592592592593	1	0.962962962962963	0.338855284110144	0.863126915930373	0.291836971804657	0.0532389761467188	0.84554576948374	941	0.978719554942445
ENSG00000198931	101.6155	92.94265	103.221716666667	61.0536869734219	0.646809694047555	0.138855252103934	0.633884475187184	0.0987131300319292	1	0.703703703703704	1	0.944444444444444	0.914650324015529	0.863128799985007	0.591481026910086	0.0532401359861848	0.845232062928692	942	0.978696940229313
ENSG00000143436	54.34915	27.466925	50.4521777777778	18.585144615441	0.609101612008046	0.0728482086967293	0.597857592626521	0.0602050288155122	1	0.537037037037037	1	0.962962962962963	0.505379108964906	0.863127642992465	0.368371504145992	0.0532394350715957	0.845008766751599	943	0.978674325516181
ENSG00000106105	54.25185	24.0496	60.9612537037037	51.7715391566247	0.60898410600621	0.0572075386804327	0.604212225545277	0.0737224287902654	1	0.555555555555556	1	0.962962962962963	0.443295482089551	0.86312726028684	0.849253189710555	0.0532397546756695	0.844969725622477	944	0.978651710803048
ENSG00000155366	100.1922	102.2215	108.81737962963	65.5586680210633	0.645959499810414	0.137476283787131	0.636601928670461	0.100873973191337	1	0.759259259259259	1	0.944444444444444	1.02025407167424	0.863128779685597	0.602465049647387	0.0532401637461544	0.844948671395562	945	0.978629096089916
ENSG00000116871	100.1505	59.207975	103.477708703704	44.5955014477569	0.645935031643332	0.0717245169702432	0.638138660581419	0.0892111891860429	1	0.87037037037037	1	0.944444444444444	0.5911900090364	0.863127382113178	0.430967229622863	0.053239875521058	0.844940981191355	946	0.978606481376784
ENSG00000131508	53.92025	18.45535	52.8871425925926	17.168681927646	0.608632611063257	0.0452340414810837	0.602096186919639	0.0503729157080712	1	0.555555555555556	1	0.962962962962963	0.342271224632675	0.863126968267329	0.324628654262949	0.0532391389926431	0.84485265789022	947	0.978583866663651
ENSG00000115306	99.66215	49.5106	99.8961464814815	55.1645419455865	0.645636100588513	0.0690040933200505	0.634215967337318	0.097093071810492	1	0.87037037037037	1	0.944444444444444	0.496784386048264	0.863127325860918	0.552218918232374	0.0532400943648659	0.844841356179634	948	0.978561251950519
ENSG00000102103	53.8811	30.676275	55.9472296296296	21.3175711543462	0.608586450772234	0.0743489458925975	0.604568085255321	0.0553135376935743	1	0.592592592592593	1	0.962962962962963	0.569332753043275	0.863127683688079	0.381029968694937	0.0532392576368968	0.844837032640802	949	0.978538637237387
ENSG00000155506	52.5616	21.55885	52.0695916666667	19.183404372431	0.60708763194528	0.0544509763607308	0.599730211781835	0.0623453407120626	1	0.574074074074074	1	0.962962962962963	0.410163503394113	0.863127203294031	0.368418567505525	0.0532394805550456	0.844337586107799	950	0.978516022524254
ENSG00000225921	52.40855	27.7828	55.1387666666667	19.4983692208465	0.606918344535072	0.0663465679017663	0.604196250877977	0.0524033775145401	1	0.537037037037037	1	0.962962962962963	0.530119608346348	0.863127498508042	0.353623600954316	0.0532391816909275	0.8442810585224	951	0.978493407811122
ENSG00000106636	51.9579	13.59955	51.4101296296296	13.8214330798853	0.606398906798995	0.0329479577341019	0.601403665561696	0.0423609568763393	1	0.611111111111111	1	0.962962962962963	0.261741717813846	0.863126674112603	0.268846493472358	0.0532389250535614	0.844108187274314	952	0.978470793097989
ENSG00000116754	95.4438	72.64225	81.8880111111111	44.6128395709071	0.643034732365656	0.139493058244602	0.620232666407296	0.0989958273448919	1	0.666666666666667	1	0.944444444444444	0.761099725702455	0.863128854135874	0.544803066597544	0.0532402684356299	0.84397372333845	953	0.978448178384857
ENSG00000163931	87.5346	57.852725	105.924674074074	78.373017761665	0.637822741457463	0.0775409445193973	0.635369281206801	0.0968163836672801	1	0.87037037037037	1	0.944444444444444	0.660912656252499	0.863127555400907	0.739893876915383	0.0532400779539773	0.842236824595611	954	0.978425563671725
ENSG00000163346	87.29345	87.10615	108.489014814815	64.7217210043103	0.637651354427819	0.11372732233735	0.638399430410186	0.0909002607772359	1	0.833333333333333	1	0.944444444444444	0.997854363643549	0.863128349443173	0.596573958338427	0.05323991330352	0.842179430860307	955	0.978402948958592
ENSG00000143819	86.74255	112.558225	142.209757592593	169.401634276833	0.637274107784358	0.129208782514415	0.641809180131536	0.136906261551443	1	0.907407407407407	1	0.944444444444444	1.29761259036079	0.863128692664999	1.19120964091747	0.0532409571962711	0.842053567473923	956	0.97838033424546
ENSG00000069849	86.4433	66.780025	89.1698201851852	51.1908454177823	0.637064495643723	0.11064242370005	0.625203063643824	0.102095328065382	1	0.740740740740741	1	0.944444444444444	0.772529796988315	0.863128287139069	0.574082635935238	0.053240297816303	0.841983831881415	957	0.978357719532328
ENSG00000114353	86.1121	102.18425	109.862855555556	65.7246227123864	0.636525673409948	0.125018565769739	0.638767996048594	0.0925490106094987	1	0.833333333333333	1	0.944444444444444	1.18664217920594	0.863128608372736	0.598242439448979	0.0532399492155231	0.841804117252403	958	0.978335104819195
ENSG00000086598	85.36975	66.26185	78.0733759259259	39.4016840230951	0.636314805396027	0.123487364168183	0.620339831066349	0.0833021325899832	1	0.685185185185185	1	0.944444444444444	0.776174816020897	0.863128576817026	0.504675038779909	0.0532398719506566	0.841733838378304	959	0.978312490106063
ENSG00000104695	85.05565	48.6961	84.3942240740741	34.443025896141	0.636091141284363	0.0721605177760925	0.626973126726871	0.0803453360148718	1	0.814814814814815	1	0.944444444444444	0.572520461603668	0.863127447795469	0.40812065368253	0.0532397466062	0.841659659957204	960	0.978289875392931
ENSG00000169230	84.02075	43.43255	80.5488092592593	39.6670614873171	0.635355203862098	0.0803547703288719	0.623802330730598	0.0753401889078555	1	0.740740740740741	1	0.944444444444444	0.516926473519934	0.863127633287346	0.492459936429876	0.0532396461401568	0.841414285461525	961	0.978267260679798
ENSG00000104419	154.1385	147.475975	174.003346851852	140.123762606833	0.671900599471436	0.131189946653699	0.658774758422794	0.128047970644154	1	0.87037037037037	1	0.925925925925926	0.956775724429653	0.863128407691408	0.805293490855298	0.0532405804374711	0.841250146723194	962	0.978244645966666
ENSG00000137575	83.0328	60.503175	94.5613888888889	56.7865039881028	0.634642168312116	0.0924179029403666	0.631239251524604	0.082544425101213	1	0.796296296296296	1	0.944444444444444	0.728665960921467	0.863127905373946	0.6005252741669	0.0532397683991999	0.841176516064283	963	0.978222031253534
ENSG00000014216	82.19755	55.343325	83.2345981481482	56.9077750022093	0.634031774242754	0.0987433003315268	0.620815594306842	0.095737210797686	1	0.685185185185185	1	0.944444444444444	0.67329652769456	0.863128050579016	0.683703366969104	0.0532401808386841	0.840973002814419	964	0.978199416540401
ENSG00000266412	82.0996	48.549225	72.9260555555556	26.631228218289	0.63394261299259	0.0907519819228646	0.620228255709737	0.0614856203327049	1	0.722222222222222	1	0.944444444444444	0.591345451134963	0.863127873753853	0.365181251274466	0.0532393228942448	0.840943341316334	965	0.978176801827269
ENSG00000189058	277.4875	607.983	732.413089444445	1918.48579450789	0.707312126454194	0.230772762141187	0.696160213129952	0.249713009427935	1	0.87037037037037	1	0.907407407407407	2.19102842470382	0.86312987486262	2.61940402507432	0.0532426340185618	0.840707820559292	966	0.978154187114136
ENSG00000168288	79.3973	44.804575	75.4777055555556	33.0285898950706	0.631945267251192	0.0773026727331317	0.6200834212991	0.0754250652833979	1	0.759259259259259	1	0.944444444444444	0.564308547016082	0.863127587936874	0.43759398423631	0.0532396753602063	0.840277654156782	967	0.978131572401004
ENSG00000166165	266.813	598.44225	507.972139259259	510.029214547937	0.70496247261635	0.210792712216764	0.699449760083459	0.214248236076184	1	0.851851851851852	1	0.907407407407407	2.24292763096251	0.86312955264674	1.00404958289972	0.0532419028704048	0.83992470940917	968	0.978108957687872
ENSG00000074842	77.85885	67.7689	80.7505	47.8245309993435	0.630762088883462	0.12354711428374	0.620385719633417	0.0911622785266576	1	0.666666666666667	1	0.944444444444444	0.870407153457828	0.863128635717567	0.592250586675544	0.0532400695997513	0.839882911800094	969	0.978086342974739
ENSG00000134287	77.2759	39.026225	87.7141968518519	47.9721621225462	0.63030897909163	0.0580786058244322	0.62640525567113	0.0935657069913389	1	0.87037037037037	1	0.944444444444444	0.505024528992869	0.863127165677465	0.546914454493274	0.0532400763180605	0.839732365099019	970	0.978063728261607
ENSG00000125817	75.3787	36.012	75.6511444444444	30.4482238383591	0.62881543585006	0.0606737346185422	0.622178287720908	0.062857396148838	1	0.851851851851852	1	0.944444444444444	0.477747692650576	0.863127231978564	0.402481998943442	0.0532393455605521	0.839234494863989	971	0.978041113548475
ENSG00000231925	75.36285	43.29595	75.1160796296296	39.5797629716814	0.628803472221569	0.0836332221375129	0.618545509510362	0.0785324049032714	1	0.722222222222222	1	0.944444444444444	0.57449990280357	0.863127752253637	0.526914652186789	0.0532397656489563	0.839230333559562	972	0.978018498835342
ENSG00000168710	75.2369	38.508525	84.1935388888889	40.9319616542647	0.628697927552319	0.0646099207621167	0.62601325225631	0.0785904572799326	1	0.87037037037037	1	0.944444444444444	0.511830298696517	0.863127321820702	0.486165116640162	0.0532397105384081	0.839195295453522	973	0.97799588412221
ENSG00000100225	74.7462	42.07805	75.9215611111111	41.9509332921725	0.628307414650703	0.0771574617633381	0.619888230099287	0.0731584620673692	1	0.722222222222222	1	0.944444444444444	0.562945674830292	0.863127608863685	0.552556252508788	0.0532396195910302	0.839065028703941	974	0.977973269409078
ENSG00000125166	74.4942	39.078575	86.2389425925926	48.8512673277317	0.628104726753766	0.0637697311448945	0.627354155714617	0.0755137868318014	1	0.888888888888889	1	0.944444444444444	0.524585471083655	0.86312730607778	0.566464126983948	0.0532396252466111	0.83899756694776	975	0.977950654695945
ENSG00000140400	73.9599	65.785775	76.9197148148148	40.762317537654	0.627636893849495	0.122339450515023	0.618366269438352	0.0878124081385216	1	0.648148148148148	1	0.944444444444444	0.889478960896377	0.8631286417263	0.529933289999706	0.0532400026879275	0.838841177308451	976	0.977928039982813
ENSG00000187193	134.6015	264.1154	275.125374074074	311.710481987644	0.66373949699517	0.184431805152057	0.672765489887732	0.155857255501372	1	0.925925925925926	1	0.925925925925926	1.96220250145801	0.863129541810408	1.13297613146987	0.0532410359303235	0.838529399073982	977	0.97790542526968
ENSG00000100567	71.46555	36.361775	69.2476851851852	31.6578028395958	0.625578398548775	0.0679795237976504	0.616149205643566	0.0653563944682625	1	0.740740740740741	1	0.944444444444444	0.508801443492704	0.863127416890353	0.457167669286491	0.0532394470011285	0.83815541995316	978	0.977882810556548
ENSG00000162368	71.1271	52.571625	74.7081851851852	35.0281215833599	0.625279866155722	0.0971953663694278	0.619221216698385	0.0754944775208924	1	0.685185185185185	1	0.944444444444444	0.739122289535213	0.863128089750311	0.468865914712463	0.0532396835143631	0.838055684791203	979	0.977860195843416
ENSG00000165795	130.99	341.899325	242.671802833333	208.860142602374	0.662105898643665	0.194537786779103	0.661999222620051	0.216368139931997	1	0.888888888888889	1	0.925925925925926	2.61011775708069	0.86312976531988	0.860669184321421	0.0532424658030288	0.837984791363142	980	0.977837581130283
ENSG00000148175	130.787	193.55135	168.776742592593	117.399841937213	0.662009621825345	0.157112690860058	0.660570374220638	0.110096672082691	1	0.907407407407407	1	0.925925925925926	1.47989746687362	0.863129014533023	0.695592533271021	0.053240172283041	0.837952949327872	981	0.977814966417151
ENSG00000051108	70.36395	55.316175	76.6573351851852	41.4970271269994	0.624667606339935	0.102175021558249	0.619152866316435	0.0808304756056969	1	0.685185185185185	1	0.944444444444444	0.786143685793649	0.863128209733011	0.541331459367233	0.0532398191017288	0.837851558032843	982	0.977792351704019
ENSG00000156642	69.94715	51.35935	83.62645	46.0515182735177	0.624309947340114	0.081596435501728	0.623996477778125	0.0848130742749952	1	0.814814814814815	1	0.944444444444444	0.734259365821195	0.863127738567685	0.550681253042759	0.0532398801020406	0.837732495328683	983	0.977769736990886
ENSG00000132002	69.8388	23.746725	81.1307462962963	55.929954383337	0.624217254697082	0.0418741187637486	0.622597342601166	0.0759909819821651	1	0.851851851851852	1	0.944444444444444	0.340021950548979	0.863126823092885	0.6893804992139	0.0532396710854389	0.837701902915463	984	0.977747122277754
ENSG00000124767	69.72175	29.089625	73.1300259259259	28.6057884002336	0.624108840571317	0.0496669031931175	0.62037850283702	0.0622555807186166	1	0.851851851851852	1	0.944444444444444	0.417224538970981	0.863127003311523	0.39116338382279	0.053239341388405	0.83766570477249	985	0.977724507564622
ENSG00000102054	68.5194	62.350675	77.9655166666667	46.6150616153222	0.623068052601674	0.109834608140576	0.619149537102878	0.084732048491545	1	0.648148148148148	1	0.944444444444444	0.909971117668865	0.863128401966595	0.597893320127922	0.0532399178957922	0.837318308960553	986	0.977701892851489
ENSG00000113845	67.66775	29.90895	61.9913518518519	18.9366656844249	0.62231447241481	0.062311475959228	0.611665815751756	0.0532571414284869	1	0.703703703703704	1	0.944444444444444	0.441997110883693	0.863127305230354	0.305472700928996	0.0532391616637792	0.837067480948469	987	0.977679278138357
ENSG00000160213	67.2274	44.75285	196.0112	734.113822526506	0.62191994696146	0.0792852592670305	0.628517998157982	0.121588100789343	1	0.740740740740741	1	0.944444444444444	0.665693601120971	0.863127702514854	3.74526467123565	0.053240742373988	0.836935839933401	988	0.977656663425224
ENSG00000091527	66.5822	52.815625	68.467212962963	36.3865949113445	0.621337509596074	0.112286918985058	0.613048066258703	0.0764428135047862	1	0.648148148148148	1	0.944444444444444	0.793239409331623	0.863128476580783	0.531445539210537	0.0532397552418474	0.836741435971665	989	0.977634048712092
ENSG00000104946	66.40955	51.949875	70.9910277777778	30.6024519040884	0.621174072182029	0.100836467864973	0.617602692148887	0.0648367612643833	1	0.62962962962963	1	0.944444444444444	0.782265126024796	0.863128211001398	0.431074924001422	0.053239424216172	0.836687045317782	990	0.97761143399896
ENSG00000166340	66.256	33.128525	71.8021388888889	33.2081299912367	0.62104281333728	0.062040810710759	0.618147329043224	0.0659346479114064	1	0.777777777777778	1	0.944444444444444	0.500007923810674	0.863127306197334	0.462494996738538	0.0532394485954941	0.83664359393707	991	0.977588819285827
ENSG00000149357	66.16015	20.3982	66.2112314814815	18.3075650371264	0.620956110825402	0.0391120706845146	0.616773924703019	0.0424590376144055	1	0.814814814814815	1	0.944444444444444	0.308315504121439	0.863126771037172	0.27650240944766	0.053238857819574	0.836614871464144	992	0.977566204572695
ENSG00000130770	65.97815	24.48425	72.7742518518519	29.6973148130083	0.620791322050741	0.0443377465489474	0.620321438378341	0.0572710888808769	1	0.814814814814815	1	0.944444444444444	0.371096340227788	0.863126893794873	0.408074477680152	0.0532392161288357	0.836559900910576	993	0.977543589859563
ENSG00000143862	65.744	32.985825	65.5966574074074	28.4241370171092	0.62057611452621	0.0689534117223702	0.613375932836419	0.061770046859652	1	0.722222222222222	1	0.944444444444444	0.501731336699927	0.863127470613216	0.433316850896421	0.0532393726520084	0.836487972740305	994	0.97752097514643
ENSG00000243147	65.4109	56.64885	76.6323925925926	48.4278769430352	0.620268495564491	0.104917432011651	0.61863677581042	0.0802884156443463	1	0.685185185185185	1	0.944444444444444	0.866046025968149	0.863128315063105	0.631950475571035	0.0532398094801408	0.836385151523081	995	0.977498360433298
ENSG00000196924	220.6835	835.15125	802.91172962963	1253.21637272482	0.693311172297927	0.386142289789699	0.694331094022559	0.247302965957157	1	0.722222222222222	1	0.907407407407407	3.78438465041564	0.863132869393	1.56083953749549	0.0532426136633271	0.836039834030822	996	0.977475745720166
ENSG00000105887	63.9134	33.2907	69.2293425925926	32.4772595718424	0.61887470786258	0.0627024001862483	0.615437292241189	0.0703731680797874	1	0.740740740740741	1	0.944444444444444	0.520871992414736	0.863127334323348	0.469125638863389	0.0532395805836747	0.835920882174372	997	0.977453131007033
ENSG00000107281	117.917	101.575325	142.676816111111	111.812170390601	0.655773631977084	0.111240026033768	0.645345065406219	0.146028587669401	1	0.888888888888889	1	0.925925925925926	0.861413748653714	0.863128141216566	0.783674414934564	0.0532411268662461	0.835874575533083	998	0.977430516293901
ENSG00000101084	63.2714	27.513325	69.4755185185185	40.2111917173545	0.618267141714179	0.0594855346572243	0.615334562628207	0.0647222153734601	1	0.722222222222222	1	0.944444444444444	0.434846154818765	0.863127261954156	0.578782174999332	0.0532394361055141	0.835718384090372	999	0.977407901580768
ENSG00000175899	216.0075	393.710925	363.563747777778	548.165979598842	0.692241475367988	0.242184385097068	0.673953534994647	0.214421068884548	1	0.833333333333333	1	0.907407407407407	1.82267247665012	0.863130269740705	1.50775753344335	0.0532422448945926	0.835684134661446	1000	0.977385286867636
ENSG00000005486	62.97375	63.653375	92.2941796296296	69.2329023521723	0.617983227582344	0.100738992129858	0.626040107200508	0.0945912591512488	1	0.759259259259259	1	0.944444444444444	1.01079219516068	0.863128238788453	0.750132918782087	0.0532401047955076	0.835623420361088	1001	0.977362672154504
ENSG00000071553	62.96775	25.8806	63.4504111111111	26.4967451593492	0.617977739220755	0.0552081730938711	0.611619786282384	0.0599165962426924	1	0.666666666666667	1	0.944444444444444	0.411013574409122	0.86312716246341	0.417597690784848	0.0532393356046971	0.835621949681095	1002	0.977340057441371
ENSG00000197894	61.80135	79.397125	87.045335	62.8238202040484	0.616848044039866	0.135504969659549	0.620909333451841	0.103722975333141	1	0.62962962962963	1	0.944444444444444	1.28471505881344	0.863129075296621	0.721736784677185	0.0532403807438285	0.835244746716166	1003	0.977317442728239
ENSG00000113068	60.74415	22.455675	59.7124981481482	17.4736730000273	0.615807439404002	0.0465644361089019	0.609337330565708	0.0554452536877166	1	0.722222222222222	1	0.944444444444444	0.369676339203034	0.86312696777655	0.292630078156749	0.0532392323781952	0.834898580741493	1004	0.977294828015107
ENSG00000204304	60.6157	56.74475	66.3039777777778	36.0999402067381	0.615683785696261	0.121703738401087	0.609559142781461	0.085008581297262	1	0.648148148148148	1	0.944444444444444	0.936139482015385	0.863128761151045	0.544461153261867	0.053240008539973	0.834856765014871	1005	0.977272213301974
ENSG00000211450	60.44245	26.41675	63.554587037037	25.4707051029368	0.61551078775225	0.0539277326765488	0.612441548185221	0.0545359702961781	1	0.722222222222222	1	0.944444444444444	0.437056241102073	0.86312714492046	0.400768949817793	0.0532391905908559	0.834799637732602	1006	0.977249598588842
ENSG00000135441	60.3997	14.721425	60.9490166666667	14.8108417266026	0.615469212241376	0.0306408197993625	0.61228584831184	0.0375074518880246	1	0.833333333333333	1	0.944444444444444	0.243733412583175	0.863126589030254	0.243003784746911	0.0532387485437885	0.834785964515071	1007	0.97722698387571
ENSG00000149547	59.46015	30.79665	58.3984275925926	22.8340647546471	0.614522746407261	0.0701019708315235	0.606163343501899	0.0673957276091818	1	0.611111111111111	1	0.944444444444444	0.517937643951453	0.863127537826353	0.391004787216966	0.0532395700811154	0.834470159392554	1008	0.977204369162577
ENSG00000152102	58.50425	25.84225	61.8291796296296	23.8628108540147	0.613548204017194	0.0543629674717452	0.609852222812464	0.0639807460442002	1	0.685185185185185	1	0.944444444444444	0.441715772785738	0.863127165703899	0.385947395662666	0.053239453541189	0.834145435717296	1009	0.977181754449445
ENSG00000126698	58.5175	28.284025	60.9217111111111	22.7278728078639	0.613310914380439	0.0581017553125736	0.60913068936891	0.0627966044087545	1	0.685185185185185	1	0.944444444444444	0.483343017046183	0.863127257043145	0.37306688195957	0.0532394272690922	0.834066308663714	1010	0.977159139736312
ENSG00000178127	58.0768	17.011175	61.8976703703704	22.8104610328751	0.613106057843316	0.0359769988122953	0.611510499111718	0.0496662175597338	1	0.777777777777778	1	0.944444444444444	0.29290826973938	0.86312672475873	0.368518894110014	0.0532390688358153	0.833998200526471	1011	0.97713652502318
ENSG00000180964	57.7507	28.154975	60.931382962963	25.119095162605	0.612760587105526	0.0588488246469828	0.60722321585315	0.0794262783796759	1	0.666666666666667	1	0.944444444444444	0.487526125224456	0.863127278233785	0.412252175170119	0.0532398816974345	0.833882859032424	1012	0.977113910310048
ENSG00000099860	106.5795	161.0542	156.646337037037	157.372576454316	0.649682784433435	0.192561722845951	0.646702782926144	0.132636952775286	1	0.722222222222222	1	0.925925925925926	1.51111799173387	0.863129896471761	1.00463617235497	0.0532408047188775	0.833843706352918	1013	0.977091295596915
ENSG00000204356	56.06415	34.338175	58.5066351851852	34.1666303705611	0.610975494217795	0.082199818494396	0.604757310049912	0.0668976519994443	1	0.574074074074074	1	0.944444444444444	0.612480078624219	0.863127856657784	0.583978727582212	0.0532395671670179	0.833287634798606	1014	0.977068680883783
ENSG00000198832	101.306	160.6039	197.022968888889	194.203798305366	0.646623105160645	0.141094696665293	0.65540834801056	0.159771992308656	1	0.851851851851852	1	0.925925925925926	1.58533453102482	0.863128849449568	0.985691157739519	0.05324131631645	0.832824161475912	1015	0.977046066170651
ENSG00000077097	54.543	33.2264	55.8726166666667	23.7266193145036	0.609321889677959	0.0768829927715511	0.603109065971825	0.0652911014342788	1	0.537037037037037	1	0.944444444444444	0.609178079680252	0.863127740171643	0.424655595710785	0.0532395360907959	0.832736471685091	1016	0.977023451457518
ENSG00000055130	54.10635	34.391575	52.7716240740741	26.8145240649149	0.608840006315006	0.0919059642847404	0.59809462870573	0.0731194155356483	1	0.537037037037037	1	0.944444444444444	0.635629182156993	0.863128112595171	0.508123911958368	0.0532397895741481	0.832575719631157	1017	0.977000836744386
ENSG00000160408	99.0881	87.4564	94.1601555555556	50.1393262440815	0.645276140983413	0.132795058755164	0.630516785476597	0.0887602788503047	1	0.703703703703704	1	0.925925925925926	0.882612543786792	0.863128687142422	0.532489840827618	0.0532399244569582	0.832375227169827	1018	0.976978222031254
ENSG00000106028	53.51045	27.708375	54.1793388888889	23.2725130884615	0.608172844117	0.0688246911677263	0.602088860848677	0.0579408855230324	1	0.555555555555556	1	0.944444444444444	0.517812408604301	0.863127550901258	0.429545903765802	0.0532393442743536	0.832353519290196	1019	0.976955607318121
ENSG00000112110	53.11535	20.386275	53.1232962962963	15.4124834139985	0.607726479008511	0.0486729309564762	0.602798934770132	0.0480165914774456	1	0.574074074074074	1	0.944444444444444	0.383811365264467	0.863127057253463	0.290126639130882	0.053239071278597	0.832204895354296	1020	0.976932992604989
ENSG00000104872	52.85375	30.52615	48.984562962963	17.7724822372487	0.607428262641007	0.0845737792361285	0.596161493319296	0.0594352538031549	1	0.555555555555556	1	0.944444444444444	0.57755882978975	0.863127944927606	0.362818021887556	0.0532394257475397	0.832105193929486	1021	0.976910377891856
ENSG00000130382	52.05485	34.34085	58.8074555555556	27.9511793180752	0.606509517038109	0.0778846174722657	0.60535626842623	0.0683613835521926	1	0.574074074074074	1	0.944444444444444	0.659705099524828	0.863127787230262	0.475299926752819	0.053239601896956	0.831798997722667	1022	0.976887763178724
ENSG00000158604	52.037	36.235375	53.9585814814815	24.3612638054225	0.606489547034562	0.0928731552013385	0.600569182639913	0.0661724310389636	1	0.574074074074074	1	0.944444444444444	0.696338662874493	0.863128158828136	0.451480805027894	0.053239578981221	0.831792217183583	1023	0.976865148465592
ENSG00000129559	51.70845	17.062675	49.9435851851852	13.8687513906081	0.606109208352583	0.0449289734242556	0.599408262301825	0.044531059579131	1	0.592592592592593	1	0.944444444444444	0.329978465802011	0.863126972488695	0.277688342540575	0.0532389942907369	0.831665832971043	1024	0.976842533752459
ENSG00000113312	51.5427	17.1039	53.9181185185185	14.975554291012	0.605915298470375	0.0393157457017166	0.603982796229272	0.0458089615792503	1	0.574074074074074	1	0.944444444444444	0.331839426339715	0.863126833959543	0.277746232667012	0.0532390055046404	0.831601242469757	1025	0.976819919039327
ENSG00000179526	51.38925	28.653075	54.5800796296296	39.0375750855428	0.605736023013346	0.0744143450552537	0.600193738397234	0.063607662439051	1	0.537037037037037	1	0.944444444444444	0.557569433295874	0.863127707249014	0.71523485034182	0.0532395117272654	0.831541192840856	1026	0.976797304326195
ENSG00000142669	94.4444	69.66925	131.39912962963	133.408734335562	0.642393329049278	0.0833100149745166	0.644582161598571	0.100690488196323	1	0.87037037037037	1	0.925925925925926	0.737674758905769	0.863127651305425	1.0152938966308	0.0532400918061431	0.831414634389854	1027	0.976774689613062
ENSG00000166033	174.0185	182.7789	201.60079	164.40878570636	0.679121533428806	0.146027229748052	0.658201894657644	0.187476346670644	1	0.851851851851852	1	0.907407407407407	1.05034177400679	0.863128630161595	0.815516574644176	0.0532418914249552	0.831311363804923	1028	0.97675207489993
ENSG00000095787	50.40855	30.466725	51.6275759259259	25.1468052805613	0.604575302893334	0.0808607868272377	0.597651790185263	0.0667369224373296	1	0.518518518518519	1	0.944444444444444	0.604395980443794	0.863127877387148	0.48708088322104	0.0532396170168094	0.831154229120314	1029	0.976729460186798
ENSG00000126709	93.0616	46.4282	101.579344444444	68.4091067697246	0.64151180339793	0.0704036342937346	0.633163977487993	0.0960871955182936	1	0.796296296296296	1	0.925925925925926	0.498897504448666	0.863127378272831	0.673454895223691	0.0532400792545769	0.831120883288321	1030	0.976706845473665
ENSG00000105185	50.20625	26.08705	53.5201994444445	19.4181440632981	0.60432564991483	0.06193802596287	0.601458138000053	0.0631483895822189	1	0.5	1	0.944444444444444	0.519597659653928	0.863127406292437	0.362818977972133	0.0532394900259674	0.83107116842774	1031	0.976684230760533
ENSG00000122565	49.2656	29.538025	52.787012962963	27.0540590126931	0.603157027388593	0.0788006146100944	0.598895254656482	0.0661030947008837	1	0.5	1	0.944444444444444	0.599566939203014	0.863127837812877	0.512513542519921	0.0532395898817771	0.830681483442237	1032	0.9766616160474
ENSG00000011485	48.93265	22.344875	48.3576022222222	17.6221418500415	0.602784767484233	0.0592016462259926	0.595164860475892	0.0623605260116402	1	0.481481481481482	1	0.944444444444444	0.456645511739095	0.863127347592757	0.364413061033523	0.053239514533288	0.830557560117712	1033	0.976639001334268
ENSG00000167552	165.464	303.0676	245.72375462963	274.461379050718	0.676088484944699	0.201415942521561	0.668061215444143	0.161751261571297	1	0.814814814814815	1	0.907407407407407	1.83162258859933	0.863129719617701	1.11695094137074	0.053241211517227	0.830299983704399	1034	0.976616386621136
ENSG00000204316	48.19415	21.27045	46.5535388888889	14.3723742896588	0.601868788916876	0.0580118300231557	0.594370015902988	0.0502233746957611	1	0.462962962962963	1	0.944444444444444	0.441349209395746	0.863127323370886	0.308727856843748	0.0532391803870632	0.830252241764932	1035	0.976593771908003
ENSG00000197694	88.0759	43.728075	96.0382555555556	60.9461780065425	0.638194239601361	0.0639594409312221	0.630698839695724	0.0947129999690484	1	0.833333333333333	1	0.925925925925926	0.496481727691684	0.863127256046576	0.634603134490367	0.0532400671905685	0.830015068570934	1036	0.976571157194871
ENSG00000244734	161.204	188.5432	5208.11425425926	36356.5302349168	0.674604643465322	0.161513214660856	0.670853859161522	0.227077205528104	1	0.814814814814815	1	0.907407407407407	1.16959380660529	0.863128969459789	6.98074743755554	0.0532425565087036	0.829805619545832	1037	0.976548542481739
ENSG00000174080	86.9547	59.4999	104.047354833333	68.2944112849449	0.637370470093528	0.0858968050806494	0.62926689407884	0.139685822521897	1	0.814814814814815	1	0.925925925925926	0.684263185313732	0.863127741551577	0.656378159678747	0.0532411747742301	0.829740316686161	1038	0.976525927768606
ENSG00000163191	292.835	646.362	551.820794444445	803.699089106723	0.710453602521122	0.305123499530671	0.693507409005261	0.220116881266663	1	0.759259259259259	1	0.888888888888889	2.20725664623423	0.863131120459176	1.45644944372903	0.053242092243111	0.82940887624352	1039	0.976503313055474
ENSG00000197622	83.74365	77.569675	89.1107574074074	59.985811705032	0.635154075668734	0.139114146708223	0.624162335912794	0.0991759534723646	1	0.685185185185185	1	0.925925925925926	0.92627530565004	0.863128934289983	0.673160159898333	0.0532402353848618	0.829001120389805	1040	0.976480698342342
ENSG00000198816	81.4667	62.885075	88.7761614814815	41.0230750398223	0.633495426176518	0.0912733900112065	0.627891105526101	0.0926419751447096	1	0.833333333333333	1	0.925925925925926	0.77191140674656	0.863127888760264	0.462095616156817	0.0532400407934512	0.828448585305622	1041	0.976458083629209
ENSG00000148341	81.191	61.328325	91.8076574074074	44.1418307019398	0.63329074022118	0.0820692614050199	0.630840991049215	0.0819563714067786	1	0.833333333333333	1	0.925925925925926	0.75535866044266	0.863127685317321	0.480807722890207	0.0532397571272224	0.828380424415109	1042	0.976435468916077
ENSG00000092820	80.3966	85.351325	113.537753148148	83.2411124089568	0.632698664603828	0.116402723515322	0.636357815901196	0.110786134959885	1	0.814814814814815	1	0.925925925925926	1.06162853901782	0.863128455868846	0.733158003402981	0.0532404010204889	0.828182808871687	1043	0.976412854202944
ENSG00000131981	148.815	317.2187	207.286110925926	176.94189957334	0.668940637351696	0.264794949594294	0.658292890329229	0.163288860318152	1	0.703703703703704	1	0.907407407407407	2.13163121997111	0.863131055724243	0.853611941402919	0.0532413589613983	0.827916920616567	1044	0.976390239489812
ENSG00000106803	79.11655	68.273975	84.1178796296296	44.9377003376451	0.631646264902367	0.117035614428849	0.624784926142632	0.0828820838428684	1	0.703703703703704	1	0.925925925925926	0.862954400817528	0.86312848044243	0.534222932573972	0.0532398259287154	0.827832000506984	1045	0.97636762477668
ENSG00000090238	78.9545	40.898425	86.54775	52.2363411529832	0.631607118621567	0.0683778182119605	0.626258617058009	0.0811925942056586	1	0.796296296296296	1	0.925925925925926	0.517999924006865	0.863127390096531	0.60355516062501	0.0532397728288578	0.827819315185477	1046	0.976345010063547
ENSG00000213977	145.4105	147.75315	144.794212962963	107.536025263656	0.668399827144368	0.18388818676036	0.647185538422496	0.127161405461484	1	0.703703703703704	1	0.907407407407407	1.01611059724023	0.863129473882008	0.742681789990894	0.0532406746239788	0.827737177688316	1047	0.976322395350415
ENSG00000117691	76.7848	49.12825	83.1807333333333	38.359935931838	0.629918708830397	0.0752949650495438	0.626137614244843	0.0746752510316545	1	0.796296296296296	1	0.925925925925926	0.639817385732593	0.863127556051627	0.461163714175454	0.0532396131406064	0.827256456165337	1048	0.976299780637283
ENSG00000123143	76.34395	53.32965	71.2778574074074	31.8094393434283	0.629563115030596	0.102357070830376	0.616652177558847	0.0742685280227573	1	0.703703703703704	1	0.925925925925926	0.698544547406834	0.863128169749383	0.446273786845374	0.0532396715119076	0.82713772024041	1049	0.97627716592415
ENSG00000130741	74.42605	51.865575	75.4812907407408	47.6265102321325	0.628045307552036	0.10930162086931	0.615670865934113	0.0911998363928574	1	0.666666666666667	1	0.925925925925926	0.696873944002134	0.863128341075095	0.630971062693106	0.0532401133888396	0.826631726911857	1050	0.976254551211018
ENSG00000123159	74.21075	32.95175	78.6102437037037	49.8407354897189	0.627874130746191	0.0593272259519717	0.619834970614984	0.0876052535567398	1	0.814814814814815	1	0.925925925925926	0.444029335372571	0.863127206347316	0.634023419105246	0.0532399847159709	0.826575046175056	1051	0.976231936497886
ENSG00000107581	74.05655	55.25845	70.6037166666667	38.9017888869353	0.627743039418489	0.11742312673746	0.613518702716192	0.0852638315919853	1	0.666666666666667	1	0.925925925925926	0.746165599126614	0.863128528738015	0.550987833552699	0.0532399798373619	0.826530908234571	1052	0.976209321784753
ENSG00000144028	73.68365	59.677775	66.9050222222222	33.3778917275451	0.627441797868977	0.135290326374656	0.610736130848286	0.084081017012532	1	0.648148148148148	1	0.925925925925926	0.809918821882467	0.863128938804474	0.498884696827121	0.0532399736485685	0.826430357617659	1053	0.976186707071621
ENSG00000035862	136.3395	252.084925	260.385475981481	289.556147607247	0.664473139494209	0.193760918040348	0.664039174161936	0.186402628700775	1	0.833333333333333	1	0.907407407407407	1.84895004749174	0.863129718591892	1.1120287969819	0.0532417884860229	0.826428199216239	1054	0.976164092358488
ENSG00000185222	73.28135	91.0468	96.3936038888889	82.3964932193156	0.627108707529824	0.142676624437831	0.62098925527373	0.140570872808352	1	0.685185185185185	1	0.925925925925926	1.24242798474646	0.863129111225699	0.854792122040509	0.053241306087035	0.826319269944411	1055	0.976141477645356
ENSG00000049245	72.8464	64.627	81.2223370370371	42.2989915216297	0.626750832340228	0.106995148687767	0.622579168409856	0.0834702105641051	1	0.722222222222222	1	0.925925925925926	0.887168068703464	0.863128300845306	0.52078028119705	0.0532398580538641	0.826200248248713	1056	0.976118862932224
ENSG00000085662	72.4945	39.328225	135.998346111111	423.526996805701	0.626465202354942	0.0677603909031605	0.624807741097025	0.115792074698738	1	0.833333333333333	1	0.925925925925926	0.542499430991316	0.863127406520986	3.11420696586764	0.0532406408690027	0.826105336287859	1057	0.976096248219091
ENSG00000071626	72.4811	48.939375	65.9530722222222	31.7964533317874	0.626454545852278	0.109265217189248	0.611265829810808	0.0762833680317764	1	0.666666666666667	1	0.925925925925926	0.675201880214291	0.863128355553864	0.482107235651623	0.0532397652978453	0.826101467773	1058	0.976073633505959
ENSG00000174437	70.32395	37.452325	108.293949814815	157.225969652655	0.624633787655739	0.062332068178934	0.626255142033269	0.109914382220205	1	0.777777777777778	1	0.925925925925926	0.532568563057109	0.863127292598501	1.45184444672593	0.0532404803322936	0.825494902220541	1059	0.976051018792827
ENSG00000166925	68.2921	64.29325	88.1873981481482	64.4741393043271	0.622863701604606	0.103246500735995	0.623338412986803	0.0960618928178344	1	0.740740740740741	1	0.925925925925926	0.941444910904775	0.863128251253614	0.731103770586534	0.0532401656081836	0.824904553525679	1060	0.976028404079694
ENSG00000170345	124.9305	175.48645	198.956749259259	237.14849057013	0.659254430417856	0.18727787869076	0.652172372393607	0.161274497056066	1	0.740740740740741	1	0.907407407407407	1.40467259796447	0.863129656361288	1.19196001871293	0.0532413896377755	0.824688648913828	1061	0.976005789366562
ENSG00000010322	67.25405	59.58895	83.0218833333333	68.1364362455235	0.621928528331394	0.121635335144991	0.617533670720393	0.101648409052924	1	0.62962962962963	1	0.925925925925926	0.886027681604305	0.863128688033315	0.820704536079425	0.0532403624535453	0.824592683265324	1062	0.97598317465343
ENSG00000148362	67.2256	28.426725	76.1899944444445	32.7320520102032	0.62191944497255	0.0496249370362308	0.622066869334109	0.0654659716510924	1	0.833333333333333	1	0.925925925925926	0.422855653203542	0.863127012231788	0.429610899027831	0.0532394115290074	0.82459021407763	1063	0.975960559940297
ENSG00000101856	123.141	73.3444	126.99095	59.321970015831	0.658384860085056	0.0750836857780993	0.648594617077643	0.100361019250585	1	0.87037037037037	1	0.907407407407407	0.595613158899148	0.863127384996179	0.46713541410495	0.053240051766175	0.824399549032935	1064	0.975937945227165
ENSG00000135926	122.2185	136.107625	126.967233333333	81.8587419904396	0.657920726570129	0.167755502784764	0.643996797303923	0.10923627274828	1	0.740740740740741	1	0.907407407407407	1.11364175636258	0.863129276013575	0.644723365559457	0.0532402938536473	0.824244207401264	1065	0.975915330514032
ENSG00000149923	65.9202	46.893975	66.0493166666667	32.8295433500948	0.620731957661052	0.109520653750179	0.610953644695213	0.078051180091904	1	0.703703703703704	1	0.925925925925926	0.711374889639291	0.863128418184148	0.497045919729598	0.0532398140342684	0.824193916014587	1066	0.9758927158009
ENSG00000109846	220.859	222.84325	343.512493148148	427.902782140134	0.693562020687128	0.137565549201152	0.673557430052208	0.219570974815885	1	0.833333333333333	1	0.888888888888889	1.008984238813	0.863128353478422	1.24566876220013	0.0532423581396641	0.823779266911123	1067	0.975870101087768
ENSG00000183648	64.43735	20.176375	66.8569944444444	20.0004516515363	0.619367321903635	0.0373191026412434	0.61642737199916	0.0537755511391236	1	0.907407407407407	1	0.925925925925926	0.313116150803843	0.863126734669505	0.299152718690576	0.0532391488519399	0.82373959824675	1068	0.975847486374635
ENSG00000170759	64.10735	30.99765	70.766337037037	33.9071396705395	0.619057932287698	0.058446958624302	0.615993831543424	0.0757765145471035	1	0.796296296296296	1	0.925925925925926	0.483527239856272	0.863127233075884	0.479142217758049	0.0532397150991579	0.82363630215892	1069	0.975824871661503
ENSG00000006125	63.41445	29.08915	62.8208796296296	23.062927804738	0.618403038162935	0.0563687195207359	0.610920461834831	0.0643916273160954	1	0.759259259259259	1	0.925925925925926	0.458714851268126	0.863127187632479	0.36712201326548	0.0532394570510432	0.823418019095252	1070	0.975802256948371
ENSG00000101367	62.90105	57.3874	71.3233148148148	36.8393286058267	0.617913922294722	0.108854993360128	0.614657047428978	0.0840267716075468	1	0.62962962962963	1	0.925925925925926	0.912344070567979	0.863128431366424	0.51651172833844	0.0532399379873164	0.823254565767323	1071	0.975779642235238
ENSG00000205544	62.7806	38.050325	62.5408981481482	24.5870897059895	0.617794878213784	0.0830578138283118	0.610386266691515	0.064436813202113	1	0.703703703703704	1	0.925925925925926	0.606084124713686	0.863127822286275	0.393136178629016	0.0532394618695224	0.823215087403002	1072	0.975757027522106
ENSG00000182220	62.753	31.13545	67.3293240740741	32.7017470349823	0.617770325258571	0.0617360769325254	0.612415635273039	0.0794097607865961	1	0.703703703703704	1	0.925925925925926	0.4961587493825	0.863127318001122	0.485698430582857	0.0532398373984361	0.82320707117341	1073	0.975734412808974
ENSG00000178057	61.0821	20.723625	69.4232740740741	60.7162771613389	0.616143159040904	0.0414866725641853	0.614081406240329	0.063217940492536	1	0.777777777777778	1	0.925925925925926	0.339274926697019	0.863126845341253	0.874581010059467	0.0532394055525192	0.822664839565478	1074	0.975711798095841
ENSG00000174917	61.0751	16.3288	61.4995962962963	20.2118815519342	0.616139041510252	0.0330430907876214	0.611648268414082	0.0484900526803058	1	0.796296296296296	1	0.925925925925926	0.267356091107505	0.863126644264544	0.32865063787665	0.0532390374464162	0.822663534079815	1075	0.975689183382709
ENSG00000141503	60.96975	34.075875	69.0585425925926	37.257077152911	0.616035050066632	0.0679443852206217	0.61315505723589	0.0799898354711891	1	0.703703703703704	1	0.925925925925926	0.558898060103576	0.863127476156561	0.539499904779446	0.0532398463365529	0.822628592940743	1076	0.975666568669577
ENSG00000183726	59.81065	36.0168	57.8840351851852	25.9527900023794	0.614858983321514	0.0833375718933095	0.604654875500997	0.0690185051448255	1	0.611111111111111	1	0.925925925925926	0.602180380918783	0.863127852391165	0.448358341282706	0.0532396248334004	0.822236444975641	1077	0.975643953956444
ENSG00000164754	59.49255	30.8774	62.3777555555556	24.8793063401958	0.614550888291556	0.0631716487384723	0.610166225740669	0.0649125093639748	1	0.703703703703704	1	0.925925925925926	0.519012884806585	0.863127371516105	0.398849014662567	0.0532394758515149	0.822133906844207	1078	0.975621339243312
ENSG00000188895	59.01385	42.9232	58.1278759259259	26.9647518117385	0.614067636361298	0.104202819847553	0.603929332987156	0.0742636165999702	1	0.574074074074074	1	0.925925925925926	0.727341124159837	0.863128359936461	0.463886756263045	0.0532397715656144	0.82197249326838	1079	0.975598724530179
ENSG00000134107	109.118	136.0752	140.134062962963	117.968917518591	0.651070192156538	0.178649149075402	0.643816586091199	0.12392805488057	1	0.685185185185185	1	0.907407407407407	1.24704631683132	0.863129586249524	0.841828995922066	0.0532406347453176	0.82196059074083	1080	0.975576109817047
ENSG00000140688	58.8932	35.9253	63.2763277777778	33.1958973079927	0.613947263502966	0.0742267688821526	0.606974891855893	0.0866713652156715	1	0.648148148148148	1	0.925925925925926	0.610007606990281	0.863127640878409	0.524617949141652	0.053240076394211	0.821932608637246	1081	0.975553495103915
ENSG00000138834	58.7325	37.784075	77.4325240740741	67.7868274471953	0.613719163417188	0.0759793756850061	0.616556475718362	0.0835184974312747	1	0.666666666666667	1	0.925925925925926	0.643324820159196	0.863127684688782	0.87543094142648	0.0532399087816872	0.821856560612677	1082	0.975530880390782
ENSG00000113712	57.20535	43.956175	56.4223018518519	25.4141559646446	0.612173487148382	0.106158909475103	0.602396746010964	0.0727683741805413	1	0.574074074074074	1	0.925925925925926	0.768392729001746	0.863128426726537	0.450427492862212	0.0532397438529083	0.821341087442649	1083	0.97550826567765
ENSG00000121851	56.88345	38.4732	56.1151444444445	21.7040938314243	0.611835435421131	0.0901138245877109	0.604022543208421	0.0617559392448303	1	0.537037037037037	1	0.925925925925926	0.676351381640882	0.863128041407804	0.386777830589244	0.0532394343096893	0.821228531885545	1084	0.975485650964518
ENSG00000102317	105.144	93.336525	103.676957407407	64.0846896535361	0.648854634841379	0.133372577734062	0.63264261472239	0.105419809292313	1	0.722222222222222	1	0.907407407407407	0.887701866012326	0.863128663184439	0.618118926867326	0.0532403081513295	0.821222378749616	1085	0.975463036251385
ENSG00000204287	192.8625	330.85255	365.142792037037	653.827060767697	0.685304142735027	0.245916836084907	0.671423843855963	0.203836226726276	1	0.759259259259259	1	0.888888888888889	1.71548408840495	0.86313043582476	1.79060651073013	0.0532420589806192	0.821025944668834	1086	0.975440421538253
ENSG00000068308	56.00665	23.1962	54.5349685185185	18.8132130652582	0.610919731307339	0.0540518528078248	0.602902384133003	0.0596934529749499	1	0.611111111111111	1	0.925925925925926	0.414168674612747	0.863127172315607	0.344975225554036	0.0532393863173587	0.82092358664102	1087	0.975417806825121
ENSG00000122515	55.6318	31.381425	57.6414722222222	23.5733036270318	0.61051228893345	0.0698161327587477	0.605320034979768	0.0637970873067276	1	0.62962962962963	1	0.925925925925926	0.564091490837974	0.863127558697607	0.408964287659949	0.0532394800376852	0.820787643616591	1088	0.975395192111988
ENSG00000088256	54.99715	39.575575	58.0078674074074	30.0394968022106	0.609816600035282	0.09045802428217	0.600050951931593	0.107098626126585	1	0.555555555555556	1	0.925925925925926	0.719593197102032	0.863128068084509	0.517852114631863	0.053240702359341	0.820555577340958	1089	0.975372577398856
ENSG00000139112	101.0325	66.76305	102.658572222222	47.0271164671498	0.646461514115671	0.085651661227609	0.637378831926113	0.0922637971610713	1	0.851851851851852	1	0.907407407407407	0.660807660901195	0.86312767474546	0.458092446146158	0.0532399534860497	0.820425000700136	1090	0.975349962685723
ENSG00000188976	54.51135	39.78745	52.8565111111111	22.2992691902813	0.609289121532839	0.106353264374577	0.599197652396814	0.0690132188787704	1	0.555555555555556	1	0.925925925925926	0.729892948899633	0.863128462252874	0.421883108088716	0.0532396674437027	0.820379619647081	1091	0.975327347972591
ENSG00000275023	54.4718	36.082525	58.9203296296296	31.5319161391961	0.609242695798274	0.0932570676643727	0.603279547509184	0.0803697335459335	1	0.537037037037037	1	0.925925925925926	0.662407429165183	0.863128141923708	0.535161909945246	0.0532399417417413	0.820364251166654	1092	0.975304733259459
ENSG00000131171	100.1476	80.902825	121.757833888889	89.3337814481878	0.645933023458872	0.103507781526942	0.640054189188668	0.115963806182808	1	0.87037037037037	1	0.907407407407407	0.807835884234869	0.863128057815928	0.733700482300877	0.0532404871700092	0.820248709320513	1093	0.975282118546326
ENSG00000135829	53.72865	36.95485	51.9447222222222	23.608452134885	0.608417907402315	0.0984263731081167	0.597316809827221	0.0729087864736022	1	0.555555555555556	1	0.925925925925926	0.687805295684891	0.863128276847603	0.4544918352607	0.053239790434921	0.8200892765127	1094	0.975259503833194
ENSG00000169228	53.3654	29.512525	60.2051555555556	30.7049660731281	0.608009127783353	0.0644407353694884	0.6067140137713	0.0672460815411358	1	0.574074074074074	1	0.925925925925926	0.553027336064191	0.863127444107142	0.510005593205294	0.053239562041967	0.819953294114037	1095	0.975236889120062
ENSG00000086065	52.9093	20.673625	53.9989092592593	18.8022297346269	0.607490307361174	0.0468792900254002	0.60234758295667	0.060053975155954	1	0.611111111111111	1	0.925925925925926	0.390737072688545	0.863127014175998	0.348196472716767	0.0532393998211406	0.81978049714921	1096	0.975214274406929
ENSG00000169813	96.99415	73.7787	88.5292851851852	50.6702998342295	0.64400518886171	0.117104374899653	0.625449926400361	0.0957157315363905	1	0.722222222222222	1	0.907407407407407	0.760651028953808	0.863128364285094	0.572356364656482	0.0532401378186429	0.819605995131536	1097	0.975191659693797
ENSG00000104388	52.22485	24.806375	52.7798111111111	18.0015860854313	0.60670788845561	0.0605279016649684	0.601510133484061	0.0536826652537701	1	0.592592592592593	1	0.925925925925926	0.474991790306722	0.863127355895224	0.34106954357102	0.0532392323234799	0.819519576737882	1098	0.975169044980664
ENSG00000076924	51.80395	38.53145	53.5492074074074	24.8904586426497	0.60622024643696	0.102243776598897	0.599136149002695	0.0722624533600762	1	0.537037037037037	1	0.925925925925926	0.743793668243445	0.863128393913802	0.464814697503937	0.0532397571553668	0.819356683265365	1099	0.975146430267532
ENSG00000136240	95.6034	93.186275	100.967512962963	70.3140783747749	0.643120336164206	0.143382575929317	0.630623028783283	0.105133281451145	1	0.722222222222222	1	0.907407407407407	0.974717164870705	0.863128936737287	0.696402994501485	0.0532403203273403	0.819310853185272	1100	0.9751238155544
ENSG00000124214	51.6505	33.1016	54.3038759259259	19.4002806795776	0.606041626571898	0.0795485715540551	0.603055453875133	0.05396673939144	1	0.574074074074074	1	0.925925925925926	0.640876661406956	0.863127832342817	0.357254069783911	0.0532392306082465	0.819297330454481	1101	0.975101200841267
ENSG00000166887	51.4021	31.521775	46.8435092592593	16.3764040204222	0.605740376639048	0.089325677266939	0.593697288542488	0.0575795298171663	1	0.518518518518519	1	0.925925925925926	0.613239050544627	0.863128077904235	0.349598146667144	0.0532393912337503	0.819196831878177	1102	0.975078586128135
ENSG00000119048	50.993	21.647125	49.6521407407407	15.1809574330465	0.605269473255964	0.0564746278137334	0.598655752504192	0.0463355171786418	1	0.555555555555556	1	0.925925925925926	0.424511697683996	0.86312726403268	0.305746282165638	0.0532390478366185	0.819040135252383	1103	0.975055971415003
ENSG00000171148	50.8963	28.12535	54.8128296296296	18.3859873793658	0.605155287128297	0.0648893681853676	0.604190752805657	0.0502566263951983	1	0.537037037037037	1	0.925925925925926	0.552601073162489	0.863127474414846	0.335432188113622	0.0532391240110133	0.819002003052762	1104	0.97503335670187
ENSG00000100612	50.73925	40.545025	59.4661809259259	38.8485874247363	0.604968949462167	0.0990528089306944	0.602969696829383	0.0814632377812202	1	0.537037037037037	1	0.925925925925926	0.799086013293456	0.863128327746151	0.653288757068965	0.0532399740865932	0.818939606005056	1105	0.975010741988738
ENSG00000099800	50.6695	17.350075	52.7413592592593	17.2329652137935	0.604883474695865	0.0429893112003408	0.602154212194567	0.047866482382729	1	0.518518518518519	1	0.925925925925926	0.342416542495979	0.863126929875024	0.326744806273989	0.0532390707066543	0.81891158035152	1106	0.974988127275605
ENSG00000115694	50.6539	21.883775	50.9936648148148	17.8957069821192	0.604866819479248	0.0553145411793663	0.599154518499833	0.0558731694791414	1	0.518518518518519	1	0.925925925925926	0.432025470891679	0.863127237482271	0.350939808839158	0.0532393070135415	0.818905926072497	1107	0.974965512562473
ENSG00000163382	50.6031	18.1203	51.8073314814815	13.5754109589947	0.604806700936752	0.0434311429508544	0.601858268871693	0.0428324236928238	1	0.537037037037037	1	0.925925925925926	0.358086757530665	0.863126941250467	0.262036483462717	0.0532389356604786	0.818885985286747	1108	0.974942897849341
ENSG00000108424	50.5799	30.886475	52.2005240740741	27.0398241293888	0.604776598203331	0.0854347076262729	0.598182402895788	0.0659822645633065	1	0.518518518518519	1	0.925925925925926	0.610647213616476	0.863127989836137	0.51799909309375	0.0532395920537254	0.818875601505636	1109	0.974920283136208
ENSG00000118564	50.6365	33.44805	53.0650740740741	21.7509201801288	0.604763192437771	0.0837400504989735	0.600611038551931	0.0602361185969124	1	0.5	1	0.925925925925926	0.66055217086489	0.863127947654488	0.409891450443779	0.0532394166728674	0.818871146974199	1110	0.974897668423076
ENSG00000143294	50.2408	26.894825	46.5094407407408	16.0313718765416	0.604373864514986	0.0764713047956863	0.593360966703691	0.057170251515532	1	0.518518518518519	1	0.925925925925926	0.535318406554036	0.863127769359086	0.344690704106847	0.0532393820751025	0.818741430330784	1111	0.974875053709944
ENSG00000130177	49.7144	28.549225	46.5082333333333	18.111418078743	0.603735067402062	0.0836002286444301	0.592331387208067	0.0636733287867997	1	0.5	1	0.925925925925926	0.574264699966207	0.863127953281252	0.389423910148017	0.0532395731510493	0.818528436486655	1112	0.974852438996811
ENSG00000106628	49.36335	28.41335	51.5591446296296	20.4214492613381	0.603309691841328	0.0759088444994243	0.598730381762678	0.063566624144513	1	0.481481481481482	1	0.925925925925926	0.57559606469172	0.863127763893784	0.39607812363905	0.0532395213845803	0.818386707651931	1113	0.974829824283679
ENSG00000111077	89.09525	173.937925	139.281818425926	112.331157360202	0.638886193956659	0.190550631292806	0.636179127207497	0.186739655338483	1	0.722222222222222	1	0.907407407407407	1.95226934095813	0.863130013829323	0.806502662226103	0.0532422057191806	0.817899112320039	1114	0.974807209570547
ENSG00000182872	46.87035	29.9202	49.2588833333333	22.635397026187	0.600190270412975	0.0843191997248062	0.595087510703922	0.0645601148564252	1	0.351851851851852	1	0.925925925925926	0.6383609254038	0.863128003636673	0.459519085583283	0.0532395765629678	0.817346819785545	1115	0.974784594857414
ENSG00000160932	86.4174	68.6548	98.3354944444445	59.0182784445742	0.63704393529796	0.0980748632529587	0.631805583968754	0.0958345733433197	1	0.796296296296296	1	0.907407407407407	0.794455746180746	0.863128011306173	0.60017269225119	0.0532400848074598	0.817285693130788	1116	0.974761980144282
ENSG00000100994	85.60835	61.563	108.396862037037	80.796903394217	0.636451733998849	0.0908991417043957	0.633329895394972	0.111703047702739	1	0.833333333333333	1	0.907407407407407	0.719123777061467	0.863127858117835	0.745380464672587	0.0532404524321531	0.81708834360694	1117	0.974739365431149
ENSG00000171603	82.3434	63.58965	101.762164259259	81.6537144040615	0.63413424303487	0.0986357786417487	0.629150435102563	0.113460448508486	1	0.777777777777778	1	0.907407407407407	0.772249506335663	0.863128047345937	0.802397580657114	0.0532405372980684	0.816315782941658	1118	0.974716750718017
ENSG00000122545	82.31015	59.291825	80.9948888888889	39.6352022539887	0.634115732948828	0.0982933775638264	0.621792220275722	0.0913281268281882	1	0.722222222222222	1	0.907407407407407	0.720346457879132	0.863128039895539	0.489354362944573	0.0532400612819458	0.816309615391644	1119	0.974694136004885
ENSG00000072506	80.436	54.64215	77.4941722222222	31.5193798984797	0.632713973770729	0.0955139484163041	0.623090126504398	0.0657854672146253	1	0.722222222222222	1	0.907407407407407	0.67932455616888	0.863127989426621	0.406732261209201	0.0532394130520013	0.815842378791617	1120	0.974671521291752
ENSG00000115216	77.50825	53.694	69.7306851851852	33.0289944791703	0.630493704877514	0.110855819877865	0.613779483195299	0.0824997689326983	1	0.666666666666667	1	0.907407407407407	0.692752061877284	0.863128352860072	0.473665135964956	0.0532399060753917	0.815102167439982	1121	0.97464890657862
ENSG00000175602	76.7318	47.630625	81.3060666666667	43.4226849769686	0.629888005475835	0.0825337196785292	0.62214561310789	0.0868476460750848	1	0.759259259259259	1	0.907407407407407	0.620741661214777	0.863127719585224	0.534064513967822	0.0532399460513341	0.814900478574071	1122	0.974626291865488
ENSG00000100307	76.39765	97.504575	95.2312101851852	61.5055709738951	0.629624419448922	0.134107793841885	0.626905085807112	0.107932684034942	1	0.759259259259259	1	0.907407407407407	1.27627714988616	0.863128886347967	0.645855186070746	0.0532404249759954	0.814812227575503	1123	0.974603677152355
ENSG00000203950	75.5767	53.2907	78.8301814814815	33.8268195838025	0.628973632604053	0.0835450367201997	0.622153135713301	0.0816730574071676	1	0.814814814814815	1	0.907407407407407	0.705120758117251	0.863127749019404	0.429110005179285	0.0532398165116424	0.814595677568202	1124	0.974581062439223
ENSG00000100242	75.282	77.153775	95.887187037037	73.2715339669701	0.628738458120359	0.121379039259207	0.627618008929319	0.0972251003871635	1	0.685185185185185	1	0.907407407407407	1.0248635131904	0.863128608178339	0.764143116834458	0.0532401554432953	0.814516999626093	1125	0.974558447726091
ENSG00000130313	74.2794	69.02195	73.4197111111111	34.5399245578415	0.627931082458448	0.134886434220781	0.616848761217906	0.0841788668613098	1	0.703703703703704	1	0.907407407407407	0.929220618367946	0.863128923812936	0.470444844240396	0.0532399231926626	0.814247768984392	1126	0.974535833012958
ENSG00000175220	73.7945	81.309425	86.0223055555556	53.9046763792937	0.627536253802157	0.144369933145142	0.623349188658793	0.0919148951899997	1	0.611111111111111	1	0.907407407407407	1.1018358414245	0.863129144411371	0.626636033888682	0.0532400622208745	0.814116085796999	1127	0.974513218299826
ENSG00000116016	73.5235	97.889175	142.342458888889	177.256208301478	0.627308220037629	0.142260310877001	0.632940623226515	0.163720447798023	1	0.703703703703704	1	0.907407407407407	1.33139982454589	0.863129099231012	1.2452799374489	0.0532417058819112	0.814040089543132	1128	0.974490603586693
ENSG00000115649	73.52685	47.70125	66.1959740740741	26.5801009547694	0.627282714851139	0.104136105773305	0.612924110326172	0.070528258885467	1	0.703703703703704	1	0.907407407407407	0.648759602784561	0.863128230664745	0.401536518293785	0.0532396027723065	0.814031877329999	1129	0.974467988873561
ENSG00000166848	68.4607	43.246975	80.0654037037037	52.7089746464453	0.623012168481631	0.0824099835942319	0.619956924351271	0.086758661728963	1	0.740740740740741	1	0.907407407407407	0.631705124253769	0.863127767009167	0.658323972754877	0.053239962302964	0.812608515317606	1130	0.974445374160429
ENSG00000227097	66.6258	49.208175	67.5613666666667	34.1531164280001	0.621376050402516	0.10216658846118	0.613170297823082	0.0708837473778707	1	0.611111111111111	1	0.907407407407407	0.738575371702854	0.863128240144663	0.505512515703009	0.053239610186855	0.812062984488169	1131	0.974422759447296
ENSG00000211445	416.9465	1035.11695	827.547222777778	1079.08252530139	0.731859414845	0.364027593609704	0.708485602022337	0.255541994594346	1	0.796296296296296	1	0.851851851851852	2.48261335686953	0.863131766698096	1.30395280849267	0.0532425701210773	0.81185255991705	1132	0.974400144734164
ENSG00000129824	119.3295	133.064	125.591001666667	83.3441523467971	0.656489606878057	0.145025681846982	0.615180068418981	0.286392965627399	1	0.814814814814815	1	0.888888888888889	1.11509727267775	0.86312882748208	0.663615635202929	0.0532451369251097	0.811421628022721	1133	0.974377530021032
ENSG00000106615	62.38	31.1025	61.4599181481482	21.9385543070342	0.617412451871954	0.0646020728934287	0.609864441583159	0.0628673124261698	1	0.666666666666667	1	0.907407407407407	0.498597306829112	0.863127388008169	0.356957102581095	0.0532394242125082	0.810742067995459	1134	0.974354915307899
ENSG00000122203	61.292	27.39705	59.4119185185185	21.2528115428495	0.616344376248346	0.0582286288482027	0.607924892370519	0.0615482734185624	1	0.592592592592593	1	0.907407407407407	0.446992266527442	0.863127242937203	0.357719664215608	0.0532394023597828	0.810386090867535	1135	0.974332300594767
ENSG00000113384	61.2037	53.311075	63.3040481481482	30.1269061944336	0.616249394160021	0.118469972267007	0.608533790061112	0.0774372875473781	1	0.611111111111111	1	0.907407407407407	0.871043335615331	0.863128677542868	0.475908051313381	0.0532398179238822	0.810353951944525	1136	0.974309685881635
ENSG00000060762	61.06115	18.985275	67.4994944444444	30.8690705927496	0.616121777886101	0.038237429123218	0.614876980337152	0.0626007480562902	1	0.796296296296296	1	0.907407407407407	0.310922329500836	0.863126768036854	0.457322989554484	0.0532393845102755	0.810312049655946	1137	0.974287071168502
ENSG00000189077	60.8991	40.944825	68.3359648148148	39.0683643310957	0.615963554600687	0.0862880230912079	0.613617046091509	0.0695169804883489	1	0.611111111111111	1	0.907407407407407	0.672338753774686	0.863127913807552	0.571710144679568	0.053239571551481	0.810258926595898	1138	0.97426445645537
ENSG00000111276	60.11695	42.3405	66.8988740740741	36.109267464039	0.615170169010022	0.0849430161672145	0.611326531513511	0.0785734509468981	1	0.611111111111111	1	0.907407407407407	0.704302197633114	0.863127888260815	0.539758971489667	0.0532398246088596	0.809994473042107	1139	0.974241841742237
ENSG00000100603	57.604	42.569925	55.6086462962963	24.0971851626317	0.61260347652182	0.10677861923113	0.601811188522436	0.0717048726120715	1	0.592592592592593	1	0.907407407407407	0.739009877786265	0.863128437175072	0.433335223343436	0.0532397198067702	0.809138725241958	1140	0.974219227029105
ENSG00000107175	57.51775	34.327375	62.675837037037	27.0496582992703	0.612498593179099	0.0705910393022179	0.609722712033843	0.0680340453184902	1	0.666666666666667	1	0.907407407407407	0.596813592325847	0.8631275635833	0.431580327890728	0.0532395609482301	0.809104055297992	1141	0.974196612315973
ENSG00000169740	55.75845	30.013	58.274492962963	21.3983215915737	0.610649872241078	0.0644386626307449	0.606350019045947	0.0657423112878409	1	0.62962962962963	1	0.907407407407407	0.538268190740596	0.863127426759011	0.367198760616822	0.0532395246480625	0.808487860113853	1142	0.97417399760284
ENSG00000070610	55.4196	38.3558	57.7223259259259	25.2791729891011	0.610271006466307	0.0904133658382263	0.60504760518419	0.0640584659048514	1	0.611111111111111	1	0.907407407407407	0.69209810247638	0.863128062841678	0.437944462278624	0.0532394889596094	0.808361359396256	1143	0.974151382889708
ENSG00000107317	189.204	835.089025	548.481233148148	719.216318295611	0.684155376116631	0.354250397202036	0.683110806269077	0.246414351348895	1	0.759259259259259	1	0.87037037037037	4.41369645990571	0.863132476791183	1.31128701371875	0.0532427652302528	0.808296653221479	1144	0.974128768176576
ENSG00000215440	54.9844	37.0702	57.1141185185185	26.6920857129308	0.609809762495495	0.0897383064110879	0.603236845039365	0.0714238705694474	1	0.574074074074074	1	0.907407407407407	0.67419486254283	0.863128050556857	0.467346540667982	0.0532397006775181	0.808207615381273	1145	0.974106153463443
ENSG00000182149	54.636	34.218175	51.7901888888889	19.1872488205222	0.609422994522967	0.0906237729857523	0.599109866434034	0.0627816444420342	1	0.62962962962963	1	0.907407407407407	0.626293561022037	0.863128075752346	0.370480379241069	0.0532394970198234	0.808078684224925	1146	0.974083538750311
ENSG00000139637	54.63725	25.69995	55.8861722222222	27.5826969246781	0.609410264457531	0.0607091445474192	0.60358033491456	0.0592242039621946	1	0.555555555555556	1	0.907407407407407	0.47037414950423	0.863127343528936	0.493551371079773	0.0532393691270608	0.808074684941137	1147	0.974060924037179
ENSG00000198752	54.57825	26.994375	51.2375712962963	18.8390718042884	0.60935612973178	0.0656500958672456	0.59628706750574	0.0898007493541742	1	0.574074074074074	1	0.907407407407407	0.494599497052397	0.86312746484954	0.367680811710334	0.0532402688180944	0.808056599578277	1148	0.974038309324046
ENSG00000150779	54.43155	17.858675	55.9805018518519	19.0438430610961	0.609201109253216	0.0429037310268785	0.60509478967447	0.0555281467629768	1	0.611111111111111	1	0.907407407407407	0.328094184347129	0.863126908546567	0.340187072840007	0.0532392601568455	0.808005111479675	1149	0.974015694610914
ENSG00000077380	54.40825	34.2414	54.9918025925926	24.202427603557	0.609154611117751	0.0799815444774689	0.600986897279666	0.0746525095468071	1	0.518518518518519	1	0.907407407407407	0.629342057500471	0.863127817416135	0.440109733860899	0.0532398068533164	0.807989309132366	1150	0.973993079897781
ENSG00000004779	54.2129	15.3676	59.1968712962963	25.4891237651041	0.608957515343537	0.0353194209193148	0.607759586905335	0.0580258400578287	1	0.666666666666667	1	0.907407407407407	0.283467587972604	0.86312672358999	0.430582279214118	0.0532393101439884	0.807923975098829	1151	0.973970465184649
ENSG00000175573	53.29745	39.595075	62.2282222222222	32.7342893672021	0.607928963755362	0.0876709515655233	0.607630024261036	0.0739027620764919	1	0.518518518518519	1	0.907407407407407	0.742907493698104	0.86312801685455	0.526036068494858	0.0532397317880316	0.807580693214087	1152	0.973947850471517
ENSG00000173692	53.01445	24.2016	51.57475	18.2209445350181	0.6076099833495	0.0598811125799345	0.599634565595481	0.0578970807819083	1	0.537037037037037	1	0.907407407407407	0.45650949882532	0.863127334290586	0.353291960407334	0.0532393593599383	0.807474593850881	1153	0.973925235758384
ENSG00000159202	52.9653	36.4761	52.3732296296296	23.3064207751866	0.607556047832916	0.0973144834543586	0.598194453143619	0.0711600182923814	1	0.592592592592593	1	0.907407407407407	0.688679191848248	0.863128258135838	0.44500636947547	0.0532397347018489	0.807456307382704	1154	0.973902621045252
ENSG00000171824	52.9494	39.0235	52.9589222222222	27.8669347278642	0.607533101827991	0.10985650911712	0.596856967434776	0.0802000152767269	1	0.518518518518519	1	0.907407407407407	0.736996075498495	0.863128567818026	0.526199053125195	0.0532399965534409	0.807448555480967	1155	0.97388000633212
ENSG00000160752	52.2852	22.80025	55.8843981481482	32.1806977191238	0.606777237454457	0.053458258772128	0.602155821721293	0.0653308221099487	1	0.518518518518519	1	0.907407407407407	0.436074644450055	0.86312718047549	0.575844042085119	0.0532395441903426	0.807197062941574	1156	0.973857391618987
ENSG00000174282	52.10815	49.8755	60.0671196296296	30.360284342779	0.606549996435139	0.103733501438124	0.603735778656518	0.0892714539656389	1	0.537037037037037	1	0.907407407407407	0.957153535483413	0.863128427309522	0.505439324042484	0.053240177395137	0.807120900264516	1157	0.973834776905855
ENSG00000182979	49.878	39.88645	53.4722018518519	25.6143736283928	0.603933955445726	0.10579144170536	0.598455285217138	0.0761081267459447	1	0.5	1	0.907407407407407	0.799680219736156	0.863128507406156	0.479022234755902	0.0532398687896675	0.806248859223823	1158	0.973812162192723
ENSG00000111652	49.6377	19.789925	52.1077240740741	17.0614677900612	0.603646652960979	0.049334864608026	0.601009079330396	0.0525801215906955	1	0.481481481481482	1	0.907407407407407	0.398687388819385	0.863127094665778	0.327426846849181	0.0532392053576487	0.806153562568201	1159	0.97378954747959
ENSG00000197226	49.6024	22.9583	50.6870277777778	19.4782418107654	0.603601267052691	0.0575864404130988	0.597797257842628	0.0629822587099787	1	0.5	1	0.907407407407407	0.462846555811815	0.863127301900722	0.384284552966134	0.0532395121909752	0.806138364841962	1160	0.973766932766458
ENSG00000113575	49.02695	13.143825	51.4525111111111	16.7645194983465	0.602901046200617	0.0330887424911527	0.600755964346666	0.0467828298452419	1	0.462962962962963	1	0.907407407407407	0.268093874899418	0.863126689838505	0.325825098451341	0.0532390487810632	0.805905161730516	1161	0.973744318053325
ENSG00000143149	48.97405	29.312225	57.5544055555556	25.414366786097	0.60283555516859	0.0653302328402652	0.605263999543241	0.0615088827087591	1	0.462962962962963	1	0.907407407407407	0.598525647766522	0.86312750151165	0.441571180186463	0.0532394191897711	0.805883060811592	1162	0.973721703340193
ENSG00000124145	90.47895	81.939425	102.580845185185	67.6913713910581	0.639787871999945	0.112239550727069	0.629706727735134	0.124307520761482	1	0.814814814814815	1	0.888888888888889	0.905618654946814	0.863128297478339	0.659883151370585	0.0532407952670518	0.805854555398617	1163	0.973699088627061
ENSG00000115866	48.2906	24.745525	53.4188466666667	25.9451646563652	0.601958794499751	0.0622810101882155	0.600177605822876	0.0645981399323084	1	0.481481481481482	1	0.907407407407407	0.512429437613117	0.863127430654225	0.485693089150032	0.0532395389230068	0.805590830647022	1164	0.973676473913928
ENSG00000198918	88.5145	86.172075	92.0047037037037	60.1297709032564	0.638473576335313	0.151170578603229	0.625632212651191	0.101097353162589	1	0.666666666666667	1	0.888888888888889	0.973536256771489	0.863129159861679	0.653551052095131	0.0532402690529966	0.805416169041447	1165	0.973653859200796
ENSG00000187713	46.28005	20.190725	44.8949851851852	13.4075750193182	0.599427160214537	0.058080248492132	0.592350041480071	0.0487499599154951	1	0.425925925925926	1	0.907407407407407	0.436272756835829	0.863127340612504	0.298643043627565	0.0532391511207128	0.804746981909121	1166	0.973631244487664
ENSG00000182492	143.079	259.55695	480.519695925926	1295.10780051681	0.667425834181997	0.249424657008577	0.656606293279032	0.235034014388131	1	0.666666666666667	1	0.87037037037037	1.81408138161435	0.863130778782444	2.69522313340609	0.0532429642286287	0.802720700906624	1167	0.973608629774531
ENSG00000047849	75.99095	39.989625	82.7830890740741	53.4515945140626	0.629301076197134	0.0696659056928162	0.620916094626607	0.0992408230859356	1	0.759259259259259	1	0.888888888888889	0.526241940652144	0.863127432774139	0.645682531443521	0.0532402679872925	0.80235924231214	1168	0.973586015061399
ENSG00000143162	75.3962	80.793775	79.7639018518519	43.3798221120142	0.628715286451561	0.143442086062291	0.620045712075056	0.0900189585094097	1	0.666666666666667	1	0.888888888888889	1.07158948328961	0.86312910849308	0.543852809414777	0.0532400437934581	0.802163420338234	1169	0.973563400348267
ENSG00000140612	74.62085	80.0221	79.8989518518519	45.476802138315	0.62820129088921	0.140671728248167	0.619048327488695	0.0955445646681247	1	0.685185185185185	1	0.888888888888889	1.07238258476016	0.863129052009554	0.569178957724474	0.0532401925677021	0.801992107178633	1170	0.973540785635134
ENSG00000168899	74.6149	91.640975	89.8232703703704	54.0882607903521	0.628197650976759	0.143401512516654	0.62504938935848	0.0997590005859219	1	0.666666666666667	1	0.888888888888889	1.22818599234201	0.863129114049503	0.602163120618173	0.0532402414827873	0.801990873193539	1171	0.973518170922002
ENSG00000205250	74.05705	51.72335	64.8191314814815	28.8871743117215	0.62774813133721	0.115302594370532	0.610103357155459	0.078995348212465	1	0.685185185185185	1	0.888888888888889	0.698425740695856	0.863128480443414	0.445658151405105	0.0532398458283478	0.801841244399269	1172	0.973495556208869
ENSG00000100813	72.78	55.239	66.2433666666667	32.9887437843777	0.626702438524621	0.126139047816823	0.610073929346267	0.0845563211313638	1	0.648148148148148	1	0.888888888888889	0.758985985160759	0.863128738590332	0.497993164362788	0.0532399920163766	0.801492593808091	1173	0.973472941495737
ENSG00000135720	71.35805	36.8265	73.3497816666667	38.4393991066909	0.625513206524196	0.0645487619301551	0.616786519314983	0.0843113638846773	1	0.777777777777778	1	0.888888888888889	0.51608052630362	0.863127338557453	0.524056080785302	0.0532399271049872	0.801096649510761	1174	0.973450326782605
ENSG00000198961	69.74965	46.605	73.2303240740741	36.5218372882449	0.624132235741912	0.0849423497694579	0.617354629386385	0.0777861131642981	1	0.703703703703704	1	0.888888888888889	0.668175395862202	0.863127817070905	0.498725599675105	0.0532397559469347	0.800636166053805	1175	0.973427712069472
ENSG00000129103	69.55395	53.940225	68.9559981481482	33.6543042655905	0.623925433509903	0.112175865835236	0.613081703999138	0.0818537847968045	1	0.648148148148148	1	0.888888888888889	0.775516343787808	0.86312844748879	0.488054776515395	0.0532398952736569	0.80056702178336	1176	0.97340509735634
ENSG00000102882	68.5799	31.127875	66.6566644444445	26.9493761719765	0.623119004151612	0.0578370613780779	0.612205677270063	0.0826944188268798	1	0.759259259259259	1	0.888888888888889	0.453892102496504	0.863127197014102	0.404301301251546	0.0532399246018377	0.800298628613279	1177	0.973382482643208
ENSG00000105254	67.8231	42.104375	69.8981888888889	34.2096835939639	0.622452848007296	0.0806069980906974	0.61463071880789	0.07876379973334	1	0.685185185185185	1	0.888888888888889	0.620796970353759	0.863127729340664	0.489421602158305	0.053239802592151	0.800076398950033	1178	0.973359867930075
ENSG00000185189	67.49115	59.80805	80.7113738888889	51.7726238345797	0.622153877797433	0.0977825331934212	0.617842398885632	0.110138285775973	1	0.740740740740741	1	0.888888888888889	0.886161370787133	0.863128130904401	0.641453878679508	0.0532405753396039	0.79997660828117	1179	0.973337253216943
ENSG00000129473	67.2916	37.5229	69.6821025925926	31.9106889974667	0.621978705325585	0.0686551788726766	0.613160411631034	0.0964024890807969	1	0.759259259259259	1	0.888888888888889	0.557616403830493	0.86312745475051	0.457946700948988	0.0532402717135765	0.799918442796583	1180	0.973314638503811
ENSG00000023191	66.4627	63.482675	71.707237037037	38.0352426789389	0.621075004947893	0.126577091571819	0.614241632786349	0.0864252532260548	1	0.648148148148148	1	0.888888888888889	0.955162444498945	0.86312881298961	0.530424044358222	0.0532400034666812	0.799616756356194	1181	0.973292023790678
ENSG00000077312	65.6299	57.2169	65.1821166666667	34.4685176578857	0.620422296703233	0.124305282060895	0.609115567803923	0.082266511598547	1	0.611111111111111	1	0.888888888888889	0.871811476171684	0.863128767458447	0.528803288701923	0.0532399403238272	0.799399201949047	1182	0.973269409077546
ENSG00000100288	65.44765	56.412425	66.2764981481482	35.2282502002513	0.620304936439213	0.126368779656768	0.610045908526817	0.0831140063554789	1	0.685185185185185	1	0.888888888888889	0.861947296808977	0.863128817145985	0.531534573862147	0.0532399544117132	0.799360065268069	1183	0.973246794364414
ENSG00000159388	116.992	162.9865	142.307345555556	109.424024949307	0.65523886322209	0.179523884813337	0.643137648386653	0.138862666763296	1	0.740740740740741	1	0.87037037037037	1.39314226613786	0.863129550049045	0.768927454321666	0.0532409873943589	0.798658783669881	1184	0.973224179651281
ENSG00000189266	63.0959	52.65745	62.4375833333333	30.3402233909809	0.618020732147775	0.12222158456107	0.607425688876756	0.0787611272329474	1	0.574074074074074	1	0.888888888888889	0.834562150631024	0.86312874620527	0.485928855205759	0.0532398623068079	0.798598686891942	1185	0.973201564938149
ENSG00000167778	62.8861	51.480725	75.1034222222222	44.5240123780741	0.617899369835438	0.0972399058249918	0.616529059350604	0.0866743971443271	1	0.648148148148148	1	0.888888888888889	0.8186344041052	0.863128156842281	0.592835999487916	0.053239989728472	0.798558429210828	1186	0.973178950225016
ENSG00000065154	62.79125	36.2598	66.4474062962963	32.6370081497303	0.617791811757778	0.0697037050048164	0.609494864091523	0.0951601013976799	1	0.740740740740741	1	0.888888888888889	0.577465809328529	0.863127506375478	0.491170535749707	0.0532402761627637	0.798522793312809	1187	0.973156335511884
ENSG00000109736	60.3677	51.90625	64.8916592592593	34.1298067738424	0.615437285271671	0.114430443173332	0.607933553953071	0.0893851575884848	1	0.62962962962963	1	0.888888888888889	0.859834812325134	0.863128590335044	0.525950594628577	0.0532401392274075	0.797737589219823	1188	0.973133720798752
ENSG00000144224	59.91105	34.53845	55.3656537037037	21.4835523495034	0.614977400102552	0.0882007133386491	0.602636801225097	0.0664897935647454	1	0.685185185185185	1	0.888888888888889	0.576495487894136	0.863127967799711	0.388030320466825	0.053239571996757	0.797584501556085	1189	0.973111106085619
ENSG00000068323	59.42005	53.381275	62.754462962963	29.4590868834286	0.614351656074557	0.111962306404626	0.607883491148732	0.0793383822713344	1	0.574074074074074	1	0.888888888888889	0.898371425133436	0.863128543190114	0.469434132530384	0.0532398736884182	0.797375728254139	1190	0.973088491372487
ENSG00000164054	59.1233	53.524575	64.2746816666667	30.4630757866548	0.614170355597066	0.106597054137953	0.609152762452148	0.0818114431990968	1	0.555555555555556	1	0.888888888888889	0.905304253991235	0.863128416368553	0.473951406630663	0.0532399280091669	0.797315336988495	1191	0.973065876659355
ENSG00000156467	58.5035	23.55325	61.1747651851852	23.5627796186918	0.613545716728862	0.0500730188918098	0.608633658472813	0.074384071476522	1	0.722222222222222	1	0.888888888888889	0.402595571205142	0.863127062466529	0.385171558033181	0.0532397364954947	0.797107575171408	1192	0.973043261946222
ENSG00000204370	56.56565	38.0646	52.2533055555556	20.0054289598242	0.611515061941528	0.0996552897627279	0.599389459923718	0.0641030410991686	1	0.611111111111111	1	0.888888888888889	0.672927828107694	0.863128275848486	0.382854802143655	0.0532395312266352	0.796430285254535	1193	0.97302064723309
ENSG00000138760	55.0594	45.169125	58.8472609259259	27.9006069883847	0.609890603524488	0.0987054251236289	0.60346560993172	0.0862231769188646	1	0.518518518518519	1	0.888888888888889	0.820370817698704	0.8631282689102	0.474119042235537	0.0532400978995344	0.795888801006866	1194	0.972998032519958
ENSG00000108828	100.4185	146.8673	115.028596296296	83.6644844569473	0.646095967402861	0.205778415288626	0.632037057161729	0.13100576272035	1	0.685185185185185	1	0.87037037037037	1.46255221896364	0.863130229456712	0.727336394173152	0.0532409305551896	0.795610922888879	1195	0.972975417806825
ENSG00000089063	54.0101	39.6407	58.1879259259259	22.0030191552371	0.60873102132296	0.086385376328647	0.606555790988088	0.0593098566037344	1	0.555555555555556	1	0.888888888888889	0.733949761248359	0.863127978086309	0.378137196078225	0.0532393519204825	0.795502370246909	1196	0.972952803093693
ENSG00000137776	53.8554	35.349675	49.3574259259259	19.5672915110346	0.608560102001808	0.100742156243482	0.595394711695412	0.0673976116514664	1	0.611111111111111	1	0.888888888888889	0.656381254247485	0.863128332308452	0.396440680281839	0.0532396533467082	0.795445279021379	1197	0.97293018838056
ENSG00000175197	53.65115	25.44635	55.1825111111111	20.6372977342926	0.608325850128976	0.0594398882706329	0.603760142094975	0.0566166899462704	1	0.574074074074074	1	0.888888888888889	0.474292722523189	0.863127319033248	0.373982577428181	0.053239297711655	0.795367532761663	1198	0.972907573667428
ENSG00000008282	98.4486	90.65975	91.8115574074074	54.5143340401078	0.644820789097343	0.155688179494899	0.62469447088508	0.110044576928896	1	0.666666666666667	1	0.87037037037037	0.920884095863222	0.863129180455374	0.593763308013655	0.0532404996930935	0.795186212790283	1199	0.972884958954296
ENSG00000254505	52.7849	29.4269	53.4157481481482	20.5738905501998	0.607338912485393	0.0717088969887278	0.601037121578179	0.0623020739554564	1	0.537037037037037	1	0.888888888888889	0.557487084374509	0.863127628032577	0.385165260498426	0.0532394700077883	0.795038450291245	1200	0.972862344241163
ENSG00000125968	97.2596	124.05285	114.047553833333	89.9181521134273	0.644159027239971	0.1785181636778	0.626279477684294	0.166913945940106	1	0.666666666666667	1	0.87037037037037	1.27548180333869	0.863129676903331	0.78842683679855	0.0532418839697132	0.794965459850036	1201	0.972839729528031
ENSG00000103018	52.5452	20.537	57.9620074074074	44.8584709808226	0.607074707813348	0.050269614794583	0.602793315739783	0.0681541644334655	1	0.537037037037037	1	0.888888888888889	0.39084445391777	0.863127100001234	0.773928871467792	0.0532396158278421	0.794950558009275	1202	0.972817114814898
ENSG00000129055	52.54365	19.957725	53.107212962963	16.5092295447356	0.607073038896404	0.0480323387114492	0.602725294968797	0.0469185654913502	1	0.537037037037037	1	0.888888888888889	0.379831340228553	0.863127044702775	0.310866050460023	0.0532390419781888	0.794950020136028	1203	0.972794500101766
ENSG00000132305	52.4442	19.94895	53.5343555555556	21.4463922560034	0.606960306432942	0.0483714824559003	0.601157376887834	0.0611156678607232	1	0.611111111111111	1	0.888888888888889	0.380384294164083	0.863127053651736	0.400609889358757	0.0532394368509639	0.794912439635973	1204	0.972771885388634
ENSG00000141741	52.2942	10.106425	52.8521685185185	12.7741569470349	0.606787023896909	0.0241011313992406	0.603647833020461	0.0359512753036535	1	0.574074074074074	1	0.888888888888889	0.193260916124542	0.863126453820157	0.241695985332354	0.0532387416135535	0.794854878689691	1205	0.972749270675502
ENSG00000113811	52.24565	17.784325	52.5071888888889	15.5208923353989	0.606731606805561	0.0447453984969682	0.6024725964527	0.0425027648736277	1	0.537037037037037	1	0.888888888888889	0.340398195830658	0.863126965031794	0.295595568222912	0.0532389237536815	0.79483623590752	1206	0.972726655962369
ENSG00000177731	95.90525	73.240825	89.2236296296296	43.8990136115326	0.643325576015398	0.112072418727617	0.626549159629001	0.0973155855574022	1	0.740740740740741	1	0.87037037037037	0.763678995675419	0.863128262491609	0.492011071436556	0.053240167325521	0.794688114029904	1207	0.972704041249237
ENSG00000070413	51.82115	27.89315	53.2892796296296	20.1404568604979	0.606227467427312	0.069145545840442	0.601286855286604	0.0586664282091324	1	0.518518518518519	1	0.888888888888889	0.538258027851563	0.863127572714523	0.37794575195007	0.0532393693018692	0.794667986756252	1208	0.972681426536104
ENSG00000213923	51.5735	44.953525	55.6814294444445	27.1734628112496	0.605926972233181	0.108802291718126	0.599837503995326	0.0843787617550713	1	0.518518518518519	1	0.888888888888889	0.871639989529507	0.863128559959479	0.488016616713506	0.0532400829932656	0.794567492531679	1209	0.972658811822972
ENSG00000133275	50.85005	26.4429	53.6383296296296	29.0999695625052	0.60509221644225	0.067368914639267	0.599595332279315	0.0676470082854645	1	0.5	1	0.888888888888889	0.520017187790376	0.863127536654985	0.542521919743572	0.0532396268205594	0.794289581486579	1210	0.97263619710984
ENSG00000168216	50.71445	20.758275	51.8525907407407	18.6792800384192	0.604937906518448	0.0518186360001281	0.60048866195539	0.0517633523495826	1	0.518518518518519	1	0.888888888888889	0.409316772635807	0.863127149865981	0.360238124490525	0.0532391861948933	0.794238273735048	1211	0.972613582396707
ENSG00000053371	50.5306	23.519025	53.0949888888889	19.574603091392	0.604715908350502	0.0597033882623453	0.601733214600502	0.0533620928449986	1	0.5	1	0.888888888888889	0.46544123758673	0.86312734794145	0.368671385021956	0.053239222253991	0.794164208262934	1212	0.972590967683575
ENSG00000147065	93.5317	145.658375	125.504798148148	100.92711808684	0.641750770824681	0.209378697636387	0.635363824953291	0.134466740593504	1	0.685185185185185	1	0.87037037037037	1.55731559460589	0.863130376667634	0.80416939890779	0.0532409744156063	0.794162473831904	1213	0.972568352970443
ENSG00000196126	172.0225	233.89685	242.772966148148	321.949719005734	0.678524829132742	0.223038412480815	0.656287074381285	0.193218210707838	1	0.740740740740741	1	0.851851851851852	1.35968754087401	0.863130100645915	1.3261349651644	0.0532420452582831	0.794074906194667	1214	0.97254573825731
ENSG00000077721	49.87325	28.346275	48.6787185185185	16.5429981360875	0.603931814075398	0.0753812186078797	0.596403892685097	0.055451056428731	1	0.5	1	0.888888888888889	0.568366308592281	0.863127745640529	0.339840460873968	0.0532393133533683	0.793902710734693	1215	0.972523123544178
ENSG00000145494	49.15925	13.92045	51.4941537037037	14.124579901019	0.603063350143083	0.0341964446943291	0.601527847499146	0.0413518099442981	1	0.444444444444444	1	0.888888888888889	0.283170512162004	0.863126717113816	0.274294825433806	0.0532388970222106	0.793613565374461	1216	0.972500508831045
ENSG00000102898	48.7785	16.86655	49.3917981481482	16.1199519388006	0.602594954314914	0.0440671929262705	0.597689257089533	0.0525304905280542	1	0.425925925925926	1	0.888888888888889	0.345778365468393	0.863126967511612	0.326369003421371	0.0532392242348441	0.793457349844229	1217	0.972477894117913
ENSG00000204619	48.2843	19.138275	48.0598685185185	14.27721362504	0.601970492303351	0.0497013484272864	0.596535631273787	0.048517266907688	1	0.462962962962963	1	0.888888888888889	0.396366417241215	0.863127112803093	0.297071424977758	0.0532391199765513	0.793249147247845	1218	0.972455279404781
ENSG00000114686	47.25335	24.30505	49.4576035185185	23.775121407579	0.600674950754136	0.0669364372942655	0.595446873389745	0.0655596837200141	1	0.444444444444444	1	0.888888888888889	0.514356125015475	0.863127557606313	0.480717214668051	0.0532396016583719	0.792817151460827	1219	0.972432664691648
ENSG00000166986	46.5496	30.800525	49.8028055555556	22.7821259956168	0.599771963956947	0.0849021547837728	0.595679572351029	0.0656535160734621	1	0.444444444444444	1	0.888888888888889	0.661671099214601	0.863128022382965	0.457446638627679	0.0532396024455938	0.792516000701838	1220	0.972410049978516
ENSG00000107341	45.9269	30.661525	48.7492666666667	19.7684457191873	0.598965822558846	0.0840136477669735	0.595781207407544	0.0570720596507733	1	0.444444444444444	1	0.888888888888889	0.667615819922529	0.863128007216	0.405512678874908	0.053239362621956	0.792247291749	1221	0.972387435265384
ENSG00000146278	83.34775	80.0688	95.1271166666667	59.2418907558767	0.634806872661503	0.122300950193493	0.627943159068237	0.102167437489195	1	0.722222222222222	1	0.87037037037037	0.960659405922775	0.863128565934448	0.622765546058388	0.0532402734863499	0.791848442887648	1222	0.972364820552251
ENSG00000139684	44.9487	44.807525	57.057037037037	31.9766385297867	0.597667168373746	0.105999670066196	0.601220131062701	0.078572013548131	1	0.444444444444444	1	0.888888888888889	0.996859197262657	0.863128585203048	0.560432861402003	0.0532399115458998	0.791814214021236	1223	0.972342205839119
ENSG00000101608	150.524	205.2363	172.686614814815	132.529377446243	0.670480800998098	0.191166156674977	0.652244066353959	0.15211494183161	1	0.777777777777778	1	0.851851851851852	1.36347891366161	0.863129591119655	0.76745599297528	0.0532411833800783	0.791393731238546	1224	0.972319591125986
ENSG00000188643	79.5365	71.610475	142.945027148148	295.742375134331	0.632050232126524	0.122220727900244	0.622916536811249	0.182087920743966	1	0.685185185185185	1	0.87037037037037	0.900347324813136	0.863128592459813	2.06892384460373	0.0532423156838212	0.790929553152396	1225	0.972296976412854
ENSG00000112977	75.01485	82.18315	79.4486287037037	47.3734759446732	0.628402964834931	0.156316415317066	0.616135406383292	0.110465280255581	1	0.666666666666667	1	0.87037037037037	1.09555841276761	0.863129404552064	0.596278082046553	0.0532406025996378	0.789713525744726	1226	0.972274361699722
ENSG00000120896	71.77075	94.12035	88.2318422222222	70.115693602457	0.625842945211351	0.179369991189346	0.615145323365538	0.132891353884882	1	0.574074074074074	1	0.87037037037037	1.31140262572148	0.863129968176717	0.794675616381922	0.0532411904215758	0.788859997331045	1227	0.97225174698659
ENSG00000129538	126.686	122.88105	173.363073592593	183.085257643509	0.66007224742393	0.130583553836891	0.645092402444889	0.192589481030399	1	0.814814814814815	1	0.851851851851852	0.969965505264986	0.863128498852425	1.05607990126989	0.0532422002322262	0.787924574769652	1228	0.972229132273457
ENSG00000141543	67.7114	60.6999	68.7732814814815	36.953841180408	0.622353558745046	0.13348149302876	0.611349080332381	0.0884878833172036	1	0.648148148148148	1	0.87037037037037	0.896450228469652	0.863128958520801	0.537328456405829	0.0532400832807421	0.787697204155956	1229	0.972206517560325
ENSG00000131238	66.75845	31.649525	66.1013133333333	28.4764768035286	0.6214994995711	0.0609807422904094	0.611485046496831	0.082166453280541	1	0.740740740740741	1	0.87037037037037	0.474090171356585	0.863127278871002	0.4308004692725	0.0532399170601559	0.787413077426782	1230	0.972183902847192
ENSG00000147274	63.03435	47.99975	65.645987037037	38.6200106924741	0.618041425961195	0.106122898026418	0.608195434454663	0.0874743500592587	1	0.648148148148148	1	0.87037037037037	0.761485602691231	0.863128365479737	0.588307258914165	0.0532400861711929	0.786260023123189	1231	0.97216128813406
ENSG00000204389	62.96495	57.46605	72.8889638888889	36.8389736786653	0.617972781491853	0.102533134867112	0.615998690455933	0.086044805287908	1	0.648148148148148	1	0.87037037037037	0.912667285529489	0.863128281303646	0.505412228589533	0.0532399782360016	0.786237169674319	1232	0.972138673420928
ENSG00000178209	61.8386	68.642775	72.7875037037037	48.7285777070544	0.616848801803283	0.146023525501948	0.611615690049488	0.0984986398278359	1	0.62962962962963	1	0.87037037037037	1.11003119410853	0.863129325082058	0.669463509909805	0.0532403418979219	0.785862161560137	1233	0.972116058707795
ENSG00000247596	59.959	39.899775	58.3865648148148	27.2132013106858	0.615027981567561	0.0951820270284145	0.604029798076318	0.0761733732531514	1	0.62962962962963	1	0.87037037037037	0.665450974832802	0.86312813438352	0.466086699859773	0.0532398221082047	0.785255617909025	1234	0.972093443994663
ENSG00000100300	109.1575	162.5579	147.652661111111	142.218654097452	0.651123185928164	0.21531163449686	0.639143175989366	0.152851779423322	1	0.703703703703704	1	0.851851851851852	1.4892050477521	0.863130350662902	0.963197364864492	0.053241362371728	0.784940934678847	1235	0.972070829281531
ENSG00000189241	58.76655	27.018725	69.7046055555556	43.9866984416855	0.613814345907251	0.0565967788491965	0.613575456549931	0.0756802243275871	1	0.648148148148148	1	0.87037037037037	0.45976367508387	0.863127217989596	0.631044363440627	0.0532397313387265	0.784851377838958	1236	0.972048214568398
ENSG00000101444	57.5166	43.884575	65.8140425925926	38.7652876655284	0.612522529506878	0.100748729098204	0.609251538808264	0.0815110156886542	1	0.611111111111111	1	0.87037037037037	0.76298972818282	0.86312829229462	0.589012407359573	0.0532399192346729	0.784420413935089	1237	0.972025599855266
ENSG00000267855	56.9283	16.182825	59.2810333333333	20.010621739702	0.611900869526352	0.0362729405004408	0.60935062293549	0.0467531638711825	1	0.666666666666667	1	0.87037037037037	0.284266788223081	0.863126736222983	0.337555211414477	0.0532390035164637	0.784213712471258	1238	0.972002985142133
ENSG00000104859	56.81755	45.590925	56.5340444444445	26.124166377121	0.611781245516473	0.115600993009183	0.602093892369866	0.0750816870357513	1	0.611111111111111	1	0.87037037037037	0.802409202790335	0.863128659767493	0.462096187064645	0.0532398090822336	0.784173196588263	1239	0.971980370429001
ENSG00000155115	56.599	13.634125	59.1741777777778	20.0269672425228	0.61155177287602	0.0296645719229681	0.608913426382651	0.0504289211623441	1	0.759259259259259	1	0.87037037037037	0.240889856711249	0.863126577130111	0.338440988867339	0.0532391026237424	0.784097399861583	1240	0.971957755715869
ENSG00000091483	55.24155	18.8619	60.4047888888889	25.8606915662002	0.61008918248911	0.0433681832095922	0.608370255251251	0.061720146850699	1	0.666666666666667	1	0.87037037037037	0.341444076062312	0.863126916022152	0.428123200856963	0.0532394039462039	0.783609756389085	1241	0.971935141002736
ENSG00000123240	55.1056	28.268575	60.7865796296296	47.9617228365884	0.60985911495668	0.0679004954826331	0.604710738462881	0.0738913241991006	1	0.518518518518519	1	0.87037037037037	0.512989151737755	0.863127516490506	0.789018285431051	0.0532397551221749	0.78353286699565	1242	0.971912526289604
ENSG00000111667	54.03945	31.985225	53.3826481481482	20.7796924297951	0.608765517457173	0.0778679168264841	0.600737195701381	0.0649400101179719	1	0.574074074074074	1	0.87037037037037	0.591886575455524	0.863127768706537	0.389259303362528	0.0532395440932444	0.783168250140036	1243	0.971889911576472
ENSG00000113558	53.78	25.86285	53.8013518518519	18.5206120587128	0.608475625423308	0.0623235540363687	0.602217822489487	0.0589422474057638	1	0.537037037037037	1	0.87037037037037	0.480900892525102	0.863127388991232	0.344240644913744	0.0532393705696907	0.783071745958743	1244	0.971867296863339
ENSG00000137161	52.1319	42.314075	63.1270518518519	40.9198608263773	0.606581257194955	0.0936215864477836	0.606099260407161	0.0842615963613662	1	0.537037037037037	1	0.87037037037037	0.811673370815182	0.863128176481931	0.648214349094095	0.0532400204102563	0.782440026894083	1245	0.971844682150207
ENSG00000106609	51.74045	35.0488	51.4089592592593	22.8021636486501	0.606144656629781	0.0990583204560856	0.597135014659686	0.0701977414561076	1	0.555555555555556	1	0.87037037037037	0.677396505055522	0.863128315665931	0.443544548989156	0.053239716923766	0.782294446864392	1246	0.971822067437074
ENSG00000204310	51.5934	32.10635	56.076212962963	22.6089267158162	0.605963629809265	0.0752967059215808	0.604096012145013	0.0599392712434808	1	0.537037037037037	1	0.87037037037037	0.622295681230545	0.863127727391087	0.403182125204299	0.0532393849463581	0.782234300635691	1247	0.971799452723942
ENSG00000134294	93.7024	123.528525	114.410114814815	97.4596607474637	0.64192472218045	0.185688520349196	0.631289489223132	0.127303118786346	1	0.666666666666667	1	0.851851851851852	1.31830694838126	0.863129862775112	0.851844794537727	0.0532408498537057	0.781874940339389	1248	0.97177683801081
ENSG00000278970	50.66345	36.69855	54.8212259259259	23.1486841651324	0.60486683512467	0.0873294566130883	0.601856376286062	0.0657982567130524	1	0.5	1	0.87037037037037	0.724359474137667	0.86312803629898	0.422257688954471	0.0532395590982337	0.781868599153584	1249	0.971754223297678
ENSG00000168958	50.59945	26.6768	56.8798	29.5384210110691	0.604802262653375	0.0616533854563548	0.604610070219792	0.0582358839834828	1	0.574074074074074	1	0.87037037037037	0.52721521676619	0.863127396065381	0.519313025205242	0.0532393358055029	0.7818472883911	1250	0.971731608584545
ENSG00000103035	50.1793	27.512475	53.9137240740741	22.4065479108307	0.604298743011036	0.0665006098019902	0.601321025721575	0.0622262276513972	1	0.5	1	0.87037037037037	0.548283355885794	0.863127520586106	0.415600077635994	0.0532394659240326	0.781679406872755	1251	0.971708993871413
ENSG00000149743	50.0158	21.139825	48.9207537037037	17.8060924723069	0.604103170021165	0.0592488626001818	0.596853622711939	0.0524717480971425	1	0.5	1	0.87037037037037	0.42266293851143	0.863127340438755	0.363978293959908	0.0532392277884633	0.78161427587456	1252	0.97168637915828
ENSG00000123933	49.37965	39.237175	59.3986462962963	42.4716982976465	0.603277698606158	0.0997739491750162	0.601052882635749	0.0870494149946655	1	0.5	1	0.87037037037037	0.79460212860966	0.863128363649976	0.715028051073526	0.0532401439501354	0.781338777451407	1253	0.971663764445148
ENSG00000269858	49.151	37.1326	56.6602962962963	38.7294956816128	0.603053272730354	0.0937368440110026	0.60050243101429	0.0771590211625007	1	0.462962962962963	1	0.87037037037037	0.755480051270574	0.863128214248685	0.683538530739106	0.0532398794281451	0.781264018568388	1254	0.971641149732016
ENSG00000283375	48.3519	16.5285	50.2412666666667	18.1415699538745	0.602065652124072	0.0415362531187987	0.598086589025737	0.0578758312380456	1	0.444444444444444	1	0.87037037037037	0.34183765270858	0.863126906118941	0.361089024172847	0.0532393692125163	0.780935247487004	1255	0.971618535018883
ENSG00000122033	47.97985	17.41765	47.4058055555556	14.1944682564167	0.60159968061713	0.0471830943191961	0.596066570553258	0.0444601974003073	1	0.407407407407407	1	0.87037037037037	0.363020101146627	0.863127051085203	0.299424682063086	0.0532390098194571	0.780779875208349	1256	0.971595920305751
ENSG00000168259	47.5517	12.877425	47.5730759259259	13.3495328620261	0.601059348419508	0.0351100074032347	0.596474193670261	0.0433686741352128	1	0.444444444444444	1	0.87037037037037	0.270808930069798	0.863126747687464	0.280611093611271	0.0532389773485932	0.780599865468294	1257	0.971573305592619
ENSG00000102804	85.59305	60.15755	93.8896231481482	56.2444779785425	0.636472144701659	0.0881598935780564	0.625243252340335	0.1250585497315	1	0.796296296296296	1	0.851851851851852	0.702832180883845	0.863127797675602	0.599048926735966	0.0532408652420306	0.78005810146565	1258	0.971550690879486
ENSG00000090621	83.5029	69.552875	85.5001870370371	55.9828422627055	0.634980843952996	0.129008780102937	0.621690484505215	0.0994017415350508	1	0.703703703703704	1	0.851851851851852	0.832939634431858	0.863128712629683	0.654768652593178	0.0532402645572702	0.77956069584429	1259	0.971528076166354
ENSG00000160075	45.13005	14.189925	43.8585	11.1231139812215	0.597910856388857	0.0414401838755206	0.591936250367244	0.0392534420489936	1	0.259259259259259	1	0.87037037037037	0.314422984242207	0.863126922635784	0.253613643449309	0.0532388846583555	0.779550308991805	1260	0.971505461453221
ENSG00000071127	82.8456	95.544275	92.1429092592593	69.8260515421331	0.63450441162604	0.181925294311987	0.619992995882883	0.1224914312577	1	0.62962962962963	1	0.851851851851852	1.15328122434988	0.863129891028136	0.757801681143646	0.053240863597014	0.779401492145251	1261	0.971482846740089
ENSG00000197747	152.1765	226.936625	191.414056296296	200.346618846538	0.67109497613094	0.247083194889557	0.645459244889402	0.188677175432326	1	0.685185185185185	1	0.833333333333333	1.49127246979659	0.863130673486059	1.04666617866566	0.0532421046650556	0.779252407032537	1262	0.971460232026957
ENSG00000108679	151.906	193.83915	144.372631481481	99.4244774161507	0.671017336214954	0.227188510976054	0.643359817606229	0.147822766401696	1	0.703703703703704	1	0.833333333333333	1.27604669993285	0.863130286832364	0.688665686812696	0.0532411920997646	0.779226655925066	1263	0.971437617313824
ENSG00000105700	42.83425	28.813725	44.417187037037	16.7701258782423	0.59476544248586	0.0851474546417336	0.590147915441831	0.0582318108508317	1	0.444444444444444	1	0.87037037037037	0.672679573005247	0.86312807666186	0.377559386285733	0.0532394351205639	0.778501452199161	1264	0.971415002600692
ENSG00000100075	76.51335	55.2228	69.9367925925926	32.8309561985581	0.629716117077567	0.115280282081784	0.613828964746736	0.0847458679161025	1	0.703703703703704	1	0.851851851851852	0.721740715835864	0.863128460184565	0.469437544695686	0.0532399637194617	0.77780586966847	1265	0.97139238788756
ENSG00000115738	73.35485	58.06705	91.6754253703704	102.930604068914	0.62715416730245	0.11066228164778	0.620439710890635	0.109576275643772	1	0.648148148148148	1	0.851851851851852	0.791591149051494	0.863128380655257	1.12277203681437	0.0532405329306837	0.776951912255263	1266	0.971369773174427
ENSG00000135047	71.44305	77.17745	82.7840300185185	65.9087790748217	0.625583469784369	0.144032427310979	0.614642526707355	0.131293839096545	1	0.62962962962963	1	0.851851851851852	1.08026533021756	0.863129161627444	0.796153304690266	0.0532411560802597	0.776428085684166	1267	0.971347158461295
ENSG00000144895	70.7979	52.165575	68.1882222222222	34.0549620189031	0.625038561332337	0.107666160674968	0.612171264755072	0.0830875684960294	1	0.666666666666667	1	0.851851851851852	0.736823761721746	0.863128332575169	0.499425867240233	0.0532399351297739	0.776246725743101	1268	0.971324543748162
ENSG00000100711	70.37615	52.9989	71.9267324074074	37.1591094197782	0.624677838269368	0.0929802247414097	0.613352229072244	0.0977398745727799	1	0.703703703703704	1	0.851851851851852	0.753080411474626	0.86312799795121	0.516624461810688	0.0532403044393771	0.776126596169938	1269	0.97130192903503
ENSG00000129250	66.81375	50.408375	80.4442214814815	54.0755181518449	0.621548406581882	0.0899811111798066	0.619500603056579	0.0928903264619797	1	0.685185185185185	1	0.851851851851852	0.754461095208696	0.863127954513185	0.67221134291533	0.0532401212047154	0.775083465941622	1270	0.971279314321898
ENSG00000185432	64.9148	58.863775	75.7304837037037	46.6053554619808	0.619793568379282	0.109887857947013	0.614808452277806	0.103330032290822	1	0.648148148148148	1	0.851851851851852	0.906785124501654	0.863128436361541	0.615410772289858	0.053240433761447	0.774498358802603	1271	0.971256699608766
ENSG00000133318	63.6266	72.7156	96.7366962962963	89.5108838493851	0.618600294561764	0.126686406223015	0.623027210030669	0.111967328239829	1	0.648148148148148	1	0.851851851851852	1.14284905998435	0.863128844801991	0.925304328930366	0.05324056511303	0.774100464406947	1272	0.971234084895633
ENSG00000198728	62.70525	60.82625	70.3441314814815	47.0374014589788	0.617724096534402	0.12819347831055	0.608523447586921	0.104221896435972	1	0.592592592592593	1	0.851851851851852	0.970034407007388	0.863128890965357	0.66867555925915	0.0532405253762053	0.773808382782722	1273	0.971211470182501
ENSG00000103202	62.5339	74.051275	72.0205518518519	43.6628230869356	0.617560587646528	0.133894958663123	0.613126852103898	0.0902277172418914	1	0.555555555555556	1	0.851851851851852	1.18417810179759	0.863129027968443	0.606255047541862	0.0532401119750218	0.773753834109948	1274	0.971188855469368
ENSG00000100412	62.516	34.445675	77.9732851851852	50.1233250323993	0.617542723490301	0.0640167206870189	0.620188280383226	0.0759726361108209	1	0.796296296296296	1	0.851851851851852	0.550989746624864	0.863127373345534	0.642826897870948	0.0532396883907841	0.77374843092797	1275	0.971166240756236
ENSG00000245532	210.5485	223.985775	188.431784259259	140.361886871199	0.690688780224336	0.208449097656593	0.655516443757932	0.164507417832574	1	0.759259259259259	1	0.814814814814815	1.0638203311826	0.863129673403669	0.74489496250844	0.0532414199916538	0.773438324887235	1276	0.971143626043104
ENSG00000169718	59.51775	36.81865	57.7567648148148	24.1123553937165	0.614503954317228	0.088247819651429	0.604506918744509	0.0701591550184553	1	0.62962962962963	1	0.851851851851852	0.618616295138845	0.86312797298916	0.417481059942118	0.0532396565915869	0.772735307200594	1277	0.971121011329971
ENSG00000065054	59.23635	45.8868	66.2518945	41.4289158961496	0.6142918119829	0.0955594455367601	0.602681771965368	0.142718490877548	1	0.592592592592593	1	0.851851851851852	0.77463922068122	0.863128150256997	0.625324244820645	0.0532416338375316	0.772664533944792	1278	0.971098396616839
ENSG00000099875	108.872	84.80565	119.460948148148	122.546451026499	0.65096548836989	0.120317873118566	0.635008476186397	0.119205025644131	1	0.796296296296296	1	0.833333333333333	0.77894821441693	0.863128369631844	1.02582854837653	0.0532406147553459	0.77254334050884	1279	0.971075781903707
ENSG00000130203	195.595	557.0175	487.181657592593	723.180769506108	0.68624742939119	0.282366822892019	0.677193515767657	0.242436975833818	1	0.777777777777778	1	0.814814814814815	2.84781052685396	0.863131098854355	1.48441707161083	0.0532427770943959	0.771957398306741	1280	0.971053167190574
ENSG00000169715	102.283	86.979575	123.042223518519	111.660174227719	0.647200830819137	0.111737079187171	0.635108391637019	0.142797325327525	1	0.814814814814815	1	0.833333333333333	0.850381539454259	0.863128221963387	0.907494769150638	0.0532411759473304	0.771288502904815	1281	0.971030552477442
ENSG00000101363	53.87165	39.96045	58.5053287037037	29.6596780540448	0.60857828131141	0.0899278920580396	0.602542456160512	0.0854511886207019	1	0.537037037037037	1	0.851851851851852	0.74177141409257	0.863128066459825	0.506956865489197	0.0532400859563247	0.770760050171164	1282	0.971007937764309
ENSG00000166228	53.70575	25.78035	53.1748101851852	22.3693179699324	0.608386494444869	0.0624759434097841	0.60004671527941	0.0690158486350864	1	0.555555555555556	1	0.851851851851852	0.48002960576847	0.863127393306664	0.420675088298945	0.0532396607348474	0.770696345550458	1283	0.970985323051177
ENSG00000260260	53.31535	53.271275	68.8617746296296	47.7375892903681	0.607952739798608	0.110079527274672	0.607922195933396	0.104367275947461	1	0.537037037037037	1	0.851851851851852	0.999173315002153	0.86312856856278	0.693237860149885	0.0532405359767179	0.770551368803502	1284	0.970962708338045
ENSG00000100417	53.2221	21.532375	51.8905703703704	18.2723589533649	0.60784746340703	0.0519246165096655	0.599179598785561	0.0664442355463503	1	0.62962962962963	1	0.851851851851852	0.404575824704399	0.863127136771303	0.352132551693794	0.0532395970613524	0.770516753909863	1285	0.970940093624912
ENSG00000143393	51.1114	32.843625	50.3887537037037	22.6537701499898	0.605378130720734	0.093957301949992	0.595775139490203	0.0708083270324897	1	0.5	1	0.851851851851852	0.64258903101852	0.863128196614822	0.449579886083285	0.0532397452794251	0.769693289092385	1286	0.97091747891178
ENSG00000104936	50.5951	67.08105	76.0714457407407	62.7781903288933	0.604647792839403	0.143310450765161	0.608565971695277	0.119150446925265	1	0.5	1	0.851851851851852	1.32584084229501	0.86312943641827	0.825253019941908	0.0532409190862257	0.769449429674339	1287	0.970894864198648
ENSG00000170142	48.70445	24.98715	48.5872185185185	21.1986417697435	0.602483895566629	0.0661942823250851	0.594462091332401	0.0668502255094573	1	0.481481481481482	1	0.851851851851852	0.51303628313224	0.863127525760429	0.436300788892945	0.0532396455840422	0.768728766908496	1288	0.970872249485515
ENSG00000100403	47.11255	23.446375	51.1649872222222	22.3449661068292	0.600501347088951	0.0608353101928997	0.596982238129269	0.0725589337778753	1	0.425925925925926	1	0.851851851851852	0.497667288227872	0.863127403783181	0.436723769904983	0.0532397836228188	0.768067957560736	1289	0.970849634772383
ENSG00000122862	86.22175	120.6355	184.304462962963	370.133513842561	0.636856789808561	0.185099712221519	0.63563093480908	0.155614098892476	1	0.666666666666667	1	0.833333333333333	1.39913072977526	0.863129925449841	2.00827211610682	0.0532414742846285	0.767839918721899	1290	0.970827020059251
ENSG00000070423	46.0281	22.302675	46.7598351851852	20.3726482158796	0.599098343499969	0.0656928915845562	0.592822078034591	0.0594907464435592	1	0.388888888888889	1	0.851851851851852	0.484544767218286	0.863127537422275	0.435686912393871	0.0532394513112732	0.767600244787374	1291	0.970804405346118
ENSG00000162430	45.99055	44.205875	55.6449338888889	30.6216771779364	0.59902937163268	0.108759465452882	0.598067108606329	0.0930843881757164	1	0.481481481481482	1	0.851851851851852	0.96119474544227	0.863128639694448	0.550304853251896	0.0532403405059602	0.767576886722708	1292	0.970781790632986
ENSG00000102409	84.53625	136.00205	118.138637037037	93.0157763213966	0.635720707234593	0.163776418800704	0.631345317242183	0.146505119210987	1	0.740740740740741	1	0.833333333333333	1.60880154963108	0.863129472101579	0.787344247862244	0.053241313234302	0.767461375352058	1293	0.970759175919854
ENSG00000184436	45.6754	28.2609	49.0814648148148	23.2074786431472	0.598584574107957	0.0798268753849808	0.594417679568782	0.0679055342192107	1	0.444444444444444	1	0.851851851851852	0.618733497681466	0.863127903459918	0.472835901102574	0.0532396755104521	0.767428866177444	1294	0.970736561206721
ENSG00000169217	43.55865	23.072375	45.0729685185185	15.3732970626272	0.595775080802184	0.0658425919198035	0.591692949779321	0.0553000802952478	1	0.37037037037037	1	0.851851851851852	0.529685263432177	0.863127565863169	0.341075761546768	0.0532393407813807	0.766492480212348	1295	0.970713946493589
ENSG00000100239	43.02395	19.8185	46.6046796296296	21.5233913140799	0.595030788447669	0.0579680658948933	0.592502360242795	0.0585723067192817	1	0.296296296296296	1	0.851851851851852	0.460638783747192	0.863127366466436	0.46182897265098	0.053239427700552	0.766244449033388	1296	0.970691331780456
ENSG00000198355	77.7746	78.379325	83.7944925925926	50.5462989671653	0.630658541512283	0.128628095038148	0.620566622206725	0.101034809144787	1	0.666666666666667	1	0.833333333333333	1.00777535339301	0.863128751124188	0.603217435934848	0.0532403165349563	0.765774225790706	1297	0.970668717067324
ENSG00000027697	70.9518	66.665575	78.0361185185185	52.9243692152536	0.625125950465199	0.136295878704654	0.616371026231102	0.0952463572439306	1	0.648148148148148	1	0.833333333333333	0.939589622814361	0.863128989711848	0.678203506530047	0.0532402104851025	0.763929947810457	1298	0.970646102354192
ENSG00000102760	69.62045	53.6222	102.956156296296	159.587846696666	0.62402862662097	0.0950744760309324	0.617561915488326	0.136896751227277	1	0.703703703703704	1	0.833333333333333	0.770207604231228	0.863128051725262	1.55005637775938	0.0532412600310085	0.763564485573484	1299	0.970623487641059
ENSG00000067113	69.08485	122.557075	95.9899281481482	77.4234244533698	0.623527021541082	0.194761149928385	0.618165163953771	0.14629098713296	1	0.555555555555556	1	0.833333333333333	1.77400797714694	0.863130361435874	0.806578627018833	0.053241490522956	0.763396513845924	1300	0.970600872927927
ENSG00000237441	68.0648	58.899625	66.6578462962963	39.5019897404069	0.622658001265699	0.141165334588155	0.607743676213708	0.095062047539886	1	0.62962962962963	1	0.833333333333333	0.865346331730939	0.863129133114589	0.592608251470041	0.0532402914625298	0.763107249636102	1301	0.970578258214795
ENSG00000189171	67.92855	34.10285	68.6486598148148	35.9161363263505	0.622546390168131	0.0641119339412375	0.611114967664111	0.100306150912106	1	0.759259259259259	1	0.833333333333333	0.502040011158784	0.863127345707881	0.523187727527924	0.0532403943156777	0.763070641710657	1302	0.970555643501662
ENSG00000030582	117.8835	146.679125	131.672290740741	103.271576853338	0.655749810103113	0.192300932443269	0.639625611349432	0.13316125166022	1	0.703703703703704	1	0.814814814814815	1.24427188707495	0.863129805834774	0.78430758872933	0.0532408945222887	0.761791948305848	1303	0.97053302878853
ENSG00000101460	61.4137	37.168475	65.4883977777778	39.1262843417324	0.616469284986053	0.0803622746238627	0.605226116874318	0.114230096727361	1	0.685185185185185	1	0.833333333333333	0.605214715934718	0.863127768674716	0.597453681406283	0.0532408307206795	0.761044797417713	1304	0.970510414075397
ENSG00000109099	112.756	201.4391	206.728878888889	435.328074516761	0.653069046476592	0.196510392596619	0.641622773831762	0.204591344625426	1	0.777777777777778	1	0.814814814814815	1.78650448756607	0.86312993026577	2.10579226693692	0.0532425346632829	0.760898318257864	1305	0.970487799362265
ENSG00000125458	60.76345	47.38535	58.1400537037037	27.8891145582044	0.615829097789825	0.117131543759765	0.602668908890359	0.0819576297254385	1	0.611111111111111	1	0.833333333333333	0.779833106908841	0.863128650417426	0.479688489803162	0.0532399902222457	0.760831107605094	1306	0.970465184649133
ENSG00000213719	205.4345	231.811425	189.592007222222	148.198124016069	0.689146020452508	0.243160457499246	0.649660672008041	0.18603535040684	1	0.703703703703704	1	0.796296296296296	1.12839579038574	0.863130330279354	0.781668627213618	0.0532419814560142	0.760578163650464	1307	0.970442569936
ENSG00000119632	59.09075	41.79525	64.6438375925926	31.6716691295032	0.614144578841193	0.0805575487570371	0.606383229731736	0.107709884590182	1	0.648148148148148	1	0.833333333333333	0.707306135054979	0.863127791444457	0.489941041698496	0.0532406424865271	0.760269887176429	1308	0.970419955222868
ENSG00000213741	57.29065	40.79585	58.1071833333333	33.1561248139297	0.612276385008666	0.107341807332274	0.601838291013972	0.081662870277472	1	0.574074074074074	1	0.833333333333333	0.712085654465432	0.863128454260638	0.57060285685728	0.0532399899254172	0.759646934475372	1309	0.970397340509736
ENSG00000171720	56.52025	41.569475	53.4496148148148	23.7171706692136	0.611465639099045	0.105125124737181	0.598952715246266	0.074469349233506	1	0.592592592592593	1	0.833333333333333	0.735479319358991	0.863128409115057	0.44372949648722	0.0532398193415406	0.759376700677046	1310	0.970374725796603
ENSG00000119013	56.4648	17.58565	61.7686851851852	25.0960670935794	0.611408525017952	0.0378051810995805	0.610527378636773	0.0559045129991099	1	0.722222222222222	1	0.833333333333333	0.311444475142035	0.863126775206066	0.406291100714549	0.0532392373968186	0.759358207271952	1311	0.970352111083471
ENSG00000104765	55.60245	45.2248	64.0928792592593	33.43343256172	0.610480391941343	0.0942838220190665	0.608031088079351	0.0851300343304082	1	0.574074074074074	1	0.833333333333333	0.81335984295656	0.86312815526786	0.521640359243028	0.0532400256852294	0.759048369318016	1312	0.970329496370339
ENSG00000144043	55.60135	34.76375	55.0329537037037	24.3418352185814	0.610471475737487	0.0889264921845637	0.601282753694405	0.0705632435276559	1	0.592592592592593	1	0.833333333333333	0.625232121162526	0.863128024774569	0.44231380619033	0.0532396930560024	0.759045440745549	1313	0.970306881657206
ENSG00000167797	54.69575	31.2962	57.2090074074074	27.5807575639512	0.609490321044667	0.0790767430658002	0.603836772217375	0.066908893002679	1	0.574074074074074	1	0.833333333333333	0.572187052924588	0.863127792543632	0.482105158153471	0.0532395743227316	0.758718466337115	1314	0.970284266944074
ENSG00000137076	101.32105	178.5633	160.485127777778	165.195211581809	0.646477035904508	0.208619753178236	0.642607940029942	0.152427904024478	1	0.722222222222222	1	0.814814814814815	1.76235145608933	0.863130283752062	1.02934903607114	0.0532413080928328	0.758700861861539	1315	0.970261652230941
ENSG00000109111	53.601	36.49175	48.1305444444445	18.5541846343903	0.608271858234946	0.105079270024306	0.594270927271585	0.0645433588302674	1	0.537037037037037	1	0.833333333333333	0.680803529784892	0.863128441963442	0.38549708607196	0.0532395824567323	0.758312095277675	1316	0.970239037517809
ENSG00000105968	52.52645	26.81585	54.6350037037037	22.1944098433355	0.60705446298547	0.064515082439966	0.602866623387868	0.0573573626748493	1	0.555555555555556	1	0.833333333333333	0.510520889951634	0.863127452292743	0.406230590990716	0.0532393234092599	0.757906626435855	1317	0.970216422804677
ENSG00000142657	51.3793	37.30305	86.77225	123.38130050934	0.605714122574166	0.0843818893566525	0.612812030302714	0.105948372517961	1	0.537037037037037	1	0.833333333333333	0.726032662959597	0.863127955235913	1.42189813574432	0.0532405229729384	0.757459678303187	1318	0.970193808091544
ENSG00000213339	50.64815	16.04775	57.1805611111111	25.4811518632107	0.604858736239587	0.038699987014584	0.603721475519698	0.0732474341606487	1	0.518518518518519	1	0.833333333333333	0.316847703223119	0.863126822958949	0.445626124824076	0.0532397459184491	0.757174926729037	1319	0.970171193378412
ENSG00000102265	171.2725	354.225125	305.072348148148	416.209398456535	0.678254768025779	0.290558647731999	0.662809650373118	0.199448302324024	1	0.722222222222222	1	0.796296296296296	2.06819614941103	0.863131390046357	1.3642973576039	0.0532420871336351	0.756947390093523	1320	0.97014857866528
ENSG00000151500	49.81825	29.9425	51.5169666666667	20.1889031400449	0.60386032741749	0.0756825241388523	0.598537419050548	0.0640415084785639	1	0.5	1	0.833333333333333	0.601034761357535	0.863127753763967	0.391888429120339	0.0532395358885892	0.756841813260748	1321	0.970125963952147
ENSG00000183011	49.7842	15.191525	49.4736907407408	16.7291094045878	0.603822843534708	0.0394977913529196	0.59824690933617	0.0477263670178874	1	0.5	1	0.833333333333333	0.305147516681999	0.863126847202576	0.338141528438905	0.0532390883854936	0.756829620810796	1322	0.970103349239015
ENSG00000100280	49.2769	22.09525	51.4002074074074	18.8270308313465	0.603207386420703	0.0550108855553791	0.599396235790449	0.0569084539715085	1	0.425925925925926	1	0.833333333333333	0.448389610547742	0.863127239606127	0.366283168511754	0.0532393338419866	0.756624337478513	1323	0.970080734525883
ENSG00000127054	49.26145	52.179075	57.3778018518519	32.3601769899391	0.603137889396741	0.129380707022591	0.600747794365007	0.0830468204885196	1	0.5	1	0.833333333333333	1.05922734714467	0.863129109313754	0.563984257770842	0.0532400378301046	0.756600548549469	1324	0.97005811981275
ENSG00000104915	49.19165	37.3179	49.6508925925926	22.2984405908088	0.603102909885045	0.106334475407942	0.594951402075993	0.0702808160692005	1	0.444444444444444	1	0.833333333333333	0.758622652421702	0.86312853044106	0.449104526151772	0.0532397375328416	0.756589081660878	1325	0.970035505099618
ENSG00000116209	48.82715	28.055875	47.0370166666667	17.8625387054283	0.60265384457401	0.079352081797732	0.593605964033797	0.0585391624078552	1	0.444444444444444	1	0.833333333333333	0.574595793528805	0.863127855956937	0.379754924339979	0.0532394188553834	0.756439617935585	1326	0.970012890386485
ENSG00000117616	48.3188	38.24365	52.471	25.0450257136117	0.602022418577209	0.0997440850595363	0.597487547196075	0.0750928240692702	1	0.481481481481482	1	0.833333333333333	0.791485922663642	0.863128376362685	0.477311766759004	0.0532398493583319	0.756228968970795	1327	0.969990275673353
ENSG00000002330	47.9799	15.9709	47.620487037037	13.3928422898069	0.601600265128454	0.0393562572521975	0.595903589874502	0.0510445839250726	1	0.388888888888889	1	0.833333333333333	0.332866471168135	0.863126853056148	0.281241186789849	0.0532391939877767	0.756088758814268	1328	0.969967660960221
ENSG00000158941	46.7835	29.41395	45.8838462962963	18.5157209827952	0.600078433415509	0.0847700307561482	0.59131284535478	0.0642085641567587	1	0.388888888888889	1	0.833333333333333	0.628724870948091	0.863128016154124	0.403534630972943	0.0532395963757376	0.755581093482198	1329	0.969945046247088
ENSG00000163634	46.2742	20.392325	49.545012962963	16.9445818511911	0.5994191963564	0.051150501310385	0.597892274173265	0.0515849306790226	1	0.388888888888889	1	0.833333333333333	0.440684549921987	0.86312716367946	0.342003782779468	0.0532391968804941	0.75536163178325	1330	0.969922431533956
ENSG00000117318	85.0718	124.7664	109.45065	103.427972178126	0.636080807119235	0.209803794941403	0.621246897908208	0.153582107872821	1	0.62962962962963	1	0.814814814814815	1.46660115337868	0.863130481766194	0.944973576476026	0.0532416292686225	0.755235383564684	1331	0.969899816820824
ENSG00000071889	45.5327	17.046775	48.3860481481482	18.3254357341769	0.598446481068829	0.047800469790774	0.596057596489047	0.0522184726691417	1	0.333333333333333	1	0.833333333333333	0.374385331860399	0.863127083282454	0.378733879610673	0.053239225707814	0.75503741990074	1332	0.969877202107691
ENSG00000182473	44.85845	24.174975	46.0837703703704	17.8444689184244	0.597545103126094	0.0688573481999434	0.592244646416373	0.0593117929448621	1	0.388888888888889	1	0.833333333333333	0.538916859588327	0.863127630291351	0.387218076451	0.0532394504743223	0.754736778016217	1333	0.969854587394559
ENSG00000115274	44.4805	33.128675	49.5668740740741	22.1623983093597	0.597037874526554	0.0896956680963161	0.595245121764779	0.0675160003813639	1	0.425925925925926	1	0.833333333333333	0.744790975820865	0.863128171973771	0.447121161528961	0.0532396578621388	0.754567521123838	1334	0.969831972681427
ENSG00000022267	82.12085	209.663325	242.84560962963	371.301796201914	0.633976269437693	0.211556623571591	0.643434135574952	0.211887507498373	1	0.740740740740741	1	0.814814814814815	2.55310709764938	0.863130557354214	1.52896235912272	0.0532426726469806	0.754533845262182	1335	0.969809357968294
ENSG00000168002	44.202	22.226475	45.4287833333333	15.4273951979178	0.596656702540357	0.0619079780628805	0.59217392410072	0.0556011894620326	1	0.388888888888889	1	0.833333333333333	0.50283867245826	0.863127457558654	0.339595165574199	0.0532393460122217	0.754440701834779	1336	0.969786743255162
ENSG00000065548	43.75395	17.209125	42.5862246296296	15.6717603773458	0.596045751635439	0.0518721417121105	0.58786762144187	0.058040770426958	1	0.277777777777778	1	0.833333333333333	0.393315917762854	0.863127201742125	0.368000697728957	0.0532394464549224	0.754237136646889	1337	0.969764128542029
ENSG00000099956	43.7107	24.8512	49.1453685185185	24.2744785708903	0.595981855460796	0.0680140120738374	0.594519149848556	0.066248396536842	1	0.388888888888889	1	0.833333333333333	0.568538138259053	0.863127620606016	0.49393217108024	0.0532396282684068	0.754215698284026	1338	0.969741513828897
ENSG00000132591	43.65895	12.389075	45.5157574074074	13.8733765856549	0.59591366114842	0.0344876509231096	0.59334900837663	0.0470929552674968	1	0.351851851851852	1	0.833333333333333	0.283769421848212	0.863126751685584	0.304803816873254	0.0532390985074685	0.754193256469246	1339	0.969718899115765
ENSG00000137876	43.30225	33.738375	51.0283146296296	26.1344475153037	0.595395227477181	0.0899990151905076	0.594778653470833	0.0809649245743108	1	0.425925925925926	1	0.833333333333333	0.779136765410573	0.863128196608657	0.512155804184226	0.0532400378741202	0.754019963469608	1340	0.969696284402632
ENSG00000203875	77.50395	97.13755	83.0723166666667	55.9084146172121	0.630489538005739	0.191122994283041	0.615944651518343	0.117572563479777	1	0.648148148148148	1	0.814814814814815	1.25332386284828	0.863130159878953	0.673008974115269	0.0532407869290581	0.753371733038855	1341	0.9696736696895
ENSG00000119655	75.3586	75.11595	74.5031959259259	49.3442669655453	0.628790089352954	0.170026629114086	0.609584357745105	0.119047584848362	1	0.648148148148148	1	0.814814814814815	0.996780062262303	0.863129709937827	0.662310741872139	0.0532409033979258	0.752805399694213	1342	0.969651054976368
ENSG00000103510	40.56185	25.4292	45.0579722222222	22.0692589714309	0.591464167013974	0.0813233522346819	0.58911445310684	0.0666778693453347	1	0.333333333333333	1	0.833333333333333	0.626924067812489	0.863128008357969	0.489796985594183	0.0532396848955515	0.75270967171235	1343	0.969628440263235
ENSG00000155463	74.89345	39.518075	68.1444	30.1622911836417	0.62842669859347	0.0743034637035731	0.613686102600682	0.0764172948662482	1	0.703703703703704	1	0.814814814814815	0.52765729179254	0.863127543301106	0.442623182295856	0.0532397495400249	0.752684991559583	1344	0.969605825550103
ENSG00000135916	126.815	198.31305	211.516066296296	224.483456106473	0.66013701712538	0.215007283376074	0.653500245486004	0.170353255293761	1	0.722222222222222	1	0.796296296296296	1.56379805228088	0.863130205675361	1.06130687865579	0.0532415757874867	0.750908529883901	1345	0.969583210836971
ENSG00000177697	125.1765	169.372625	158.816648148148	161.194521576119	0.659362115932612	0.1932182073457	0.643762640987761	0.150544613910328	1	0.722222222222222	1	0.796296296296296	1.35307046450412	0.863129775414094	1.01497244436082	0.0532412500646932	0.75065037270582	1346	0.969560596123838
ENSG00000169504	66.75415	191.224225	144.756567962963	169.117191635682	0.621494837070686	0.219334072024027	0.63097155978339	0.162492605988449	1	0.62962962962963	1	0.814814814814815	2.86460429800994	0.863130970447963	1.1682868281248	0.0532417050479779	0.750373226870541	1347	0.969537981410706
ENSG00000221869	123.4885	193.2545	158.53963037037	132.715040573474	0.658475671865099	0.241902805085076	0.640650362950035	0.176278667455945	1	0.703703703703704	1	0.796296296296296	1.56495949015495	0.863130777637759	0.837109562217556	0.0532418900581889	0.750354557045205	1348	0.969515366697573
ENSG00000151929	63.7034	55.688725	67.5486355555556	53.0347701109814	0.618610891549474	0.115522424865929	0.60423779178878	0.120435767720593	1	0.574074074074074	1	0.814814814814815	0.874187641475965	0.863128581419724	0.785134587468651	0.0532410100353302	0.749412707292013	1349	0.969492751984441
ENSG00000109472	117.296	356.8858	241.067757240741	271.640534561517	0.65542906262553	0.272729558304395	0.644391223261613	0.240274370591429	1	0.722222222222222	1	0.796296296296296	3.04260844359569	0.863131463538833	1.12682234103271	0.0532433101890014	0.749338791207791	1350	0.969470137271309
ENSG00000132670	61.32045	32.973075	59.8364314814815	27.6478370173722	0.616377668168981	0.0725303968032859	0.604510666782958	0.0858439327956392	1	0.685185185185185	1	0.814814814814815	0.537717433580477	0.863127583035645	0.462056916377589	0.0532400776647539	0.748668631714122	1351	0.969447522558176
ENSG00000100979	61.06715	76.96075	87.3961775925926	65.4994797985357	0.616131055787048	0.124264324599964	0.61821724412325	0.122522461695119	1	0.648148148148148	1	0.814814814814815	1.26026431559357	0.863128816893353	0.749454742790573	0.0532408858736565	0.748586016236612	1352	0.969424907845044
ENSG00000170581	60.01235	55.348475	62.1855037037037	35.8609103396219	0.615075783356994	0.137028860766217	0.603693619954886	0.0949885103285242	1	0.611111111111111	1	0.814814814814815	0.922284746389701	0.863129134866184	0.576676366737962	0.0532403318271374	0.748234152495142	1353	0.969402293131912
ENSG00000162407	58.33245	70.482625	88.0315355925926	81.8934479676464	0.613370134646342	0.139885547161274	0.608787986286195	0.171931685191012	1	0.555555555555556	1	0.814814814814815	1.20829186841972	0.863129226491002	0.93027399120523	0.0532423086700407	0.747665571940813	1354	0.969379678418779
ENSG00000124570	57.96785	46.6393	56.8230337037037	30.2005374712735	0.612980000401376	0.118532121598571	0.59759820799378	0.11342457762236	1	0.555555555555556	1	0.814814814814815	0.804571844565565	0.863128716741478	0.531484074376427	0.0532409077996701	0.747535697007922	1355	0.969357063705647
ENSG00000099995	57.54065	44.453525	54.227462962963	25.3513079525424	0.612516473908356	0.119933421155175	0.598855634673527	0.0798823203593572	1	0.592592592592593	1	0.814814814814815	0.772558617255801	0.863128756039705	0.467499428654024	0.0532399689910501	0.747381174957247	1356	0.969334448992515
ENSG00000004799	106.149	180.38535	180.313486944444	239.477252442829	0.649418668406514	0.249039624022308	0.630903020188027	0.215928251894736	1	0.648148148148148	1	0.796296296296296	1.69935986208066	0.863131086058898	1.32811614095519	0.0532429994667309	0.747335450735638	1357	0.969311834279382
ENSG00000156515	56.77275	53.96255	64.9393688888889	34.5493026174729	0.611732126327081	0.106213056988292	0.606174374062871	0.105860410679648	1	0.592592592592593	1	0.814814814814815	0.950500900520056	0.863128432699962	0.532023997285632	0.0532405956342279	0.747119833340011	1358	0.96928921956625
ENSG00000172301	56.751	44.69325	62.1250203703704	51.3045749991697	0.611713080171022	0.103890889023663	0.602903731976841	0.0958740194270494	1	0.611111111111111	1	0.814814814814815	0.787532378284083	0.863128376590568	0.825827898217296	0.0532403641789159	0.747113503319529	1359	0.969266604853117
ENSG00000198911	56.3892	28.199375	62.3687907407408	34.0130179787441	0.611329184433701	0.0682294350709028	0.607813264456649	0.0725565499770987	1	0.592592592592593	1	0.814814814814815	0.500084679335759	0.86312751443919	0.545353173835483	0.0532396946671662	0.746985825358182	1360	0.969243990139985
ENSG00000174851	55.66465	31.3236	54.1894018518519	25.2741769039595	0.610550777144949	0.0788791410132013	0.599647176221025	0.0750048618706003	1	0.62962962962963	1	0.814814814814815	0.562719787153966	0.863127779253855	0.466404426700564	0.0532398280132959	0.746726267788372	1361	0.969221375426853
ENSG00000168264	55.4917	47.831175	57.6525018518519	29.7243162857052	0.610346973508764	0.117059388923437	0.601916689641917	0.0808634666816412	1	0.537037037037037	1	0.814814814814815	0.861951877487985	0.863128711945468	0.515577214013834	0.0532399675034132	0.74665802229266	1362	0.96919876071372
ENSG00000149591	187.4615	997.193125	1037.49351203704	1801.20675815145	0.683696751977174	0.42400482976138	0.691704811768847	0.279049364604357	1	0.648148148148148	1	0.777777777777778	5.31945559488215	0.863133791739379	1.73611375613803	0.0532432786958269	0.746414896970252	1363	0.969176146000588
ENSG00000068903	53.58755	29.804475	62.7219796296296	49.8580019136853	0.60825896489722	0.0675195894286431	0.606489362352845	0.0740136677323348	1	0.555555555555556	1	0.814814814814815	0.556182826048215	0.863127518189595	0.79490478789245	0.0532397439113297	0.745962416799405	1364	0.969153531287456
ENSG00000119729	53.0932	57.71385	60.563912962963	34.3731313949534	0.607673038367205	0.123677312695704	0.602733933332877	0.0920847801081296	1	0.518518518518519	1	0.814814814814815	1.08702903573339	0.863128907036718	0.56755136372998	0.0532402635266389	0.745766644854664	1365	0.969130916574323
ENSG00000158747	98.0834	151.57485	153.947911481481	172.028414049193	0.644678545012828	0.187377967332935	0.6300827430108	0.199812957270201	1	0.722222222222222	1	0.796296296296296	1.54536700399864	0.863129858929846	1.11744558528737	0.0532426242378409	0.745755817418056	1366	0.969108301861191
ENSG00000265354	52.13075	15.491775	54.4951222222222	22.3359515385472	0.606597906608118	0.0389159614088909	0.603380028333166	0.0517465213339819	1	0.574074074074074	1	0.814814814814815	0.297171535034504	0.863126821258037	0.409870656817041	0.0532391687531782	0.745408962582824	1367	0.969085687148059
ENSG00000077454	51.2117	51.8228	64.587562962963	50.0397901212599	0.605527487368527	0.132765453030104	0.603615604840163	0.096463544239857	1	0.555555555555556	1	0.814814814814815	1.01193282003917	0.863129160761084	0.77475891372391	0.0532403724048218	0.745051376056982	1368	0.969063072434926
ENSG00000177169	50.9921	33.5151	52.8060592592593	25.1704022543514	0.605268711704937	0.0852274088799947	0.597473241519487	0.0785147392278997	1	0.537037037037037	1	0.814814814814815	0.657260634490441	0.863127980242001	0.476657463318244	0.0532399441108001	0.744965510941987	1369	0.969040457721794
ENSG00000166946	50.71685	30.85625	50.0199851851852	21.4980981403262	0.604938822890266	0.0841767294796707	0.595555242107296	0.0708631967814849	1	0.518518518518519	1	0.814814814814815	0.608402335712884	0.863127956994828	0.429790174082128	0.0532397486727965	0.744855555667247	1370	0.969017843008661
ENSG00000120265	50.63065	19.279525	55.9246203703704	24.3994077417324	0.604838798933245	0.0463986188356187	0.603743158344	0.0598635809337183	1	0.518518518518519	1	0.814814814814815	0.380787625677332	0.863127015154758	0.436290985618556	0.0532393852688161	0.744822528269226	1371	0.968995228295529
ENSG00000126458	93.6548	246.978025	172.219377777778	184.36281242809	0.641710896114746	0.300081533376355	0.638210254566299	0.177508591933393	1	0.648148148148148	1	0.796296296296296	2.63711016413467	0.86313233539921	1.07051143028737	0.0532419555167707	0.744765774858395	1372	0.968972613582397
ENSG00000105063	50.0772	14.511025	53.2141518518519	31.6179438900244	0.604176292634342	0.0366377092997039	0.598907324140589	0.0669607125049883	1	0.5	1	0.814814814814815	0.289773090348502	0.863126774146584	0.594164198614849	0.0532396133604715	0.744601773000511	1373	0.968949998869264
ENSG00000197102	49.9193	21.7817	53.5739533333333	26.8967345203144	0.603987207958755	0.0539312860170656	0.598496067291243	0.0790971815665461	1	0.5	1	0.814814814814815	0.436338249935396	0.863127207992439	0.502048716714348	0.0532399507243609	0.744538600110865	1374	0.968927384156132
ENSG00000115685	49.43665	20.2077	51.3349537037037	26.4513720873472	0.603400292866999	0.0539075084438677	0.598317774363996	0.0579393024563507	1	0.481481481481482	1	0.814814814814815	0.408759493209997	0.863127210768816	0.515270204391725	0.0532393693942657	0.744342960669228	1375	0.968904769443
ENSG00000186298	49.329	34.3544	48.2432814814815	20.7395347389279	0.603271073246998	0.100283688586895	0.593991740354046	0.0657531767546297	1	0.462962962962963	1	0.814814814814815	0.696434146242575	0.8631283765258	0.429894777097386	0.0532396186008781	0.744299498843075	1376	0.968882154729867
ENSG00000198858	49.2991	24.169275	65.3110685185185	99.7270932614146	0.603233074280673	0.0601341656602478	0.602160093563234	0.0826833866182544	1	0.462962962962963	1	0.814814814814815	0.490257935743249	0.863127368177259	1.52695546901269	0.0532400146123036	0.744287168627551	1377	0.968859540016735
ENSG00000179085	48.86395	26.15625	49.5405481481482	18.8704740452674	0.602687537684575	0.0718635312452049	0.596959664208992	0.0571058028522882	1	0.481481481481482	1	0.814814814814815	0.53528726187711	0.863127667081676	0.380909674007569	0.0532393555556112	0.744105223319112	1378	0.968836925303603
ENSG00000138629	48.7605	19.582275	46.8516555555556	14.1459217499905	0.602572183332854	0.0534919661224676	0.595105780282394	0.0471611849658845	1	0.444444444444444	1	0.814814814814815	0.401601193589073	0.863127205085162	0.30193002962759	0.0532390903873056	0.74406692583757	1379	0.96881431059047
ENSG00000166902	48.7175	18.236375	49.0234407407407	17.0344941296263	0.602503152446961	0.0475044375397556	0.597455605702299	0.0486908653533772	1	0.462962962962963	1	0.814814814814815	0.374329039872736	0.863127054576964	0.347476510669921	0.0532391194954014	0.744043965693803	1380	0.968791695877338
ENSG00000064607	48.5876	33.159375	57.9093185185185	35.494198329762	0.602358416913831	0.0829733827184256	0.601651531017441	0.0792564896043448	1	0.444444444444444	1	0.814814814814815	0.682465793741613	0.863127949806	0.612927232400629	0.0532399262796093	0.743995422068634	1381	0.968769081164205
ENSG00000160445	48.22905	28.824075	50.2204648148148	19.3310079156365	0.601910298578339	0.0759742750976629	0.597335001705101	0.0613657161292053	1	0.462962962962963	1	0.814814814814815	0.597649653061796	0.863127776972991	0.384922919111133	0.0532394708909152	0.743846106784934	1382	0.968746466451073
ENSG00000140474	48.19135	33.851375	60.7344925925926	46.9544943343356	0.601864973695546	0.0858609874960541	0.602323974601282	0.0837291941766186	1	0.425925925925926	1	0.814814814814815	0.702436744353499	0.86312802720483	0.773110835868946	0.0532400414124293	0.743830915068233	1383	0.968723851737941
ENSG00000151366	48.156	14.9618	50.6435333333333	16.126067868692	0.601798234437712	0.0382563986447614	0.599753153182131	0.0480737351663515	1	0.481481481481482	1	0.814814814814815	0.310694409834704	0.863126824407731	0.318423040559808	0.0532390895353986	0.74380906956432	1384	0.968701237024808
ENSG00000119383	47.45235	21.743125	52.551737037037	19.6254231333237	0.600933029418727	0.0535444886183022	0.601196515512975	0.0525286470326646	1	0.481481481481482	1	0.814814814814815	0.458209656634498	0.863127215918541	0.373449561134245	0.0532392028300577	0.743520537163167	1385	0.968678622311676
ENSG00000143753	47.28955	43.17245	71.82925	100.372983460632	0.600724090717061	0.109699239591037	0.602143930626696	0.106366012325179	1	0.462962962962963	1	0.814814814814815	0.912938482180524	0.863128643264661	1.39738314768192	0.0532406568779084	0.743450415092665	1386	0.968656007598544
ENSG00000113916	87.30245	136.591375	102.974575240741	85.0221194976952	0.637651946969124	0.21526774872556	0.618755874720077	0.162028250767119	1	0.611111111111111	1	0.796296296296296	1.56457665277435	0.863130574514177	0.825661278999451	0.0532418809412436	0.743413377719011	1387	0.968633392885411
ENSG00000116752	46.74995	14.20005	46.0814037037037	13.7362151598648	0.60003489252507	0.0393470058031482	0.593770793567661	0.0515003524947403	1	0.37037037037037	1	0.814814814814815	0.30374470988739	0.863126859549732	0.298085866658631	0.053239219917234	0.743221276755315	1388	0.968610778172279
ENSG00000122034	46.55845	17.04	50.7192277777778	15.7023349753194	0.599788285127321	0.0442414551463348	0.600423747508098	0.0406208550881446	1	0.388888888888889	1	0.814814814814815	0.36599156544086	0.863126985421637	0.309593336951381	0.0532388822842695	0.743139032268089	1389	0.968588163459147
ENSG00000136448	46.57385	22.979225	42.9652555555556	14.6604271096456	0.599784769471076	0.0703149869791387	0.588674519911493	0.0557959280949416	1	0.407407407407407	1	0.814814814814815	0.493393288293753	0.863127650298786	0.341215871291379	0.0532393759814871	0.743137638755873	1390	0.968565548746014
ENSG00000141349	46.3432	23.697725	49.9688018518519	21.3193479499167	0.599483285480603	0.0620923963216721	0.596207391784388	0.0663607582155888	1	0.444444444444444	1	0.814814814814815	0.511352798253034	0.863127442693168	0.426653174777426	0.0532396179713187	0.743037213216097	1391	0.968542934032882
ENSG00000198467	156.895	573.5259	674.395032037037	1171.15453419734	0.672736105276918	0.394542666754235	0.674275321504127	0.259250079197455	1	0.722222222222222	1	0.777777777777778	3.6554759552567	0.863133506314926	1.73660018025314	0.0532431742752617	0.742761440368301	1392	0.968520319319749
ENSG00000152518	155.8295	252.997925	169.115252777778	135.848898159956	0.672486815620328	0.257707112794902	0.645540113595821	0.166983979502528	1	0.666666666666667	1	0.777777777777778	1.6235560339987	0.863130857576776	0.803291813887804	0.0532416055221984	0.742679226664837	1393	0.968497704606617
ENSG00000168610	83.3811	70.910125	77.6272888888889	41.5442300130503	0.634890702388341	0.135406189710154	0.617104248881358	0.0992665206209062	1	0.685185185185185	1	0.796296296296296	0.850434031213309	0.863128855235841	0.535175588477839	0.053240306044589	0.742493535235649	1394	0.968475089893485
ENSG00000160058	44.4076	18.29575	44.3889388888889	15.4929825003453	0.596938236665631	0.0538083554935703	0.590961166626267	0.0524793690232224	1	0.296296296296296	1	0.814814814814815	0.411995919617363	0.863127246479115	0.349027998599521	0.0532392655836654	0.742188928355603	1395	0.968452475180352
ENSG00000086232	44.2159	16.92555	46.1080296296296	13.3375197247101	0.596675690215202	0.0472619548458902	0.594622034443716	0.0418084721069299	1	0.388888888888889	1	0.814814814814815	0.382793293815121	0.863127078873848	0.289266746634933	0.0532389432985288	0.742101468672482	1396	0.96842986046722
ENSG00000185721	44.20295	23.1709	48.0061333333333	38.9850269026359	0.596660632608713	0.0686233811843396	0.591230996171717	0.0670728795234898	1	0.296296296296296	1	0.814814814814815	0.524193521020656	0.863127631113713	0.812084294145107	0.053239678400085	0.742096265386314	1397	0.968407245754088
ENSG00000165092	81.50725	118.09795	105.782282037037	86.1194136555296	0.633484565159092	0.176049061831564	0.617133275852601	0.185034364072808	1	0.685185185185185	1	0.796296296296296	1.44892570906269	0.863129775755479	0.814119453628132	0.0532424941615053	0.742024515620999	1398	0.968384631040955
ENSG00000172053	80.4288	66.49045	76.8060740740741	38.1695594279703	0.632722872333494	0.120284463669145	0.618012455804313	0.0923274056819433	1	0.685185185185185	1	0.796296296296296	0.826699515596403	0.863128542278464	0.496960167384137	0.0532401205848005	0.741771028974192	1399	0.968362016327823
ENSG00000005075	43.4991	11.37065	44.0583740740741	8.70930800399043	0.595679802832255	0.0327428385704545	0.593041287762191	0.0308052326140564	1	0.240740740740741	1	0.814814814814815	0.261399661142414	0.863126707310565	0.197676564036333	0.0532386412073841	0.741769629807669	1400	0.968339401614691
ENSG00000142784	43.3427	21.9339	44.2837703703704	15.3651317126728	0.595472390038124	0.0630656315314396	0.591054506467387	0.0505219815756835	1	0.37037037037037	1	0.814814814814815	0.50605753679397	0.863127495985032	0.346969817252811	0.0532392093237442	0.741700229264125	1401	0.968316786901558
[truncated: 42,818 more rows]
