# Supplementary material for: Multicondition expression profiling reveals limitations of canonical housekeeping genes
Source: BMC Genomics. 2026 Jan 27;27:214. doi: 10.1186/s12864-026-12563-8 (PMC12918141; doi:10.1186/s12864-026-12563-8)
Supplement: Supplementary file 8 — Supplementary Material 8 [file 12864_2026_12563_MOESM8_ESM.csv]

gene	median_expression	iqr_expression	mean_expression	sd_expression	median_expression_normalized	iqr_expression_normalized	mean_expression_normalized	sd_expression_normalized	above_zero	above_threshold	above_median	above_95	qcv_expression	qcv_expression_normalized	cv_expression	cv_expression_normalized	score	rank	percentile
ENSG00000198804	134207.6	21898.5	122489.081818182	45025.2031428958	1	0.0247982869736215	1	0.110204075146794	1	1	1	1	0.163168851838495	0	0.367585440878147	0.558323435011619	1	1	0.999949021207178
ENSG00000198712	102877.9	12551.1	93103.6063241107	34112.0598374454	0.981158743641043	0.0185707997856868	0.979677543449229	0.113277767630072	1	1	1	1	0.12199996306301	0	0.366388168882471	0.558323495682654	0.993719581213681	2	0.999898042414356
ENSG00000198938	92217.9	8730.2	84126.4972332016	30047.7814294833	0.973406036324093	0.0144310591188486	0.974563654457917	0.101158868649734	1	1	1	1	0.0946692561856212	0	0.357173808701315	0.558323374786975	0.991135345441364	3	0.999847063621533
ENSG00000212907	80745	6476.40000000001	72543.2557312253	26935.9701619874	0.963989964513948	0.0122463918157597	0.960168054731192	0.121411126073497	1	1	1	1	0.0802080624187257	0	0.371309088494538	0.558323612775385	0.987996654837983	4	0.999796084828711
ENSG00000198886	75068.6	10912.8	68669.4359683795	25375.6676097979	0.958823764473876	0.0219968185665916	0.957391265389315	0.114702950338123	1	1	1	1	0.145371033960937	0	0.369533654266256	0.558323544732838	0.986274588157959	5	0.999745106035889
ENSG00000198840	73029.5	7273.39999999999	66369.6628458498	24758.4652992789	0.956871998103858	0.0151734186689496	0.954307639583508	0.118258469800259	1	1	1	1	0.0995953689947212	0	0.373038889119912	0.558323588247497	0.985623999367953	6	0.999694127243067
ENSG00000198888	71292.1	8566.2	63618.2233201581	24170.4464579239	0.955165519646048	0.0184396673622615	0.948746071168103	0.131331251687268	1	1	1	1	0.120156370761978	0	0.379929605017204	0.558323740515801	0.985055173215349	7	0.999643148450245
ENSG00000198899	68296.1	10996.2	62758.7359683795	22912.8423596157	0.952122735459782	0.0244160542281009	0.951838713161207	0.109790162126151	1	1	1	1	0.161007729577531	0	0.365094070268722	0.558323499938169	0.984040911819927	8	0.999592169657423
ENSG00000198763	66173.1	8078.3	59260.9861660079	22229.1802595756	0.949884660603761	0.0186437762529167	0.944448741699626	0.127240024996549	1	1	1	1	0.122078306743979	0	0.375106485695411	0.558323703417645	0.98329488686792	9	0.9995411908646
ENSG00000269028	60534.2	9.09999999999854	53118.4043478261	21039.4826076508	0.943572310717005	2.2966383817326e-05	0.932102248774473	0.149198281364321	1	1	1	1	0.000150328244199123	0	0.396086495179365	0.558323971644098	0.981190770239002	10	0.999490212071778
ENSG00000228253	59798.6	10642.4	56392.842687747	23178.0952014101	0.942705798969267	0.0271031652737072	0.94253549318164	0.118066519154197	1	1	1	1	0.177970721722582	0	0.411011293219418	0.558323605630417	0.980901932989756	11	0.999439233278956
ENSG00000198727	35236.1	5207.89999999999	32536.8300395257	11343.5333542409	0.905220234714637	0.0224223329062295	0.90682751466416	0.096191571730747	1	1	1	1	0.147800125439535	0	0.348636709244903	0.558323415414681	0.968406744904879	12	0.999388254486134
ENSG00000198786	14369.5	4407.5	13682.4217391304	5322.31213310383	0.841649682110239	0.0462833016484169	0.843773928330977	0.0947411817379867	1	1	1	1	0.30672605170674	0	0.388989042625584	0.558323500667194	0.947216560703413	13	0.999337275693312
ENSG00000256618	8844.8	0.5	7745.59446640316	3217.65710333649	0.807256518665643	8.63636932762112e-06	0.788890210292411	0.168031650245354	1	1	1	1	5.65303907380608e-05	0	0.415417708388067	0.558324614815227	0.935752172888547	14	0.999286296900489
ENSG00000255823	8122.8	4.30000000000018	7142.695256917	2887.0091630607	0.80122133556205	8.0874518167462e-05	0.787160912300538	0.148845619224751	1	1	1	1	0.000529374107450655	0	0.404190443413489	0.558324356513278	0.93374044518735	15	0.999235318107667
ENSG00000087086	6471.3	473.6	5957.00711462451	1742.54916842929	0.78511203118849	0.0111626325726743	0.788230733237768	0.0725124713455737	1	1	1	1	0.0731846769582619	0	0.292520914428878	0.558323301487499	0.92837067706283	16	0.999184339314845
ENSG00000167996	5333.8	749.8	5008.39328063241	1285.22334319725	0.771411335977674	0.021448877941604	0.778173529090988	0.0543293990450362	1	1	1	1	0.140575199670029	0	0.256613902140481	0.55832306331929	0.923803778659225	17	0.999133360522023
ENSG00000120885	6128.4	783.3	5725.38972332016	2020.35724979488	0.781253465640519	0.0192212607674186	0.778380067469133	0.118114261397246	1	1	1	0.992094861660079	0.127814764049344	0	0.352876807943001	0.558323955845571	0.921814396320226	18	0.999082381729201
ENSG00000177954	3571.9	65.2000000000003	3663.05731225296	879.271691941626	0.74299361905238	0.0027853344869751	0.758141383748298	0.0274563139764901	1	1	1	1	0.0182535905260506	0	0.240037656249727	0.558322700070827	0.914331206350793	19	0.999031402936378
ENSG00000197756	3470.2	104	3260.00909090909	766.253432445485	0.740946418890059	0.00456956888987932	0.747850342570337	0.0490164991057798	1	1	1	1	0.029969454210132	0	0.235046409711639	0.55832302472572	0.913648806296686	20	0.998980424143556
ENSG00000229117	3461.4	136.2	3591.68695652174	689.198072258899	0.740766465198829	0.0059927988858782	0.757216901792873	0.0229130111504685	1	1	1	1	0.0393482405962905	0	0.191887010366386	0.558322634823068	0.913588821732943	21	0.998929445350734
ENSG00000205542	3264.8	449.8	3360.00079051383	949.001391145555	0.736622187898843	0.0207418765741618	0.750578028743684	0.0420187049263653	1	1	1	1	0.137772604753737	0	0.282440823771481	0.558322918745161	0.912207395966281	22	0.998878466557912
ENSG00000034510	2591	142	2472.94743083004	536.107107912297	0.720239547509613	0.00834015164114698	0.728031889850769	0.0492963529027115	1	1	1	1	0.0548050945580857	0	0.216788719901075	0.558323054477549	0.906746515836538	23	0.99882748776509
ENSG00000101439	2569.1	437	2317.904743083	837.634972384475	0.719637958420059	0.0263537761089941	0.715423043222375	0.0963003250087907	1	1	1	1	0.170098478066249	0	0.361375925772667	0.558323805101517	0.90654598614002	24	0.998776508972268
ENSG00000111640	2540.3	225.6	2554.69644268775	1975.06537081567	0.718838973595635	0.0134978701656471	0.726687901675802	0.0563042360125204	1	1	1	1	0.0888084084556942	0	0.773111567313156	0.558323163419604	0.906279657865212	25	0.998725530179445
ENSG00000156508	2402.5	396.4	2988.0185770751	1812.55867055856	0.714886216920709	0.0254839752561465	0.737432206328939	0.0550090464249526	1	1	1	1	0.164994797086368	0	0.60660890279097	0.558323127793013	0.904962072306903	26	0.998674551386623
ENSG00000142534	2273.3	99.6999999999998	2341.30158102767	462.492986301893	0.71096854106965	0.00667970631832951	0.726271956680983	0.0226865478227418	1	1	1	1	0.0438569480490915	0	0.197536699265752	0.558322649721224	0.90365618035655	27	0.998623572593801
ENSG00000075624	2163.6	199.2	2183.56719367589	513.976196092419	0.707463227677853	0.0140199295889266	0.720079515529598	0.0367648368425383	1	1	1	1	0.0920687742651138	0	0.235383732445245	0.558322871405361	0.902487742559284	28	0.998572593800979
ENSG00000133112	1962	251.4	2418.33557312253	1842.61999734143	0.700531191971725	0.0194268422064736	0.72261167589488	0.0489991431066253	1	1	1	1	0.128134556574924	0	0.761937267027943	0.558323057227899	0.900177063990575	29	0.998521615008157
ENSG00000231500	1815.3	82.1000000000001	1961.66126482213	620.922002873438	0.695023387953126	0.00688846857822687	0.712489739363907	0.0289925093322518	1	1	1	1	0.045226684294607	0	0.316528655588118	0.558322757396192	0.898341129317709	30	0.998470636215334
ENSG00000071082	1759.7	45.2000000000001	1768.49169960474	332.810131965309	0.692818710241505	0.00391573950939714	0.70595230709618	0.0240824648516637	1	1	1	1	0.0256861965107689	0	0.188188687591631	0.558322684955733	0.897606236747168	31	0.998419657422512
ENSG00000213741	1718.3	43.7	1688.94664031621	343.675885687882	0.691131370157959	0.00387983659725541	0.701664786296127	0.0366399725549196	1	1	1	1	0.0254321131350754	0	0.203485342570408	0.558322888977035	0.897043790052653	32	0.99836867862969
ENSG00000196262	1696.3	83.6000000000001	1595.72213438735	355.454094194389	0.690218098035074	0.00753039235423012	0.696584909064089	0.0460196432933868	1	1	1	1	0.0492837351883512	0	0.222754379684568	0.558323046137403	0.896739366011691	33	0.998317699836868
ENSG00000170315	1539.2	97	1507.32529644269	271.48154222755	0.683330183113679	0.00960541390225438	0.694056723792833	0.0294992674055743	1	1	1	1	0.0630197505197505	0	0.180108131183263	0.558322781511403	0.894443394371226	34	0.998266721044046
ENSG00000156482	1508.9	85.3000000000002	1613.48616600791	440.152208619139	0.681921092019063	0.00859128226319648	0.698808634567879	0.0260983013655168	1	1	1	1	0.056531247928955	0	0.272795774697074	0.558322722518885	0.893973697339688	35	0.998215742251223
ENSG00000138326	1502.8	79.3	1653.29367588933	501.874793917139	0.681633994085305	0.00798984699548106	0.70018425267174	0.0290015306681411	1	1	1	1	0.0527681660899654	0	0.303560584085083	0.558322768026071	0.893877998028435	36	0.998164763458401
ENSG00000105372	1498.4	88.4000000000001	1468.35415019763	269.158517259371	0.681426182671591	0.00902600313468353	0.692044232510617	0.0312756089948111	1	1	1	1	0.0589962626801923	0	0.183306266559157	0.558322812292306	0.893808727557197	37	0.998113784665579
ENSG00000087460	1458.3	162.3	1421.00079051383	365.488446823258	0.679503643982375	0.0170656431516922	0.688394671539137	0.0414091700177458	1	1	1	1	0.111293972433656	0	0.257204956720043	0.558322982147078	0.893167881327458	38	0.998062805872757
ENSG00000172809	1447.8	52.3	1374.98853754941	291.491520043002	0.678991500109415	0.00551730556120453	0.686363240852022	0.0408562005678416	1	1	1	1	0.0361237740019339	0	0.21199560002334	0.558322975692536	0.892997166703138	39	0.998011827079935
ENSG00000136942	1414.7	62.6999999999998	1372.47075098814	261.571362410268	0.677352370848923	0.00677429613892908	0.687157093757148	0.0306321316470431	1	1	1	1	0.0443203506043683	0	0.190584289116503	0.558322806491388	0.892450790282974	40	0.997960848287113
ENSG00000161970	1410.9	67.3	1503.50830039526	373.274209670898	0.67716174380051	0.00725710181576266	0.693865293669856	0.025376273665345	1	1	1	1	0.0477000496137217	0	0.248268805415153	0.558322714728988	0.892387247933504	41	0.99790986949429
ENSG00000112306	1371.2	79.0999999999999	1479.01225296443	477.997059049928	0.675138917469853	0.00879274111482711	0.692085017843375	0.0285431346537076	1	1	1	1	0.0576866977829638	0	0.323186679550399	0.558322767727866	0.891712972489951	42	0.997858890701468
ENSG00000147403	1370	115.3	1612.12806324111	819.004827860334	0.675076866025114	0.0127806855400245	0.695508032051627	0.0438262850399573	1	1	1	1	0.0841605839416058	0	0.508027151524032	0.558323012141909	0.891692288675038	43	0.997807911908646
ENSG00000171858	1328.7	35.0999999999999	1267.44940711462	256.507136510851	0.672907460723121	0.00403681497880345	0.680743217135972	0.0384338733249507	1	1	1	1	0.0264167983743508	0	0.202380572408641	0.558322942706094	0.890969153574374	44	0.997756933115824
ENSG00000008988	1286.4	74.5999999999999	1380.16482213439	405.641246791888	0.670614475298278	0.0088291284509957	0.687370439475874	0.0267181763962841	1	1	1	1	0.0579912935323382	0	0.293907829185629	0.558322741931015	0.890204825099426	45	0.997705954323002
ENSG00000198918	1281.7	63.9000000000001	1395.47470355731	431.961153814981	0.67035505870073	0.00757245894781053	0.687847183423862	0.0299684468069273	1	1	1	1	0.0498556604509636	0	0.309544238038737	0.558322794922035	0.890118352900243	46	0.997654975530179
ENSG00000182774	1199.8	49.6000000000001	1278.71541501976	348.826725018068	0.665675135426846	0.00629774158683371	0.681936110341578	0.027027588486187	1	1	1	1	0.0413402233705619	0	0.272794650725844	0.558322751703359	0.888558378475615	47	0.997603996737357
ENSG00000137154	1198.4	120.9	1275.42885375494	363.828257274145	0.665592388088466	0.0154147495888278	0.681640595050795	0.0274495526829461	1	1	1	1	0.100884512683578	0	0.285259547173495	0.558322758976138	0.888530796029489	48	0.997553017944535
ENSG00000108298	1195.3	90.8	1251.40750988142	316.973365110398	0.665408817304012	0.0116549188520931	0.680544786530227	0.0257716255849968	1	1	1	1	0.0759641930896009	0	0.253293481625688	0.558322731993773	0.888469605768004	49	0.997502039151713
ENSG00000080824	1179.4	93.0999999999999	1077.92292490119	333.030570996711	0.664459729901174	0.0121087235085628	0.665143612912231	0.0660764221226029	1	1	1	1	0.0789384432762421	0	0.308955829125946	0.558323437490524	0.888153243300391	50	0.997451060358891
ENSG00000143933	1157.3	78.5	1079.53043478261	277.811893048614	0.663119085460097	0.0103689760899356	0.667464965023261	0.0515884411778843	1	1	1	1	0.0678302946513437	0	0.257345123488398	0.558323184553603	0.887706361820032	51	0.997400081566069
ENSG00000114391	1156.2	40.2000000000001	1171.11343873518	191.709475077673	0.663051689391911	0.00530319714627772	0.676373249362385	0.0217595137984334	1	1	1	1	0.0347690710949663	0	0.163698467404423	0.558322668115741	0.88768389646397	52	0.997349102773246
ENSG00000144713	1145.9	58	1199.60592885375	306.005684024309	0.662417487862857	0.0077014370524004	0.677493883403515	0.0255797304514667	1	1	1	1	0.0506152369316694	0	0.255088505870176	0.558322731340964	0.887472495954286	53	0.997298123980424
ENSG00000150991	1140.5	98.7	1155.95652173913	219.669304682288	0.662082712335503	0.0131838241270273	0.675333412616214	0.0216841004688939	1	1	1	1	0.0865409907935117	0	0.190032497374379	0.558322667593294	0.887360904111834	54	0.997247145187602
ENSG00000166441	1093.7	41.3	1124.64545454545	239.328809209733	0.659113107343135	0.0057599798347366	0.673088018412126	0.02493110465236	1	1	1	1	0.0377617262503428	0	0.212803784732729	0.558322724103771	0.886371035781045	55	0.99719616639478
ENSG00000131469	1089.6	24.5999999999999	1113.66007905138	202.290714374674	0.658846923127142	0.00343799693623786	0.672655211661604	0.0221956125848832	1	1	1	1	0.0225770925110131	0	0.181644936529453	0.558322678179149	0.886282307709047	56	0.997145187601958
ENSG00000143947	1088.8	42.2000000000001	1122.0233201581	241.408008806495	0.6587948679744	0.00592420402954	0.672896140517774	0.0248869345897757	1	1	1	1	0.0387582659808964	0	0.215154181262898	0.55832272351645	0.886264955991467	57	0.997094208809135
ENSG00000186468	1081.4	49.7000000000001	1132.64387351779	292.500297808856	0.658311536596238	0.00701838362268415	0.673222645131902	0.0273319424895082	1	1	1	1	0.045958942112077	0	0.258245600976416	0.558322764568901	0.886103845532079	58	0.997043230016313
ENSG00000122026	1060.1	41.8	1045.0557312253	193.140825587677	0.656901640221972	0.00603897257828305	0.667673314502931	0.0281246613593762	1	1	1	1	0.0394302424299594	0	0.184813900174706	0.558322783229685	0.885633880073991	59	0.996992251223491
ENSG00000115268	1047.8	63	969.724901185771	231.791526245838	0.656074514772258	0.00922461943084727	0.660104763198384	0.0496685329538513	1	1	1	1	0.0601259782401222	0	0.239028126391728	0.558323164391957	0.885358171590753	60	0.996941272430669
ENSG00000177600	1046.6	85.1999999999999	1050.28735177866	230.800675182688	0.655993300377651	0.0124152278599354	0.667674264360456	0.0305815678173276	1	1	1	1	0.081406459010128	0	0.219750028210687	0.558322825213175	0.885331100125884	61	0.996890293637847
ENSG00000142541	1041.6	61.2000000000001	1128.53992094862	365.798549744572	0.655653901743827	0.00891900826625445	0.672340662244245	0.0307700482129429	1	1	1	1	0.0587557603686637	0	0.324134346472292	0.558322823583786	0.885217967247942	62	0.996839314845024
ENSG00000124614	1007.5	47	1032.36363636364	217.443244423584	0.653294821746082	0.00714741680081136	0.667004799506578	0.0229079901116104	1	1	1	1	0.0466501240694789	0	0.210626601678357	0.558322694608197	0.884431607248694	63	0.996788336052202
ENSG00000145425	1007.3	66.7000000000001	1158.84505928854	502.191051935559	0.65328075125025	0.00998550761313466	0.673019339678746	0.0366657466723516	1	1	1	1	0.0662166186836097	0	0.433354785361794	0.558322922570336	0.884426917083417	64	0.99673735725938
ENSG00000167526	979.5	89.8	1004.22845849802	266.996499256959	0.651297259781515	0.0140362176352565	0.664311162994893	0.0294843340670141	1	1	1	1	0.0916794282797345	0	0.265872269400026	0.558322809866826	0.883765753260505	65	0.996686378466558
ENSG00000109475	967.9	41	990.992885375494	208.771379355673	0.650452916004083	0.00647916525704058	0.663956556762132	0.0245665938073946	1	1	1	1	0.0423597479078417	0	0.210668898270211	0.55832272556448	0.883484305334694	66	0.996635399673736
ENSG00000142937	943	58.6	1034.21225296443	412.893499527958	0.648605786626206	0.00947970205153727	0.665511246766521	0.0328201670271525	1	1	1	1	0.0621420996818664	0	0.399234778300543	0.558322865897897	0.882868595542069	67	0.996584420880914
ENSG00000196683	932.4	22.1	879.697628458498	196.310157078362	0.647804610636836	0.00362263922738107	0.653792919891605	0.0430560821516721	1	1	1	1	0.0237022737022737	0	0.22315640139028	0.558323059339094	0.882601536878945	68	0.996533442088091
ENSG00000265681	929.8	35.7	993.170355731225	281.250685414812	0.647606704776409	0.005861203127511	0.663656013745915	0.0265461496517393	1	1	1	1	0.0383953538395354	0	0.283184736426955	0.558322759920802	0.882535568258803	69	0.996482463295269
ENSG00000169020	927.9	37	847.166007905138	256.185145936845	0.647461730977873	0.00609073004787384	0.647302081032848	0.0710906525512839	1	1	1	1	0.0398749865287208	0	0.302402532144008	0.558323568914309	0.882487243659291	70	0.996431484502447
ENSG00000100316	917.8	73.5	1031.13992094862	466.624008453351	0.646686062855675	0.0122860709726946	0.664176916068879	0.0395582722563044	1	1	1	1	0.0800828067117019	0	0.45253219177478	0.558322983359943	0.882228687618559	71	0.996380505709625
ENSG00000063177	917	52.8000000000001	924.068774703557	227.322529272315	0.646624259418341	0.00879234480527341	0.658465023383459	0.0289471349157552	1	1	1	1	0.0575790621592149	0	0.246001743046929	0.558322806542332	0.88220808647278	72	0.996329526916803
ENSG00000149806	916.1	58.1	886.720948616601	157.714247312809	0.646554666069729	0.00971413512615661	0.655774446444487	0.0286321900904012	1	1	1	1	0.0634210239056872	0	0.177862322480216	0.558322803800432	0.88218488868991	73	0.99627854812398
ENSG00000089220	906.8	48.8000000000001	839.400395256917	252.425678280556	0.645831504700228	0.00820103331197426	0.646556201613794	0.0718625254093368	1	1	1	1	0.0538156153506838	0	0.300721419368996	0.558323584651813	0.881943834900076	74	0.996227569331158
ENSG00000125148	1264.9	153.7	1177.25375494071	457.632225098	0.669419941179669	0.0184283353679696	0.667712983023236	0.0900952301532598	1	1	1	0.988142292490119	0.121511581943236	0	0.388728617918952	0.558323842082689	0.881901508719969	75	0.996176590538336
ENSG00000174748	889.1	63.5	959.492490118577	318.670297322733	0.644434439980807	0.0109238917450626	0.660659602770516	0.0294977321013545	1	1	1	1	0.0714205376223147	0	0.332123805662461	0.558322813846937	0.881478146660269	76	0.996125611745514
ENSG00000123349	883	26.1	826.543083003953	165.119540876743	0.643946513182185	0.00452660596959664	0.649849630697317	0.0380693552290335	1	1	1	1	0.0295583238958098	0	0.199771245168055	0.558322977155024	0.881315504394062	77	0.996074632952692
ENSG00000178980	1224.9	55	1088.10790513834	375.335931988962	0.667142515339616	0.0068660353663322	0.660737876872716	0.0987883785561558	1	0.996047430830039	1	0.988142292490119	0.0449016246224182	0	0.344943668009877	0.558324014442955	0.881142366773284	78	0.996023654159869
ENSG00000125691	875.4	46.8000000000001	945.603557312253	291.072100152686	0.643333866665667	0.00815643023885595	0.659848245243694	0.0284699248109149	1	1	1	1	0.0534612748457849	0	0.307816206804486	0.558322796845531	0.881111288888556	79	0.995972675367047
ENSG00000123416	972.7	155.8	911.14743083004	242.760438701474	0.650803520469373	0.024675736404824	0.654735309770482	0.0556250296272137	1	1	1	0.996047430830039	0.160172715122854	0	0.266433763063265	0.558323278352355	0.880966127376484	80	0.995921696574225
ENSG00000131143	856.1	36.9	803.255731225297	197.525339786812	0.641753840980551	0.00659022103964284	0.646757615521715	0.0468032975407973	1	1	1	1	0.043102441303586	0	0.245905920254693	0.558323137245473	0.880584613660184	81	0.995870717781403
ENSG00000108107	850.2	60.1999999999999	826.883794466403	164.194582876118	0.64126371277166	0.010879659918832	0.650498624711558	0.0303736854772868	1	1	1	1	0.0708068689720065	0	0.19857032387734	0.558322840078217	0.880421237590553	82	0.995819738988581
ENSG00000092841	831.3	58.4000000000001	900.553754940711	342.221724566992	0.639670423728364	0.0108256886193327	0.655540840624552	0.0330159641019844	1	1	1	1	0.0702514134488152	0	0.380012545269463	0.558322880809583	0.879890141242788	83	0.995768760195759
ENSG00000197958	823.1	48.4000000000001	918.705138339921	339.741058161178	0.638967855939736	0.00892207590270814	0.656846254729136	0.0341867111560602	1	1	1	1	0.0588020896610377	0	0.369804242931614	0.558322899718299	0.879655951979912	84	0.995717781402936
ENSG00000147604	817.7	66.6	965.638339920949	443.594394215902	0.638501356606449	0.0123143931851425	0.659154749801107	0.0406511738933869	1	1	1	1	0.081447963800905	0	0.45937943418052	0.558323009297611	0.87950045220215	85	0.995666802610114
ENSG00000137818	813.9	64.3	817.576679841897	296.646498996214	0.638171228856285	0.0121453093545685	0.648250048417749	0.0386988987654552	1	1	1	1	0.0790023344391202	0	0.362836301854377	0.55832299058607	0.879390409618762	86	0.995615823817292
ENSG00000110700	811.4	55.4	881.14743083004	250.014341420632	0.63795319789841	0.0103609479465066	0.654854102755179	0.0280169130024215	1	1	1	1	0.0682770520088735	0	0.283737241547783	0.558322793954817	0.879317732632803	87	0.99556484502447
ENSG00000221983	800.5	42.8	817.61581027668	155.70085885266	0.636994666442794	0.00817642377795387	0.650342787653511	0.0207208561811522	1	1	1	1	0.0534665833853841	0	0.190432788720134	0.558322669392579	0.878998222147598	88	0.995513866231648
ENSG00000088986	877.6	54.1999999999999	799.849407114624	233.262739596728	0.643511756995224	0.00942001190898185	0.643691433610893	0.0666834438267147	1	1	1	0.996047430830039	0.0617593436645396	0	0.291633321875176	0.558323499398291	0.878535539551768	89	0.995462887438826
ENSG00000111775	980.1	56.5	890.404347826087	257.612380356161	0.651340660326209	0.00880543024785749	0.65112415553297	0.0702819158132688	1	0.996047430830039	1	0.992094861660079	0.0576471788593001	0	0.289320667610304	0.558323544636487	0.878510127882123	90	0.995411908646003
ENSG00000164587	780.1	38.6	790.437154150198	141.23013149701	0.635165119095917	0.00753102747101942	0.64781772081208	0.0232432640945545	1	1	1	1	0.0494808357902833	0	0.178673447668141	0.55832271619831	0.878388373031972	91	0.995360929853181
ENSG00000168028	777.9	36.4	773.214624505929	139.227565174152	0.634964963902554	0.00713719164007238	0.646051136194442	0.0258984888892892	1	1	1	1	0.0467926468697776	0	0.180063284839078	0.55832276514076	0.878321654634185	92	0.995309951060359
ENSG00000187514	776	130.8	786.987351778656	185.838965956979	0.63479164652959	0.0259941957455765	0.646782285445878	0.0305931972477463	1	1	1	1	0.168556701030928	0	0.236139711187184	0.558322848150813	0.87826388217653	93	0.995258972267537
ENSG00000089009	774	47.5999999999999	841.600790513834	266.700173340195	0.634608748138351	0.00944113408435621	0.65115074783901	0.0306717003194218	1	1	1	1	0.0614987080103358	0	0.316896296137463	0.55832284462129	0.878202916046117	94	0.995207993474714
ENSG00000197746	771.1	148.9	795.409486166008	137.770933609927	0.6343427042649	0.028974934366743	0.648272068317468	0.0228153218136075	1	1	1	1	0.193100765140708	0	0.173207556618419	0.558322708201019	0.878114234754967	95	0.995157014681892
ENSG00000105193	769.9	45.9000000000001	791.067984189723	180.227275284943	0.634232324353262	0.00909488929159311	0.647553249641924	0.0254508149568103	1	1	1	1	0.0596181322249644	0	0.227827795950492	0.558322755726713	0.878077441451087	96	0.99510603588907
ENSG00000171863	762.8	26.9	813.989723320158	214.157427198147	0.633575702027954	0.00537579710627213	0.649453028348159	0.0250069494890894	1	1	1	1	0.0352648138437336	0	0.263095983969707	0.558322746073456	0.877858567342651	97	0.995055057096248
ENSG00000170296	755.1	50.4000000000001	714.462055335968	141.540834813026	0.632856646157153	0.0101955082930257	0.639520962518681	0.0354674369364728	1	1	1	1	0.0667461263408821	0	0.198108260272084	0.55832294477395	0.877618882052385	98	0.995004078303426
ENSG00000142676	741.3	39.1	737.294071146245	154.79824402621	0.631549407006249	0.00807034917717651	0.642135164984161	0.0314611895015378	1	1	1	1	0.0527451773910698	0	0.20995454878072	0.558322869109206	0.877183135668749	99	0.994953099510604
ENSG00000105640	734.4	58.8	796.912648221344	327.124253367088	0.630886632911236	0.0122052343777173	0.645882565384244	0.0390009043222643	1	1	1	1	0.0800653594771241	0	0.410489473466393	0.558322999378688	0.876962210970412	100	0.994902120717781
ENSG00000167658	731.5	32.7000000000001	730.495652173913	157.604501048868	0.630606215118455	0.00686107107281944	0.641893660439025	0.0246092398915385	1	1	1	1	0.0447026657552974	0	0.215750087738163	0.558322745959515	0.876868738372818	101	0.994851141924959
ENSG00000134419	730.3	31.7000000000001	844.673913043478	410.577905662686	0.630489854845052	0.0065932243129889	0.649574946211557	0.0388422897323466	1	1	1	1	0.0434068191154321	0	0.486078591184753	0.558322991241516	0.876829951615017	102	0.994800163132137
ENSG00000126267	729.1	22.1	695.421739130435	191.09512434739	0.630373303215761	0.00463148106549437	0.636323982914454	0.0457830319669127	1	1	1	1	0.0303113427513373	0	0.274790265524828	0.558323137180791	0.87679110107192	103	0.994749184339315
ENSG00000140988	697.1	65.2000000000001	752.165217391304	283.884899084517	0.627192375589191	0.0142503744546612	0.64216961924727	0.0364627486768362	1	1	1	1	0.0935303399799169	0	0.377423593275292	0.558322959118685	0.875730791863064	104	0.994698205546493
ENSG00000166710	687.4	132	1154.44387351779	1379.48196402111	0.62619926588138	0.0287337443562052	0.655187237052819	0.0835138835556938	1	1	1	1	0.192027931335467	0	1.19493203235389	0.558323766200191	0.875399755293793	105	0.99464722675367
ENSG00000118181	685.9	37.1999999999999	727.101581027668	181.710824901488	0.626044442211119	0.00824691989893557	0.64134855139007	0.025229167888753	1	1	1	1	0.0542353112698643	0	0.24991119486312	0.558322757649185	0.875348147403706	106	0.994596247960848
ENSG00000140264	682.6	48.5	660.256916996047	100.769503220698	0.625702634916524	0.0108443973793083	0.634759742743866	0.0252935300979344	1	1	1	1	0.0710518605332552	0	0.152621654732776	0.558322765228326	0.875234211638841	107	0.994545269168026
ENSG00000162244	648.1	43.8	690.967193675889	223.431973576522	0.622026870918433	0.0103287827483316	0.636990459701176	0.029492602346201	1	1	1	1	0.0675821632464125	0	0.323361189390023	0.558322839469498	0.874008956972811	108	0.994494290375204
ENSG00000170889	636.7	5	620.409090909091	144.494126989604	0.620769127457649	0.00119918027355818	0.62921110824631	0.0354433941217576	1	1	1	1	0.00785299198994817	0	0.232901369607391	0.558322958635634	0.87358970915255	109	0.994443311582382
ENSG00000198242	632.9	48.0999999999999	672.020553359684	174.463200435054	0.62034487015478	0.0116191367633937	0.635556315089071	0.0260321633876334	1	1	1	1	0.0759993679886237	0	0.259609917528335	0.558322777928981	0.873448290051594	110	0.994392332789559
ENSG00000241468	630.9	22.4	598.448221343874	149.846431067176	0.620120552552512	0.00542223439271746	0.625434754541886	0.0468041873417864	1	1	1	1	0.0355048343636075	0	0.250391639114042	0.558323176036375	0.873373517517504	111	0.994341353996737
ENSG00000254772	630.6	55.3	727.483399209486	400.223504076639	0.620086843592413	0.0135317616268713	0.638181966269749	0.0410962911416011	1	1	1	1	0.0876942594354582	0	0.550147954594619	0.558323048798038	0.873362281197471	112	0.994290375203915
ENSG00000096384	627.1	62.3	620.162055335968	123.907409679715	0.619692383155435	0.0150996523345814	0.629733598048453	0.0300329170313311	1	1	1	1	0.0993461967788231	0	0.199798437543214	0.558322857867987	0.873230794385145	113	0.994239396411093
ENSG00000142089	612.3	51	598.948616600791	138.462763775839	0.617999674502146	0.0126949954997264	0.626324444183878	0.0391026436576003	1	1	1	1	0.0832925036746693	0	0.231176364613137	0.558323030906508	0.872666558167382	114	0.994188417618271
ENSG00000130255	595.1	27.9	581.284584980237	142.48636818509	0.615980294725647	0.00717046315393268	0.624454699381432	0.0351629218200254	1	1	1	1	0.0468828768274239	0	0.245123252649018	0.558322960203387	0.871993431575216	115	0.994137438825449
ENSG00000198755	593.4	33.3000000000001	677.489723320158	291.156844311118	0.615777544484955	0.00852310473146641	0.634137975062258	0.037612922068595	1	1	1	1	0.0561172901921134	0	0.429758318523642	0.558322991456812	0.871925848161652	116	0.994086460032626
ENSG00000083845	592.9	41	616.880632411067	186.677440750919	0.615717801509764	0.0105920807198053	0.628927697416207	0.0294118805581723	1	1	1	1	0.069151627593186	0	0.3026151753562	0.558322847333952	0.871905933836588	117	0.994035481239804
ENSG00000127184	590.8	20.4	577.571146245059	172.738102056994	0.615466329617531	0.00526594715916967	0.623342971887547	0.0401333999465951	1	1	1	1	0.0345294515910629	0	0.29907675128858	0.558323054981981	0.87182210987251	118	0.993984502446982
ENSG00000172757	575.1	45.5	575.013438735178	128.00071171535	0.613557461388137	0.0121197138112952	0.624107527831901	0.0307447633741823	1	1	1	1	0.0791166753608068	0	0.222604730764041	0.558322878016068	0.871185820462712	119	0.99393352365416
ENSG00000186010	568.4	23.9	526.602371541502	137.793347378076	0.612726932103066	0.00641971444067114	0.615897486731156	0.0482583619953227	1	1	1	1	0.0420478536242083	0	0.261664881938756	0.558323222282614	0.870908977367689	120	0.993882544861338
ENSG00000142168	559.4	35.2000000000001	521.983003952569	154.087892576151	0.611595754011005	0.00956512962807541	0.613833107991531	0.0593002455602068	1	1	1	1	0.0629245620307473	0	0.295197145135692	0.55832343792188	0.870531918003668	121	0.993831566068516
ENSG00000117450	619.3	67.6	594.616996047431	123.968909263397	0.61880532073979	0.0165323068520785	0.625676621079243	0.0423873803266035	1	1	1	0.996047430830039	0.109155498143065	0	0.208485310859679	0.558323093197936	0.870300060799957	122	0.993780587275693
ENSG00000106211	769.4	63.9	726.912648221344	266.586322714492	0.634186281938031	0.0126224220394829	0.635675292478735	0.0722985750359379	1	0.996047430830039	1	0.988142292490119	0.0830517286197036	0	0.366737768790779	0.558323622340886	0.870156955639423	123	0.993729608482871
ENSG00000089157	548.4	48.5999999999999	689.816600790514	449.159175263425	0.610188226327944	0.0135578954241097	0.631407265406328	0.0531066844857679	1	1	1	1	0.0886214442013127	0	0.651128393762486	0.558323280916795	0.870062742109315	124	0.993678629690049
ENSG00000148303	541.9	24.6	581.9604743083	178.608546925098	0.609343173544188	0.00694293766898907	0.624762871940179	0.0280317665489256	1	1	1	1	0.0453958294888356	0	0.306908380912614	0.55832282649197	0.869781057848063	125	0.993627650897227
ENSG00000182899	541.6	18.5	559.244268774704	116.35214004399	0.60930392679435	0.00520218379111384	0.622688706491969	0.023220583634527	1	1	1	1	0.0341580502215657	0	0.208052449601167	0.558322738551975	0.869767975598117	126	0.993576672104405
ENSG00000125356	535.5	13.5	511.915019762846	141.233643847576	0.608501159262035	0.0038534683014798	0.613687571262834	0.0501721399495047	1	1	1	1	0.0252100840336134	0	0.275892752498266	0.55832326347794	0.869500386420679	127	0.993525693311582
ENSG00000168653	531.5	17.6	505.056916996047	122.860739663958	0.607969774675084	0.00507278477590325	0.613332451641704	0.0454834923241873	1	1	1	1	0.0331138287864535	0	0.243261176175356	0.558323174377326	0.869323258225028	128	0.99347471451876
ENSG00000184009	510.7	79.5	566.249802371542	219.666827918234	0.605140459787744	0.0235046708208156	0.621191320314462	0.039440824827324	1	1	1	1	0.155668690033288	0	0.387932723328531	0.558323045497176	0.868380153262581	129	0.993423735725938
ENSG00000135404	506.2	30.3000000000001	515.531225296443	93.5030680958329	0.604513198553487	0.00909624466850252	0.616931781989447	0.0230359658085463	1	1	1	1	0.0598577637297512	0	0.18137226904552	0.55832274061282	0.868171066184496	130	0.993372756933116
ENSG00000122406	500.6	43.3	589.533596837945	285.267971516472	0.603724773083164	0.0130465512571872	0.623416281078551	0.0404321745140398	1	1	1	1	0.0864962045545346	0	0.483887556275929	0.558323060461327	0.867908257694388	131	0.993321778140294
ENSG00000173915	494.7	17.5	476.82766798419	121.498294885222	0.602884511628554	0.00539134216406494	0.609155442437097	0.0452516495770966	1	1	1	1	0.0353749747321609	0	0.254805463363444	0.558323178117123	0.867628170542851	132	0.993270799347471
ENSG00000232112	494.7	13.8	458.346640316206	104.396904975337	0.602884511628554	0.00426289685920942	0.606324178844142	0.0459904180192937	1	1	1	1	0.0278956943602183	0	0.227768452504235	0.558323198137441	0.867628170542851	133	0.993219820554649
ENSG00000149925	552.2	125.9	684.805138339921	1739.32012411176	0.610677629929267	0.0353818140444803	0.62174101852828	0.0555423399126852	1	1	1	0.996047430830039	0.227997102499094	0	2.53987598330258	0.558323347507608	0.867590830529782	134	0.993168841761827
ENSG00000074800	541.7	54.2000000000001	519.181027667984	101.114992469536	0.609317011459258	0.0153072021697614	0.616310520160787	0.0378878245494383	1	1	1	0.996047430830039	0.10005538120731	0	0.194758643095485	0.558323023988906	0.867137291039779	135	0.993117862969005
ENSG00000165795	1472.9	149.2	1315.84268774704	477.876147196545	0.680209672661017	0.0155046610785695	0.669092036824249	0.132965445787551	1	0.976284584980237	0.996047430830039	0.960474308300395	0.101296761490936	0	0.363171184250571	0.558324568372481	0.867052763087269	136	0.993066884176183
ENSG00000198258	477.1	17	456.588932806324	82.21071042618	0.600317105288098	0.00542944115907587	0.607499952966093	0.0322538057314978	1	1	1	1	0.0356319429888912	0	0.180054102321074	0.558322928987896	0.866772368429366	137	0.993015905383361
ENSG00000135390	476.1	22.2	473.365612648221	102.73264096268	0.600168399637085	0.00712800042793727	0.610503648542713	0.0254554938566245	1	1	1	1	0.0466288594833018	0	0.21702599051914	0.558322793622159	0.866722799879028	138	0.992964926590538
ENSG00000109971	474.9	70.7	495.564822134387	120.977286614698	0.599989540015919	0.022470443500351	0.61365455795857	0.0254369650681989	1	1	1	1	0.148873447041482	0	0.244120004510512	0.558322789807761	0.866663180005306	139	0.992913947797716
ENSG00000204628	471.6	42	543.448616600791	252.379635086534	0.599495335820078	0.0137462411608497	0.617498374445316	0.0411315310765859	1	1	1	1	0.089058524173028	0	0.464403859678841	0.55832308368487	0.866498445273359	140	0.992862969004894
ENSG00000067225	513.5	55.6	509.422924901186	301.751861076017	0.605527972263331	0.0165710471492776	0.611103965633296	0.0566604563668872	1	0.996047430830039	1	0.996047430830039	0.108276533592989	0	0.592340560909284	0.558323394041443	0.86587427797447	141	0.992811990212072
ENSG00000145592	573.6	20.9	534.758102766798	129.179438629529	0.613372365729857	0.00556671527805021	0.616704144601988	0.0533795081676336	1	1	1	0.992094861660079	0.0364365411436541	0	0.241566117392451	0.558323318053522	0.865854029683339	142	0.99276101141925
ENSG00000172270	566.6	66.5	520.788932806324	151.666403309712	0.612502136219293	0.0181357774789594	0.613489651008666	0.0606286169268874	1	1	1	0.992094861660079	0.117366749029298	0	0.291224320940236	0.558323464245189	0.865563953179817	143	0.992710032626427
ENSG00000110651	504.8	121.6	505.242292490119	139.4493336543	0.604316912924204	0.0365569353846317	0.613544528661995	0.041867597226796	1	1	1	0.996047430830039	0.240887480190174	0	0.276004870785887	0.558323104693235	0.865470591528094	144	0.992659053833605
ENSG00000152583	620.7	187.7	610.608695652174	200.428257766681	0.618965356811307	0.0451206193221643	0.621676784306587	0.0944127520518078	1	0.992094861660079	0.996047430830039	0.988142292490119	0.302400515546963	0	0.328243372873374	0.558324079002082	0.865083313930515	145	0.992608075040783
ENSG00000113558	438.9	32.4	441.639130434783	67.5647714692006	0.594402426104601	0.0112574277150379	0.605889708381655	0.0217356844754633	1	1	1	1	0.0738209159261792	0	0.152986379179501	0.558322726274881	0.864800808701534	146	0.992557096247961
ENSG00000196531	437.2	33.7	501.085770750988	205.745864669186	0.594127378964824	0.0116816382101404	0.612550682353493	0.0363840496688223	1	1	1	1	0.0770814272644099	0	0.410600094193117	0.558323001196476	0.864709126321608	147	0.992506117455139
ENSG00000111669	432.5	36.8	431.899209486166	177.979369232472	0.593361352167092	0.012947011163414	0.602087780615021	0.0377658938950493	1	1	1	1	0.085086705202312	0	0.412085424847652	0.558323045143209	0.864453784055698	148	0.992455138662316
ENSG00000100097	477	116.4	502.216600790514	154.814830129681	0.600302248755757	0.0350211539156746	0.612085801030415	0.049933436029283	1	1	1	0.996047430830039	0.244025157232705	0	0.308263067939202	0.558323262343766	0.864132370138612	149	0.992404159869494
ENSG00000149273	425.1	24.9	510.602766798419	280.774185010846	0.592138232151612	0.00892919142864079	0.612010550868156	0.0443584068237848	1	1	1	1	0.058574453069866	0	0.549887707760293	0.558323155335972	0.864046077383871	150	0.992353181076672
ENSG00000109846	2415.9	460.1	2283.42648221344	1077.70362325348	0.715280414919122	0.028800672956376	0.698064468900078	0.187468690284798	1	0.944664031620553	0.996047430830039	0.936758893280632	0.190446624446376	0	0.471967734301133	0.558325323015143	0.862932733826796	151	0.99230220228385
ENSG00000167468	403.5	22.8	383.520158102767	84.5860102131814	0.588442346106431	0.00860930762229515	0.593980362402314	0.0410342043168221	1	1	1	1	0.0565055762081785	0	0.220551667040448	0.558323124701164	0.86281411536881	152	0.992251223491028
ENSG00000173660	400.9	11.7	388.189328063241	97.9542426620669	0.587984189297339	0.00446061618231231	0.594774950048354	0.0406600116868564	1	1	1	1	0.0291843352456973	0	0.252336258574602	0.558323115693464	0.862661396432447	153	0.992200244698206
ENSG00000107317	1705.6	416.5	1552.595256917	621.06810771594	0.690605599933195	0.0377162415252967	0.677965167562432	0.148472942449111	1	0.968379446640316	1	0.948616600790514	0.244195590994372	0	0.400019325673583	0.558324788734087	0.862612933838074	154	0.992149265905383
ENSG00000107223	397.3	12	380.130830039526	64.146735294257	0.587344888760652	0.00462055728975644	0.594588298729023	0.0283620210179379	1	1	1	1	0.0302038761641077	0	0.168749099586548	0.558322870020944	0.862448296253551	155	0.992098287112561
ENSG00000115310	397.2	81.6	383.86442687747	107.498005146532	0.587327047832358	0.0312748192594421	0.592643816980797	0.051177793743943	1	1	1	1	0.205438066465257	0	0.280041591821805	0.558323331132307	0.862442349277453	156	0.992047308319739
ENSG00000197728	380.2	7.69999999999999	377.745454545455	58.7755350543364	0.584226881662354	0.00309214346981542	0.594399584217372	0.025405749066386	1	1	1	1	0.0202524986849027	0	0.155595611666755	0.558322811103487	0.861408960554118	157	0.991996329526917
ENSG00000166136	422.2	22.6	385.013043478261	105.081820859863	0.591653084610817	0.00822468193083848	0.591783762859989	0.0605481970631867	1	0.996047430830039	1	0.996047430830039	0.053529133112269	0	0.272930547782327	0.558323521907393	0.861249315423632	158	0.991945350734095
ENSG00000155368	471.4	19.8	451.041897233202	115.00467443725	0.599465273004242	0.00640157273333715	0.604150870240998	0.0552500641412909	1	1	1	0.992094861660079	0.0420025456088248	0	0.254975591275925	0.558323383780356	0.861218332108133	159	0.991894371941272
ENSG00000126247	364.4	23.4	350.611462450593	59.2534647288795	0.581218654715226	0.00982462042662037	0.58864854124285	0.0297375457742132	1	1	1	1	0.0642151481888035	0	0.169000363863544	0.55832290590874	0.860406218238409	160	0.99184339314845
ENSG00000174444	362.2	31.9	484.095256916996	371.407981480706	0.580789474234982	0.0133624389045576	0.60344514069709	0.0601102486187848	1	1	1	1	0.0880728879072335	0	0.767220864434928	0.558323480785988	0.860263158078327	161	0.991792414355628
ENSG00000198034	358.3	22.9	418.46442687747	194.216417495456	0.580022207781342	0.00966369999462102	0.598692731635393	0.0404871767468718	1	1	1	1	0.0639129221322915	0	0.464116911787879	0.558323104898988	0.86000740259378	162	0.991741435562806
ENSG00000228474	354.8	17.5	353.390513833992	39.092351849788	0.579326491058972	0.00750834426247078	0.590133943319478	0.0169923281759444	1	1	1	1	0.0493235625704622	0	0.110620829703855	0.558322646138967	0.859775497019657	163	0.991690456769984
ENSG00000176340	395.5	27.2	377.337154150198	119.896921183696	0.587023062887052	0.010489796917094	0.591271839587978	0.0518079464520805	1	0.996047430830039	1	0.996047430830039	0.0687737041719342	0	0.317744806905421	0.558323347158886	0.859705974849044	164	0.991639477977161
ENSG00000198668	349.1	209.3	362.436758893281	135.83750341455	0.57817864213771	0.0901180679898028	0.586927059873494	0.0558656740585731	1	1	1	1	0.59954167860212	0	0.374789532467229	0.558323440608057	0.85939288071257	165	0.991588499184339
ENSG00000197956	432	49.3	525.520553359684	387.82203798561	0.593279370564808	0.0174072340642487	0.61112512386535	0.0559312863192685	1	1	1	0.992094861660079	0.11412037037037	0	0.737976917375049	0.558323379944621	0.859156364628322	166	0.991537520391517
ENSG00000103363	345.3	17.5	315.628458498024	81.6613102008868	0.577402949683602	0.00777704234762052	0.578739331617099	0.0496883275722621	1	1	1	1	0.0506805676223574	0	0.258726068585473	0.558323334876538	0.859134316561201	167	0.991486541598695
ENSG00000115541	382.6	15.5	363.81976284585	108.3790434918	0.58467285956148	0.00618929307922073	0.588125476966066	0.0558889927951239	1	1	1	0.996047430830039	0.0405122843700993	0	0.297892128355106	0.558323437847457	0.85892257374052	168	0.991435562805873
ENSG00000090266	341.9	16.7	326.290513833992	86.2945798577765	0.576701638673805	0.00744086075112076	0.581712981854314	0.0447138665327403	1	1	1	1	0.0488446914302427	0	0.264471617160408	0.558323224882574	0.858900546224602	169	0.991384584013051
ENSG00000126432	339.7	28.3	325.516205533597	64.0782638888196	0.576244123023968	0.0126843856313793	0.582566602286032	0.0375107865244961	1	1	1	1	0.0833088018840154	0	0.196851225221738	0.558323074726481	0.858748041007989	170	0.991333605220228
ENSG00000125971	422.3	24.8	387.189723320158	102.175498982797	0.591669869237839	0.00898081897417501	0.592846653536599	0.0554725799305014	1	0.996047430830039	1	0.992094861660079	0.0587260241534453	0	0.263890007479124	0.558323416913171	0.858619864185999	171	0.991282626427406
ENSG00000179010	335.6	23	317.429249011858	61.419314847518	0.57538351817189	0.0104308156874674	0.580889371021545	0.0356564228917463	1	1	1	1	0.0685339690107271	0	0.193489777765324	0.558323039527579	0.858461172723963	172	0.991231647634584
ENSG00000135486	333.2	27.2	351.615415019763	110.522025921602	0.574874857467375	0.012534835657684	0.588344647724327	0.028116546584579	1	1	1	1	0.0816326530612245	0	0.314326452142008	0.558322873434532	0.858291619155792	173	0.991180668841762
ENSG00000128272	319.2	22.2	316.695256916996	65.5602350656123	0.571832627026997	0.0106063216272987	0.581368828098549	0.0267266375802002	1	1	1	1	0.0695488721804511	0	0.207013631033935	0.558322854339756	0.857277542342332	174	0.99112969004894
ENSG00000140319	316.8	16.1	303.584980237154	57.6554690107092	0.571297733263342	0.00776702056005284	0.57779777643303	0.0342863043632333	1	1	1	1	0.0508207070707071	0	0.189915419944919	0.558323016537375	0.857099244421114	175	0.991078711256117
ENSG00000106153	314.1	23.7	305.858498023715	61.3719862102076	0.570691112550449	0.011553142026704	0.578615707654169	0.0302955176877474	1	1	1	1	0.0754536771728748	0	0.200654834201955	0.558322932189081	0.856897037516817	176	0.991027732463295
ENSG00000111716	488.5	52.5	478.148616600791	159.520896924567	0.601990656938506	0.0164163011975935	0.60853694376004	0.0509390030470077	1	0.996047430830039	1	0.984189723320158	0.107471852610031	0	0.333621998236904	0.558323289530159	0.856790034526274	177	0.990976753670473
ENSG00000139644	311.8	47.2	333.862055335968	121.004065518268	0.570170234344804	0.0228403284817719	0.584443381324971	0.028102295642104	1	1	1	1	0.151379089159718	0	0.362437310812397	0.558322878470167	0.856723411448268	178	0.990925774877651
ENSG00000026025	310.2	58.8	383.059288537549	290.200899287219	0.569805613155895	0.0283477546424765	0.589013228757759	0.0506779911495371	1	1	1	1	0.189555125725339	0	0.757587423072688	0.558323329838528	0.856601871051965	179	0.990874796084829
ENSG00000142192	385	50.7	374.824110671937	71.5212157147866	0.585116048627996	0.0202030628627167	0.59296523416786	0.0357141185575165	1	1	1	0.992094861660079	0.131688311688312	0	0.190812740371937	0.558323019821988	0.856435257316051	180	0.990823817292006
ENSG00000241343	384.6	4.89999999999998	369.035968379447	78.2495834637665	0.58504237597347	0.00194418007186362	0.591259364377094	0.0416493042646646	1	0.996047430830039	1	0.992094861660079	0.0127405096203848	0	0.212037823324878	0.558323142368635	0.856410699764543	181	0.990772838499184
ENSG00000019582	307.2	172.4	477.044664031621	644.854468155709	0.569116850813155	0.0803291655202324	0.592232338585495	0.0801833052835936	1	1	1	1	0.561197916666667	0	1.35176958632319	0.558323915605792	0.856372283604385	182	0.990721859706362
ENSG00000243678	306.7	16.9	304.966798418972	37.7010778921905	0.569001403504239	0.0084438484425556	0.579302785975037	0.0205412237763099	1	1	1	1	0.0551027062275841	0	0.123623548817913	0.55832272877716	0.85633380116808	183	0.99067088091354
ENSG00000125743	304	7.69999999999999	299.077075098814	40.4409655496207	0.56837471746381	0.00387046798373914	0.577833100584843	0.0204850164912063	1	1	1	1	0.025328947368421	0	0.135219209082672	0.558322729129386	0.85612490582127	184	0.990619902120718
ENSG00000112695	338.6	16.9	321.32766798419	78.0134295094494	0.576014252865212	0.00764146198884588	0.580356870458761	0.0482683738459441	1	1	1	0.996047430830039	0.0499113998818664	0	0.242784662767627	0.558323301458874	0.85603637150843	185	0.990568923327896
ENSG00000163682	370	15	432.137944664032	294.97544137573	0.582299528847408	0.00616276546735849	0.598072629971659	0.0553534417696799	1	0.992094861660079	1	0.992094861660079	0.0405405405405405	0	0.682595557779727	0.558323401057224	0.855496417389189	186	0.990517944535073
ENSG00000154723	291.1	7.59999999999997	298.118577075099	123.421502954785	0.565301600111183	0.00398885024123236	0.575194073099435	0.0372978726006443	1	1	1	1	0.0261078667124698	0	0.4140013821537	0.558323084191627	0.855100533370394	187	0.990466965742251
ENSG00000108518	289.6	47.5	331.75138339921	186.237694938312	0.564935456259439	0.0254007729142475	0.580660421454657	0.0449565110449637	1	1	1	1	0.164019337016575	0	0.56137729714967	0.558323232243635	0.854978485419813	188	0.990415986949429
ENSG00000085063	289.2	39.2	304.449802371542	88.8853589388654	0.56483749758832	0.0205969774353789	0.577666171628662	0.0323913124432801	1	1	1	1	0.135546334716459	0	0.291954070084737	0.558322977295579	0.85494583252944	189	0.990365008156607
ENSG00000135821	692.2	61.9	625.888932806324	210.330018548062	0.626692440992456	0.0137475695199085	0.621887425732289	0.0931466550987362	1	0.988142292490119	1	0.968379446640316	0.0894250216700375	0	0.33605006818861	0.558324054369882	0.85448377809103	190	0.990314029363785
ENSG00000241837	280.6	12.5	291.70790513834	115.918335447057	0.562697957964948	0.00680563182469655	0.574389127242832	0.0300522268585929	1	1	1	1	0.0445473984319316	0	0.397378108049843	0.558322933603856	0.854232652654983	191	0.990263050570963
ENSG00000116288	278	11.2	276.871541501976	52.6270840969823	0.562038196569967	0.00613591812831134	0.571795226998368	0.0255370412430366	1	1	1	1	0.0402877697841726	0	0.190077621598414	0.558322842233959	0.854012732189989	192	0.99021207177814
ENSG00000167815	345.9	40.9	330.161660079051	92.6586258523849	0.577525993268799	0.0181830050141799	0.581745844414729	0.052218571153568	1	0.996047430830039	1	0.992094861660079	0.118242266551026	0	0.280646232001013	0.558323379587497	0.853905238862986	193	0.990161092985318
ENSG00000219200	272.5	18.3	262.917391304348	45.9435049677673	0.560621975132805	0.0102204316996894	0.567880393851435	0.0286073537574721	1	1	1	1	0.0671559633027523	0	0.174745020631153	0.558322913006139	0.853540658377602	194	0.990110114192496
ENSG00000084207	337.6	40.7	342.433201581028	104.757696635578	0.57580463104049	0.0184980784759746	0.585824044668401	0.0381518933893859	1	0.992094861660079	1	0.992094861660079	0.120556872037915	0	0.305921552442658	0.558323081822831	0.853331451453549	195	0.990059135399674
ENSG00000104529	267.9	23.6	265.353359683795	50.1657724032093	0.559415372335141	0.0136043252343222	0.568724967920826	0.0252650295956973	1	1	1	1	0.0880925718551698	0	0.189052712439702	0.558322840560878	0.853138457445047	196	0.990008156606852
ENSG00000092199	266.9	19.4	273.778260869565	40.9137706488837	0.55915032682328	0.0110887503190967	0.571560398529078	0.017120536172012	1	1	1	1	0.0726863994005247	0	0.149441268707511	0.558322664599393	0.853050108941094	197	0.989957177814029
ENSG00000136156	265.7	52.9	284.96442687747	104.007614568653	0.558830958259104	0.0300456472305559	0.572507332779081	0.0329914336322664	1	1	1	1	0.19909672563041	0	0.364984555119136	0.558322998525814	0.852943652753035	198	0.989906199021207
ENSG00000189403	257	18.6	271.961264822134	77.8692779343235	0.556471467889381	0.0109719499028486	0.570228832615693	0.0238126433991312	1	1	1	1	0.072373540856031	0	0.286324885219411	0.558322807748723	0.852157155963127	199	0.989855220228385
ENSG00000147684	256.3	18.7	254.608300395257	115.736686514835	0.556278164979406	0.0111190406636003	0.562776392521246	0.0459984148197258	1	1	1	1	0.0729613733905579	0	0.454567609677941	0.558323296709944	0.852092721659802	200	0.989804241435563
ENSG00000167863	251.2	11.5	260.904743083004	92.772753900608	0.554853672710462	0.00699389779707884	0.566404012793693	0.0308956118936738	1	1	1	1	0.0457802547770701	0	0.355580940401277	0.55832296426296	0.851617890903487	201	0.989753262642741
ENSG00000175334	249.4	6.79999999999998	240.116205533597	45.7342376158912	0.554343995895111	0.00416072379471459	0.561127405318041	0.0306745895966982	1	1	1	1	0.0272654370489173	0	0.190467101186521	0.558322968312326	0.851447998631704	202	0.989702283849918
ENSG00000113140	348	646.6	469.660869565217	380.558883511968	0.577954971328054	0.279620509740159	0.584052739610707	0.125004313914375	1	0.996047430830039	1	0.988142292490119	1.85804597701149	0	0.810284416209223	0.558324866487058	0.851413185436097	203	0.989651305057096
ENSG00000116251	244.4	19.2	278.298023715415	110.090627331474	0.552908687884711	0.0118098042376295	0.570307409807045	0.0349349164603908	1	1	1	1	0.0785597381342063	0	0.395585372334702	0.558323043534553	0.850969562628237	204	0.989600326264274
ENSG00000145741	238.6	24.1	279.50395256917	119.585275014059	0.551206478086793	0.0152427136692795	0.569819637630567	0.0397028997935549	1	1	1	1	0.101005867560771	0	0.427848242984919	0.558323145673446	0.850402159362264	205	0.989549347471452
ENSG00000214736	238.5	6.40000000000001	230.169565217391	33.3155235548062	0.55117676813571	0.00409471163758771	0.558613058133538	0.0251495873153324	1	1	1	1	0.0268343815513627	0	0.144743391783098	0.558322851910476	0.850392256045237	206	0.98949836867863
ENSG00000108953	234.9	19.1	230.580632411067	38.1802541367613	0.550098829679416	0.0123948153728053	0.558631506901276	0.025630049451002	1	1	1	1	0.081311196253725	0	0.165583092289796	0.558322862377778	0.850032943226472	207	0.989447389885808
ENSG00000163041	234.7	31.3	289.370750988142	174.978989708802	0.550038460776897	0.0199902789918719	0.569895445368078	0.0496037789726202	1	1	1	1	0.133361738389433	0	0.604687892992932	0.558323355709919	0.850012820258966	208	0.989396411092985
ENSG00000067560	233.4	39.1	243.122924901186	46.4243507803745	0.549644804505476	0.0256590067307244	0.562537273802423	0.0224630757447693	1	1	1	1	0.167523564695801	0	0.190950116280656	0.558322788374358	0.849881601501826	209	0.989345432300163
ENSG00000169567	233.3	10	226.716205533597	38.2411834198997	0.549614432494182	0.00654662208358815	0.557276088114008	0.0277279386384712	1	1	1	1	0.042863266180883	0	0.168674238923043	0.558322910295228	0.849871477498061	210	0.989294453507341
ENSG00000165502	230.3	11.7	235.695652173913	37.6083917738454	0.548697166619694	0.00779530302090163	0.560628040102745	0.0187296925538118	1	1	1	1	0.0508033000434216	0	0.159563366684827	0.558322709604255	0.849565722206565	211	0.989243474714519
ENSG00000159176	625.7	89	601.345454545455	233.819828440013	0.619533982192019	0.0216219143657446	0.620522895530626	0.0832390164381197	1	0.980237154150198	1	0.964426877470356	0.142240690426722	0	0.388827797188145	0.558323872748132	0.849462579044244	212	0.989192495921696
ENSG00000156976	254.1	38.4	255.98418972332	55.2581781909224	0.555667186305308	0.0230225206373654	0.565265135363637	0.040199060472898	1	0.996047430830039	1	0.996047430830039	0.15112160566706	0	0.215865590178238	0.558323165957077	0.849254015988462	213	0.989141517128875
ENSG00000110955	222.2	33.8	277.265217391304	284.131951335108	0.546159560717895	0.0230037356978018	0.56381638708347	0.0513669676031531	1	1	1	1	0.152115211521152	0	1.02476594074226	0.558323409825759	0.848719853572632	214	0.989090538336052
ENSG00000173812	221	35.9	225.003557312253	80.2674608111724	0.545775770498783	0.024609217876457	0.555510925671236	0.0335505724011815	1	1	1	1	0.162443438914027	0	0.356738630135432	0.55832304123674	0.848591923499594	215	0.98903955954323
ENSG00000197111	212.7	22.6	236.512648221344	74.0528232617667	0.543062750184271	0.0160514894902152	0.559381703464083	0.0307597419267669	1	1	1	1	0.106252938410907	0	0.313103015076231	0.558322973126026	0.847687583394757	216	0.988988580750408
ENSG00000197971	12915.6	8416.7	13186.0150197628	7191.87469638506	0.834089506606956	0.0909105957835935	0.787577267020962	0.3336402424519	1	0.857707509881423	1	0.853754940711463	0.651669299142123	0	0.545416843952177	0.55832690336721	0.84719979600996	217	0.988937601957586
ENSG00000112335	208.3	12.7	203.503162055336	31.0733743442249	0.541581263538798	0.00927520029131624	0.549717484810096	0.0244654878160206	1	1	1	1	0.0609697551608257	0	0.152692341634355	0.558322849371556	0.847193754512933	218	0.988886623164763
ENSG00000161203	207.8	29.7	205.298023715415	29.6133904324412	0.541410936402572	0.0218886113174024	0.550556194117122	0.0213300220434442	1	1	1	1	0.142925890279114	0	0.144245862169094	0.558322778260429	0.847136978800857	219	0.988835644371941
ENSG00000129562	207.5	19	210.180632411067	27.3570364050697	0.541308543289738	0.013931568782331	0.552540827074863	0.0164187160323907	1	1	1	1	0.091566265060241	0	0.130159644545961	0.558322666861973	0.847102847763246	220	0.988784665579119
ENSG00000132475	207.5	53.2	253.095652173913	272.327514401445	0.541308543289738	0.0381949911585168	0.55848183623911	0.048870782510851	1	1	1	1	0.256385542168675	0	1.07598653735196	0.55832337035554	0.847102847763246	221	0.988733686786297
ENSG00000185885	287.1	20.7	284.879841897233	77.3980775568665	0.564320981391803	0.0110102894110447	0.5725885095018	0.0386237051986121	1	1	1	0.988142292490119	0.0721003134796238	0	0.271686747091031	0.55832311716651	0.846868522124014	222	0.988682707993475
ENSG00000152234	202.7	22.1	229.883399209486	159.816463311958	0.539649809270444	0.0167104483929879	0.554295987467915	0.0400811613637303	1	1	1	1	0.109028120374938	0	0.695206630237452	0.558323187770883	0.846549936423481	223	0.988631729200653
ENSG00000160213	249.8	6.90000000000001	289.988932806324	701.02411629206	0.554457574584919	0.0042193836468503	0.563207094684363	0.0476149640124081	1	1	1	0.992094861660079	0.0276220976781425	0	2.41741679417902	0.558323330528549	0.846215765968359	224	0.98858075040783
ENSG00000143761	197	20.1	200.274308300395	28.998657809933	0.537628273188283	0.0155814168611621	0.548957033969444	0.017451084520523	1	1	1	1	0.102030456852792	0	0.144794697113308	0.558322693391529	0.845876091062761	225	0.988529771615008
ENSG00000135441	245.3	7.5	228.442292490119	50.3795450693067	0.553169197790212	0.00466666650244757	0.556136822185443	0.0452137461681733	1	0.996047430830039	1	0.992094861660079	0.0305748063595597	0	0.220535105475208	0.558323296401117	0.84578630703679	226	0.988478792822186
ENSG00000185787	195.7	30.9	207.594071146245	51.4544304903879	0.537159032801116	0.0239088788255373	0.550654026335665	0.0260999555354042	1	1	1	1	0.157894736842105	0	0.247860790080751	0.55832288447623	0.845719677600372	227	0.988427814029364
ENSG00000111897	218.1	33.2	209.705138339921	42.2840960064182	0.54483960588258	0.023594243684238	0.55095640625874	0.034725337745488	1	1	1	0.996047430830039	0.152223750573132	0	0.201635955805136	0.558323076154503	0.84564482251422	228	0.988376835236542
ENSG00000110958	194.6	18.3	193.210276679842	29.9154438853856	0.536759542140523	0.0143810981965819	0.546171809633786	0.0207450233489397	1	1	1	1	0.0940390544707091	0	0.154833606159349	0.55832277055696	0.845586514046841	229	0.988325856443719
ENSG00000132341	194.6	20.4	203.577865612648	45.7681699562108	0.536759542140523	0.015882954017068	0.549521712199264	0.0235729078861386	1	1	1	1	0.104830421377184	0	0.224818989129667	0.558322829693731	0.845586514046841	230	0.988274877650897
ENSG00000143742	189.7	14.7	191.492885375494	24.5124723026382	0.534952115916501	0.0117793014520976	0.545778720967982	0.0171115580843196	1	1	1	1	0.077490774907749	0	0.128007222067662	0.558322688999342	0.844984038638834	231	0.988223898858075
ENSG00000104964	296.1	52	279.648221343874	69.2964150708036	0.566508596027916	0.0269173000487086	0.570360828145886	0.0471056892005799	1	1	1	0.984189723320158	0.175616345829112	0	0.247798518931369	0.558323301523396	0.844962680889411	232	0.988172920065253
ENSG00000116209	188.8	36.4	211.530039525692	69.8758511235214	0.53461507021632	0.0288842943652649	0.550904642911127	0.0338033832412595	1	1	1	1	0.192796610169492	0	0.330335357002732	0.558323055718767	0.844871690072107	233	0.988121941272431
ENSG00000165119	185.6	20.4	204.139130434783	54.1058260003243	0.533403534948984	0.0164363071569941	0.549295322029835	0.0269494482723431	1	1	1	1	0.109913793103448	0	0.265043874170953	0.558322905546337	0.844467844982995	234	0.988070962479608
ENSG00000166794	230.2	18.6	253.777470355731	87.7702475528027	0.54866638569097	0.0122548900351546	0.563830935272543	0.0363549623117484	1	1	1	0.992094861660079	0.0807993049522156	0	0.345855159757764	0.558323086217628	0.844285369670376	235	0.988019983686786
ENSG00000167552	778.8	225.3	745.654940711463	286.82877798826	0.635046913906603	0.0421621848525173	0.631360229646974	0.108867465173124	1	0.976284584980237	1	0.948616600790514	0.289291217257319	0	0.384666904660464	0.558324308302651	0.84409337182921	236	0.987969004893964
ENSG00000156467	201.5	9.59999999999999	207.479841897233	93.9377015610776	0.539228988119549	0.00726915063871184	0.54891982158473	0.036757102659796	1	1	1	0.996047430830039	0.0476426799007444	0	0.452755798838549	0.558323125773351	0.843774616593209	237	0.987918026101142
ENSG00000181163	178.7	28	217.824110671937	128.964572207342	0.530718479816969	0.0238930288379307	0.549559998839059	0.0482013075081581	1	1	1	1	0.156687185226637	0	0.592058297906122	0.558323380253967	0.843572826605656	238	0.98786704730832
ENSG00000105583	198.9	10.3	193.091699604743	25.9123011611273	0.538308545477561	0.00790324463629782	0.54605767594649	0.0234672568034022	1	1	1	0.996047430830039	0.0517848164906989	0	0.134196867157778	0.55832283211968	0.843467802379213	239	0.987816068515498
ENSG00000159377	196.5	10.1	193.949011857708	18.9605220874644	0.537448163593837	0.00785227664917897	0.546814705536356	0.0166381984942411	1	1	1	0.996047430830039	0.0513994910941476	0	0.0977603438442621	0.558322677287764	0.843181008417972	240	0.987765089722675
ENSG00000114942	175.4	12.6	190.892885375494	67.4547981277173	0.529397452088604	0.0109919668345066	0.543577445920382	0.0322019238273661	1	1	1	1	0.0718358038768529	0	0.353364652616733	0.558323033979383	0.843132484029535	241	0.987714110929853
ENSG00000118680	174.6	10.4	196.113438735178	60.636173469056	0.529073460268273	0.0090302289909884	0.5457581447039	0.031475362270045	1	1	1	1	0.0595647193585337	0	0.309189282795332	0.5583230133682	0.843024486756091	242	0.987663132137031
ENSG00000110321	173.2	24.3	192.318577075099	59.6683234236515	0.528502886041203	0.0213275272861438	0.544209044139258	0.032900847592508	1	1	1	1	0.140300230946882	0	0.310257720970718	0.558323048603623	0.842834295347068	243	0.987612153344209
ENSG00000119705	241	8.89999999999998	227.398814229249	56.075406630243	0.551915805982126	0.00564839229243501	0.555429313304042	0.0470570956294368	1	1	1	0.988142292490119	0.0369294605809128	0	0.24659498256535	0.558323338798314	0.842733463654121	244	0.987561174551387
ENSG00000169714	171.9	16.9	191.634782608696	83.1558250857189	0.527968922266818	0.0146104683551157	0.543828301986768	0.029887000979502	1	1	1	1	0.0983129726585224	0	0.433928663438501	0.558322980952811	0.842656307422273	245	0.987510195758565
ENSG00000188612	171.5	10.8	174.491699604743	17.3597272225902	0.527803813077941	0.00957926981839913	0.539289494181954	0.012972485275954	1	1	1	1	0.0629737609329445	0	0.0994874097846101	0.558322600638605	0.84260127102598	246	0.987459216965742
ENSG00000133872	190.8	26.2	194.355731225296	33.5256549590819	0.535361895749272	0.0207929259795308	0.546364361316011	0.0237489828174147	1	1	1	0.996047430830039	0.137316561844864	0	0.172496353710398	0.558322838043719	0.842485585803117	247	0.98740823817292
ENSG00000198830	170.6	13.6	187.17628458498	84.9243037760993	0.527430905006018	0.0120791359882389	0.542005754511565	0.0300723972547253	1	1	1	1	0.0797186400937866	0	0.453712947473015	0.558322988473011	0.842476968335339	248	0.987357259380098
ENSG00000187109	211.3	30	213.793280632411	45.279143845366	0.542594718661762	0.021665512272339	0.552909445527683	0.0269149776922988	1	1	1	0.992094861660079	0.141978230004733	0	0.21178936826933	0.558322899143796	0.84226148066064	249	0.987306280587276
ENSG00000014641	210	46.5	221.305138339921	138.631205735402	0.542157332922976	0.0337331113013586	0.551594372342496	0.0461143043222658	1	1	1	0.992094861660079	0.221428571428571	0	0.626425607535904	0.558323328149384	0.842115685414378	250	0.987255301794453
ENSG00000136238	229.3	14.2	219.363636363636	37.0802832054638	0.548388754090917	0.00948055066753616	0.554706956608766	0.0304182886698296	1	1	1	0.988142292490119	0.0619276057566506	0	0.169035688048115	0.558322973666645	0.841557779690385	251	0.987204323001631
ENSG00000254999	162.6	5.70000000000002	160.161264822134	13.9830339935122	0.524026981332092	0.00536106875022281	0.533106291104125	0.0134526792131519	1	1	1	1	0.0350553505535056	0	0.0873059663273822	0.558322616881726	0.841342327110697	252	0.987153344208809
ENSG00000168385	180.8	26.2	184.11976284585	21.9158365935305	0.531546491923573	0.0220309522522036	0.542999448986192	0.0162297084623633	1	1	1	0.996047430830039	0.144911504424779	0	0.119030332511774	0.558322671792324	0.841213784527884	253	0.987102365415987
ENSG00000099622	160.6	13.8	188.454545454545	83.3131472521025	0.523149827966548	0.0129979271279034	0.541185686299334	0.0400959520604355	1	1	1	1	0.0859277708592776	0	0.44208616486885	0.558323219076862	0.841049942655516	254	0.987051386623165
ENSG00000179218	200.6	42.6	213.248221343874	66.4100672379873	0.538911724329138	0.0321466591483005	0.551962248557962	0.0305320275381661	1	1	1	0.992094861660079	0.212362911266201	0	0.311421435637194	0.558322980971315	0.841033815883099	255	0.987000407830343
ENSG00000137409	280.2	24.3	260.500395256917	64.2353618047907	0.562596855112893	0.0132362342319597	0.565040856668789	0.0488178020708667	1	1	1	0.980237154150198	0.0867237687366167	0	0.246584508025176	0.558323351646644	0.841023721137763	256	0.98694942903752
ENSG00000065518	159.7	7.79999999999998	163.152173913043	63.6090961132965	0.522751539197172	0.00745857309186836	0.532402209757152	0.0306032852696016	1	1	1	1	0.0488415779586724	0	0.389875872246721	0.558323018897326	0.840917179732391	257	0.986898450244698
ENSG00000164924	178.3	97.1	197.424110671937	92.2574731976391	0.530559660507322	0.082740350938175	0.542621764619263	0.0534950011204623	1	1	1	0.996047430830039	0.544587773415592	0	0.467306008793146	0.558323520663682	0.840884840722467	258	0.986847471451876
ENSG00000250722	197.4	141.1	270.766403162055	421.175249052449	0.537772032035285	0.104087403026793	0.554599617738675	0.0759431990128862	1	0.996047430830039	1	0.992094861660079	0.714792299898683	0	1.55549301587602	0.558323978429835	0.840653918451814	259	0.986796492659054
ENSG00000189058	928.6	128.2	863.57628458498	404.375777998847	0.647515176885162	0.0209487459209518	0.636785156525477	0.147224324015337	1	0.968379446640316	0.988142292490119	0.936758893280632	0.138057290544906	0	0.468257159462389	0.558324983670159	0.840344321148809	260	0.986745513866232
ENSG00000171314	217.5	26.2	208.869169960474	39.9324906265767	0.544644363094444	0.0185022643662424	0.550699523716942	0.0353608783859688	1	0.996047430830039	1	0.988142292490119	0.120459770114943	0	0.191184226155221	0.558323090838177	0.840309649358227	261	0.986694535073409
ENSG00000109180	153.6	17.3	156.203162055336	23.3151695858913	0.519991370193107	0.0172196631264727	0.530928920770125	0.018448396666993	1	1	1	1	0.112630208333333	0	0.149261828500192	0.558322736156823	0.839997123397702	262	0.986643556280587
ENSG00000183648	371.1	11	349.113438735178	109.295749824935	0.582509920031459	0.00453983324722905	0.58393223540193	0.065412433976113	1	0.996047430830039	1	0.968379446640316	0.0296416060361089	0	0.313066578648215	0.558323644633903	0.839756271104031	263	0.986592577487765
ENSG00000162734	807.5	108.4	720.97233201581	276.51085777875	0.637611724583114	0.0203801156045056	0.626140492528687	0.122492729412566	1	0.960474308300395	1	0.940711462450593	0.134241486068111	0	0.383524922524609	0.55832458494739	0.839678216494766	264	0.986541598694943
ENSG00000156411	295.2	14.9	276.157312252964	74.3100710710777	0.566292848259264	0.00767511547046027	0.568165046611315	0.0576457820007658	1	0.996047430830039	1	0.976284584980237	0.0504742547425475	0	0.269086016462271	0.558323531712741	0.839620672739913	265	0.986490619902121
ENSG00000159199	208.7	8.30000000000001	209.425691699605	92.2777368936092	0.541717231134019	0.00609271559422014	0.5491550579765	0.0422980648136094	1	0.996047430830039	1	0.988142292490119	0.0397700047915669	0	0.440622810624258	0.558323249276798	0.839333938704752	266	0.986439641109298
ENSG00000142669	290.9	23.4	281.79604743083	69.4063648117281	0.565252890083649	0.012262080437966	0.570875079654462	0.0492210731205285	1	0.992094861660079	1	0.976284584980237	0.0804400137504296	0	0.246299994072006	0.558323345053858	0.839274020014708	267	0.986388662316476
ENSG00000140391	232.4	26.1	229.635177865613	49.9493535921517	0.549340497093903	0.0169671391232536	0.557098216649506	0.0394939284199141	1	0.996047430830039	1	0.984189723320158	0.112306368330465	0	0.217516122993068	0.558323168546029	0.83923998124474	268	0.986337683523654
ENSG00000009307	147.5	23.4	163.701976284585	103.6127445318	0.517119334369149	0.0245384396576998	0.530747582388434	0.0370663404351275	1	1	1	1	0.15864406779661	0	0.632935208745901	0.558323174105949	0.83903977812305	269	0.986286704730832
ENSG00000106682	145.3	11.7	145.175098814229	18.6867571649918	0.516054281594065	0.0123297832135113	0.525769126136313	0.0170069107098266	1	1	1	1	0.080523055746731	0	0.12871874941104	0.558322708021555	0.838684760531355	270	0.98623572593801
ENSG00000169564	144.7	13.6	152.515415019763	43.7997096225708	0.515761013228276	0.0142707453330608	0.528468340821883	0.023492299698602	1	1	1	1	0.0939875604699378	0	0.287182181662721	0.558322858439237	0.838587004409425	271	0.986184747145188
ENSG00000161011	160.9	20.3	162.252173913044	40.4670084762545	0.523282095041837	0.0192107237770869	0.532652889535842	0.0297263523099532	1	0.996047430830039	1	0.996047430830039	0.126165320074581	0	0.249408112694639	0.558322997896381	0.838458985567305	272	0.986133768352365
ENSG00000118816	159.3	34.6	164.008300395257	30.1735030775828	0.52257380095412	0.032391910763672	0.533990937211848	0.0244079843506842	1	1	1	0.996047430830039	0.217200251098556	0	0.183975463466576	0.558322871426513	0.838222887538067	273	0.986082789559543
ENSG00000065978	141.2	25.9	177.894071146245	161.431741448976	0.514025663816529	0.0278738122379443	0.532157454484268	0.0533605398222048	1	1	1	1	0.18342776203966	0	0.907459930557573	0.558323552368105	0.83800855460551	274	0.986031810766721
ENSG00000164405	274.5	14.6	268.190513833992	87.0171743957151	0.561140244990929	0.0081128580502249	0.566733873885378	0.0501560746428494	1	1	1	0.976284584980237	0.0531876138433516	0	0.324460299328775	0.558323375845501	0.837903138317135	275	0.985980831973899
ENSG00000185825	172	12.2	169.555335968379	21.4175704178819	0.528010139533041	0.0108345930405423	0.53690152766242	0.0191297120970055	1	1	1	0.992094861660079	0.0709302325581395	0	0.126316109696932	0.558322744919603	0.8373999542844	276	0.985929853181077
ENSG00000130066	168.7	17.5	202.628063241107	128.828932820045	0.526637151552682	0.0155347572319914	0.544027035605822	0.0499869627242498	1	0.996047430830039	1	0.992094861660079	0.103734439834025	0	0.635790180093422	0.558323436552349	0.83694229162428	277	0.985878874388255
ENSG00000169100	210.7	16.4	212.628063241107	59.8885966684528	0.542393183680637	0.0119770164443919	0.551683585517432	0.0338296380580315	1	1	1	0.984189723320158	0.0778357854769815	0	0.281658948285406	0.558323054779718	0.836924210106984	278	0.985827895595432
ENSG00000178741	188	18	200.501976284585	142.748748486603	0.534314122472098	0.0146698225478452	0.544044731889188	0.0458529703017289	1	0.996047430830039	1	0.988142292490119	0.0957446808510638	0	0.711956815248499	0.558323342726256	0.836866235817445	279	0.98577691680261
ENSG00000166598	168.1	27.8	195.94743083004	115.478705706064	0.526384634347525	0.0248336440149404	0.542909150099882	0.0436292850099947	1	1	1	0.992094861660079	0.165377751338489	0	0.58933513553555	0.5583232952709	0.836858119222561	280	0.985725938009788
ENSG00000129538	327.5	71.5	364.960869565217	563.107019426869	0.573651952607691	0.0334204578674603	0.581555535651932	0.0691195027626791	1	0.992094861660079	1	0.968379446640316	0.218320610687023	0	1.54292436911855	0.558323728807842	0.836803615296108	281	0.985674959216966
ENSG00000134308	187.3	17	184.156916996047	29.6907366503144	0.534049740811449	0.013905640059859	0.542307264627061	0.0274438795420779	1	0.996047430830039	1	0.988142292490119	0.0907634810464496	0	0.161225204758134	0.558322928023505	0.836778108597228	282	0.985623980424144
ENSG00000130724	143.1	5	139.357312252964	16.6540522468081	0.514972979121856	0.00532370179823149	0.522685612649195	0.0203486709190226	1	1	1	0.996047430830039	0.0349406009783368	0	0.119506124060267	0.558322791878173	0.835689280260645	283	0.985573001631321
ENSG00000111229	159.8	9.09999999999999	176.228853754941	64.7586624519824	0.522795904198477	0.0086186502171584	0.537786617685615	0.0319332392908662	1	1	1	0.992094861660079	0.0569461827284105	0	0.367469123654598	0.558323039187387	0.835661875839545	284	0.985522022838499
ENSG00000075415	127.6	18.3	155.118577075099	129.502980946995	0.50684785340654	0.0217854097131318	0.523742965656536	0.0484158550215974	1	1	1	1	0.143416927899686	0	0.83486442042527	0.558323463265552	0.835615951135513	285	0.985471044045677
ENSG00000152795	142.6	16.2	149.898023715415	30.096788905596	0.514724910659732	0.0172654009371113	0.52762780215168	0.0212414589678299	1	1	1	0.996047430830039	0.113604488078541	0	0.20078175922276	0.558322806355296	0.83560659077327	286	0.985420065252855
ENSG00000123562	159.2	15.6	160.58418972332	27.6108628811783	0.522529296659237	0.0148146202843614	0.532562498181512	0.0238669893109396	1	1	1	0.992094861660079	0.0979899497487439	0	0.17194010773259	0.558322860989343	0.835573006659799	287	0.985369086460033
ENSG00000174886	198.8	16.6	188.030434782609	48.0393000347225	0.538272903994652	0.0128549011725779	0.542120947125785	0.0422549204876898	1	0.996047430830039	1	0.984189723320158	0.0835010060362173	0	0.255486831641181	0.558323266018744	0.835550783544989	288	0.98531810766721
ENSG00000136930	126.5	7.70000000000002	126.094071146245	16.0625638293734	0.506234229770142	0.0093058879213418	0.515575534824087	0.0171885083552192	1	1	1	1	0.0608695652173914	0	0.127385559712351	0.558322724313547	0.835411409923381	289	0.985267128874388
ENSG00000143198	220.2	16.8	217.511067193676	65.9777875383811	0.545518750861631	0.0116562019294332	0.552339055665261	0.0439320713876727	1	0.992094861660079	1	0.980237154150198	0.0762942779291553	0	0.303330715028092	0.558323277733854	0.835331019720675	290	0.985216150081566
ENSG00000136003	176	22.4	175.660869565217	38.7605460615158	0.529639477664517	0.0194925846969915	0.538435947391128	0.029983835163639	1	1	1	0.988142292490119	0.127272727272727	0	0.220655551560533	0.558322993015797	0.835308020881585	291	0.985165171288744
ENSG00000008018	125.3	6.20000000000002	131.354545454545	22.0800102866112	0.505558706747137	0.00750708584925557	0.518380572474941	0.0177399376748641	1	1	1	1	0.0494812450119714	0	0.168094756144178	0.558322734372893	0.835186235582379	292	0.985114192495922
ENSG00000154518	137.1	11	151.458498023715	94.6888512367151	0.511937265087849	0.0122285072519272	0.524439008728948	0.0411383186356758	1	0.996047430830039	1	0.996047430830039	0.0802334062727936	0	0.62518018118659	0.558323286888693	0.834677375582643	293	0.9850632137031
ENSG00000122545	333.1	24.7	307.882213438735	93.8114109966186	0.574853583840539	0.0113014751839338	0.574788736191922	0.0648623854757103	1	0.992094861660079	1	0.964426877470356	0.0741519063344341	0	0.304699027426233	0.558323663147157	0.834569112927083	294	0.985012234910277
ENSG00000163463	152.1	10.6	150.666403162055	27.6077775752837	0.519295848543747	0.0105955641347135	0.528053926755121	0.021901393218762	1	1	1	0.992094861660079	0.0696909927679158	0	0.183237782251887	0.558322821393213	0.834495190621302	295	0.984961256117455
ENSG00000167283	151.4	4.80000000000001	150.275098814229	29.1139164565438	0.518968921037579	0.00483760044618588	0.527544329886335	0.0265816980076424	1	0.996047430830039	1	0.992094861660079	0.0317040951122854	0	0.193737463400603	0.558322933141898	0.834386214785912	296	0.984910277324633
ENSG00000143420	135.2	20.1	139	21.6428000418336	0.510948201178531	0.0222995519166148	0.522350520481488	0.021053014448251	1	0.996047430830039	1	0.996047430830039	0.148668639053254	0	0.155703597423264	0.558322809289637	0.83434768761287	297	0.984859298531811
ENSG00000168906	187.9	24.4	187.895256916996	54.7121549388142	0.53427641399168	0.01998403866955	0.543106938140497	0.0296716708107258	1	1	1	0.984189723320158	0.129856306546035	0	0.291184332359085	0.558322977355376	0.834218620210666	298	0.984808319738988
ENSG00000171530	134	7.80000000000001	135.565612648221	18.5835875308303	0.510316341831941	0.00886888349030964	0.520806736039095	0.0167229769899589	1	1	1	0.996047430830039	0.0582089552238807	0	0.13708186882947	0.558322706835882	0.834137067830673	299	0.984757340946166
ENSG00000134248	149.6	8.30000000000001	147.810671936759	30.6013227996175	0.518121259390897	0.00844724430259288	0.526222670783826	0.0274132858118478	1	1	1	0.992094861660079	0.05548128342246	0	0.207030537096201	0.558322955255891	0.834103660903685	300	0.984706362153344
ENSG00000180879	148	13.5	174.047826086957	203.496304237962	0.517359175840922	0.0139404959323879	0.531317867397274	0.0461420312465417	1	1	1	0.992094861660079	0.0912162162162162	0	1.16919762121184	0.558323385792183	0.833849633053693	301	0.984655383360522
ENSG00000034713	258	22.9	240.674703557312	58.9853074960859	0.556746703525672	0.0135665228435863	0.559329279130321	0.0488029415823142	1	1	1	0.972332015810277	0.0887596899224806	0	0.245083121010429	0.558323366573398	0.833803578382075	302	0.9846044045677
ENSG00000119655	128.8	36.6	212.179051383399	1048.10654666905	0.507511256883142	0.0432995118105805	0.524053975360198	0.0589813302740144	1	1	1	0.996047430830039	0.28416149068323	0	4.93972680071589	0.558323715314695	0.833202039514407	303	0.984553425774878
ENSG00000100380	127.8	18.9	132.703557312253	36.2441153843452	0.506958852782826	0.0226792946366113	0.51834301900561	0.0248739442497011	1	1	1	0.996047430830039	0.147887323943662	0	0.273120902848613	0.558322908062013	0.833017904814302	304	0.984502446982055
ENSG00000101182	127.3	7	129.424901185771	31.2790419414013	0.506681027702353	0.00842279010667453	0.516856037750765	0.0223300203232673	1	0.996047430830039	1	0.996047430830039	0.0549882168106834	0	0.241677155283316	0.558322848448953	0.832925296454144	305	0.984451468189233
ENSG00000068697	113.4	12.9	143.564031620553	84.9813234077111	0.4984863188879	0.0172228849711892	0.518481024038767	0.0524430751695685	1	1	1	1	0.113756613756614	0	0.591940212659399	0.558323578599353	0.832828772962633	306	0.984400489396411
ENSG00000105701	384.9	65.2	347.597628458498	117.195004677408	0.585097637642758	0.026146154741489	0.581903327914681	0.0742085088064628	1	0.996047430830039	1	0.956521739130435	0.169394647960509	0	0.337157089353964	0.558323832530373	0.832713705301209	307	0.984349510603589
ENSG00000163466	112.1	9.8	131.737154150198	68.0241609373764	0.497669147853122	0.0132226598607445	0.514668993969169	0.0414308066463511	1	1	1	1	0.087421944692239	0	0.516362763232458	0.558323321699259	0.832556382617707	308	0.984298531810767
ENSG00000135916	744.5	149.7	670.058498023715	259.948803981449	0.631854689318718	0.031098722954039	0.620851348517296	0.123276883986553	1	0.960474308300395	1	0.932806324110672	0.201074546675621	0	0.387949417473471	0.558324626294344	0.832489112513354	309	0.984247553017945
ENSG00000128524	267.5	19.1	246.098418972332	61.9934251303733	0.559309473044206	0.0109437525912224	0.560616581634913	0.0515057253485508	1	1	1	0.968379446640316	0.0714018691588786	0	0.251905011780441	0.558323421829257	0.832022788774946	310	0.984196574225122
ENSG00000113732	136.6	15.2	142.177865612648	37.0480198926474	0.511678320381555	0.0170049283657556	0.523613423071754	0.0220448574378503	1	1	1	0.992094861660079	0.111273792093704	0	0.26057515867893	0.558322831283462	0.831956014567238	311	0.9841455954323
ENSG00000147677	107.8	12.1	123.29209486166	43.7698528284696	0.494897041192066	0.0168914435305026	0.511628311091476	0.0349020973971653	1	1	1	1	0.112244897959184	0	0.355009401678036	0.558323168675195	0.831632347064022	312	0.984094616639478
ENSG00000165678	120.2	12.4	123.74347826087	37.6003388693744	0.502613657832447	0.015774459703008	0.512805745186017	0.0292271843137364	1	1	1	0.996047430830039	0.103161397670549	0	0.303857135728053	0.558323025394208	0.831569506497509	313	0.984043637846656
ENSG00000078369	149.8	58.1	158.754545454545	33.9807384324647	0.518215946228323	0.0553728720363448	0.53110780765952	0.0298848848260711	1	1	1	0.988142292490119	0.38785046728972	0	0.214045766911248	0.558323004565997	0.83150017706952	314	0.983992659053834
ENSG00000148180	167.3	115.2	194.533201581028	118.962443738622	0.526046539074171	0.102374360076404	0.538573731991639	0.065886587992797	1	0.996047430830039	1	0.984189723320158	0.688583383144053	0	0.611527712348224	0.558323819129797	0.831475328571496	315	0.983941680261012
ENSG00000184007	206.5	52.1	203.900790513834	58.607499921014	0.540966160559751	0.0390670866820102	0.547386407750672	0.0456175328305174	1	0.996047430830039	1	0.976284584980237	0.252300242130751	0	0.287431450232841	0.558323328308343	0.831178443506742	316	0.983890701468189
ENSG00000144381	184.2	17.9	181.765612648221	48.0077957802143	0.532866905439954	0.0149432078397589	0.540397426288347	0.0346354535917831	1	1	1	0.980237154150198	0.0971769815418024	0	0.264119241702366	0.55832309593801	0.83111373791345	317	0.983839722675367
ENSG00000265972	117.1	39.1	192.204347826087	229.057941872771	0.500761832547266	0.0478140015348343	0.527411385887179	0.08107885442503	1	1	1	0.996047430830039	0.333902647309991	0	1.19174172938081	0.558324226519558	0.830952231402448	318	0.983788743882545
ENSG00000170540	180.7	26.5	174.845059288538	38.0074943697987	0.531507281362534	0.0224387668094792	0.537249011870645	0.0412656961844052	1	0.992094861660079	1	0.980237154150198	0.146651909241837	0	0.217378143394243	0.558323255826863	0.830660529887643	319	0.983737765089723
ENSG00000143612	142.2	9.90000000000001	141.128458498024	32.2202536063206	0.514525828823009	0.0106069249662825	0.522874319718074	0.0265616260027633	1	1	1	0.988142292490119	0.069620253164557	0	0.228304439439277	0.558322940921019	0.830270137934415	320	0.9836867862969
ENSG00000115053	125.1	18.5	134.461264822134	37.4967035797316	0.505445490928698	0.0226429855348866	0.518796137337795	0.0298092393979272	1	1	1	0.992094861660079	0.147881694644285	0	0.278866211985529	0.558323027254914	0.829878404749619	321	0.983635807504078
ENSG00000257529	138.9	5.40000000000001	143.784584980237	39.2059078942852	0.512861709767602	0.00591884513633824	0.523821487559547	0.0295229006631999	1	0.996047430830039	1	0.988142292490119	0.0388768898488121	0	0.2726711482992	0.558323010202258	0.829715431582613	322	0.983584828711256
ENSG00000077549	123.9	7.90000000000001	129.534387351779	23.1852127571734	0.504762371545898	0.00973259922538969	0.517223732487469	0.0198109938031773	1	1	1	0.992094861660079	0.0637610976594028	0	0.178988863352624	0.558322786367563	0.829650698288685	323	0.983533849918434
ENSG00000161960	110.8	13	129.609486166008	57.6101552594735	0.496842444774407	0.0176579279373331	0.514037023185854	0.0405251449158541	1	1	1	0.996047430830039	0.117328519855596	0	0.44449026814044	0.558323301235081	0.829645768811495	324	0.983482871125612
ENSG00000187193	422	68.1	424.373122529644	235.926202118721	0.591619503426928	0.0244948685519091	0.592974896807158	0.0915443546867065	1	0.960474308300395	1	0.948616600790514	0.161374407582938	0	0.555940491029189	0.558324140940421	0.829617568335985	325	0.98343189233279
ENSG00000125991	122.2	5.5	127.664031620553	29.9552074790028	0.503783207264664	0.00684645151321686	0.515909020393066	0.021539806829537	1	1	1	0.992094861660079	0.0450081833060557	0	0.234640932913951	0.558322830560233	0.829324310194941	326	0.983380913539967
ENSG00000155366	170.1	17.6	172.337154150198	44.0983294662085	0.527222882880532	0.0157657995004581	0.536648107692575	0.0349890441843096	1	0.996047430830039	1	0.980237154150198	0.103468547912992	0	0.255884052882615	0.558323112153649	0.829232397060309	327	0.983329934747145
ENSG00000182117	119.4	5.5	123.619367588933	22.5681081254139	0.502140380031822	0.00698883852687088	0.513723848336958	0.0221023510407172	1	0.996047430830039	1	0.992094861660079	0.0460636515912898	0	0.182561264999016	0.55832284775683	0.828776701117327	328	0.983278955954323
ENSG00000104408	104.2	5.40000000000001	116.870750988142	39.135130341098	0.492489799279985	0.00785872124380792	0.508195687622381	0.0319450048466961	1	1	1	0.996047430830039	0.0518234165067179	0	0.334858208835063	0.558323103260944	0.828194886980021	329	0.983227977161501
ENSG00000089693	201.8	22.8	190.656126482213	43.8646847415549	0.539334427891943	0.017075860006211	0.543084333754861	0.0438599797540635	1	1	1	0.972332015810277	0.112983151635282	0	0.230072253910221	0.558323300055463	0.827999486504166	330	0.983176998368679
ENSG00000015479	128	25.8	131.569565217391	24.3399889505275	0.507069678586913	0.0305382620360242	0.518170352127403	0.0226326522656657	1	1	1	0.988142292490119	0.2015625	0	0.184997107122082	0.558322853778997	0.827784754522384	331	0.983126019575856
ENSG00000150459	140.1	17	138.033992094862	23.8988084703302	0.513471374492846	0.0185740687909054	0.521480156203588	0.026208842554044	1	1	1	0.984189723320158	0.121341898643826	0	0.173137124469356	0.558322934916655	0.827283607044387	332	0.983075040783034
ENSG00000100201	140	10	142.295652173913	18.4165002381395	0.513420768930345	0.0108242695779608	0.524272081752567	0.0179731822491083	1	1	1	0.984189723320158	0.0714285714285714	0	0.129424195024813	0.558322732847186	0.827266738523554	333	0.983024061990212
ENSG00000166913	172.1	37.3	171.68418972332	33.657543363022	0.528051332842699	0.0326963910552517	0.536803308488963	0.0310205017496318	1	1	1	0.976284584980237	0.216734456711214	0	0.196043348064043	0.558323020034238	0.826873500934391	334	0.98297308319739
ENSG00000175899	151.4	34.3	171.339130434783	122.205984100757	0.518968921037579	0.0344280829470561	0.531429865982901	0.0550231055080366	1	0.992094861660079	1	0.980237154150198	0.226552179656539	0	0.713240365996096	0.558323593875648	0.826481076445992	335	0.982922104404568
ENSG00000136810	149.4	8.69999999999999	159.810276679842	64.2840081473968	0.518026445882078	0.00885456312396637	0.530214511422912	0.0361926643603688	1	0.996047430830039	1	0.980237154150198	0.0582329317269076	0	0.40225202961247	0.558323154811649	0.826166918060824	336	0.982871125611745
ENSG00000164111	116.4	27.6	128.05138339921	52.8395944921466	0.500336896275641	0.0365546309115293	0.513784190388317	0.0376153092133839	1	1	1	0.988142292490119	0.237113402061856	0	0.412643683258113	0.558323230206443	0.825540493751959	337	0.982820146818923
ENSG00000111678	222.5	9.09999999999999	207.747826086957	49.0173872335902	0.5462551844166	0.00626750280923721	0.549384609564635	0.0427606629573516	1	0.996047430830039	1	0.964426877470356	0.0408988764044944	0	0.235946571171691	0.558323259056277	0.825036313119104	338	0.982769168026101
ENSG00000167978	197.2	15.4	189.542292490119	44.3104271951388	0.537700189061802	0.0120099140218244	0.542986287161444	0.0404364625919714	1	0.996047430830039	1	0.968379446640316	0.0780933062880323	0	0.233775937881773	0.558323222439928	0.824819694114145	339	0.982718189233279
ENSG00000163479	100.8	4.5	115.012648221344	45.2342237483725	0.490138671522684	0.00675772590635747	0.506343588225403	0.0354513106702769	1	1	1	0.992094861660079	0.0446428571428571	0	0.393297819395641	0.558323195980915	0.824776131614281	340	0.982667210440457
ENSG00000100632	140.3	5.20000000000002	137.980632411067	17.9484618320945	0.513572477344901	0.00564690343338346	0.521905748964316	0.0208959216689889	1	1	1	0.980237154150198	0.0370634354953672	0	0.130079573621775	0.558322806138284	0.824682261881766	341	0.982616231647635
ENSG00000119335	111.2	14.7	119.222529644269	30.4918543364797	0.497097843563482	0.0199111758520567	0.510438218056402	0.0271402854867769	1	1	1	0.988142292490119	0.132194244604317	0	0.255755807459043	0.558322978406038	0.824460809514573	342	0.982565252854812
ENSG00000084234	121.6	16.4	133.434387351779	52.2314123856683	0.503434364457325	0.0204335536565314	0.517052393249387	0.0366584278400491	1	1	1	0.984189723320158	0.134868421052632	0	0.39143891932421	0.558323198183214	0.823937937032547	343	0.98251427406199
ENSG00000002586	121.3	38.8	131.775098814229	46.9477915501742	0.503259297046928	0.0487998088434901	0.516065738927476	0.0391336121040594	1	0.996047430830039	1	0.984189723320158	0.319868095630668	0	0.356272102792039	0.558323261349517	0.823879581229082	344	0.982463295269168
ENSG00000183283	107.7	21.5	117.323320158103	43.3767224355445	0.494831265700317	0.030500326938481	0.508289155055781	0.0331238450204055	1	1	1	0.988142292490119	0.199628597957289	0	0.369719527005294	0.558323132579132	0.823705283560185	345	0.982412316476346
ENSG00000143774	257.5	24.6	237.487747035573	70.8721292079999	0.556609219317143	0.0144991523639968	0.556745988483076	0.0596769743569153	1	0.988142292490119	1	0.956521739130435	0.0955339805825242	0	0.298424361225609	0.558323612248364	0.823217565859337	346	0.982361337683524
ENSG00000143222	131.4	6.20000000000002	130.353359683795	13.8667767916112	0.508927676254161	0.0071934597060312	0.518076137113284	0.0162176491951175	1	1	1	0.980237154150198	0.0471841704718418	0	0.106378361288491	0.558322697665798	0.823133994851519	347	0.982310358890702
ENSG00000142507	130.1	5.40000000000001	129.035968379447	24.2104695547709	0.508223004954173	0.00633232488122467	0.516770674099585	0.0230189374878838	1	1	1	0.980237154150198	0.0415065334358186	0	0.187625743882333	0.558322865425594	0.82289910441819	348	0.982259380097879
ENSG00000164032	103.9	7.3	113.245849802372	50.6373007059705	0.492285455782524	0.0106613327616831	0.505619638337785	0.0305008447630364	1	1	1	0.988142292490119	0.0702598652550529	0	0.447144869276349	0.55832307287226	0.822856680254254	349	0.982208401305057
ENSG00000131100	200.5	20.3	191.199209486166	41.7849929315926	0.538876384968011	0.0154234121077515	0.543668672153705	0.0407419227814197	1	1	1	0.964426877470356	0.101246882793018	0	0.218541661567988	0.558323227711734	0.822576713302908	350	0.982157422512235
ENSG00000166681	349.6	30.8	322.067193675889	95.1622427815795	0.578280077803045	0.0134605686265785	0.576577247162806	0.0784086785860341	1	0.964426877470356	1	0.944664031620553	0.0881006864988559	0	0.295473257289737	0.55832394011525	0.822536047014717	351	0.982106443719413
ENSG00000174903	112.9	7.2	111.251778656127	14.1382616771794	0.49817313637531	0.00974624858118715	0.506512657199055	0.0174799268683044	1	1	1	0.984189723320158	0.0637732506643047	0	0.127083466421513	0.558322742892019	0.822184194338542	352	0.982055464926591
ENSG00000173113	157.3	8.69999999999999	152.290513833992	21.1903839033893	0.521678361534687	0.00842775056846546	0.528872109203338	0.0234178900302561	1	1	1	0.972332015810277	0.0553083280356007	0	0.139144477025591	0.558322856061474	0.822114131051747	353	0.982004486133768
ENSG00000099341	99.9	7.3	102.574308300395	23.8128635875215	0.489503034192284	0.0111185662232251	0.500139750342114	0.0210381581523095	1	1	1	0.988142292490119	0.073073073073073	0	0.232152319446153	0.558322842633296	0.82192920639084	354	0.981953507340946
ENSG00000005022	111	10.9	128.62766798419	78.3053447040664	0.496970259213506	0.0149670120499564	0.511681531435735	0.0467072951950015	1	0.996047430830039	1	0.984189723320158	0.0981981981981981	0	0.608775280864855	0.558323461426966	0.821783235284607	355	0.981902528548124
ENSG00000188229	137.5	27.6	143.623320158103	49.1476610728609	0.512143741817345	0.0306798031485455	0.522734538525168	0.0364410705133582	1	0.996047430830039	1	0.976284584980237	0.200727272727273	0	0.342198335331326	0.558323178674916	0.821570970592607	356	0.981851549755302
ENSG00000125868	136.6	15	155.246640316206	78.6008413472345	0.511678320381555	0.0166344109701139	0.526502760975928	0.0433947681832029	1	0.996047430830039	1	0.976284584980237	0.109809663250366	0	0.506296569040984	0.558323334924641	0.82141583011401	357	0.98180057096248
ENSG00000075785	121.1	14.1	122.836758893281	21.5951299020239	0.503142344731162	0.0176982597646644	0.513306640507485	0.0219670718012775	1	1	1	0.980237154150198	0.116432700247729	0	0.175803481763839	0.55832284507201	0.821205551010519	358	0.981749592169657
ENSG00000128739	408.8	67.1	373.138339920949	118.312211027373	0.589367208086033	0.0253854560621229	0.586103132674566	0.0838352313216511	1	0.960474308300395	1	0.936758893280632	0.164138943248532	0	0.317073316701891	0.558324013700207	0.820961664882433	359	0.981698613376835
ENSG00000182196	149	8	142.147826086957	26.8952163758937	0.517836437491402	0.00827689363828885	0.523347793114114	0.029195017623711	1	0.996047430830039	1	0.972332015810277	0.0536912751677852	0	0.189205963371125	0.558323003272597	0.820833489703985	360	0.981647634584013
ENSG00000117592	164.5	12.4	164.074308300395	39.8590454474758	0.524850340429091	0.0114727451107375	0.533135013326396	0.0339186686746716	1	0.996047430830039	1	0.968379446640316	0.0753799392097265	0	0.242932887301892	0.558323094907526	0.820536411236574	361	0.981596655791191
ENSG00000135624	104.5	6.2	106.663241106719	15.9890225415594	0.492693555301319	0.00905813688391979	0.503451968641799	0.0163756833386344	1	1	1	0.984189723320158	0.0593301435406699	0	0.149901900370362	0.558322718825513	0.820357667313878	362	0.981545676998369
ENSG00000214253	199.8	22.4	189.692885375494	44.6223130529685	0.538628514812332	0.0169840302124312	0.542768752776087	0.0430461271860493	1	1	1	0.960474308300395	0.112112112112112	0	0.235234510586095	0.558323282368398	0.819859043804374	363	0.981494698205547
ENSG00000184752	158.9	5	155.912648221344	47.5932601406569	0.522395615851408	0.00481979348976323	0.528868804811858	0.0372054761262316	1	1	1	0.968379446640316	0.0314663310258024	0	0.305255928134133	0.558323181912034	0.81971816971068	364	0.981443719412724
ENSG00000205352	111.6	13.8	116.711462450593	40.8572086060095	0.497352325299275	0.0190181431158822	0.508024665686779	0.0331328615563249	1	0.992094861660079	1	0.980237154150198	0.123655913978495	0	0.35007023087647	0.558323133447895	0.819275544533224	365	0.981392740619902
ENSG00000087250	4374.2	209	3793.73172690763	1557.54952693915	0.757354347734578	0.00728466674009574	0.691965054787591	0.39201328189038	0.984189723320158	0.849802371541502	0.873517786561265	0.849802371541502	0.0477801655159801	0	0.410558689717565	0.558328691828875	0.81898636360586	366	0.98134176182708
ENSG00000170144	98.5	10.1	106.154150197628	28.7342301913874	0.488502792568235	0.0155602919321159	0.502000103742141	0.0269005148097506	1	1	1	0.984189723320158	0.10253807106599	0	0.270684001877388	0.558322989280075	0.818960746402851	367	0.981290783034258
ENSG00000102804	237.8	31.4	221.822529644269	56.2724382612058	0.550968449022509	0.0201174955746996	0.552495577949874	0.058573466560177	1	0.976284584980237	1	0.952569169960474	0.132043734230446	0	0.253682249280308	0.558323602184464	0.818702262981153	368	0.981239804241435
ENSG00000165637	97.1	9.19999999999999	105.80395256917	46.863720697876	0.487488232071346	0.0143526694679806	0.50074330424705	0.0304330634003804	1	1	1	0.984189723320158	0.0947476828012357	0	0.442929773036963	0.558323082371456	0.818622559570554	369	0.981188825448613
ENSG00000178982	97	4.7	102.34743083004	34.2269045541267	0.487415204669447	0.0073925020607706	0.49914600057598	0.0274732157920113	1	0.996047430830039	1	0.984189723320158	0.0484536082474227	0	0.334418795631174	0.558323009914841	0.818598217103255	370	0.981137846655791
ENSG00000119013	148.7	7.19999999999999	150.692490118577	58.8142824858916	0.517693596151941	0.00738384261000768	0.525980903084732	0.0379776666790205	1	0.992094861660079	1	0.968379446640316	0.0484196368527235	0	0.390293387809915	0.558323207370959	0.818150829810858	371	0.981086867862969
ENSG00000118418	132.9	5.40000000000001	131.23557312253	19.5563430867881	0.50973214672207	0.00621308378008921	0.518130229129322	0.0225240954706346	1	1	1	0.972332015810277	0.0406320541760723	0	0.149017089051983	0.558322851197987	0.818132059447541	372	0.981035889070147
ENSG00000169976	118.7	8.5	116.257707509881	15.6875339081852	0.501723653412544	0.0109771380165234	0.509596059414267	0.019156745399794	1	1	1	0.976284584980237	0.071609098567818	0	0.134937581724221	0.558322780790296	0.818097607791006	373	0.980984910277325
ENSG00000183255	132.6	21	131.23162055336	19.5053886567046	0.509571981484929	0.0241909026399242	0.5180665711773	0.0236541461785757	1	1	1	0.972332015810277	0.158371040723982	0	0.148633298700854	0.558322878824575	0.818078671035161	374	0.980933931484502
ENSG00000180817	129.3	20.3	128.958893280632	18.943337867545	0.507785852682953	0.0236945657888227	0.516829555997187	0.0233469679007532	1	0.996047430830039	1	0.972332015810277	0.156999226604795	0	0.146894389255665	0.558322873349822	0.817483294767836	375	0.98088295269168
ENSG00000072778	115.5	9.90000000000001	124.738735177866	72.6298235672492	0.499786778994094	0.0131086892543657	0.511086275593395	0.0387709228126595	1	0.992094861660079	1	0.976284584980237	0.0857142857142858	0	0.582255571725062	0.558323266188129	0.817451982984856	376	0.980831973898858
ENSG00000243147	140.7	3.70000000000002	143.249407114625	57.3706658774196	0.513774251395128	0.00402205153517401	0.522544127249469	0.0347227571960334	1	0.996047430830039	1	0.968379446640316	0.0262970859985787	0	0.400494962129324	0.558323137812747	0.816844381558587	377	0.980780995106036
ENSG00000115524	100.3	9.89999999999999	107.313438735178	23.046059325398	0.48978624370909	0.0147889715575222	0.503339709128893	0.0224314849786016	1	1	1	0.980237154150198	0.0987038883349949	0	0.214754643938582	0.558322872928102	0.816753517336495	378	0.980730016313214
ENSG00000106803	99.9	4.80000000000001	107.283794466403	33.7322124529872	0.489503034192284	0.00729809356476	0.502411861853082	0.0294669874292229	1	0.992094861660079	1	0.980237154150198	0.0480480480480482	0	0.314420389591558	0.558323053869202	0.816659114164227	379	0.980679037520392
ENSG00000120438	111.2	7.10000000000001	110.80395256917	14.1640019969347	0.497097843563482	0.00976221332968235	0.506188904117142	0.018035943618848	1	1	1	0.976284584980237	0.0638489208633094	0	0.127829392982103	0.558322757329304	0.816555671174652	380	0.980628058727569
ENSG00000112514	153	8.29999999999998	146.716996047431	24.3818740341396	0.519713980064947	0.00826010796750836	0.525633716076181	0.0306350469018299	1	0.996047430830039	1	0.964426877470356	0.0542483660130718	0	0.166183023719061	0.558323033152531	0.816189245001886	381	0.980577079934747
ENSG00000143878	188.7	93.2	203.386561264822	76.7924086419546	0.534577521559934	0.0700893939714847	0.544804727396033	0.0610516133092816	1	0.976284584980237	1	0.956521739130435	0.493905670376259	0	0.377568744780369	0.55832368470115	0.815873666606935	382	0.980526101141925
ENSG00000149591	120.5	10.2	250.694861660079	673.213236765315	0.502790325362079	0.0127909183405007	0.526249116339521	0.0953788078735273	1	0.992094861660079	1	0.972332015810277	0.0846473029045643	0	2.68538905148417	0.558324573149632	0.815818118994211	383	0.980475122349103
ENSG00000126524	133.8	14.4	132.924110671937	25.6306490424435	0.510210482085193	0.0163844125690333	0.518434125572379	0.0300509378626189	1	0.992094861660079	1	0.968379446640316	0.10762331838565	0	0.192821670296529	0.558323033881668	0.815656458455275	384	0.980424143556281
ENSG00000188186	202.3	10	186.935968379447	43.225372963209	0.539509813003152	0.00754596745032515	0.541692602938247	0.0434974542658002	1	0.996047430830039	1	0.952569169960474	0.0494315373208107	0	0.231230904025218	0.558323295480044	0.814882717641367	385	0.980373164763458
ENSG00000158710	103.2	19.1	126.657312252964	83.210434112125	0.491806350519187	0.0285931717704281	0.508884514610441	0.0532046110766565	1	1	1	0.976284584980237	0.185077519379845	0	0.65697299770529	0.558323633406514	0.814791840159887	386	0.980322185970636
ENSG00000131095	3568.8	2263	3768.84703557312	2373.2559966251	0.742932082624762	0.0905849074469765	0.680355404039455	0.399253738829755	1	0.849802371541502	0.857707509881423	0.849802371541502	0.634106702533064	0	0.629703454192907	0.558328956844004	0.814178941902589	387	0.980271207177814
ENSG00000130203	532.2	327.7	536.041501976285	311.603865293724	0.608063055051603	0.0915792123904197	0.599880627418073	0.13724226439034	1	0.928853754940711	1	0.91699604743083	0.615745960165351	0	0.581305485013564	0.558325014695316	0.814018383304421	388	0.980220228384992
ENSG00000100902	87.7	4.8	93.7810276679842	23.7993404714546	0.480271971468556	0.00832577115442072	0.493343349127483	0.0240157055577191	1	1	1	0.980237154150198	0.0547320410490308	0	0.25377564165443	0.558322931877588	0.813582093256317	389	0.98016924959217
ENSG00000135926	109.1	19.3	114.321739130435	25.0315253955905	0.495746613499302	0.0265227023655218	0.507428033042977	0.0296755765243511	1	0.992094861660079	1	0.972332015810277	0.176901924839597	0	0.218956828211219	0.558323048056911	0.813470215039952	390	0.980118270799347
ENSG00000143153	237	104.7	244.68814229249	121.939923804991	0.550729617836863	0.0683690768026704	0.553965426193166	0.0867574977672991	1	0.956521739130435	1	0.944664031620553	0.441772151898734	0	0.498348316606323	0.558324220197235	0.813352560359323	391	0.980067292006525
ENSG00000146066	135.4	6.10000000000002	132.966798418972	30.5327875488442	0.511052965554255	0.00686617335421794	0.518262462485292	0.0306656007163156	1	0.996047430830039	1	0.964426877470356	0.0450516986706058	0	0.229627154386592	0.558323049202919	0.813302240164989	392	0.980016313213703
ENSG00000148834	117	5.89999999999999	118.438339920949	39.3869155869741	0.500701283131133	0.00771555660985113	0.509537159289052	0.0322026860152579	1	0.992094861660079	1	0.968379446640316	0.0504273504273504	0	0.332552074043446	0.558323106563373	0.812486725470589	393	0.979965334420881
ENSG00000088832	102.7	28.8	109.490909090909	27.5594803417981	0.491462138636797	0.042580379429475	0.503984066904735	0.0309570884248546	1	0.996047430830039	1	0.972332015810277	0.280428432327167	0	0.251705649086499	0.558323088182183	0.81204205675245	394	0.979914355628059
ENSG00000109332	91	11.9	101.467984189723	35.3508565415602	0.482889853722911	0.0196070502663676	0.498011108492047	0.0315306473495262	1	1	1	0.976284584980237	0.130769230769231	0	0.348394193733678	0.558323117150711	0.811819674561128	395	0.979863376835237
ENSG00000117984	153.4	66.5	162.035177865613	78.7874017232802	0.519899027395324	0.0701063463763973	0.528164714169482	0.0536884264598826	1	1	1	0.956521739130435	0.433507170795306	0	0.48623640101549	0.558323573927659	0.810980835218731	396	0.979812398042414
ENSG00000105568	286.6	31.2	259.769565217391	76.2159092579532	0.564197444516753	0.0167828552790445	0.56254971324808	0.0650380023377587	1	0.996047430830039	1	0.932806324110672	0.108862526168876	0	0.293398147678197	0.558323708984073	0.809936697579366	397	0.979761419249592
ENSG00000122705	131.1	11	126.513833992095	19.6547382692482	0.508765680555582	0.0128556124623213	0.515201689440859	0.0268998250556575	1	0.992094861660079	1	0.960474308300395	0.0839054157131962	0	0.15535643533241	0.558322963270006	0.809904765718791	398	0.97971044045677
ENSG00000241553	130.8	6.69999999999999	124.965612648221	20.0583227817686	0.508603313732513	0.00785436509157617	0.514241681158382	0.0276860874367412	1	0.996047430830039	1	0.960474308300395	0.051223241590214	0	0.160510738568	0.558322984457085	0.809850643444434	399	0.979659461663948
ENSG00000166033	377.8	42.9	342.163241106719	109.644936842372	0.583778079609959	0.0173734934450481	0.577571169714768	0.105679222804203	1	0.952569169960474	0.996047430830039	0.920948616600791	0.11355214399153	0	0.320446277302402	0.558324504298521	0.808558437603847	400	0.979608482871125
ENSG00000165949	172.3	13.2	173.414229249012	57.5673707726642	0.528133647703603	0.0115753974858299	0.535103623783546	0.0518630365161503	1	0.964426877470356	1	0.948616600790514	0.0766105629715613	0	0.331964516533422	0.558323507587992	0.80845561642821	401	0.979557504078304
ENSG00000127922	98.6	3.8	101.303557312253	23.7654116076834	0.488574708441754	0.00587073418194248	0.498998694028587	0.0249617293331888	1	0.992094861660079	1	0.968379446640316	0.0385395537525355	0	0.234596022471651	0.558322945542086	0.808444533907462	402	0.979506525285481
ENSG00000255302	96.7	10	102.015019762846	24.6669387794596	0.48719566989214	0.0157476857071379	0.499384685360482	0.0252729915888762	1	1	1	0.968379446640316	0.103412616339193	0	0.241797127881784	0.558322952804299	0.807984854390924	403	0.979455546492659
ENSG00000100243	134.7	28.2	133.525296442688	30.6635064431962	0.510685610706696	0.0322948455577972	0.518413275350282	0.0316974886311008	1	1	1	0.956521739130435	0.209354120267261	0	0.229645672094483	0.55832307399434	0.807909696322522	404	0.979404567699837
ENSG00000147123	134.1	7.40000000000001	132.568774703557	45.0478301064792	0.51036921247018	0.00845158217867256	0.517385249800739	0.0344740422120324	1	0.992094861660079	1	0.956521739130435	0.0551826994780015	0	0.339807245010845	0.55832314402031	0.807804230243683	405	0.979353588907015
ENSG00000149932	232.3	15.2	211.793280632411	53.3093323442378	0.549309994365964	0.0100389464610502	0.549857853043959	0.0504654105427021	1	1	1	0.936758893280632	0.0654326302195436	0	0.251704549762188	0.558323429995622	0.807609260309076	406	0.979302610114192
ENSG00000010278	118.2	25.1	139.962845849802	93.3662542014781	0.501424484174429	0.0323031731484415	0.515846621203016	0.0575310272364157	1	0.980237154150198	1	0.960474308300395	0.212351945854484	0	0.667078849637509	0.558323712946807	0.807457700258407	407	0.97925163132137
ENSG00000242485	132	16.1	128.983003952569	23.0483254321475	0.509250561037101	0.0185513793544128	0.516448450730265	0.0276807681108114	1	0.996047430830039	1	0.956521739130435	0.121969696969697	0	0.178692732576014	0.558322980027802	0.807431346432657	408	0.979200652528548
ENSG00000135940	315.2	22.7	293.46837944664	111.14281758591	0.570938881421892	0.0110335341354132	0.569488225365869	0.0761614703816517	1	0.968379446640316	1	0.924901185770751	0.0720177664974619	0	0.37872161149177	0.558323921161331	0.806913750987798	409	0.979149673735726
ENSG00000159352	198.7	6.30000000000001	183.689328063241	42.4116888830401	0.53823724457892	0.00485774524314565	0.54032169248119	0.0445350213045697	1	1	1	0.940711462450593	0.0317060895822849	0	0.230888148648671	0.558323322890627	0.806553389826702	410	0.979098694942904
ENSG00000151366	112.3	12.3	116.277075098814	35.8110887231593	0.497795481375471	0.0166977370603978	0.508150356183748	0.0308519276686068	1	1	1	0.960474308300395	0.109528049866429	0	0.307980646165432	0.558323075967814	0.806248032658754	411	0.979047716150082
ENSG00000102265	109	8.3	148.677865612648	198.60253095511	0.495681622126319	0.0115277808008964	0.513691834143787	0.0640459084558093	1	0.996047430830039	1	0.960474308300395	0.0761467889908257	0	1.33579083972413	0.558323882396184	0.805543412909037	412	0.978996737357259
ENSG00000181061	135	10.3	135.47233201581	34.8286534976699	0.510843281711151	0.0116488535996425	0.519020843569075	0.0360040976731629	1	0.992094861660079	1	0.952569169960474	0.0762962962962964	0	0.257090528962071	0.558323177287178	0.8053272072107	413	0.978945758564437
ENSG00000163468	120.6	6.40000000000001	119.135968379447	13.1015785259644	0.502849116810719	0.00809592226395222	0.511512143561728	0.0173624887030161	1	1	1	0.956521739130435	0.0530679933665009	0	0.109971645878061	0.558322733597939	0.80529753169053	414	0.978894779771615
ENSG00000178127	96	6.3	102.683003952569	49.9111002110131	0.486680761959497	0.00999298667620593	0.498175515893291	0.0328051830680513	1	0.992094861660079	1	0.964426877470356	0.065625	0	0.486069731988634	0.558323149655528	0.80517817230007	415	0.978843800978793
ENSG00000087191	133.9	5.09999999999999	128.136758893281	19.3217954223315	0.510263431723271	0.0058436174219481	0.516227928019902	0.0253796308075554	1	1	1	0.952569169960474	0.0380881254667662	0	0.150790417903607	0.558322924106083	0.805133923881407	416	0.978792822185971
ENSG00000153187	119.1	6.39999999999999	116.085770750988	15.5428732168838	0.501962082862889	0.00821153644548309	0.509367896793891	0.0215027921102799	1	1	1	0.956521739130435	0.0537363560033585	0	0.133891286729916	0.558322839706254	0.80500185370792	417	0.978741843393148
ENSG00000123560	2151	1586.275	2251.41468253968	1391.65987017149	0.707049282422615	0.107821563586765	0.663151975307387	0.32083647226325	0.996047430830039	0.853754940711463	0.940711462450593	0.853754940711463	0.737459321245932	0	0.618126851958538	0.558327835099029	0.80485305461518	418	0.978690864600326
ENSG00000070831	94.5	13.9	101.982213438735	29.3261943396399	0.485564627281707	0.0223343853278896	0.498968383576666	0.0279822136974256	1	1	1	0.964426877470356	0.147089947089947	0	0.287561853687921	0.558323023403644	0.804806127407473	419	0.978639885807504
ENSG00000173486	184.4	11.3	173.43162055336	41.0767229800052	0.532943816014265	0.00935732703291974	0.5361442887687	0.0449654727108078	1	0.992094861660079	1	0.940711462450593	0.0612798264642082	0	0.236846792118667	0.558323344392256	0.804788913638483	420	0.978588907014682
ENSG00000114353	146	31.1	144.871146245059	33.3500029370783	0.516394901275383	0.0327914939520612	0.524195809010052	0.0331576893617752	1	1	1	0.948616600790514	0.213013698630137	0	0.230204590779344	0.558323096485867	0.804542700952137	421	0.97853792822186
ENSG00000100836	180.4	7.29999999999998	168.725296442688	35.1216693671865	0.531389519351604	0.00619499430583762	0.534871987985551	0.0385829868705953	1	1	1	0.940711462450593	0.0404656319290465	0	0.208158883745784	0.558323199608922	0.80427081475093	422	0.978486949429037
ENSG00000148671	224.2	14.6	217.248221343874	89.2693394568478	0.54679462847317	0.00988170690469039	0.548342104258359	0.0785656442218252	1	0.960474308300395	0.996047430830039	0.932806324110672	0.0651204281891168	0	0.410909414607114	0.558324064705962	0.804135758898171	423	0.978435970636215
ENSG00000133318	311.8	90.5	291.118181818182	104.265984202713	0.570170234344804	0.0448698604670645	0.568008844279696	0.0799476442600024	1	0.972332015810277	1	0.920948616600791	0.290250160359205	0	0.358156895428238	0.55832400788212	0.804022489182128	424	0.978384991843393
ENSG00000161016	177.6	29.8	209.702371541502	173.782796591547	0.530280867447116	0.0256513720072422	0.54167318315798	0.0716119358034947	1	0.944664031620553	1	0.940711462450593	0.167792792792793	0	0.828711641714331	0.55832393729388	0.803901264116101	425	0.978334013050571
ENSG00000138029	113.1	23.2	121.74347826087	79.2662607057151	0.498298575500572	0.0311989849156818	0.508780200142527	0.0412368905051881	1	1	1	0.956521739130435	0.205128205128205	0	0.651092459637673	0.558323334378078	0.803780684587147	426	0.978283034257749
ENSG00000124570	100.9	7.30000000000001	102.342292490119	21.8523651575202	0.490208947271895	0.0110743842861355	0.499711025523339	0.0265149475507685	1	0.988142292490119	1	0.960474308300395	0.072348860257681	0	0.213522333981624	0.558322984087158	0.803719187957562	427	0.978232055464927
ENSG00000105698	172.4	11.9	162.81976284585	35.0030384840822	0.528174769310369	0.0105833395115919	0.53209877413671	0.0408960661476987	1	0.992094861660079	1	0.940711462450593	0.0690255220417634	0	0.214980281707089	0.558323260594816	0.803199231403852	428	0.978181076672104
ENSG00000198695	1993.1	3316.8	3371.51822222222	5213.85242082471	0.701645802699202	0.238767821890177	0.699957223885386	0.194818531944439	0.889328063241107	0.865612648221344	0.889328063241107	0.853754940711463	1.66414128744167	0	1.54644052832322	0.558325430295733	0.803051894707376	429	0.978130097879282
ENSG00000109472	416.3	114.4	380.383399209486	144.438109861847	0.590655688985112	0.0429927272707726	0.58206397508715	0.115891662434903	1	0.936758893280632	0.996047430830039	0.909090909090909	0.274801825606534	0	0.379717175255331	0.558324690959178	0.80294583572231	430	0.97807911908646
ENSG00000131981	108.9	7.7	132.767588932806	114.425813185365	0.495616571100851	0.0108416348737606	0.510656915570209	0.0567921260245158	1	0.988142292490119	1	0.956521739130435	0.0707070707070707	0	0.861850502107675	0.558323715824539	0.802886683120574	431	0.978028140293638
ENSG00000104419	237.7	179	259.513438735178	122.676701425544	0.55093863910103	0.105301449805806	0.557732417860531	0.0829077989507922	1	0.968379446640316	1	0.928853754940711	0.753050063104754	0	0.472718106713271	0.558324117466406	0.802882049660818	432	0.977977161500816
ENSG00000177156	106.6	15.6	109.323320158103	28.9964031986144	0.494103677453004	0.0220649538128932	0.504275361043725	0.026981144108109	1	0.992094861660079	1	0.956521739130435	0.146341463414634	0	0.265235296153465	0.558322986699592	0.802382385237958	433	0.977926182707994
ENSG00000172428	361.7	13.6	324.206719367589	104.368619063141	0.580691569692169	0.00573869467155179	0.576283042194347	0.0794012124574168	1	0.988142292490119	1	0.91304347826087	0.0376002211777715	0	0.321919975214354	0.558323962033765	0.802259508737969	434	0.977875203915171
ENSG00000120727	106	10.1	106.345454545455	16.597665172472	0.493703640150446	0.0144653668669028	0.502843531099944	0.0236254079699884	1	0.988142292490119	1	0.956521739130435	0.0952830188679245	0	0.156073103861508	0.558322904168623	0.802249039470439	435	0.977824225122349
ENSG00000163191	94.6	16.8	154.870750988142	236.89450220055	0.485639585604159	0.0268603805000517	0.509186498432631	0.0801061415233009	1	1	1	0.960474308300395	0.177589852008457	0	1.52962712900313	0.558324304515884	0.80219606740165	436	0.977773246329527
ENSG00000143819	204.7	24.2	202.259288537549	114.389672199203	0.540345672369397	0.0182161856894248	0.54366048552522	0.0630923652954163	1	0.964426877470356	1	0.932806324110672	0.118221787982413	0	0.565559549953456	0.558323735231997	0.80198610686358	437	0.977722267536705
ENSG00000160678	774.1	77.8000000000001	717.167588932806	429.839666925721	0.634617904276504	0.0154032695180534	0.606000598564469	0.224693260410304	1	0.889328063241107	0.952569169960474	0.885375494071146	0.100503810877148	0	0.599357351836481	0.558326681007335	0.801789630806266	438	0.977671288743883
ENSG00000101421	92.3	6.3	92.5213438735178	13.6861192487717	0.483895162596615	0.0103923609217577	0.493069877708016	0.0187509884762969	1	0.996047430830039	1	0.960474308300395	0.0682556879739978	0	0.147923913291634	0.558322794344491	0.801614593065802	439	0.97762030995106
ENSG00000117632	488.3	94.9	456.57233201581	184.460233877762	0.60196163437984	0.0297823537528032	0.595552804134311	0.109525982094355	1	0.948616600790514	1	0.901185770750988	0.194347737046897	0	0.404010976888048	0.558324488818399	0.801444391960606	440	0.977569331158238
ENSG00000171867	248	49.8	233.315019762846	70.1599765763505	0.553945030940545	0.0307693857792968	0.554963169240451	0.0635444764201623	1	0.976284584980237	1	0.924901185770751	0.200806451612903	0	0.300709215581856	0.558323703520684	0.801249134160682	441	0.977518352365416
ENSG00000122566	101.2	5.7	102.221343873518	14.8055417476297	0.490419357383704	0.00862850646397339	0.500223432836773	0.0200372408202199	1	0.996047430830039	1	0.956521739130435	0.0563241106719368	0	0.144838065971321	0.558322816812787	0.801154278548192	442	0.977467373572594
ENSG00000175130	342.8	133.3	335.005928853755	137.954329069999	0.576887956229758	0.0584338668729045	0.573374681180291	0.109636156913398	1	0.940711462450593	1	0.91304347826087	0.388856476079346	0	0.4117966793663	0.558324610291298	0.800991637583832	443	0.977416394779772
ENSG00000213585	100.3	12.9	110.328063241107	79.5426393278101	0.48978624370909	0.0196270966687388	0.501415003475498	0.040277533509572	1	0.984189723320158	1	0.956521739130435	0.128614157527418	0	0.720964702824345	0.558323332533747	0.800943240656653	444	0.977365415986949
ENSG00000129559	156.5	5.5	148.244664031621	30.1402123743349	0.52131699383135	0.00538512208924038	0.525698096384272	0.0370449342739708	1	0.996047430830039	1	0.940711462450593	0.0351437699680511	0	0.203313978086294	0.558323185845148	0.800913306244179	445	0.977314437194127
ENSG00000104904	110.5	11	115.629644268775	38.2293853396099	0.496650289878735	0.015193382467288	0.507583002456086	0.0317329467164011	1	0.996047430830039	1	0.952569169960474	0.0995475113122172	0	0.330619241989086	0.558323099374602	0.800596209933228	446	0.977263458401305
ENSG00000103495	136.9	13.1	132.078656126482	26.3504724772468	0.511833800708493	0.0145081744282226	0.517652914783475	0.0335564102567198	1	0.996047430830039	1	0.944664031620553	0.095690284879474	0	0.199505909963324	0.558323120999815	0.8003872879832	447	0.977212479608483
ENSG00000134825	121.9	5.39999999999999	120.81976284585	22.9026373668238	0.503609000489682	0.00674115747082876	0.51180768991562	0.0262521880162245	1	0.992094861660079	1	0.948616600790514	0.0442986054142739	0	0.189560356909859	0.558322953700728	0.80028073402357	448	0.977161500815661
ENSG00000117519	136.1	19.5	135.398023715415	28.5464275842851	0.511418426114257	0.0216947496050632	0.518385639354586	0.0506314117190232	1	0.984189723320158	0.996047430830039	0.944664031620553	0.143277002204262	0	0.210833413966847	0.558323534854303	0.800248829785121	449	0.977110522022839
ENSG00000178719	134.9	19.9	128.701581027668	28.9453068931947	0.51079076367446	0.0230494352010895	0.515239631648198	0.0383263424139397	1	0.988142292490119	1	0.944664031620553	0.147516679021497	0	0.224902496628788	0.55832324379638	0.800039608971856	450	0.977059543230016
ENSG00000136938	116.8	32.6	119.041897233202	31.3944904610165	0.500580028888945	0.0429956011650429	0.509845312607294	0.0329412298344814	1	0.996047430830039	1	0.948616600790514	0.279109589041096	0	0.263726395417868	0.558323124263072	0.799271076823324	451	0.977008564437194
ENSG00000100138	143.9	12.1	137.233596837945	25.1881746966925	0.515368091433114	0.0128941936317591	0.520588750900106	0.0320970599141067	1	1	1	0.940711462450593	0.08408617095205	0	0.183542334217448	0.558323078919669	0.7989303387781	452	0.976957585644372
ENSG00000165672	91.8	7	101.458893280632	49.9305403444402	0.483510191051093	0.0115793873211036	0.496775846005606	0.0362704181043624	1	0.992094861660079	1	0.956521739130435	0.0762527233115468	0	0.49212581302591	0.558323243096194	0.798851223103988	453	0.97690660685155
ENSG00000086061	142	8	136.433596837945	32.6996107220942	0.514426077804049	0.00857908361854545	0.51943809009799	0.0384265284537489	1	0.984189723320158	1	0.940711462450593	0.0563380281690141	0	0.239674182019365	0.558323235032759	0.798616334235078	454	0.976855628058728
ENSG00000131174	197.4	7.40000000000001	194.202371541502	84.1439940838633	0.537772032035285	0.00572779033937248	0.541951683559367	0.0577431746361486	1	0.972332015810277	1	0.928853754940711	0.0374873353596758	0	0.433279951300087	0.558323619737417	0.798493180638903	455	0.976804649265905
ENSG00000125144	422.5	27.4	418.954545454545	294.751681520257	0.591703426571455	0.00995603993755308	0.571488012827232	0.205613049867909	1	0.901185770750988	0.944664031620553	0.901185770750988	0.0648520710059172	0	0.703540956216301	0.558326650610796	0.79802498935781	456	0.976753670473083
ENSG00000266964	466.5	39.8	419.284980237154	164.290758550017	0.598724722226319	0.0131607096211468	0.583932994887508	0.146310581186172	1	0.91699604743083	0.992094861660079	0.897233201581028	0.0853161843515542	0	0.391835544543217	0.558325304343257	0.797730375129458	457	0.976702691680261
ENSG00000104695	167.6	17	158.328853754941	35.8805978082547	0.526173513883778	0.0153899776908366	0.529431870713262	0.0479351146810142	1	0.980237154150198	1	0.932806324110672	0.101431980906921	0	0.226620713516882	0.558323433730935	0.797262054035041	458	0.976651712887439
ENSG00000168309	1556.5	192.5	1342.1418972332	564.64301440277	0.684122325229427	0.0191348525288816	0.648544607680746	0.232935250059319	1	0.861660079051383	0.988142292490119	0.853754940711463	0.123674911660777	0	0.420702919390841	0.558326441046482	0.797210735550784	459	0.976600734094617
ENSG00000133030	146.4	19.6	138.876679841897	28.8637489185175	0.51658880861186	0.0206824663442154	0.520989239768756	0.03636393309407	1	0.996047430830039	1	0.936758893280632	0.133879781420765	0	0.20783726217661	0.558323181124043	0.796702198391042	460	0.976549755301794
ENSG00000164919	180	8.09999999999999	175.154150197628	57.7474114084275	0.531232198338567	0.00689326468424499	0.535418278724445	0.0544142400571984	1	0.972332015810277	1	0.928853754940711	0.045	0	0.329694793661871	0.558323565783344	0.79631323607333	461	0.976498776508972
ENSG00000140990	139.7	7.59999999999999	142.228063241107	95.6685604332012	0.513268735077395	0.00834922585048517	0.519958071838274	0.0430308260179989	1	0.996047430830039	1	0.936758893280632	0.054402290622763	0	0.672641940367441	0.55832334521867	0.795595507212887	462	0.97644779771615
ENSG00000127884	124.1	5.60000000000001	126.664031620553	72.4625152874007	0.504876683001763	0.0069062507680179	0.512464558028778	0.0401741353864616	1	0.976284584980237	1	0.940711462450593	0.0451248992747785	0	0.572084390180128	0.55832329708459	0.795433202634316	463	0.976396818923328
ENSG00000133142	154.2	7.70000000000002	150.521739130435	39.2530016259389	0.520267678875527	0.00759346882806808	0.525681142146446	0.0468752894619246	1	0.964426877470356	1	0.932806324110672	0.0499351491569392	0	0.26077961796551	0.558323420271692	0.795293442365624	464	0.976345840130506
ENSG00000099797	183.2	22.7	174.135177865613	45.3878128928287	0.532481095628902	0.0187440581942764	0.535777033143447	0.049588208642196	1	0.976284584980237	1	0.924901185770751	0.123908296943231	0	0.260647006820508	0.558323452634929	0.794094489056802	465	0.976294861337684
ENSG00000099795	202	14.2	187.126877470356	62.6785974342297	0.539404634026729	0.0107493651953962	0.53965248593758	0.0565438729796794	1	0.992094861660079	1	0.920948616600791	0.0702970297029702	0	0.334952403853151	0.558323600327564	0.793767289076103	466	0.976243882544861
ENSG00000125995	161.6	7.70000000000002	149.237154150198	34.9376866352733	0.523589761640291	0.00728312352313998	0.525454980470756	0.0428013697427645	1	0.988142292490119	1	0.928853754940711	0.0476485148514853	0	0.23410850223069	0.558323323780253	0.793765757173905	467	0.976192903752039
ENSG00000100804	128.1	9.40000000000001	123.332806324111	25.9851115573678	0.507125026568853	0.0112420259011469	0.512699956498883	0.033212760691636	1	0.988142292490119	1	0.936758893280632	0.0733801717408275	0	0.210690994001066	0.558323124205777	0.793547604376706	468	0.976141924959217
ENSG00000182768	312.4	14.1	279.18814229249	91.1762161888689	0.570306485115262	0.00689105915002263	0.564486651965708	0.0859253799502879	1	0.940711462450593	1	0.905138339920949	0.0451344430217669	0	0.326576248690922	0.558324151603502	0.793527721652386	469	0.976090946166395
ENSG00000169715	348.4	28.7	316.97628458498	108.997434033208	0.578036387864603	0.012539939136099	0.568594668386077	0.122961005210387	1	0.91699604743083	0.992094861660079	0.901185770750988	0.0823765786452353	0	0.343866211240121	0.558324921522008	0.79346930978886	470	0.976039967373573
ENSG00000170043	126.7	5.79999999999998	122.039130434783	17.5559855718665	0.506346193596385	0.0070170190712914	0.512775345397083	0.0247352636253556	1	0.996047430830039	1	0.936758893280632	0.0457774269928965	0	0.143855380723549	0.558322914365724	0.793287993385883	471	0.97598898858075
ENSG00000130985	99.6	7.2	98.4549407114625	10.9574006164911	0.489289881889447	0.0110710237147619	0.49778815816314	0.0157801963886046	1	1	1	0.944664031620553	0.0722891566265061	0	0.111293557614376	0.55832271054666	0.792872648376851	472	0.975938009787928
ENSG00000143418	124.3	37.7	129.949011857708	49.996691646618	0.504990810381129	0.04498773758439	0.514744327245955	0.0431995882129239	1	0.984189723320158	1	0.936758893280632	0.303298471440065	0	0.38474083743987	0.558323364976151	0.792836198980798	473	0.975887030995106
ENSG00000111639	150.4	6.60000000000002	144.575098814229	30.539159945368	0.51849925008566	0.00670083193570838	0.523868299444831	0.0366284801483826	1	0.996047430830039	1	0.928853754940711	0.0438829787234044	0	0.211233886027697	0.558323180387015	0.792068919989028	474	0.975836052202284
ENSG00000138495	107.3	8.30000000000001	108.905138339921	36.6249320558532	0.494567551582945	0.0117740905502898	0.503105719279601	0.0336588095231317	1	0.980237154150198	1	0.940711462450593	0.0773532152842499	0	0.336301230723728	0.558323158968616	0.79199682549471	475	0.975785073409462
ENSG00000105373	95.5	12.2	103.802371541502	42.636609510419	0.486310666667993	0.0197089396712287	0.498718090584987	0.0370862283031791	1	0.992094861660079	1	0.944664031620553	0.127748691099476	0	0.410747932607417	0.558323258628438	0.791879576636366	476	0.975734094616639
ENSG00000244274	627.6	177.4	579.524110671937	251.968995029252	0.619748869240574	0.0434890211760681	0.605365066532838	0.146699190480052	1	0.901185770750988	1	0.877470355731225	0.282664117272148	0	0.434786043219329	0.558325165351012	0.791563193567675	477	0.975683115823817
ENSG00000149357	160.4	14.9	148.940316205534	31.9773834247468	0.523061512581573	0.0142508263205916	0.525679359294795	0.0402199339514697	1	0.996047430830039	1	0.924901185770751	0.0928927680798005	0	0.214699312042676	0.558323261593013	0.790954628041025	478	0.975632137030995
ENSG00000111328	221.3	34.6	209.556126482213	59.7074196754591	0.545871913069175	0.0232493637744129	0.547724509505102	0.0602005449014085	1	0.976284584980237	1	0.91304347826087	0.15634884771803	0	0.284923283693769	0.558323654998255	0.790652956530304	479	0.975581158238173
ENSG00000117410	219.5	14.3	200.469565217391	53.8439785896786	0.545293091534805	0.00998609632856453	0.54499369533486	0.0575275651878747	1	0.988142292490119	1	0.91304347826087	0.0651480637813212	0	0.268589292001954	0.558323604274257	0.790460016018848	480	0.975530179445351
ENSG00000233927	124.6	7.10000000000001	123.062055335968	32.0905116107763	0.505161657600717	0.00873940179577687	0.512088767694214	0.0357509262251571	1	0.988142292490119	1	0.932806324110672	0.0569823434991975	0	0.260766907583064	0.558323188555933	0.790258101940687	481	0.975479200652529
ENSG00000182534	110.7	12.1	115.988932806324	41.9438971955613	0.4967784510118	0.0164843474159745	0.506545186295107	0.0443431769646983	1	0.964426877470356	1	0.936758893280632	0.109304426377597	0	0.361619821656592	0.558323419389112	0.790098745857688	482	0.975428221859706
ENSG00000233276	168.9	30.3	163.232411067194	45.4271994876492	0.526721124414723	0.0268185903687137	0.530587971028237	0.0533681910947288	1	0.980237154150198	1	0.920948616600791	0.179396092362344	0	0.278297668892174	0.558323557934759	0.789539452538768	483	0.975377243066884
ENSG00000244734	119.2	54.3	761.171936758893	8416.01917987329	0.502021565104964	0.0661018964006906	0.521842554053253	0.10939355326547	1	0.960474308300395	1	0.932806324110672	0.455536912751678	0	11.0566598339254	0.558324939065264	0.789211404442102	484	0.975326264274062
ENSG00000164687	105.1	12.4	123.644268774704	158.574920005407	0.493099318359686	0.0177745429018929	0.503367388830602	0.0701654013421484	1	0.956521739130435	1	0.936758893280632	0.117982873453854	0	1.28250926287858	0.558324086378064	0.788872368306984	485	0.97527528548124
ENSG00000087365	115.6	5.89999999999999	111.725296442688	15.9452657678637	0.499848114426111	0.00778218483119426	0.506453993286203	0.0235809366320415	1	1	1	0.932806324110672	0.051038062283737	0	0.142718491474696	0.558322896660458	0.788486920882485	486	0.975224306688418
ENSG00000004059	128.6	15	124.633201581028	22.8016517351718	0.50740111997322	0.0177845661785305	0.513763805551135	0.0302934763561198	1	0.996047430830039	1	0.928853754940711	0.116640746500778	0	0.182950060224103	0.558323049696358	0.788369543284881	487	0.975173327895595
ENSG00000180354	939.1	275.9	861.284980237154	387.63307404164	0.648312066381828	0.0436072054768061	0.62070397269042	0.207646468505634	1	0.865612648221344	0.996047430830039	0.857707509881423	0.293791928442125	0	0.450063664102102	0.558326217862073	0.787909028714891	488	0.975122349102773
ENSG00000143549	90.1	9	158.441897233202	670.408169190249	0.482185421876826	0.015105301751466	0.498471969961342	0.0636185053745069	1	0.996047430830039	1	0.940711462450593	0.099889012208657	0	4.23125562680882	0.558323943788909	0.787869448926004	489	0.975071370309951
ENSG00000008394	125.5	20.2	142.985770750988	203.709686524786	0.505671741998007	0.0243510350563532	0.509177189384185	0.101118098171453	1	0.936758893280632	0.988142292490119	0.928853754940711	0.160956175298805	0	1.42468502603346	0.558324829683238	0.78779308395981	490	0.975020391517129
ENSG00000108848	124.9	6.29999999999998	121.448616600791	22.5626950165964	0.505332093964871	0.00769839889739261	0.511810437107468	0.0313123145496534	1	0.988142292490119	1	0.928853754940711	0.0504403522818253	0	0.185779761417633	0.558323079189711	0.787679867948765	491	0.974969412724307
ENSG00000166165	339.7	168.8	325.866403162055	146.224286091483	0.576244123023968	0.0769235203045579	0.566289993000579	0.138055987342	1	0.91699604743083	0.980237154150198	0.893280632411067	0.496909037385929	0	0.44872464504653	0.558325259972686	0.787601795948701	492	0.974918433931484
ENSG00000123144	153.7	8.30000000000001	144.463636363636	29.3684682339227	0.520037496512517	0.00824935788605896	0.52371450646419	0.038231939833608	1	0.988142292490119	1	0.920948616600791	0.0540013012361744	0	0.203293153717922	0.558323219206574	0.787311576571366	493	0.974867455138662
ENSG00000109107	889.7	147.7	790.724901185771	339.054245163196	0.64448225182472	0.025236985404815	0.615218633416874	0.207454926623503	1	0.861660079051383	0.984189723320158	0.857707509881423	0.166011014948859	0	0.428789133432816	0.558326262063536	0.786632423862522	494	0.97481647634584
ENSG00000189171	230.1	13.5	210.087351778656	59.723600116003	0.548635591387956	0.00897174279520575	0.546358615497972	0.0751405140523081	1	0.948616600790514	1	0.905138339920949	0.0586701434159061	0	0.28427984650369	0.558323996685583	0.786304090409951	495	0.974765497553018
ENSG00000132471	227.4	36	208.636363636364	63.1105117101081	0.547799046875181	0.0245840993188745	0.546896722477162	0.0627602271014264	1	0.980237154150198	1	0.905138339920949	0.158311345646438	0	0.302490470070235	0.558323715567844	0.786025242239026	496	0.974714518760196
ENSG00000144746	90.6	10	93.8632411067194	18.0720810001439	0.482577636974501	0.0168053628362154	0.493677548551949	0.0236441237647137	1	0.992094861660079	1	0.936758893280632	0.11037527593819	0	0.19253629841736	0.558322921508786	0.785365141178589	497	0.974663539967374
ENSG00000155980	1053.1	245.375	985.478174603175	433.49365679088	0.656432091121411	0.0332593253482247	0.600977896197794	0.347985485407222	0.996047430830039	0.849802371541502	0.861660079051383	0.849802371541502	0.233002563859083	0	0.439881539705774	0.558329161865885	0.785345611401472	498	0.974612561174551
ENSG00000133313	124	16.3	120.72766798419	29.9131776930979	0.504819550320497	0.0202013470932683	0.509782959559813	0.0472271218575418	1	0.952569169960474	1	0.924901185770751	0.131451612903226	0	0.247774004025451	0.55832348080324	0.784873973954	499	0.974561582381729
ENSG00000184076	172.4	6.40000000000001	162.743873517787	47.9525295608639	0.528174769310369	0.00569523492948212	0.530757768190038	0.0493906550466126	1	0.984189723320158	1	0.91304347826087	0.037122969837587	0	0.294650290203539	0.558323463834972	0.784753908610703	500	0.974510603588907
ENSG00000021300	910.2	289	842.192490118577	385.625703033658	0.646096742760736	0.0472585960788981	0.610851211703077	0.24784985719119	1	0.857707509881423	0.960474308300395	0.853754940711463	0.317512634585805	0	0.457883093898598	0.558327079521758	0.784535541394554	501	0.974459624796085
ENSG00000177556	170.4	13.4	158.812252964427	37.5008440125025	0.527347769410242	0.0119360333185722	0.529513864117011	0.0473884758956979	1	0.980237154150198	1	0.91304347826087	0.0786384976525822	0	0.236133190685875	0.558323420579584	0.784478241977327	502	0.974408646003263
ENSG00000198417	355.1	27.5	322.41581027668	130.881129527918	0.579386392249131	0.0118056366980178	0.56167675853155	0.163141699252544	1	0.893280632411067	0.976284584980237	0.885375494071146	0.0774429738101943	0	0.405938931517045	0.558325838135287	0.783379126797141	503	0.974357667210441
ENSG00000132002	226.9	14.5	217.549011857708	113.011525824837	0.547643041777474	0.00975561097412231	0.548350887516099	0.0681168859499519	1	0.960474308300395	1	0.901185770750988	0.0639048038783605	0	0.519476162450945	0.558323830324731	0.783338194426483	504	0.974306688417618
ENSG00000152661	226.6	61.5	218.901185770751	80.5091104389294	0.547549273621871	0.0410695792393867	0.543437809684444	0.111659455099297	1	0.91699604743083	0.992094861660079	0.901185770750988	0.271403353927626	0	0.36778745695441	0.558324839517939	0.783306938374616	505	0.974255709624796
ENSG00000047849	350.9	136.1	337.651778656127	135.377358715467	0.578543133104191	0.0574549683129947	0.574889313023016	0.100588010732925	1	0.936758893280632	1	0.885375494071146	0.387859789113708	0	0.400937792344162	0.558324411990775	0.783098040415494	506	0.974204730831974
ENSG00000160307	848.8	211.2	796.847826086957	360.033372082523	0.641146911895099	0.0364338182046283	0.605695510670541	0.256497789548977	1	0.853754940711463	0.944664031620553	0.853754940711463	0.248821866163996	0	0.451821991973702	0.558327304223274	0.782885597772675	507	0.974153752039152
ENSG00000120306	109.1	6.89999999999999	114.195652173913	83.2919874863969	0.495746613499302	0.00966099185090155	0.502877348918853	0.0535828604700312	1	0.948616600790514	1	0.924901185770751	0.0632447296058661	0	0.729379673400772	0.55832366679912	0.781849661680268	508	0.97410277324633
ENSG00000099194	328.6	223.6	349.290909090909	183.365839208005	0.573889600737687	0.0951903766500305	0.567311022532214	0.148766414384369	1	0.889328063241107	0.992094861660079	0.885375494071146	0.680462568472307	0	0.524965965147066	0.558325481287419	0.781546862959993	509	0.974051794453507
ENSG00000054148	186.2	8.69999999999999	173.177075098814	49.97912449275	0.533632280991359	0.0071376234290246	0.53473673556794	0.0536966286177435	1	0.972332015810277	1	0.905138339920949	0.0467239527389903	0	0.288601273951717	0.558323551431698	0.781302986944419	510	0.974000815660685
ENSG00000106615	118.8	8	115.118181818182	20.4849573500527	0.501783336015879	0.0103091230367882	0.508013960053331	0.0308725951289872	1	0.984189723320158	1	0.920948616600791	0.0673400673400673	0	0.177947193280091	0.558323076794901	0.78122685640582	511	0.973949836867863
ENSG00000107372	94.9	12.7	96.6632411067194	26.3250641132107	0.485863986067949	0.0205299377865218	0.494978420054437	0.0308489935019626	1	0.976284584980237	1	0.928853754940711	0.133825079030559	0	0.272337900238074	0.558323106898304	0.781190498649791	512	0.973898858075041
ENSG00000172354	114.3	15.4	113.612252964427	20.5681206570831	0.499046583365008	0.0205249944986777	0.507317032238461	0.0268447631077009	1	1	1	0.920948616600791	0.134733158355206	0	0.181037873296317	0.5583229771683	0.780314605522196	513	0.973847879282219
ENSG00000022267	99.9	19.5	201.187747035573	942.006650576429	0.489503034192284	0.0296325458681892	0.504301359095284	0.0814103039211	1	0.964426877470356	1	0.924901185770751	0.195195195195195	0	4.68222674818197	0.558324366525711	0.779768468577929	514	0.973796900489396
ENSG00000108387	738.4	124.3	655.466798418972	283.550668053521	0.631271604456758	0.025682528018133	0.598990405906179	0.219955281252961	1	0.857707509881423	0.988142292490119	0.853754940711463	0.168336944745395	0	0.432593487171987	0.558326658148478	0.779593828626561	515	0.973745921696574
ENSG00000145494	108.7	5	108.267984189723	39.4810930575082	0.495486289653739	0.00702213596569408	0.50260695744558	0.0341779734479184	1	0.984189723320158	1	0.920948616600791	0.0459981600735971	0	0.364660830743127	0.558323173467317	0.779127840951773	516	0.973694942903752
ENSG00000102316	96.2	12.3	99.3758893280632	21.9599240794454	0.486828260633488	0.0190731871742888	0.497302803202994	0.0293571499400521	1	0.988142292490119	1	0.924901185770751	0.127858627858628	0	0.220978390512315	0.558323062626784	0.778876877391663	517	0.97364396411093
ENSG00000137575	93.5	14.4	99.8256916996048	26.8168052472042	0.484810651157287	0.023104278500019	0.497412316007148	0.0290186650360613	1	0.992094861660079	1	0.924901185770751	0.154010695187166	0	0.268636307854508	0.558323053615464	0.778204340899596	518	0.973592985318108
ENSG00000143321	92.3	6	93.6861660079052	20.7664852836445	0.483895162596615	0.00988112302431215	0.493397689243184	0.024722980368119	1	0.992094861660079	1	0.924901185770751	0.0650054171180932	0	0.221660103818234	0.558322950301713	0.777899178046039	519	0.973542006525286
ENSG00000089063	89.3	9.59999999999999	90.5857707509882	13.3903703812567	0.481553327722461	0.0164027543470033	0.491506470338524	0.0194355750888607	1	0.992094861660079	1	0.924901185770751	0.107502799552072	0	0.147819798520736	0.558322814748238	0.777118566421321	520	0.973491027732463
ENSG00000108774	87.7	9.5	89.0561264822135	13.0642221662576	0.480271971468556	0.0163689986778377	0.490288127588008	0.0192442455452456	1	0.992094861660079	1	0.924901185770751	0.108323831242873	0	0.146696501210018	0.55832281161454	0.776691447670019	521	0.973440048939641
ENSG00000078668	108.8	10.3	113.390118577075	76.6625026119805	0.495551460313293	0.0145475203762842	0.504040472780726	0.0377784924005952	1	1	1	0.91699604743083	0.0946691176470589	0	0.676095091653603	0.55832326111964	0.776514518391651	522	0.973389070146819
ENSG00000161281	187.9	20	225.652964426878	533.237880186861	0.53427641399168	0.0160710076469969	0.531897370777768	0.108768569442359	1	0.905138339920949	0.996047430830039	0.897233201581028	0.106439595529537	0	2.36308830039614	0.558324851877329	0.776247605717912	523	0.973338091353997
ENSG00000075142	132.7	15.1	130.058102766798	43.5493806513523	0.509625410124679	0.0174757026329933	0.515127577408719	0.0426056816714104	1	0.980237154150198	1	0.909090909090909	0.113790504898267	0	0.334845578436884	0.558323349219329	0.775935742768832	524	0.973287112561174
ENSG00000151552	455.8	172.5	424.281818181818	185.55420502226	0.597080189950231	0.0563156622834696	0.581137421398507	0.15297307182487	1	0.873517786561265	1	0.861660079051383	0.378455462922334	0	0.437337159101983	0.558325462189038	0.773466782684332	525	0.973236133768352
ENSG00000166562	106.8	13.7	107.157707509881	36.5393621997118	0.494236523016308	0.019652131220521	0.500483561230029	0.0485844317579303	1	0.948616600790514	1	0.91304347826087	0.128277153558052	0	0.340986785260803	0.558323548407785	0.773441159846016	526	0.97318515497553
ENSG00000143543	117.6	5.10000000000001	112.849407114625	19.1478409006088	0.501063806107094	0.00661241426718615	0.506630054275422	0.0308126167548436	1	0.984189723320158	1	0.909090909090909	0.0433673469387756	0	0.169676043412083	0.558323078434269	0.773081874762971	527	0.973134176182708
ENSG00000203879	311.4	51.5	281.941897233202	100.423368396981	0.570079254759432	0.0251738080857992	0.563920503874752	0.0909461911757483	1	0.936758893280632	1	0.873517786561265	0.165382145150931	0	0.356184623081819	0.558324262430989	0.772371609293987	528	0.973083197389886
ENSG00000119383	139.8	17.1	131.198023715415	32.2433350447648	0.513319449274387	0.0190450024406209	0.51613653751411	0.042304903961372	1	0.976284584980237	1	0.901185770750988	0.122317596566524	0	0.245760828796512	0.558323338832309	0.771896996925455	529	0.973032218597064
ENSG00000102409	174.3	11.9	159.403162055336	46.4052395727357	0.528951580466487	0.0104494606158088	0.526105237422081	0.0761579000557337	1	0.924901185770751	1	0.893280632411067	0.0682730923694779	0	0.291118689079872	0.558324116314858	0.771837615096207	530	0.972981239804241
ENSG00000270672	472.8	0.0999999999999659	414.215415019763	171.16642729479	0.599675445414524	3.23093545573925e-05	0.576775683849634	0.171440708381906	1	0.873517786561265	0.992094861660079	0.857707509881423	0.000211505922165749	0	0.413230461948462	0.558325881267965	0.77169682172579	531	0.972930261011419
ENSG00000189043	186.5	11	175.82371541502	61.2390656811973	0.533746377748931	0.00901345867510896	0.534330972744387	0.0635171302581536	1	0.952569169960474	1	0.889328063241107	0.0589812332439678	0	0.348298098107224	0.558323781453456	0.770800834743715	532	0.972879282218597
ENSG00000134590	182	24.3	163.111462450593	54.7758026738727	0.532015334342958	0.0208711719831324	0.526511115266061	0.080524973175174	1	0.91699604743083	1	0.889328063241107	0.133516483516484	0	0.335818230373997	0.558324218154304	0.770223820275057	533	0.972828303425775
ENSG00000232388	92.5	3.2	92.2292490118577	16.9125603223167	0.484048567607312	0.00527430269004366	0.492440721530908	0.0241600996301634	1	0.984189723320158	1	0.91304347826087	0.0345945945945946	0	0.183375236202371	0.558322937413797	0.770045174709684	534	0.972777324632953
ENSG00000105993	114.3	7.09999999999999	110.865217391304	25.6718651130979	0.499046583365008	0.00952217715627143	0.504746029063984	0.0349231833097108	1	0.968379446640316	1	0.905138339920949	0.0621172353455818	0	0.231559236676439	0.55832318682838	0.769774421068968	535	0.972726345840131
ENSG00000118785	307.9	212.3	352.750197628459	294.873010146836	0.569278161762618	0.0973553359798904	0.557909158393483	0.183266777136308	1	0.873517786561265	0.984189723320158	0.869565217391304	0.689509581032803	0	0.835925853845778	0.558326312499953	0.769469532181742	536	0.972675367047308
ENSG00000220205	191.5	98.1	185.839130434783	72.4557375177484	0.535621436510628	0.0796310358848804	0.536336799885254	0.0716099633104108	1	0.952569169960474	1	0.885375494071146	0.512271540469974	0	0.389884182885669	0.558323960832221	0.76879080821764	537	0.972624388254486
ENSG00000080822	464.5	192	453.379446640316	212.400091668912	0.598420218697659	0.0613668472572785	0.591159527692543	0.121896785597361	1	0.909090909090909	1	0.853754940711463	0.413347685683531	0	0.468481959742251	0.55832476091492	0.768643366706861	538	0.972573409461664
ENSG00000171476	211.2	20.1	197.179446640316	79.3237932719916	0.542561169270711	0.0144173198477753	0.532628245291232	0.126682684085832	1	0.889328063241107	0.996047430830039	0.881422924901186	0.0951704545454545	0	0.40229240229429	0.558325265811135	0.768469006357694	539	0.972522430668842
ENSG00000152137	131.2	28.725	132.963492063492	62.0322722885982	0.508819699687439	0.0329906065832816	0.509916985742201	0.0890834288270327	0.996047430830039	0.905138339920949	0.996047430830039	0.897233201581028	0.218940548780488	0	0.466536124509853	0.558324524127643	0.767762034283165	540	0.97247145187602
ENSG00000130811	90.6	10.2	91.5565217391304	27.6045646773916	0.482577636974501	0.0175876370513304	0.491306976666516	0.0266492280903182	1	0.992094861660079	1	0.909090909090909	0.112582781456954	0	0.301502985839114	0.558323005257458	0.76691981838544	541	0.972420473083197
ENSG00000125534	157.8	41	153.033596837945	47.7887241974937	0.521903284247338	0.0394396652130426	0.525106834535602	0.0572986972218349	1	0.948616600790514	1	0.889328063241107	0.259822560202788	0	0.312276030786231	0.55832367098435	0.76685313690985	542	0.972369494290375
ENSG00000148672	175.9	28.3	167.472727272727	62.9217352678688	0.529599197420596	0.0245835545361461	0.530785827495185	0.0622270714940163	1	0.948616600790514	1	0.885375494071146	0.160886867538374	0	0.375713325342828	0.558323765515563	0.766783395187629	543	0.972318515497553
ENSG00000105290	423	171.7	408.1	213.589429246193	0.591787250457361	0.0595921125914872	0.55080652056335	0.277504931356079	1	0.853754940711463	0.877470355731225	0.853754940711463	0.405910165484634	0	0.523375224813018	0.558328486634494	0.766432377293429	544	0.972267536704731
ENSG00000166228	110.5	11.8	108.312252964427	29.9708901107557	0.496650289878735	0.016154178785167	0.502080657054158	0.0447602847197893	1	0.952569169960474	1	0.901185770750988	0.106787330316742	0	0.276708214356866	0.558323444888988	0.766340610460237	545	0.972216557911909
ENSG00000079215	467.3	82.3	414.42371541502	179.584697682449	0.598846158259065	0.0269154891688782	0.562634953464798	0.235181127801955	1	0.849802371541502	0.936758893280632	0.849802371541502	0.176118125401241	0	0.433335957867676	0.558327387003932	0.766150300447356	546	0.972165579119086
ENSG00000064787	415.6	183.3	399.721912350598	187.646518001076	0.590536417022619	0.0645143106455523	0.552238953099739	0.284066994676794	0.992094861660079	0.861660079051383	0.897233201581028	0.853754940711463	0.441049085659288	0	0.469442660517672	0.558328609360951	0.766015432815181	547	0.972114600326264
ENSG00000131771	235.3	48.4	219.532931726908	94.8229885263266	0.550219413438444	0.0324819831299453	0.530011277313305	0.200513390726416	0.984189723320158	0.889328063241107	0.940711462450593	0.873517786561265	0.205694857628559	0	0.431930589093957	0.558327026517608	0.765751662186991	548	0.972063621533442
ENSG00000178449	95.4	7.3	95.9438735177866	22.0932029161697	0.486236415129224	0.0116654231475804	0.494788131491384	0.0289837793622949	1	0.984189723320158	1	0.905138339920949	0.0765199161425576	0	0.230272159191842	0.558323058707731	0.765504364990374	549	0.97201264274062
ENSG00000130522	166	18.5	153.891304347826	48.2037845476939	0.5254936709033	0.0171837994489806	0.524325943375141	0.0679048813584408	1	0.924901185770751	1	0.885375494071146	0.11144578313253	0	0.313232672580014	0.558323927810763	0.765414886348531	550	0.971961663947798
ENSG00000205364	204.5	20	184.372727272727	67.3122262361438	0.540276392708678	0.0148441705325105	0.523091363584193	0.160159404403385	1	0.877470355731225	0.972332015810277	0.877470355731225	0.097799511002445	0	0.365087761253183	0.558326149031656	0.765072368057043	551	0.971910685154976
ENSG00000156298	285.2	124.7	286.202371541502	122.548967838016	0.56385039127978	0.0607634088478372	0.558755459098901	0.125820407484035	1	0.897233201581028	0.992094861660079	0.865612648221344	0.437237026647966	0	0.428189910439806	0.558325049635314	0.765025229240822	552	0.971859706362153
ENSG00000131495	126.8	5.69999999999999	120.073913043478	27.2586077730057	0.506402109249993	0.0068660845894445	0.509938112700917	0.0418130644156321	1	0.944664031620553	1	0.893280632411067	0.0449526813880125	0	0.227015236549637	0.558323345267263	0.764321124690709	553	0.971808727569331
ENSG00000173786	432.1	243.7	428.674703557312	239.030386908207	0.59329577447352	0.0863981914026877	0.580392160082979	0.147022231927656	1	0.849802371541502	1	0.849802371541502	0.563989817171951	0	0.557603201039479	0.558325344745449	0.764300172518841	554	0.971757748776509
ENSG00000166925	369.3	128.3	331.481027667984	149.739047204361	0.58216531763162	0.0534794118831499	0.563679296689251	0.147727596383949	1	0.857707509881423	1	0.853754940711463	0.347414026536691	0	0.451727353018652	0.55832548795026	0.763225066351515	555	0.971706769983687
ENSG00000250479	168.7	17.1	159.825691699605	73.8498181909819	0.526637151552682	0.0156056099523924	0.522672922412579	0.0932792504231966	1	0.909090909090909	1	0.881422924901186	0.101363366923533	0	0.46206474945082	0.558324545461986	0.763161000451684	556	0.971655791190865
ENSG00000166595	149.5	8.69999999999999	138.520158102767	32.5578268936733	0.51807386849159	0.00890201976252607	0.519847616671127	0.0450580216531546	1	0.972332015810277	1	0.885375494071146	0.0581939799331103	0	0.235040353256881	0.55832339467678	0.762941618877961	557	0.971604812398042
ENSG00000105518	106.6	6.5	102.269169960474	22.4583794527039	0.494103677453004	0.00931405200811089	0.498836725014975	0.0364055808811061	1	0.952569169960474	1	0.897233201581028	0.0609756097560976	0	0.219600681822135	0.558323240747859	0.762856693538353	558	0.97155383360522
ENSG00000018625	323.85	73.35	294.096428571429	129.584961850485	0.572857627122969	0.0349283230993132	0.542349392422777	0.2232004746645	0.996047430830039	0.861660079051383	0.928853754940711	0.857707509881423	0.226493747105141	0	0.440620657924828	0.55832738840313	0.762757548961938	559	0.971502854812398
ENSG00000110436	395.05	249.775	393.617857142857	205.502195775852	0.586942331579455	0.0916639759876248	0.536274089469142	0.331926834619446	0.996047430830039	0.849802371541502	0.865612648221344	0.849802371541502	0.632261739020377	0	0.522085550862771	0.558329990056004	0.76218235822082	560	0.971451876019576
ENSG00000103266	179.5	9.90000000000001	160.618181818182	46.5552256270876	0.531035054714171	0.00849682781633061	0.52796011811747	0.0641091370677041	1	0.91699604743083	1	0.877470355731225	0.0551532033426184	0	0.289850284071748	0.558323821541508	0.761991922058874	561	0.971400897226754
ENSG00000151914	197.1	50.8	183.206324110672	64.1621621758885	0.537664240246792	0.0395350629763188	0.533074116571855	0.0927647421886618	1	0.893280632411067	0.996047430830039	0.873517786561265	0.257737189244039	0	0.350218053265067	0.558324469810807	0.761566604456441	562	0.971349918433931
ENSG00000168710	175.5	57.2	174.759288537549	62.2756325333458	0.529437847123765	0.0477755821249864	0.532500395562764	0.0710556058808675	1	0.936758893280632	1	0.877470355731225	0.325925925925926	0	0.35635091590548	0.558323965240227	0.761459519528739	563	0.971298939641109
ENSG00000171766	125.5	12.8	147.726877470356	275.996670652461	0.505671741998007	0.0155086863898183	0.504443549227841	0.107156753215588	1	0.905138339920949	0.992094861660079	0.889328063241107	0.10199203187251	0	1.86829015395553	0.558325018102415	0.76144262282674	564	0.971247960848287
ENSG00000164241	379.8	24	333.00790513834	152.76059057394	0.584152278405706	0.0096674174591853	0.549859701480271	0.214242139663839	1	0.849802371541502	0.948616600790514	0.849802371541502	0.0631911532385466	0	0.458729622380824	0.55832708865626	0.761252340496236	565	0.971196982055465
ENSG00000270188	270.1	0.0999999999999659	259.605928853755	264.277767842511	0.559995006763001	5.65518357205742e-05	0.543763124929101	0.152168699902835	1	0.877470355731225	0.988142292490119	0.861660079051383	0.000370233246945449	0	1.01799588711007	0.558325756903304	0.761105054955256	566	0.971146003262643
ENSG00000070087	153.7	45	150.939130434783	52.9143168810379	0.520037496512517	0.0423428258493598	0.519435255701985	0.0914395935077668	1	0.897233201581028	0.996047430830039	0.881422924901186	0.292778139232271	0	0.35056725667239	0.558324521395288	0.760961115438296	567	0.971095024469821
ENSG00000115468	191.9	59.5	177.345059288538	74.3121725785867	0.535769319897141	0.0487745581913707	0.52172584777764	0.142824104432496	1	0.877470355731225	0.968379446640316	0.873517786561265	0.310057321521626	0	0.419025897178686	0.558325745889115	0.76093496433989	568	0.971044045676998
ENSG00000119421	137	6.5	130.086166007905	37.1285669325439	0.511885551778534	0.00722079929112818	0.514660594619312	0.0490191939978919	1	0.948616600790514	1	0.885375494071146	0.0474452554744526	0	0.285415183427634	0.558323508379928	0.760878846640275	569	0.970993066884176
ENSG00000100412	136.5	19.2	133.573913043478	63.5412660510739	0.511626417715543	0.0215882080632749	0.513843374681624	0.0623164308859352	1	0.91304347826087	1	0.885375494071146	0.140659340659341	0	0.475701165020084	0.558323839065969	0.760792468619278	570	0.970942088091354
ENSG00000102934	370.9	362.4	353.286166007905	213.35412920944	0.582471713514484	0.179197915912276	0.553259655161154	0.20388941782767	1	0.853754940711463	0.952569169960474	0.849802371541502	0.97708277163656	0	0.60391305898082	0.558326817347179	0.760692152199163	571	0.970891109298532
ENSG00000172005	237.2	36.7	223.24743083004	159.086245587228	0.550789401127858	0.0239741226519415	0.525931496095678	0.196732673343733	1	0.865612648221344	0.936758893280632	0.865612648221344	0.154721753794266	0	0.712600566088225	0.55832699004991	0.760671565856849	572	0.97084013050571
ENSG00000183978	121	3.90000000000001	113.886561264822	24.7728661653998	0.503083796122073	0.0049347698131241	0.505734341851449	0.0468264645047068	1	0.932806324110672	1	0.889328063241107	0.0322314049586777	0	0.21752229490708	0.558323484748073	0.760579974201429	573	0.970789151712887
ENSG00000046653	368.6	72.8	339.648616600791	157.603861094228	0.582030851779954	0.0301734287924546	0.551904368608383	0.216030670794521	1	0.849802371541502	0.952569169960474	0.849802371541502	0.197504069451981	0	0.46402032392044	0.558327103010581	0.760545198287653	574	0.970738172920065
ENSG00000100591	134.3	5.59999999999999	125.679051383399	30.3476391548199	0.510474835570611	0.00637127903461258	0.513012526244701	0.0430487581430472	1	0.956521739130435	1	0.885375494071146	0.0416976917349218	0	0.24146935245589	0.558323366557232	0.760408607904301	575	0.970687194127243
ENSG00000102760	185.4	19.8	168.947826086957	58.2714192278408	0.533327121909483	0.0164378848574444	0.526027387595494	0.101824791333047	1	0.885375494071146	0.996047430830039	0.873517786561265	0.106796116504854	0	0.344907777610875	0.558324728093145	0.760120898344004	576	0.970636215334421
ENSG00000060762	104.6	11.9	107.400395256917	59.4623406885452	0.492761344007847	0.0173578942972662	0.499187755207763	0.0501635333917965	1	0.924901185770751	1	0.893280632411067	0.11376673040153	0	0.553651041472453	0.558323593907823	0.759774202943327	577	0.970585236541599
ENSG00000035862	116.9	41.7	122.594071146245	72.819609721196	0.500640681941232	0.057631450389983	0.507966615791549	0.0521107178436975	1	0.976284584980237	1	0.889328063241107	0.356715141146279	0	0.59398965252021	0.558323609548804	0.759765602807815	578	0.970534257748777
ENSG00000131238	91.1	6.8	89.4735177865613	16.0043040551708	0.482967693475131	0.0113838900074535	0.489850153911135	0.0303573532567551	1	0.960474308300395	1	0.897233201581028	0.0746432491767289	0	0.178871966265471	0.558323106631313	0.759144698879062	579	0.970483278955954
ENSG00000111275	126.6	13.2	121.89209486166	57.4224025813374	0.506290233793026	0.0158682374603692	0.506207714828552	0.0755096492060652	1	0.91304347826087	0.996047430830039	0.885375494071146	0.104265402843602	0	0.471092097042948	0.558324206192012	0.759013740645106	580	0.970432300163132
ENSG00000105894	197.7	20	180.170355731225	64.5390747786614	0.537879660130793	0.0153209216838121	0.526627750506762	0.131552155704987	1	0.897233201581028	0.988142292490119	0.869565217391304	0.101163378856854	0	0.358211396745753	0.558325430975937	0.759003364971134	581	0.97038132137031
ENSG00000159713	174.6	44.7	161.994466403162	75.1846740190648	0.529073460268273	0.0392940668170297	0.518282955825394	0.124739455357358	1	0.881422924901186	0.992094861660079	0.873517786561265	0.256013745704467	0	0.464118779415278	0.558325339325418	0.758703011130267	582	0.970330342577488
ENSG00000105402	98.8	21.1	98.0122529644269	16.799994332932	0.488718321636329	0.0324375828217435	0.496718080826987	0.0260780558280446	1	1	1	0.893280632411067	0.213562753036437	0	0.171407082531095	0.558322978932509	0.758426528819488	583	0.970279363784666
ENSG00000143575	98.2	4.09999999999999	95.1347826086957	20.7060007705231	0.488286606064244	0.00639579467382704	0.494044861100615	0.0313613045653189	1	0.960474308300395	1	0.893280632411067	0.0417515274949083	0	0.217649110059883	0.558323122584996	0.758282623628793	584	0.970228384991843
ENSG00000118363	87.6	10.4	90.598814229249	15.7667559702833	0.480191112261529	0.018055694648083	0.49136708281209	0.0204451476641453	1	1	1	0.897233201581028	0.118721461187215	0	0.174028281765228	0.558322841581343	0.758219171807861	585	0.970177406199021
ENSG00000109099	109.3	31.6	109.5395256917	35.0172692511264	0.495876417724729	0.0433153269390937	0.50001720136214	0.0670804773362044	1	0.924901185770751	1	0.889328063241107	0.289112534309241	0	0.319677020965774	0.558324025080706	0.758177514735648	586	0.970126427406199
ENSG00000105254	333.2	27.7	295.773122529644	109.074049356338	0.574874857467375	0.0126415160422551	0.564573316628159	0.106525570510566	1	0.877470355731225	1	0.849802371541502	0.0831332533013205	0	0.368776068709239	0.558324594387937	0.758159866850126	587	0.970075448613377
ENSG00000168894	87.1	4	85.8632411067194	9.24704331602606	0.479785426624508	0.0069932017130499	0.487879555806879	0.0164412187448144	1	0.996047430830039	1	0.897233201581028	0.0459242250287027	0	0.1076950182271	0.558322740736158	0.758083943262188	588	0.970024469820555
ENSG00000082641	96	24.3	107.739130434783	96.5900932884065	0.486680761959497	0.0384144763630442	0.498612593594242	0.0422862897452193	1	0.996047430830039	1	0.893280632411067	0.253125	0	0.896518218576816	0.558323393021004	0.757747342260544	589	0.969973491027732
ENSG00000168913	325	49.7000000000001	284.356126482213	126.158954960329	0.573108861158841	0.0234628366980917	0.520914421990301	0.301411075016528	1	0.849802371541502	0.865612648221344	0.849802371541502	0.152923076923077	0	0.443665330939231	0.558329585805118	0.757571201413948	590	0.96992251223491
ENSG00000130770	94.7	4.90000000000001	94.0387351778656	27.1004715295516	0.485714464731327	0.00792762735216019	0.492217717192444	0.039263476041667	1	0.940711462450593	1	0.893280632411067	0.0517423442449842	0	0.288184134742918	0.558323334949713	0.757425243184487	591	0.969871533442088
ENSG00000159228	147.5	25.5	139.955335968379	54.4959669869526	0.517119334369149	0.0270023739053438	0.515607211477974	0.0770083403877609	1	0.897233201581028	1	0.877470355731225	0.172881355932203	0	0.389381130843522	0.55832419171001	0.757353348610533	592	0.969820554649266
ENSG00000004779	102.2	6.5	102.076679841897	37.097837848853	0.491116246845938	0.00971511689351683	0.497729887363269	0.0398107187064574	1	0.952569169960474	1	0.889328063241107	0.063600782778865	0	0.363431078541274	0.558323331921236	0.756590791109384	593	0.969769575856444
ENSG00000105854	178.2	15.4	162.783399209486	52.0179216017384	0.530519900008511	0.0132258474643482	0.526178427277046	0.0831752496699056	1	0.905138339920949	1	0.869565217391304	0.0864197530864196	0	0.31955298792352	0.558324283028992	0.75655011159704	594	0.969718597063622
ENSG00000183889	199	20.1	180.624110671937	61.8426704195625	0.538344169045676	0.0154402737359851	0.532507124608778	0.0879707446967227	1	0.885375494071146	1	0.865612648221344	0.101005025125628	0	0.342383252100191	0.558324360996034	0.756523155162788	595	0.969667618270799
ENSG00000213465	155.6	14.4	141.640316205534	39.9724453095705	0.520908240512845	0.0142865660271253	0.519355761526829	0.0612738563927448	1	0.932806324110672	1	0.873517786561265	0.0925449871465296	0	0.282210929630845	0.558323789762569	0.755981271211791	596	0.969616639477977
ENSG00000104979	150.7	6.40000000000001	138.248616600791	33.9053521560335	0.518640478469699	0.00648478386845605	0.519234064861645	0.049038569719135	1	0.952569169960474	1	0.873517786561265	0.0424684804246848	0	0.24524912429279	0.558323493218648	0.755225350530743	597	0.969565660685155
ENSG00000168314	294.15	243.5	335.410087719298	178.77623558181	0.566040226695441	0.116612960067863	0.555470730820612	0.230225237088938	0.901185770750988	0.849802371541502	0.849802371541502	0.849802371541502	0.827808941016488	0	0.533007927094388	0.558327371525588	0.755214989926148	598	0.969514681892333
ENSG00000102882	120	21.8	115.321739130435	30.8385780889899	0.502495634345936	0.0276915727378553	0.505701764985271	0.0518280502651715	1	0.920948616600791	1	0.881422924901186	0.181666666666667	0	0.267413397695207	0.558323611137506	0.755113828049436	599	0.969463703099511
ENSG00000163346	134.1	30.9	130.269565217391	38.5355234822146	0.51036921247018	0.034490903630879	0.51373374488631	0.0564832746104619	1	0.936758893280632	1	0.877470355731225	0.230425055928412	0	0.29581371073057	0.558323695686439	0.755103307977544	600	0.969412724306688
ENSG00000168090	95.9	4.2	91.9458498023715	14.1648077411037	0.486606897349089	0.00670592587173923	0.492205855791447	0.0256730886693841	1	0.972332015810277	1	0.889328063241107	0.0437956204379562	0	0.154055977203425	0.558322977652779	0.755087674610434	601	0.969361745513866
ENSG00000163399	119.4	49.5	147.507114624506	147.506214117065	0.502140380031822	0.0653098239482306	0.5151386247139	0.065362524132055	1	0.996047430830039	1	0.881422924901186	0.414572864321608	0	0.999993895159274	0.558323908182369	0.754995409944731	602	0.969310766721044
ENSG00000145284	207.9	47.9	192.250592885376	80.4002668303602	0.54144503459292	0.0346088081572443	0.522581361243502	0.164452353166634	1	0.861660079051383	0.952569169960474	0.861660079051383	0.23039923039923	0	0.418205559856436	0.558326257787664	0.754921730898562	603	0.969259787928222
ENSG00000176485	184.6	57.1	174.974308300395	71.6812710203652	0.533020643216662	0.0471322430816188	0.524684227440986	0.119710260006585	1	0.881422924901186	0.988142292490119	0.865612648221344	0.30931744312026	0	0.409667406127436	0.558325164816827	0.754748646553117	604	0.9692088091354
ENSG00000130558	288.1	141.1	298.630039525692	141.076111278314	0.564567411011678	0.063499251682512	0.549559008283501	0.182539968611835	1	0.853754940711463	0.992094861660079	0.849802371541502	0.489760499826449	0	0.472410985520352	0.558326383650947	0.754724051364894	605	0.969157830342577
ENSG00000133169	202.1	43.025	182.928968253968	76.4940593097806	0.539439676327835	0.0326661785284248	0.512825961096315	0.201840232090571	0.996047430830039	0.869565217391304	0.924901185770751	0.861660079051383	0.212889658584859	0	0.418162634600227	0.558327293707482	0.754253278143534	606	0.969106851549755
ENSG00000102144	91.2	12.6	97.197628458498	34.3747126150801	0.483045447829909	0.0212341427121588	0.494873525392379	0.0319878192631136	1	0.996047430830039	1	0.889328063241107	0.138157894736842	0	0.353657935489214	0.558323136855313	0.753900524770708	607	0.969055872756933
ENSG00000135744	198.9	54.2	189.413833992095	107.667750650246	0.538308545477561	0.040831492192022	0.509890297559332	0.219011581451636	1	0.861660079051383	0.905138339920949	0.861660079051383	0.272498743086978	0	0.568426013987653	0.558327764612093	0.753876234526776	608	0.969004893964111
ENSG00000126934	141.1	6.5	130.209090909091	34.8373618706524	0.51397545262968	0.00706159175998289	0.51398902667896	0.0561383979243301	1	0.920948616600791	1	0.873517786561265	0.0460666194188519	0	0.267549382515657	0.558323686163623	0.753670341917403	609	0.968953915171289
ENSG00000005486	196.2	41.4	176.40790513834	67.7319150638249	0.537339877725144	0.0334747523748703	0.527519998543796	0.105066205492975	1	0.869565217391304	1	0.861660079051383	0.211009174311927	0	0.38395056622156	0.558324794957712	0.753553345275971	610	0.968902936378467
ENSG00000108523	140.1	5.90000000000001	130.036363636364	28.0844860194798	0.513471374492846	0.0064370193589361	0.515811684823016	0.0405551215868228	1	0.992094861660079	1	0.873517786561265	0.0421127765881514	0	0.215974095507744	0.55832329689722	0.753502315871792	611	0.968851957585644
ENSG00000126214	272.9	29.2	244.222529644269	87.6081631149127	0.560725932741868	0.0163683658512395	0.553075192516232	0.0937501827859317	1	0.885375494071146	1	0.849802371541502	0.106998900696226	0	0.358722691319763	0.558324379525525	0.753443558608291	612	0.968800978792822
ENSG00000110717	139.3	7.30000000000001	129.35256916996	39.4014548735316	0.513065514616231	0.00803973534588461	0.513023706508896	0.0582081905906413	1	0.920948616600791	1	0.873517786561265	0.0524048815506103	0	0.30460512014849	0.558323741169709	0.753367029246253	613	0.96875
ENSG00000134769	191.9	54.4	183.267193675889	82.1241795326973	0.535769319897141	0.0420479912290245	0.516561952342084	0.176801842025692	1	0.861660079051383	0.956521739130435	0.861660079051383	0.283480979676915	0	0.448111731758904	0.558326627907687	0.753029825999969	614	0.968699021207178
ENSG00000240972	169.5	44	162.916600790514	62.73669245715	0.526972447682596	0.0401227470592383	0.526876442919243	0.0731347998115867	1	0.91304347826087	1	0.865612648221344	0.259587020648968	0	0.38508471299263	0.55832404059337	0.752732581375094	615	0.968648042414356
ENSG00000022840	96	4.3	94.6529644268775	20.538885910177	0.486680761959497	0.00683350065639095	0.494052753550102	0.0261772964042143	1	0.996047430830039	1	0.885375494071146	0.0447916666666666	0	0.216991470204232	0.558322987029623	0.75247725003393	616	0.968597063621533
ENSG00000137285	258.65	65.375	232.912698412698	103.14856688321	0.556925033880645	0.0381317929444399	0.521406541650709	0.235268852366771	0.996047430830039	0.849802371541502	0.905138339920949	0.849802371541502	0.252754687802049	0	0.442863646276774	0.558327979688355	0.752176592321216	617	0.968546084828711
ENSG00000135924	257.8	22.6	227.409881422925	83.4576764065257	0.556691741842211	0.0134538206403774	0.546128307377968	0.104200875872737	1	0.877470355731225	1	0.849802371541502	0.0876648564778899	0	0.366992304311155	0.558324653283101	0.752098828308405	618	0.968495106035889
ENSG00000175416	117.9	16.7	110.593280632411	32.1633417092974	0.501244374579983	0.0220038551412523	0.502345183214021	0.0533777777744176	1	0.91304347826087	1	0.877470355731225	0.141645462256149	0	0.290825459968057	0.558323663730961	0.752061695347478	619	0.968444127243067
ENSG00000165916	103.5	5.60000000000001	99.1134387351779	18.0737240551972	0.492012078057755	0.0083001863492422	0.497374415588267	0.0280033943394867	1	0.980237154150198	1	0.881422924901186	0.0541062801932368	0	0.182353919769534	0.558323027423722	0.751619309286709	620	0.968393148450245
ENSG00000160075	101.4	4.3	97.9577075098814	15.6879664567792	0.490559284551116	0.00649560578379688	0.496829260917994	0.0247290014519838	1	0.992094861660079	1	0.881422924901186	0.0424063116370808	0	0.160150404246616	0.55832294373038	0.751135044784496	621	0.968342169657423
ENSG00000160781	247	86.4	233.732015810277	111.707898405433	0.553658674642815	0.050628358471649	0.508095303093257	0.288251502135147	1	0.849802371541502	0.857707509881423	0.849802371541502	0.349797570850202	0	0.477931523493587	0.558329529174961	0.751087805908606	622	0.9682911908646
ENSG00000131171	89.8	11.3	94.2592885375494	24.7696587527949	0.481949046714064	0.0192176857924909	0.493162099639353	0.0313754793849703	1	0.996047430830039	1	0.885375494071146	0.125835189309577	0	0.262782152688619	0.558323125172157	0.750900011618786	623	0.968240212071778
ENSG00000150625	240	171.1	247.687747035573	133.041140134609	0.551621114965983	0.0991803285535979	0.522800277778138	0.237635864679943	1	0.849802371541502	0.909090909090909	0.849802371541502	0.712916666666667	0	0.537132505450509	0.558328014376903	0.750408619349662	624	0.968189233278956
ENSG00000185201	87.3	4.09999999999999	89.5256916996048	27.3787255929682	0.479947979648225	0.00715580948584959	0.488637433329201	0.0379751969519348	1	0.956521739130435	1	0.885375494071146	0.0469644902634593	0	0.305819760486576	0.55832331217351	0.750232989263506	625	0.968138254486134
ENSG00000174917	135.3	10.7	125.814624505929	33.6820683705671	0.511000602724188	0.0120570478956956	0.512386850457083	0.047837813365028	1	0.948616600790514	1	0.869565217391304	0.0790835181079083	0	0.267711869767412	0.558323487055075	0.750043679168932	626	0.968087275693312
ENSG00000144834	235.85	64.2499999999999	224.240833333333	86.8152614621048	0.550384880234657	0.0403922510409931	0.519342078031096	0.26115896943961	0.948616600790514	0.849802371541502	0.861660079051383	0.849802371541502	0.272418910324358	0	0.387151885638304	0.558328641286852	0.749996541105887	627	0.968036296900489
ENSG00000078804	235.7	160.1	241.950197628459	123.298617258337	0.550339792384194	0.097168035265734	0.54167919813176	0.141561177290912	1	0.869565217391304	0.992094861660079	0.849802371541502	0.679253288078065	0	0.509603292193528	0.558325533956446	0.749981511822399	628	0.967985318107667
ENSG00000162545	208.3	140.3	225.880632411067	110.522352387995	0.541581263538798	0.0886810057343643	0.535805824401635	0.152972862355348	1	0.877470355731225	0.976284584980237	0.853754940711463	0.673547767642823	0	0.489295391146516	0.558325849971046	0.749697048320574	629	0.967934339314845
ENSG00000171130	227.7	54.2	202.644268774704	84.2041793864752	0.547892485368968	0.0369646825043579	0.530293659023533	0.142654620600715	1	0.857707509881423	0.992094861660079	0.849802371541502	0.238032498902064	0	0.415527070642654	0.558325660815296	0.749165742817324	630	0.967883360522023
ENSG00000103145	162.8	17.9	147.098418972332	52.7512092454335	0.524114102532088	0.0171686799692855	0.518743327853044	0.0809251216091756	1	0.877470355731225	1	0.861660079051383	0.10995085995086	0	0.358611667031959	0.558324270119821	0.749144753544952	631	0.967832381729201
ENSG00000143256	160.7	8.59999999999999	147.783399209486	38.9272607318067	0.523193944424413	0.00814739307544398	0.523153200176682	0.0558847127851254	1	0.924901185770751	1	0.861660079051383	0.0535158680771624	0	0.26340753386398	0.558323644526397	0.748838034175727	632	0.967781402936378
ENSG00000167123	224.2	95.8	211.805928853755	101.663980860439	0.54679462847317	0.0658471324555538	0.529494334157607	0.157644925080624	1	0.849802371541502	0.980237154150198	0.849802371541502	0.427297056199822	0	0.479986473516683	0.558326021868526	0.748799790518725	633	0.967730424143556
ENSG00000124702	143.2	26.3	136.050592885376	41.7139518555722	0.515022488790144	0.0277961681303972	0.516498618393008	0.058766479628836	1	0.901185770750988	1	0.865612648221344	0.183659217877095	0	0.306606174739105	0.558323740549481	0.748749261744277	634	0.967679445350734
ENSG00000178252	101.1	4.69999999999999	95.7608695652174	17.958305171638	0.490349290064827	0.00709304153237546	0.494359622256745	0.034869358083439	1	0.944664031620553	1	0.877470355731225	0.0464886251236399	0	0.18753281223504	0.558323213429934	0.748430000509093	635	0.967628466557912
ENSG00000127603	156.5	23.2	142.922134387352	44.558357314172	0.52131699383135	0.0226603106407573	0.518145829236352	0.0728758254219748	1	0.885375494071146	1	0.861660079051383	0.148242811501598	0	0.311766665850432	0.558324077431277	0.748212383978039	636	0.96757748776509
ENSG00000105968	89.4	7.59999999999999	91.6490118577075	22.4092076679524	0.481632648477548	0.0128799998488293	0.49180863037243	0.0232950829483716	1	1	1	0.881422924901186	0.0850111856823266	0	0.244511175993304	0.558322915875256	0.74815949942664	637	0.967526508972268
ENSG00000126878	139.6	46.1	132.779051383399	55.1353492956533	0.513217984565186	0.0490389037711904	0.499783898550126	0.14664933029385	1	0.869565217391304	0.956521739130435	0.865612648221344	0.330229226361032	0	0.415241325504353	0.55832607084099	0.748147760335958	638	0.967475530179445
ENSG00000145912	99.1	5.39999999999999	94.6482213438735	15.4007204144529	0.488933197255008	0.0083690681790624	0.494125820410147	0.0278570579709899	1	0.976284584980237	1	0.877470355731225	0.0544904137235115	0	0.162715370619585	0.558323030784491	0.747957969572486	639	0.967424551386623
ENSG00000092964	239.5	66.8	219.763492063492	100.309085361614	0.551473302504546	0.0438225670467839	0.537268587156479	0.132211740091	0.996047430830039	0.853754940711463	0.996047430830039	0.845849802371541	0.278914405010438	0	0.456441078632996	0.558325356439226	0.747724302415876	640	0.967373572593801
ENSG00000140941	109.7	15.8	104.628853754941	25.0112847045048	0.496135315135082	0.0220825822507353	0.499810920723886	0.0424761020450765	1	0.928853754940711	1	0.873517786561265	0.144029170464904	0	0.239047679553918	0.558323393978188	0.747723629419204	641	0.967322593800979
ENSG00000128656	210.2	184.6	250.361264822134	143.853703247697	0.542224798979734	0.106144296197011	0.532553246338	0.190640125566497	1	0.849802371541502	0.952569169960474	0.849802371541502	0.878211227402474	0	0.574584504315776	0.558326762728367	0.747276514020912	642	0.967271615008157
ENSG00000166619	118.5	21.2	113.025691699605	33.6037320185012	0.501604137216815	0.0278541361760387	0.503887945719378	0.0531425452330505	1	0.924901185770751	1	0.869565217391304	0.178902953586498	0	0.297310562874606	0.558323651536965	0.746911523999808	643	0.967220636215334
ENSG00000071553	94.7	12.8	92.0328063241107	17.6659925418902	0.485714464731327	0.0207030537058442	0.491705751344434	0.0316184430304331	1	0.944664031620553	1	0.877470355731225	0.135163674762408	0	0.191953209377057	0.558323135253355	0.746885058731259	644	0.967169657422512
ENSG00000010256	93.3	10.7	98.8932806324111	69.9831821797514	0.484658888599786	0.0175118204099102	0.49343662916952	0.042056261971378	1	0.968379446640316	1	0.877470355731225	0.114683815648446	0	0.707663672720907	0.558323404256233	0.746533200020746	645	0.96711867862969
ENSG00000240184	203.4	24.4	182.512252964427	69.1619342045889	0.539894139288789	0.018250056290053	0.5270194542897	0.127375304487913	1	0.857707509881423	0.996047430830039	0.849802371541502	0.119960668633235	0	0.37894406036437	0.558325328358492	0.746499627457264	646	0.967067699836868
ENSG00000129250	162.4	39.6	150.978656126482	60.6882021151114	0.523939752905977	0.037509200488352	0.518120857951342	0.0950168556123454	1	0.885375494071146	1	0.857707509881423	0.24384236453202	0	0.401965441156596	0.558324616814546	0.746451590889608	647	0.967016721044046
ENSG00000168439	116.1	8.89999999999999	110.130434782609	26.5633665611907	0.500153997884403	0.011793417451334	0.503928662361834	0.038157660923779	1	0.948616600790514	1	0.869565217391304	0.0766580534022394	0	0.241199143666556	0.558323271060439	0.746428144222337	648	0.966965742251223
ENSG00000111674	200.5	93.3	187.624110671937	88.5244433763851	0.538876384968011	0.0718415642651346	0.523737284959698	0.141576241090562	1	0.849802371541502	0.996047430830039	0.849802371541502	0.465336658354115	0	0.471818057174812	0.558325696589308	0.746160376017005	649	0.966914763458401
ENSG00000166337	143.2	8.29999999999998	130.328458498024	34.8370717462366	0.515022488790144	0.00886673618368291	0.51388429466716	0.057369337407079	1	0.920948616600791	1	0.861660079051383	0.0579608938547485	0	0.267302108439845	0.558323716926499	0.74611421563097	650	0.966863784665579
ENSG00000136541	198.35	111.225	198.857661290323	102.636771698206	0.538112292890186	0.0818358073439186	0.499176374599351	0.283675199625941	0.980237154150198	0.849802371541502	0.853754940711463	0.849802371541502	0.560751197378372	0	0.51613184542265	0.558329605087138	0.74590567865773	651	0.966812805872757
ENSG00000132613	196.5	80.1	187.290513833992	82.662060577159	0.537448163593837	0.0611603355289857	0.528229437738737	0.120900185454663	1	0.865612648221344	1	0.849802371541502	0.40763358778626	0	0.441357433887057	0.558325164940012	0.745684302225614	652	0.966761827079935
ENSG00000092529	140.5	41.1	135.390513833992	75.6708714279903	0.513673436175751	0.0441372182053841	0.496237622468858	0.163529856078123	1	0.869565217391304	0.936758893280632	0.861660079051383	0.292526690391459	0	0.558908222482806	0.558326549778909	0.745664531426173	653	0.966710848287113
ENSG00000136717	156.5	35	150.790118577075	141.626198776031	0.52131699383135	0.0355000370251974	0.512166520838393	0.10930309436174	1	0.857707509881423	1	0.857707509881423	0.223642172523962	0	0.939227318822219	0.558325010615528	0.745577337864732	654	0.96665986949429
ENSG00000101400	139.5	23.1	124.182213438735	50.9105069908499	0.513167197685713	0.0258305995407381	0.495862597514355	0.13980467716299	1	0.865612648221344	0.976284584980237	0.861660079051383	0.165591397849462	0	0.409966174551772	0.558325937728802	0.745495785262827	655	0.966608890701468
ENSG00000100427	193.7	30.5	175.090871369295	64.7700097755195	0.536431002904016	0.024074603132872	0.502711558713326	0.251485673449796	0.952569169960474	0.849802371541502	0.853754940711463	0.849802371541502	0.157459989674755	0	0.369922253907282	0.558328708391282	0.74534524866234	656	0.966557911908646
ENSG00000104833	240.6	140.75	234.708333333333	141.011747306691	0.551797776617877	0.0919693960320237	0.50468025153317	0.29624829493249	0.996047430830039	0.853754940711463	0.865612648221344	0.841897233201581	0.584995843724023	0	0.600795656907613	0.558329804648201	0.745197414340347	657	0.966506933115824
ENSG00000197043	98.1	21.9	103.709486166008	36.757973826291	0.488214397105097	0.0341606113220741	0.498816911629038	0.0393299915885953	1	0.984189723320158	1	0.873517786561265	0.223241590214067	0	0.354432127524501	0.55832331616636	0.745083323409209	658	0.966455954323002
ENSG00000120694	170.7	12	156.64347826087	87.3464544337056	0.527472436262566	0.0107191666787171	0.51941146744711	0.0974929217625726	1	0.861660079051383	1	0.853754940711463	0.070298769771529	0	0.557613093142897	0.558324668437941	0.744994105895164	659	0.966404975530179
ENSG00000168003	121.5	12.3	112.6604743083	29.9801763037296	0.503376056689929	0.0154601987157923	0.50365453908143	0.0548605992242401	1	0.901185770750988	1	0.865612648221344	0.101234567901235	0	0.2661108653039	0.558323696110041	0.744867117710872	660	0.966353996737357
ENSG00000164434	169.3	17.8	158.23306122449	62.1566471065237	0.526888772245164	0.0157238082536185	0.490142738126971	0.275057811102376	0.968379446640316	0.853754940711463	0.869565217391304	0.853754940711463	0.105138806851743	0	0.392817067593354	0.558329580867261	0.744799551222696	661	0.966303017944535
ENSG00000164402	186.2	62.5	179.057707509881	77.4471893151641	0.533632280991359	0.0487184571011448	0.525512666639252	0.117511789744868	1	0.849802371541502	1	0.849802371541502	0.335660580021482	0	0.432526420628334	0.55832510577029	0.744412341358121	662	0.966252039151713
ENSG00000164929	185.7	22.5	163.571936758893	70.6908738511362	0.533441710596162	0.0184984213157848	0.494404422766348	0.238098766071098	1	0.849802371541502	0.869565217391304	0.849802371541502	0.121163166397415	0	0.432169938510512	0.558328521029831	0.744348817893055	663	0.966201060358891
ENSG00000180304	106.1	6.2	99.5849802371542	22.3993554085349	0.493770470034957	0.00892158960649864	0.496301740473422	0.0427885647253191	1	0.920948616600791	1	0.869565217391304	0.058435438265787	0	0.22492704577731	0.558323413702633	0.744300301605855	664	0.966150081566069
ENSG00000013441	131.9	3.90000000000001	121.337944664032	35.8460561982093	0.509196848956264	0.00450900417425997	0.506959041577334	0.0702222140477709	1	0.905138339920949	1	0.861660079051383	0.0295678544351782	0	0.295423301403878	0.558324068991832	0.744172335686344	665	0.966099102773246
ENSG00000071054	183.9	76	175.919367588933	78.9347810733046	0.532751382859737	0.0624515598451783	0.525097870164834	0.112160205950546	1	0.865612648221344	1	0.849802371541502	0.413268080478521	0	0.448698640491648	0.558324981207194	0.74411870864758	666	0.966048123980424
ENSG00000175550	116.6	6.10000000000001	108.003557312253	25.8757567789353	0.500458566841612	0.00804610767694237	0.501788155659652	0.0457392289768426	1	0.928853754940711	1	0.865612648221344	0.0523156089193826	0	0.239582449160679	0.558323470889393	0.743894621094767	667	0.965997145187602
ENSG00000182154	181	29.4	163.55652173913	64.6177030432362	0.53162484802583	0.0246241697595704	0.522363781121059	0.103136284340786	1	0.885375494071146	1	0.849802371541502	0.162430939226519	0	0.395078730925204	0.558324784621694	0.743743197036278	668	0.96594616639478
ENSG00000135720	180.8	42.1	166.790118577075	56.8794243106109	0.531546491923573	0.0356666000550363	0.528860720593836	0.0732308113425443	1	0.897233201581028	1	0.849802371541502	0.232853982300885	0	0.34102394551825	0.558324033346512	0.743717078335526	669	0.965895187601958
ENSG00000113578	180	53.1	161.12371541502	71.688953281861	0.531232198338567	0.0457219600214902	0.498004168598172	0.217218884566566	1	0.857707509881423	0.889328063241107	0.849802371541502	0.295	0	0.44493110835488	0.558327914116495	0.74361231380719	670	0.965844208809135
ENSG00000223802	179.05	48.625	161.594841269841	73.6638505757608	0.530857130493362	0.0410367308550956	0.484623312487895	0.282584319930878	0.996047430830039	0.849802371541502	0.861660079051383	0.849802371541502	0.271572186540073	0	0.455855211694241	0.558329909740092	0.743487291192122	671	0.965793230016313
ENSG00000105379	114.6	13.5	110.639130434783	33.6750132633749	0.499232358274186	0.0179942776492841	0.502929450637673	0.0483214079128504	1	0.940711462450593	1	0.865612648221344	0.117801047120419	0	0.304368021793383	0.558323532656568	0.743485884905625	672	0.965742251223491
ENSG00000198121	177.5	61.9	166.071541501976	75.1451789342389	0.530240950190486	0.0531098427039411	0.514649773934813	0.148855187441439	1	0.853754940711463	0.984189723320158	0.849802371541502	0.348732394366197	0	0.452486791262455	0.558325964219156	0.74328189775783	673	0.965691272430669
ENSG00000127838	126.4	11.1	117.416205533597	29.4036537761238	0.506178181457793	0.0135050077421273	0.507161697860351	0.0513329440918845	1	0.920948616600791	1	0.861660079051383	0.0878164556962025	0	0.250422449290532	0.558323593083988	0.743166113186853	674	0.965640293637847
ENSG00000092621	101	13.7	93.2288537549407	30.9110204937757	0.490279153406682	0.0208271737028486	0.483175254423261	0.103453460103598	1	0.881422924901186	0.988142292490119	0.869565217391304	0.135643564356436	0	0.331560662271229	0.558325100305492	0.74313652939643	675	0.965589314845024
ENSG00000126351	154.6	31.1	140.313438735178	50.4250990314796	0.520451288012603	0.0310290757276391	0.512608475482306	0.0980603580849709	1	0.869565217391304	1	0.853754940711463	0.201164294954722	0	0.359374693443655	0.558324728974289	0.742653723145176	676	0.965538336052202
ENSG00000224877	154.3	6.80000000000001	137.373517786561	46.5657860540337	0.520313625773261	0.00674699586739222	0.512228147240116	0.0915159608425472	1	0.861660079051383	1	0.853754940711463	0.0440699935191187	0	0.338972072669665	0.558324569534254	0.742607835732062	677	0.96548735725938
ENSG00000126709	110.4	16.7	109.05138339921	40.2388992883224	0.496586122298733	0.0228528783788556	0.498415215320601	0.0727377911281589	1	0.901185770750988	1	0.865612648221344	0.151268115942029	0	0.368990268936048	0.558324179359465	0.74260380624714	678	0.965436378466558
ENSG00000196465	123.3	9	112.151778656126	44.9502260751243	0.504418326757311	0.0112110024910587	0.497522014581596	0.0900847736351278	1	0.869565217391304	1	0.861660079051383	0.072992700729927	0	0.400798155978856	0.558324633206117	0.742579494953359	679	0.965385399673736
ENSG00000022277	98.3	10.6	96.0059288537549	16.1607035034084	0.488358741528254	0.0163568044979651	0.495226749981426	0.0263101119866222	1	0.992094861660079	1	0.869565217391304	0.107833163784334	0	0.168330265602928	0.558322988045746	0.742496392103621	680	0.965334420880914
ENSG00000167191	189.8	107.8	187.583003952569	99.7578850151029	0.534989466687996	0.0866185858882052	0.518145169654215	0.169444520617737	1	0.853754940711463	0.960474308300395	0.845849802371541	0.567966280295047	0	0.531806629135372	0.558326429256892	0.742229690477026	681	0.965283442088091
ENSG00000100364	169.5	13.7	149.118577075099	56.3590284695429	0.526972447682596	0.012424609830674	0.513571499932193	0.114830093724561	1	0.853754940711463	1	0.849802371541502	0.080825958702065	0	0.377947735117935	0.558325136032089	0.742192396921867	682	0.965232463295269
ENSG00000178057	108	12	101.063241106719	24.4763838351178	0.495028409324713	0.0168517524100863	0.496767457689943	0.0474876160042371	1	0.905138339920949	1	0.865612648221344	0.111111111111111	0	0.242188787605492	0.558323533982805	0.742084568589134	683	0.965181484502447
ENSG00000063180	167.6	73	169.585770750988	77.2253810561314	0.526173513883778	0.0587701885185387	0.51014970764713	0.17617135791977	1	0.853754940711463	0.956521739130435	0.849802371541502	0.435560859188544	0	0.455376537277562	0.558326692892501	0.741926085655594	684	0.965130505709625
ENSG00000062582	94.4	4.8	91.9837944664032	30.3186282748004	0.485489589596273	0.00776988362884808	0.490742359071335	0.0366477346467796	1	0.924901185770751	1	0.869565217391304	0.0508474576271186	0	0.329608366894173	0.558323270559812	0.741540008126294	685	0.965079526916803
ENSG00000233024	146.4	25.5	136.801976284585	47.1333732829635	0.51658880861186	0.0264149976875098	0.513967527786466	0.0773694522433926	1	0.869565217391304	1	0.853754940711463	0.174180327868852	0	0.344537224995299	0.558324209523648	0.741366230011595	686	0.96502854812398
ENSG00000133134	115.4	13.2	104.986561264822	37.2775579487208	0.499725390434802	0.0172692381933118	0.488225915687946	0.121943880854875	1	0.873517786561265	0.984189723320158	0.861660079051383	0.114384748700173	0	0.355069806074422	0.558325548576826	0.741015182845856	687	0.964977569331158
ENSG00000108826	102.3	3.7	96.1407114624506	19.666316650632	0.491185560384247	0.00551808830817622	0.494167540398896	0.0395111619070089	1	0.920948616600791	1	0.865612648221344	0.0361681329423265	0	0.204557635901342	0.558323335280995	0.740803618942312	688	0.964926590538336
ENSG00000160408	127.5	19.8	118.47628458498	37.7323088845615	0.506792288458753	0.0231885680373046	0.503667248337111	0.079656556890966	1	0.869565217391304	1	0.857707509881423	0.155294117647059	0	0.318479846129012	0.55832432586251	0.7407357694072	689	0.964875611745514
ENSG00000135069	113.4	9.10000000000001	103.043083003953	39.0115357580729	0.4984863188879	0.0121856110611484	0.482018741803617	0.149233851801531	1	0.873517786561265	0.952569169960474	0.861660079051383	0.080246913580247	0	0.378594415275565	0.558326353129992	0.740602158996889	690	0.964824632952692
ENSG00000109062	90.7	8.10000000000001	88.9343873517787	27.8960862896202	0.482655820200601	0.0137056510863181	0.486078169711269	0.0602948669322431	1	0.940711462450593	1	0.869565217391304	0.0893054024255789	0	0.313670416138109	0.558323918363386	0.740595418327736	691	0.964773654159869
ENSG00000116661	157.5	30.825	139.89126984127	59.5460510394855	0.521768402010229	0.0297100703092272	0.491422163346845	0.208720013670625	0.996047430830039	0.853754940711463	0.905138339920949	0.849802371541502	0.195714285714286	0	0.425659521906196	0.558327803773654	0.740457715031078	692	0.964722675367047
ENSG00000106400	139.1	9.69999999999999	127.020553359684	33.712188291108	0.512963685450334	0.0106387814687706	0.512389409200762	0.0543997776166561	1	0.924901185770751	1	0.853754940711463	0.0697340043134435	0	0.265407348648886	0.558323649514577	0.74015785562442	693	0.964671696574225
ENSG00000172301	120	5	109.770355731225	32.2215352212741	0.502495634345936	0.0063612345643025	0.499602705624044	0.0711396043621544	1	0.877470355731225	1	0.857707509881423	0.0416666666666667	0	0.293535854982279	0.558324131581454	0.739303551369594	694	0.964620717781403
ENSG00000171885	166.5	79.8	168.986419753086	82.0669638182869	0.525706823206138	0.0712439010013135	0.498173599906442	0.252272292778038	0.960474308300395	0.857707509881423	0.869565217391304	0.845849802371541	0.479279279279279	0	0.485642360718681	0.558328816334636	0.739135475983074	695	0.964569738988581
ENSG00000130725	118.9	17.3	112.13557312253	30.3454436736977	0.501842968402461	0.0221280630070343	0.503470169735877	0.0529556170851103	1	0.881422924901186	1	0.857707509881423	0.145500420521447	0	0.270613890210732	0.558323648458482	0.739085996055103	696	0.964518760195759
ENSG00000215472	105.4	7.2	98.7731225296443	25.0184818377352	0.493301332046877	0.0104502117190876	0.494764545551984	0.0501132035943061	1	0.893280632411067	1	0.861660079051383	0.0683111954459203	0	0.253292405838709	0.558323609992023	0.738873830049881	697	0.964467781402936
ENSG00000166848	130.8	12.4	121.874703557312	34.1923734942415	0.508603313732513	0.0145052042241062	0.508798956975678	0.0583480699503737	1	0.901185770750988	1	0.853754940711463	0.0948012232415902	0	0.280553490562234	0.558323762422077	0.738704398385146	698	0.964416802610114
ENSG00000141522	103.5	20.1	101.610276679842	25.057732805181	0.492012078057755	0.0299523869855711	0.498033029512561	0.0381709635536201	1	0.964426877470356	1	0.861660079051383	0.194202898550725	0	0.246606284560507	0.558323288623525	0.738444078720174	699	0.964365823817292
ENSG00000119632	144.4	10.5	130.036363636364	42.8753344868505	0.515613922714174	0.0110946432353186	0.508593126947073	0.091842472124157	1	0.873517786561265	1	0.849802371541502	0.0727146814404432	0	0.329718036462077	0.558324601792917	0.738406221932393	700	0.96431484502447
ENSG00000100554	91.4	8	87.2197628458498	17.9928360066606	0.483200701095217	0.0133951932881647	0.487226581975102	0.0382443926620156	1	0.909090909090909	1	0.865612648221344	0.087527352297593	0	0.206293108575183	0.558323323801741	0.738141999179302	701	0.964263866231648
ENSG00000147588	142.45	54.425	140.938114754098	62.3128188178309	0.514650316123254	0.0551083570171925	0.482795324275788	0.257253106616662	0.964426877470356	0.849802371541502	0.849802371541502	0.849802371541502	0.382063882063882	0	0.442128936707796	0.558329267846862	0.738085019735419	702	0.964212887438826
ENSG00000157514	90	9	104.143083003953	53.7093789064895	0.48210671771852	0.0153414523414506	0.497262029710293	0.0447032409347756	1	0.992094861660079	1	0.865612648221344	0.1	0	0.515726799680504	0.558323460050751	0.737777338053736	703	0.964161908646003
ENSG00000042753	99.6	10.8	96.0189723320158	18.5894692979917	0.489289881889447	0.0165489046882028	0.494597801151251	0.0338779838784362	1	0.956521739130435	1	0.861660079051383	0.108433734939759	0	0.193602043913913	0.558323186892456	0.737536679997405	704	0.964110929853181
ENSG00000089335	138.8	1.89999999999998	121.213043478261	44.8181425387211	0.512810666850544	0.00209208376728281	0.499752361606105	0.108921038421299	1	0.849802371541502	1	0.849802371541502	0.0136887608069163	0	0.369746862653102	0.5583251016617	0.737471803311183	705	0.964059951060359
ENSG00000135919	111	18.6	106.833596837945	71.3863011075721	0.496970259213506	0.025660254112554	0.491284842364858	0.101274252072597	1	0.877470355731225	0.996047430830039	0.857707509881423	0.167567567567568	0	0.668200858348498	0.558324972998076	0.737461759658784	706	0.964008972267537
ENSG00000137288	98.6	3.7	92.5553359683795	24.7369690961777	0.488574708441754	0.00573069410689051	0.490109180530317	0.0492704964608983	1	0.889328063241107	1	0.861660079051383	0.0375253549695741	0	0.267266806795762	0.55832360649608	0.737298288848174	707	0.963957993474714
ENSG00000100442	98.2	4.3	94.2363636363636	33.9753146530243	0.488286606064244	0.00668059218750002	0.491274417250745	0.0465250234660502	1	0.893280632411067	1	0.861660079051383	0.0437881873727087	0	0.360532955029198	0.558323529424384	0.737202254722337	708	0.963907014681892
ENSG00000239779	134.4	6.39999999999998	119.290513833992	36.5193098102996	0.5105275881501	0.00732543770412755	0.505448725924332	0.0705116863989874	1	0.869565217391304	1	0.849802371541502	0.0476190476190475	0	0.306137584930859	0.558324084175402	0.736710777077701	709	0.96385603588907
ENSG00000132329	149.1	18.3	133.625691699605	50.8643895375887	0.517883987367236	0.0186679313248394	0.501729897113887	0.146615176612164	1	0.889328063241107	0.952569169960474	0.845849802371541	0.122736418511066	0	0.380648278715246	0.558326048096834	0.736527864036773	710	0.963805057096248
ENSG00000182667	132.3	12.95	118.534661354582	50.6990804037397	0.50941145347231	0.0149575996077448	0.478720051030139	0.210931628220425	0.992094861660079	0.849802371541502	0.889328063241107	0.849802371541502	0.097883597883598	0	0.427715233876441	0.55832808820997	0.736338732185105	711	0.963754078303426
ENSG00000107902	131.4	32.4	119.755731225296	48.4200734064848	0.508927676254161	0.0373180092339121	0.496052995764738	0.121596709399462	1	0.849802371541502	1	0.849802371541502	0.246575342465754	0	0.404323642059286	0.558325462471572	0.736177473112388	712	0.963703099510604
ENSG00000169203	117.2	15	105.994071146245	36.1288567506091	0.500822330278017	0.0197147849367568	0.494267404398222	0.0868205092463351	1	0.861660079051383	1	0.853754940711463	0.127986348122867	0	0.340857336263274	0.558324571056859	0.736110737233647	713	0.963652120717781
ENSG00000105767	130.5	25.9	116.010276679842	48.1331904298364	0.50844057408059	0.0302459624454345	0.486221947588461	0.162929265166463	1	0.849802371541502	0.936758893280632	0.849802371541502	0.198467432950192	0	0.414904539557917	0.558326666721856	0.736015105721198	714	0.963601141924959
ENSG00000117691	128.7	10.6	118.025296442688	34.6940721631945	0.507456209822299	0.0125217864859445	0.504931586771794	0.0703449204184517	1	0.893280632411067	1	0.849802371541502	0.0823620823620823	0	0.293954543719716	0.558324082677408	0.735686984301768	715	0.963550163132137
ENSG00000124172	91.7	2.89999999999999	87.1703557312253	21.3847230432114	0.48343294517176	0.0048345208992753	0.48603081546341	0.0491819891711442	1	0.920948616600791	1	0.861660079051383	0.0316248636859323	0	0.245321048237402	0.5583236207639	0.735584367758176	716	0.963499184339315
ENSG00000165478	143	26.675	134.855	50.432522299002	0.514923434843521	0.0280073480199001	0.479920074136059	0.275928957850175	0.948616600790514	0.849802371541502	0.857707509881423	0.845849802371541	0.186538461538462	0	0.37397591708874	0.558329842029492	0.735541013195535	717	0.963448205546493
ENSG00000112308	90.7	17.4	92.4648221343874	13.809755712728	0.482655820200601	0.0289809561853353	0.492937398833736	0.0200360245775687	1	1	1	0.861660079051383	0.191841234840132	0	0.149351454898783	0.558322828256001	0.735325326101123	718	0.96339722675367
ENSG00000015592	137	27.025	128.245798319328	48.7892224903875	0.511885551778534	0.030597668952078	0.479937707724717	0.260000201596072	0.940711462450593	0.849802371541502	0.853754940711463	0.845849802371541	0.197262773722628	0	0.380435251133172	0.558329406397095	0.734528385507205	719	0.963346247960848
ENSG00000158747	97.8	22.2	100.185770750988	38.9406522788155	0.487997327755403	0.0342289027075881	0.493568302727015	0.0650800979345123	1	0.936758893280632	0.996047430830039	0.857707509881423	0.226993865030675	0	0.388684460746452	0.55832400666126	0.734470782506083	720	0.963295269168026
ENSG00000168259	122.2	3.5	112.191304347826	31.1739984290407	0.503783207264664	0.00437421895261027	0.502825249873732	0.0583693838781812	1	0.889328063241107	1	0.849802371541502	0.0286415711947627	0	0.277864658141348	0.558323788890056	0.734462650115889	721	0.963244290375204
ENSG00000090273	107.4	4.89999999999999	99.6150197628459	22.7346915985887	0.494633572162728	0.00697462923233132	0.496096990919037	0.0446085597053787	1	0.901185770750988	1	0.853754940711463	0.0456238361266293	0	0.228225539207977	0.558323461681345	0.734047817861884	722	0.963193311582382
ENSG00000105669	119.7	14.3	112.401581027668	25.9816418221818	0.502318229779534	0.0182501188460223	0.505194033601847	0.040418416186756	1	0.960474308300395	1	0.849802371541502	0.119465329991646	0	0.231150145617492	0.558323324606021	0.733974324287513	723	0.963142332789559
ENSG00000196507	106.9	8.8	95.9181818181818	30.7998631956633	0.494302852536612	0.0126189714653382	0.487246713640447	0.0876566240250948	1	0.865612648221344	1	0.853754940711463	0.0823199251637044	0	0.321105577814706	0.558324643027149	0.733937577986512	724	0.963091353996737
ENSG00000164096	92.8	12.5	90.2134387351779	15.0034856146328	0.484278054328937	0.0206208429017173	0.490640791650256	0.0281392602235422	1	0.976284584980237	1	0.857707509881423	0.134698275862069	0	0.166310982321333	0.55832304606817	0.733231024697261	725	0.963040375203915
ENSG00000185164	103.4	14.5	96.7703557312253	26.7741974571812	0.491943568543216	0.0211816878507147	0.492170027758902	0.0581929576938583	1	0.873517786561265	1	0.853754940711463	0.140232108317215	0	0.276677679387117	0.558323832871911	0.733151149988713	726	0.962989396411093
ENSG00000286190	128.9	39	119.683003952569	56.3053317598898	0.507566261222163	0.0469883546299949	0.487266031892641	0.164460224066741	1	0.853754940711463	0.936758893280632	0.845849802371541	0.302560124127231	0	0.470453864796073	0.558326693392298	0.733088621988415	727	0.962938417618271
ENSG00000100711	111.5	4	101.312648221344	28.7578091206443	0.497288790478999	0.00547148117302306	0.494499149725132	0.0662023351845236	1	0.889328063241107	1	0.849802371541502	0.0358744394618834	0	0.283852111513415	0.558324031126801	0.732297844520668	728	0.962887438825449
ENSG00000182809	138.8	30.4	128.302766798419	52.8649975740558	0.512810666850544	0.03449756469266	0.508256638037555	0.0852992759283208	1	0.889328063241107	0.996047430830039	0.841897233201581	0.219020172910663	0	0.41203318442161	0.55832444009396	0.732201711084569	729	0.962836460032626
ENSG00000182902	109.1	12.5	95.9142292490119	40.5140936076817	0.495746613499302	0.0173874093918661	0.449015621466514	0.274519531993439	1	0.853754940711463	0.861660079051383	0.849802371541502	0.114573785517874	0	0.422399199002051	0.558330623922643	0.731783785527436	730	0.962785481239804
ENSG00000178498	108.8	14.1	99.3371541501976	32.5891080469775	0.495551460313293	0.0194414659108656	0.489730145010843	0.0871761644613597	1	0.865612648221344	1	0.849802371541502	0.129595588235294	0	0.32806565001553	0.558324612318205	0.731718734465432	731	0.962734502446982
ENSG00000105088	120.7	25.2	107.349802371542	44.3165996207394	0.502907859530429	0.0323371344447819	0.480374563846821	0.166765832225744	1	0.853754940711463	0.948616600790514	0.845849802371541	0.208782104391052	0	0.412824231081097	0.558326852690317	0.731535821424504	732	0.96268352365416
ENSG00000124733	95.1	3.09999999999999	89.0604743083004	18.798335026649	0.486013192622577	0.00497263660887164	0.488610883884581	0.0391396792935652	1	0.893280632411067	1	0.853754940711463	0.0325972660357518	0	0.211073825652162	0.558323343216328	0.731174358015167	733	0.962632544861338
ENSG00000139168	106.3	11.2	100.3604743083	26.1576694224736	0.493903941048551	0.0160060038234993	0.495913649552118	0.0495509204973151	1	0.885375494071146	1	0.849802371541502	0.105362182502352	0	0.260637164209876	0.558323590814245	0.731169561377185	734	0.962581566068516
ENSG00000155287	105	2.3	95.2351778656126	25.5364831543586	0.493031852302929	0.00335141717558849	0.491212884617639	0.0569510968404819	1	0.857707509881423	1	0.849802371541502	0.0219047619047619	0	0.268141286934891	0.558323804629668	0.730878865128644	735	0.962530587275693
ENSG00000111540	91.6	10.6	89.2691699604743	12.8860696788671	0.483355615008855	0.0176989464487607	0.490236572138632	0.0234872962495801	1	0.976284584980237	1	0.853754940711463	0.115720524017467	0	0.144350728079724	0.55832292393744	0.730288498810593	736	0.962479608482871
ENSG00000163536	113.5	32	108.618577075099	49.1263556575233	0.498548789660805	0.0413677628840801	0.484137174627306	0.144576792237977	1	0.849802371541502	0.976284584980237	0.845849802371541	0.281938325991189	0	0.452283181941864	0.558326200560324	0.730082798134629	737	0.962428629690049
ENSG00000175197	90.6	7.39999999999999	84.6719367588933	24.6744880417602	0.482577636974501	0.0125128906546614	0.482155218535643	0.0607714446962452	1	0.877470355731225	1	0.853754940711463	0.0816777041942604	0	0.291412822078487	0.558323951370751	0.730029172799142	738	0.962377650897227
ENSG00000127445	124.1	26.4	111.903557312253	39.5713584291749	0.504876683001763	0.0335217132473464	0.497837558931222	0.0880512719978817	1	0.857707509881423	1	0.841897233201581	0.21273166800967	0	0.353620200998222	0.558324578428336	0.729557049801642	739	0.962326672104405
ENSG00000186577	123.3	12.2	106.846245059289	40.2840179095843	0.504418326757311	0.0152776850078584	0.490523330501174	0.108950576622222	1	0.849802371541502	1	0.841897233201581	0.0989456609894565	0	0.377027923510376	0.558325182156028	0.729404264386825	740	0.962275693311582
ENSG00000249915	86.8	3.8	83.6766798418972	12.1466097580908	0.479540895891052	0.00669708345920861	0.485398444918795	0.02648295449592	1	0.964426877470356	1	0.853754940711463	0.0437788018433179	0	0.145161229879593	0.55832301380891	0.729016925771326	741	0.96222471451876
ENSG00000100348	86.7	4.59999999999999	84.3723320158103	14.2679414100214	0.479459197798695	0.00809825513077453	0.485940885813879	0.0256823394137452	1	0.956521739130435	1	0.853754940711463	0.0530565167243367	0	0.169106875075443	0.558322991137893	0.728989693073873	742	0.962173735725938
ENSG00000134824	107.9	40.5	106.532411067194	40.9992467134269	0.494962755695867	0.0559351163609757	0.49360257513662	0.0913681731297313	1	0.885375494071146	1	0.845849802371541	0.375347544022243	0	0.384852330879541	0.558324694728859	0.72888745347965	743	0.962122756933116
ENSG00000129244	187.7	74.5	169.048616600791	84.5058350576627	0.534200936788304	0.0627411786309837	0.501783040296151	0.207536554887227	1	0.841897233201581	0.909090909090909	0.826086956521739	0.396909962706446	0	0.499890722307559	0.558327603570716	0.728791616610594	744	0.962071778140294
ENSG00000138107	96	8.7	89.3889328063241	21.2454298551381	0.486680761959497	0.0138764137713689	0.488094250745768	0.045677519742333	1	0.881422924901186	1	0.849802371541502	0.090625	0	0.237674051900472	0.558323518985899	0.728761835014167	745	0.962020799347471
ENSG00000184905	105.9	12	94.50796812749	36.0169195830929	0.493636747189113	0.0174291263024877	0.473172525411163	0.164546362261714	0.992094861660079	0.853754940711463	0.920948616600791	0.845849802371541	0.113314447592068	0	0.381099290321283	0.558326897553352	0.728445450644065	746	0.961969820554649
ENSG00000144283	130.7	65.7	128.322924901186	58.7877243636412	0.508549108691804	0.0725983392293325	0.50019047068111	0.121770655662959	1	0.853754940711463	1	0.837944664031621	0.502677888293803	0	0.458123319811408	0.558325427761252	0.728146145585015	747	0.961918841761827
ENSG00000122378	97.2	11.2	93.8256916996047	30.6878319174467	0.487561184303491	0.017714521514611	0.490126293150212	0.0581761577602063	1	0.932806324110672	1	0.845849802371541	0.11522633744856	0	0.327072802358845	0.558323842089778	0.726420263015525	748	0.961867862969005
ENSG00000116857	95.9	8.2	88.6411067193676	21.6675670591411	0.486606897349089	0.0131673173208864	0.486943224702396	0.0509525120270939	1	0.897233201581028	1	0.845849802371541	0.0855057351407717	0	0.244441522235719	0.558323664328318	0.726102167364057	749	0.961816884176183
ENSG00000183011	133.9	4.89999999999998	118.994071146245	36.8560983898015	0.510263431723271	0.00561861770166973	0.505588054261041	0.067651154366565	1	0.881422924901186	1	0.83399209486166	0.0365944734876772	0	0.309730544007566	0.558324011198897	0.726082540482197	750	0.961765905383361
ENSG00000091513	166.3	264.9	255.551778656127	493.896445237112	0.525621639196758	0.194281519511501	0.509223135705744	0.238638556156285	1	0.857707509881423	0.881422924901186	0.826086956521739	1.59290438965725	0	1.93266682718615	0.558328265678314	0.725931850746746	751	0.961714926590538
ENSG00000057757	94.4	10.3	88.9130434782609	21.5351435694686	0.485489589596273	0.0167124580422443	0.487623221751391	0.0462767376461457	1	0.885375494071146	1	0.845849802371541	0.109110169491526	0	0.24220454870307	0.558323536750002	0.725729731446452	752	0.961663947797716
ENSG00000187094	94.05	57.5	110.922844827586	45.7061813869869	0.485226240140248	0.0766149307245645	0.482295337344756	0.198238226978463	0.91699604743083	0.853754940711463	0.861660079051383	0.845849802371541	0.611376927166401	0	0.412053815046221	0.55832767849441	0.725641948294444	753	0.961612969004894
ENSG00000269858	93.7	5.89999999999999	86.3727272727273	20.5713298157803	0.484962089435572	0.00967979324423698	0.485523541949378	0.0465801832476082	1	0.873517786561265	1	0.845849802371541	0.062966915688367	0	0.238169274785373	0.558323553017084	0.725553898059552	754	0.961561990212072
ENSG00000137100	92.6	7.5	88.2916996047431	16.7727022849972	0.48412514577497	0.0124140905245848	0.488557324091277	0.0338053178032828	1	0.936758893280632	1	0.845849802371541	0.0809935205183585	0	0.189969185779454	0.558323201543279	0.725274916839351	755	0.96151101141925
ENSG00000272573	102.6	6	99.2557312252965	106.081365226754	0.491393095195125	0.00898053506554533	0.480970861957704	0.122035691047554	1	0.873517786561265	0.976284584980237	0.841897233201581	0.0584795321637427	0	1.06876815995606	0.558325625953422	0.725062520532762	756	0.961460032626427
ENSG00000179091	90.7	8.40000000000001	94.7802371541502	61.2555880569071	0.482655820200601	0.0142218691325464	0.49089284221248	0.0405290769087269	1	0.964426877470356	1	0.845849802371541	0.0926130099228225	0	0.646290723637685	0.558323372576706	0.724785141647895	757	0.961409053833605
ENSG00000241360	112.5	39.1	105.986956521739	45.4004600597504	0.497921590104958	0.0505483434167664	0.480982819526608	0.157071899902989	1	0.853754940711463	0.956521739130435	0.837944664031621	0.347555555555556	0	0.428358937266382	0.558326579911739	0.7246036393894	758	0.961358075040783
ENSG00000107262	89.7	13.1	88.6189723320158	21.051285536737	0.481870079477737	0.0223638839461504	0.488845123915213	0.0312047629467059	1	0.960474308300395	1	0.845849802371541	0.146042363433668	0	0.237548292231004	0.558323131651142	0.724523228073607	759	0.961307096247961
ENSG00000068903	99.9	27.1	94.8482213438735	37.3854510630661	0.489503034192284	0.0405299306331542	0.483612870868719	0.0978606934560354	1	0.857707509881423	1	0.841897233201581	0.271271271271271	0	0.394160802736876	0.558324945409345	0.724432500198482	760	0.961256117455139
ENSG00000139737	139.1	92.8	140.653754940711	79.4274868692714	0.512963685450334	0.100294077482986	0.496878820159331	0.162177951791571	1	0.845849802371541	0.960474308300395	0.8300395256917	0.667145938173976	0	0.564702214333004	0.558326506493932	0.724347578944578	761	0.961205138662316
ENSG00000169246	106	20.2	99.1727272727273	32.1646410550333	0.493703640150446	0.0293975977245855	0.491932250996762	0.0707766650821253	1	0.877470355731225	1	0.837944664031621	0.190566037735849	0	0.324329500050753	0.558324165133683	0.723197656071229	762	0.961154159869494
ENSG00000150867	146.6	83.7	144.955335968379	77.9034293643862	0.516685563694835	0.0902720429355672	0.508819244838139	0.117197469355135	1	0.861660079051383	1	0.826086956521739	0.570941336971351	0	0.537430573658772	0.558325234587447	0.722953158912771	763	0.961103181076672
ENSG00000152082	127.9	18	118.386561264822	40.7703778198415	0.507014287347461	0.0217754949291028	0.504944514531436	0.0677621863478625	1	0.873517786561265	1	0.8300395256917	0.140734949179046	0	0.344383495763857	0.558324017256803	0.72236444624362	764	0.96105220228385
ENSG00000163453	101.7	32.8	120.597628458498	102.026420453449	0.490768658668742	0.0489713790043652	0.504182068164068	0.056220784293961	1	0.988142292490119	1	0.837944664031621	0.32251720747296	0	0.846006855670134	0.558323728428758	0.722219328910661	765	0.961001223491028
ENSG00000141759	87.6	4.5	80.8466403162055	18.9382695657213	0.480191112261529	0.0078812490443893	0.480704173859126	0.0475565713525213	1	0.881422924901186	1	0.841897233201581	0.0513698630136986	0	0.234249308216771	0.558323598805451	0.721328526221564	766	0.960950244698206
ENSG00000130520	94.9	5.5	87.3790513833992	20.5529416050444	0.485863986067949	0.00890831339504067	0.486294537177374	0.0476947409795834	1	0.893280632411067	1	0.837944664031621	0.0579557428872497	0	0.235215893050416	0.558323579849796	0.72058443804373	767	0.960899265905383
ENSG00000105258	92	6.7	85.9154150197629	22.3677373494198	0.483664430692539	0.0111734562636204	0.484549972547261	0.0509943948597475	1	0.881422924901186	1	0.837944664031621	0.0728260869565218	0	0.26034603155062	0.558323675701214	0.719851252918593	768	0.960848287112561
ENSG00000136193	99.9	13.6	89.0150197628459	31.2050592996146	0.489503034192284	0.0210630278195417	0.48000613252608	0.0977831855868623	1	0.853754940711463	0.992094861660079	0.83399209486166	0.136136136136136	0	0.350559482913684	0.55832497369206	0.719162407971868	769	0.960797308319739
ENSG00000066468	108.5	54.1	111.217786561265	52.0721351756188	0.49535576827749	0.0717835290722831	0.488955294467517	0.140755086581918	1	0.873517786561265	0.972332015810277	0.8300395256917	0.498617511520737	0	0.468199707849199	0.558326040827348	0.718478273220296	770	0.960746329526917
ENSG00000112531	168.8	151.5	180.910671936759	115.135333088242	0.526679150420442	0.139986117227533	0.521364243137623	0.124073383059152	1	0.853754940711463	0.996047430830039	0.814229249011858	0.897511848341232	0	0.636420902402539	0.558325296886518	0.718379216148053	771	0.960695350734095
ENSG00000172590	106	6.8	96.9221343873518	24.4374416775524	0.493703640150446	0.00976712724472402	0.493216543169847	0.0519454869343491	1	0.905138339920949	1	0.8300395256917	0.0641509433962264	0	0.252134786672026	0.55832366421316	0.717927563844615	772	0.960644371941272
ENSG00000004478	93.1	7.5	87.6320158102767	29.1916267805511	0.484506800371311	0.0123205996962387	0.484979448497744	0.0565473219206665	1	0.865612648221344	1	0.83399209486166	0.0805585392051558	0	0.333116002303895	0.558323823166407	0.71749699669821	773	0.96059339314845
ENSG00000187051	116.1	7.3	104.445059288538	30.3832037927985	0.500153997884403	0.00961330355011148	0.497088790439362	0.0620834520353994	1	0.869565217391304	1	0.826086956521739	0.0628768303186908	0	0.290901302558147	0.558323910889298	0.71744263697596	774	0.960542414355628
ENSG00000198832	114.7	17.5	105.34347826087	33.5588905341854	0.499294175188068	0.0232022134707986	0.495372615631336	0.0801291083463608	1	0.893280632411067	0.996047430830039	0.826086956521739	0.152571926765475	0	0.318566380076051	0.558324389190218	0.717156029410515	775	0.960491435562806
ENSG00000146122	126.6	64.5	119.241897233202	57.287501611003	0.506290233793026	0.0792931382042908	0.490829061203173	0.141944102617718	1	0.849802371541502	0.984189723320158	0.822134387351779	0.509478672985782	0	0.480430980555146	0.558326050628876	0.716853002832195	776	0.960440456769984
ENSG00000149557	98.4	27.3	90.0245059288538	40.6463780412229	0.488430803646584	0.0423771764080013	0.461498718665096	0.190461702346726	1	0.849802371541502	0.889328063241107	0.8300395256917	0.277439024390244	0	0.45150348365528	0.558327831675072	0.716169951676661	777	0.960389477977161
ENSG00000175756	109.9	7.2	101.522924901186	28.5746659797704	0.496264410047408	0.010021610561404	0.496175396102037	0.0538414049750465	1	0.91304347826087	1	0.826086956521739	0.0655141037306643	0	0.281460231840076	0.558323701243949	0.716146107696962	778	0.960338499184339
ENSG00000173267	141.8	108.1	152.12380952381	88.3913715828093	0.514326027577326	0.111881475443141	0.507781469579331	0.136270829891586	0.996047430830039	0.857707509881423	0.984189723320158	0.814229249011858	0.762341325811001	0	0.581048896024227	0.558325722116312	0.71426150853368	779	0.960287520391517
ENSG00000266472	89.9	4.90000000000001	84.097233201581	18.6235352106688	0.48202792606252	0.00831517186518677	0.484186270757648	0.0415537231101256	1	0.885375494071146	1	0.8300395256917	0.0545050055617353	0	0.22145241289958	0.558323422782359	0.71403565914864	780	0.960236541598695
ENSG00000132541	88.7	5.30000000000001	87.804743083004	98.5369408271468	0.481075529818877	0.00912616464467368	0.476318077547506	0.089892126020925	1	0.861660079051383	1	0.8300395256917	0.0597519729425029	0	1.12222799551953	0.558324787364534	0.713718193734092	781	0.960185562805873
ENSG00000128989	96.8	31.7	99.9691699604743	34.3615949057524	0.487268923735635	0.0478916646076864	0.494848556723687	0.0508531207682495	1	0.91304347826087	1	0.826086956521739	0.327479338842975	0	0.343721918660906	0.558323628955778	0.713147612259705	782	0.960134584013051
ENSG00000162191	85.5	6.2	83.6794466403162	15.9917231968193	0.478471403588931	0.0110962531070337	0.485417289134664	0.0235986492415846	1	0.976284584980237	1	0.8300395256917	0.072514619883041	0	0.191106942491594	0.558322936315241	0.712850151657444	783	0.960083605220228
ENSG00000105185	84.7	3.09999999999999	82.9901185770751	15.322030681089	0.477805141692628	0.00557568443661233	0.484640182669841	0.0266023138654286	1	0.948616600790514	1	0.8300395256917	0.0365997638724911	0	0.184624759474937	0.558323018716699	0.712628064358676	784	0.960032626427406
ENSG00000104960	116.5	8.59999999999999	102.588932806324	35.6802026501836	0.500397757668193	0.0113511874477006	0.49160789392057	0.087473814011187	1	0.849802371541502	1	0.818181818181818	0.0738197424892703	0	0.347797775784875	0.558324606820199	0.71225379801061	785	0.959981647634584
ENSG00000163344	92.3	4.60000000000001	84.3229249011858	21.4885062518271	0.483895162596615	0.007632031980307	0.482928089065613	0.0538278147778966	1	0.865612648221344	1	0.826086956521739	0.0498374864572049	0	0.254835873838681	0.558323759421815	0.712023025213365	786	0.959930668841762
ENSG00000149294	110.1	33	101.281274900398	45.4026546356942	0.496393270241583	0.0471385501412949	0.477484726296044	0.160937413116559	0.992094861660079	0.849802371541502	0.928853754940711	0.818181818181818	0.299727520435967	0	0.448282811214056	0.5583267344653	0.710918968868406	787	0.95987969004894
ENSG00000213366	87.5	5.90000000000001	81.8517786561265	22.9055784170031	0.480110160696735	0.0103348415774395	0.47941720512448	0.065124922541215	1	0.885375494071146	1	0.826086956521739	0.0674285714285715	0	0.279842158509877	0.558324084939612	0.710761357913404	788	0.959828711256117
ENSG00000176788	121.8	122.1	146.195256916996	82.7000156980729	0.503550836278562	0.127452952520558	0.505691973088138	0.136579396580697	1	0.885375494071146	0.972332015810277	0.814229249011858	1.00246305418719	0	0.5656819341617	0.558325750969203	0.710669778100759	789	0.959777732463295
ENSG00000141552	101.7	5.40000000000001	95.702371541502	23.1875101999785	0.490768658668742	0.00814589602464602	0.493579875610981	0.039842309477843	1	0.948616600790514	1	0.818181818181818	0.0530973451327434	0	0.242287728365468	0.558323345806484	0.709044098344126	790	0.959726753670473
ENSG00000166313	101.6	20.3	90.6063241106719	33.5918197880423	0.490698935999792	0.0313891106913599	0.479378519935139	0.107256450534323	1	0.853754940711463	0.992094861660079	0.818181818181818	0.199803149606299	0	0.370744758909006	0.558325238342073	0.709020857454476	791	0.959675774877651
ENSG00000198053	101.6	46.6	99.5482213438735	39.749039705861	0.490698935999792	0.066589884117058	0.486908916213984	0.0999036617366734	1	0.849802371541502	0.996047430830039	0.818181818181818	0.458661417322835	0	0.399294323587704	0.558324972830608	0.709020857454476	792	0.959624796084829
ENSG00000114784	88.4	10.4	88.9138339920949	24.7096714550553	0.480835417492297	0.0178525852274433	0.488888519225342	0.0316012527460122	1	0.952569169960474	1	0.822134387351779	0.117647058823529	0	0.277905814490602	0.558323142071801	0.708368064065285	793	0.959573817292006
ENSG00000117419	97.3	10.4	87.9166007905138	26.9437605255218	0.487634061520475	0.0164126477251821	0.483649059971637	0.0683241978719569	1	0.857707509881423	1	0.818181818181818	0.10688591983556	0	0.306469543672678	0.558324147548947	0.707999232628037	794	0.959522838499184
ENSG00000167641	151.4	137	164.785375494071	98.7924559304362	0.518968921037579	0.133984162960818	0.510929534463896	0.151100259914997	1	0.861660079051383	0.972332015810277	0.802371541501976	0.904887714663144	0	0.599521988126857	0.55832605958538	0.707904001347177	795	0.959471859706362
ENSG00000103260	176.2	45.5	156.731225296443	76.0519737520857	0.529719969538327	0.0386196726354573	0.499895413679701	0.189924556039179	1	0.822134387351779	0.91304347826087	0.794466403162055	0.258229284903519	0	0.48523817515138	0.558327181183735	0.706217591954146	796	0.95942088091354
ENSG00000185359	99.5	3.80000000000001	88.4189723320158	26.1937355388534	0.489218688425628	0.00586480269007483	0.48476177712338	0.0635616097248967	1	0.853754940711463	1	0.814229249011858	0.0381909547738695	0	0.296245645566826	0.55832401294734	0.705892395483114	797	0.959369902120718
ENSG00000115306	99.2	35.9	101.840711462451	33.9745230570222	0.489004677934059	0.0540926614468573	0.496102725659635	0.0519749451711339	1	0.928853754940711	1	0.814229249011858	0.361895161290323	0	0.333604533679528	0.558323653057248	0.705821058652592	798	0.959318923327896
ENSG00000162188	123.9	55.5	121.30843373494	59.9944732766828	0.504762371545898	0.0653345975677744	0.465612282904871	0.275147546609215	0.984189723320158	0.849802371541502	0.857707509881423	0.806324110671937	0.447941888619855	0	0.494561436740427	0.558330180248403	0.705803530963257	799	0.959267944535073
ENSG00000105404	118.9	20.8	109.874308300395	30.6605805945784	0.501842968402461	0.0269539255184858	0.502086955878033	0.0512674837027891	1	0.924901185770751	1	0.806324110671937	0.174936921783011	0	0.279051409459186	0.55832361092538	0.704830396582112	800	0.959216965742251
ENSG00000160932	89.1	8.2	85.8067193675889	23.1551117618266	0.481394419388463	0.0139757718434402	0.484619932407528	0.0504256993180709	1	0.91699604743083	1	0.814229249011858	0.0920314253647587	0	0.269851964187466	0.558323660089956	0.70328430580406	801	0.959165986949429
ENSG00000108561	83.7	6.59999999999999	85.7458498023715	14.6663322665196	0.476963408671859	0.0119813576237072	0.487338362705519	0.0214764340437988	1	0.992094861660079	1	0.814229249011858	0.078853046594982	0	0.171044223135263	0.558322875875181	0.701807302231858	802	0.959115008156607
ENSG00000093010	89.9	16.4	88.0683794466403	20.8572174554142	0.48202792606252	0.0274864469914435	0.487540376649452	0.0404139687418933	1	0.91699604743083	1	0.810276679841897	0.182424916573971	0	0.236829808683505	0.558323380677693	0.700860428582105	803	0.959064029363785
ENSG00000196405	99.3	28.4	97.5403162055336	30.6849653464415	0.489076086592263	0.0426459058222681	0.492240618624691	0.0598917648859927	1	0.889328063241107	1	0.806324110671937	0.286002014098691	0	0.314587511504301	0.558323877202615	0.700574769312046	804	0.959013050570962
ENSG00000125124	86.9	5.60000000000001	79.3201581027668	23.7153746923868	0.479622499915349	0.009882645428498	0.475985333607214	0.0715571281916549	1	0.861660079051383	1	0.810276679841897	0.0644418872266974	0	0.298982947836051	0.558324282686897	0.700058619866381	805	0.95896207177814
ENSG00000128463	83.8	4	82.5916996047431	12.8684511113282	0.47704803326373	0.00732873277919303	0.484788202705497	0.0197876955070085	1	0.988142292490119	1	0.810276679841897	0.0477326968973747	0	0.155808043337434	0.558322835030557	0.699200464315842	806	0.958911092985318
ENSG00000077380	93	24.6	92.6636363636364	21.6774428745996	0.484430633693081	0.0400826434279659	0.491584259932173	0.0364147874224556	1	0.956521739130435	1	0.806324110671937	0.264516129032258	0	0.233936889650344	0.558323261916749	0.699026285012318	807	0.958860114192496
ENSG00000174939	102.2	10.2	87.7714859437751	36.4141294110808	0.491116246845938	0.0153960649703914	0.45092029126215	0.242690134295577	0.984189723320158	0.8300395256917	0.865612648221344	0.802371541501976	0.0998043052837574	0	0.414874250099936	0.558329609846136	0.69861977661663	808	0.958809135399674
ENSG00000171159	109.8	49.6	114.069565217391	55.2543446417957	0.496199891984444	0.0641247192197592	0.49634216716995	0.0950564986011502	1	0.857707509881423	1	0.798418972332016	0.451730418943534	0	0.484391647644954	0.558324770624946	0.697679278882825	809	0.958758156606852
ENSG00000104267	91.8	19.6	99.395652173913	92.391287580074	0.483510191051093	0.0326716208607837	0.481222249683603	0.118293841146577	1	0.901185770750988	0.976284584980237	0.802371541501976	0.213507625272331	0	0.929530473007174	0.558325521480964	0.696084424685015	810	0.958707177814029
ENSG00000197457	134.5	79.5	125.94743083004	63.6146998969291	0.510580301493752	0.0931883962396958	0.494580462379066	0.139011209036474	1	0.826086956521739	0.996047430830039	0.786561264822134	0.591078066914498	0	0.505089301764117	0.558325931221132	0.69456761037934	811	0.958656199021207
ENSG00000250510	95.8	27.4	88.5114624505929	38.9127308481312	0.486532955675953	0.0417866436489954	0.460071552146878	0.190687515900106	1	0.849802371541502	0.885375494071146	0.798418972332016	0.286012526096033	0	0.439634932818473	0.558327865137316	0.694456966779995	812	0.958605220228385
ENSG00000006118	117.4	21.3	101.120158102767	43.992492468894	0.500943171035803	0.0283654555523035	0.470821843823502	0.187237620163797	1	0.845849802371541	0.897233201581028	0.790513833992095	0.181431005110733	0	0.435051658287413	0.558327571584403	0.693990279673331	813	0.958554241435563
ENSG00000109956	105	28.425	93.0940476190476	43.5500042800748	0.493031820160924	0.0428178181189829	0.445717000743954	0.276014112236362	0.996047430830039	0.845849802371541	0.861660079051383	0.794466403162055	0.270714285714286	0	0.467806539664994	0.558330768053548	0.693988208828345	814	0.958503262642741
ENSG00000107281	113.5	21.8	100.821739130435	38.5930935117243	0.498548789660805	0.0299385454217402	0.487021875449052	0.107356994712402	1	0.853754940711463	0.992094861660079	0.790513833992095	0.192070484581498	0	0.382785437392582	0.558325171030679	0.693192152548332	815	0.958452283849918
ENSG00000139112	100.9	42	101.705928853755	33.6973658422911	0.490208947271895	0.0634353411891554	0.495673244547129	0.0557978591326385	1	0.940711462450593	1	0.794466403162055	0.416253716551041	0	0.331321548527866	0.558323754276871	0.693047251198669	816	0.958401305057096
ENSG00000087274	89.7	14.8	89.405533596838	14.9830528938431	0.481870079477737	0.0253495754539523	0.490204386173013	0.0242697604942183	1	0.984189723320158	1	0.798418972332016	0.164994425863991	0	0.167585296916935	0.558322944699874	0.692902674713923	817	0.958350326264274
ENSG00000132507	82.6	4.89999999999999	86.6371541501976	20.671248604115	0.476025807553266	0.00903819864919719	0.487656754399352	0.0241859032316964	1	1	1	0.798418972332016	0.059322033898305	0	0.238595655719237	0.558322947556479	0.690954584072433	818	0.958299347471452
ENSG00000130731	90.2	8.89999999999999	81.3691699604743	28.0988927877168	0.482264038731556	0.0149289892305067	0.475782907801545	0.0814967278859239	1	0.849802371541502	1	0.794466403162055	0.0986696230598669	0	0.345326034434984	0.558324559201883	0.690398948351889	819	0.95824836867863
ENSG00000137267	137.6	78.2	129.663636363636	68.4326718549011	0.512195267146603	0.0942910683190227	0.498090168252143	0.131938047685109	1	0.8300395256917	0.980237154150198	0.778656126482213	0.568313953488372	0	0.527770728741438	0.558325710143136	0.68983584003701	820	0.958197389885808
ENSG00000167792	87.1	9.69999999999999	88.5494071146245	40.8280624591824	0.479785426624508	0.0171004298521205	0.487282333591426	0.0365443473125594	1	0.960474308300395	1	0.794466403162055	0.111366245694604	0	0.461076632690852	0.558323278238701	0.689572744316206	821	0.958146411092985
ENSG00000214655	85.4	2.30000000000001	76.9411067193676	22.0226067551987	0.478388462576221	0.00412203303206498	0.475022669649349	0.0618533140931545	1	0.853754940711463	1	0.794466403162055	0.0269320843091336	0	0.286226799875952	0.558324019511826	0.689107089633444	822	0.958095432300163
ENSG00000101460	105.7	25.3	94.9837944664032	34.3573496421621	0.49350277155891	0.038071375255215	0.486278522067345	0.0847885469070548	1	0.853754940711463	1	0.786561264822134	0.239356669820246	0	0.361718015532794	0.55832457330376	0.68887510040106	823	0.958044453507341
ENSG00000060237	117.3	78.5	123.956916996047	56.1545324039386	0.50088277641155	0.0967678463391533	0.504863915025026	0.0806853417131048	1	0.885375494071146	1	0.782608695652174	0.6692242114237	0	0.45301652997492	0.558324344746175	0.688700055905299	824	0.957993474714519
ENSG00000128609	87.6	10.2	88.8893280632411	30.2880091252121	0.480191112261529	0.017727851641469	0.488079285591374	0.0371039271592977	1	0.944664031620553	1	0.790513833992095	0.116438356164383	0	0.340738419168423	0.558323290723118	0.687072926748573	825	0.957942495921696
ENSG00000129625	91	15.5	91.4118577075099	19.1021423658133	0.482889853722911	0.0257021296472541	0.491254985204123	0.0304001230987917	1	0.984189723320158	1	0.786561264822134	0.17032967032967	0	0.208967882776591	0.558323104281622	0.685337461122393	826	0.957891517128875
ENSG00000121653	109.2	32.9	96.4750988142293	43.4885112142171	0.495811545329105	0.0475987168934412	0.468365705997365	0.180937408861537	1	0.845849802371541	0.901185770750988	0.778656126482213	0.301282051282051	0	0.450774466662717	0.558327435716137	0.684374599431177	827	0.957840538336052
ENSG00000267855	84.8	2.69999999999999	78.8434782608696	23.9937807533081	0.477888767764009	0.00486757293736306	0.477476470082626	0.0569843822722782	1	0.873517786561265	1	0.786561264822134	0.0318396226415093	0	0.304321692580835	0.558323871883774	0.683670432469426	828	0.95778955954323
ENSG00000132718	89.9	18.3	81.2845849802372	33.8034908196321	0.48202792606252	0.030741981974022	0.464263691704516	0.142342099294732	1	0.841897233201581	0.952569169960474	0.782608695652174	0.203559510567297	0	0.415865945896762	0.558326396411612	0.682415105788956	829	0.957738580750408
ENSG00000105700	85.5	7.5	82.1521739130435	12.3460216753305	0.478471403588931	0.013386384829813	0.48413213406753	0.0247586145716019	1	0.968379446640316	1	0.782608695652174	0.087719298245614	0	0.15028234905139	0.558322970153165	0.68122959829776	830	0.957687601957586
ENSG00000196419	83.6	7.5	94.0897233201581	28.7494605388058	0.476878682914881	0.0135768486036155	0.492633012752649	0.0320167686458281	1	1	1	0.782608695652174	0.0897129186602871	0	0.305553672859472	0.558323143345861	0.68069869140641	831	0.957636623164763
ENSG00000002330	86.8	5.40000000000001	77.0134387351779	25.277654532882	0.479540895891052	0.0095404845184985	0.473045469933949	0.0741408623056113	1	0.837944664031621	1	0.778656126482213	0.0622119815668204	0	0.328223943093919	0.558324373853924	0.678951049618493	832	0.957585644371941
ENSG00000288642	1712.5	2788.9	3026.36834170854	5541.16725212413	0.690891738411552	0.270025745577249	0.640298842153648	0.378490726574071	0.786561264822134	0.679841897233202	0.703557312252965	0.671936758893281	1.62855474452555	0	1.83096260153047	0.558329144061588	0.678255085399371	833	0.957534665579119
ENSG00000185236	94.2	29.6	91.5794466403162	23.2597336786922	0.485339275462999	0.0475344800399123	0.489921433711103	0.0437974533719101	1	0.924901185770751	1	0.774703557312253	0.314225053078556	0	0.253984212964796	0.558323462332862	0.678248796695835	834	0.957483686786297
ENSG00000154945	97.2	36.7	93.0798418972332	36.4456100081175	0.487561184303491	0.0563933737603542	0.483453401619711	0.0906554216131542	1	0.857707509881423	1	0.770750988142293	0.377572016460905	0	0.391552126274087	0.558324752058482	0.676354386862692	835	0.957432707993475
ENSG00000132692	92.65	18.6	85.0565040650407	34.8665809583985	0.484163393532203	0.0307822771947515	0.454665208275648	0.22057004864103	0.972332015810277	0.845849802371541	0.869565217391304	0.770750988142293	0.200755531570426	0	0.409922572549382	0.558328857531897	0.675221789938929	836	0.957381729200653
ENSG00000130303	83.4	4.89999999999999	85.9731225296443	34.5891404896724	0.476708926936066	0.00893034679778175	0.484706183507918	0.0451589864436934	1	0.948616600790514	1	0.770750988142293	0.0587529976019184	0	0.402325046153183	0.558323517980099	0.672736967740217	837	0.95733075040783
ENSG00000132879	96	25	87.5739130434783	33.2581752586051	0.486680761959497	0.0398443379888378	0.476873661746793	0.105566014831866	1	0.849802371541502	0.992094861660079	0.762845849802372	0.260416666666667	0	0.379772629802362	0.558325215389205	0.670790820521414	838	0.957279771615008
ENSG00000138069	83	6.2	87.8122529644269	18.2413354095323	0.476368190283253	0.0113083064399101	0.488908389816968	0.0217659768173383	1	1	1	0.766798418972332	0.0746987951807229	0	0.207731094394332	0.558322880774849	0.669988342742639	839	0.957228792822186
ENSG00000107742	102.8	50.5	100.622134387352	49.0589375078035	0.491531114882896	0.0738836205583567	0.476871226592068	0.151584179381392	1	0.837944664031621	0.948616600790514	0.758893280632411	0.49124513618677	0	0.487556120792944	0.558326485149166	0.669772558715906	840	0.957177814029364
ENSG00000070214	103.7	51.5	104.205533596838	49.762515066722	0.492148898732046	0.0748208551040145	0.48868402203247	0.101877880760796	1	0.853754940711463	0.996047430830039	0.754940711462451	0.496624879459981	0	0.477541962975294	0.558325010596582	0.667343440552316	841	0.957126835236542
ENSG00000179632	82.9	4	84.0600790513834	26.7477640957279	0.476282749540811	0.00737295213632087	0.485254727312671	0.0242936410897441	1	0.996047430830039	1	0.762845849802372	0.0482509047044632	0	0.318198179178226	0.558322955310363	0.667324816381851	842	0.957075856443719
ENSG00000105696	106.7	72.75	109.927490039841	62.7008070225169	0.494170131360613	0.096937423527882	0.458541145366341	0.260981438664047	0.992094861660079	0.837944664031621	0.853754940711463	0.75098814229249	0.681818181818182	0	0.570383322677453	0.558329955558446	0.665382138648531	843	0.957024877650897
ENSG00000100387	82.5	3.8	76.9146245059289	17.9324101250824	0.475939952803492	0.00701263408615063	0.477207020619616	0.0463489513903569	1	0.877470355731225	1	0.758893280632411	0.046060606060606	0	0.233146950144704	0.558323580107866	0.664575504689438	844	0.956973898858075
ENSG00000099785	88.6	15.2	79.9300395256917	25.8625128368557	0.480995582729438	0.0262147707371577	0.475441700306748	0.0770198884005314	1	0.865612648221344	1	0.75098814229249	0.17155756207675	0	0.32356436942012	0.558324437596969	0.66099062243814	845	0.956922920065253
ENSG00000102898	84.3	6.7	78.3288537549407	17.3785467280587	0.477469647161897	0.012213907912965	0.478957384749003	0.0425552184420148	1	0.877470355731225	1	0.75098814229249	0.0794780545670226	0	0.221866475697821	0.558323468974246	0.659815310582292	846	0.956871941272431
ENSG00000159720	89.1	17.5	87.6739130434783	15.3096281338112	0.481394419388463	0.0302571003396646	0.48861024814724	0.0267836632855213	1	0.984189723320158	1	0.74703557312253	0.196408529741863	0	0.17462010765071	0.558323014713361	0.658488521877841	847	0.956820962479608
ENSG00000211584	89.9	21.3	82.6940711462451	30.6900442149495	0.48202792606252	0.0359439210579491	0.474405703929596	0.0960422221331332	1	0.849802371541502	1	0.743083003952569	0.236929922135706	0	0.371127503937663	0.558324973847533	0.656064644655886	848	0.956769983686786
ENSG00000158828	93.7	24.3	86.6553359683794	38.0733984799267	0.484962089435572	0.04120133123673	0.480782826106187	0.075005222140462	1	0.865612648221344	1	0.739130434782609	0.259338313767343	0	0.439365886179469	0.558324346421609	0.654407653000263	849	0.956719004893964
ENSG00000135472	125	92.1	120.672111553785	67.5799267469528	0.50538881512618	0.119380859083219	0.478514221797786	0.200988865348475	0.992094861660079	0.8300395256917	0.901185770750988	0.727272727272727	0.7368	0	0.56002937113462	0.558327819128959	0.653311423223878	850	0.956668026101142
ENSG00000169738	85.9	12.8	85.6284584980237	83.4888523852996	0.478802200396103	0.0225438935252439	0.478605735097633	0.0698632978490664	1	0.865612648221344	1	0.739130434782609	0.149010477299185	0	0.975012908672489	0.558324219588146	0.652354356653774	851	0.95661704730832
ENSG00000005075	83.5	4	78.5766798418972	17.3707417313679	0.476793855750629	0.00731119322457121	0.479607697757609	0.0381067752848157	1	0.893280632411067	1	0.739130434782609	0.0479041916167665	0	0.221067392594333	0.558323344882868	0.651684908438615	852	0.956566068515498
ENSG00000143772	94.7	47.7	97.3355731225296	46.0511490921339	0.485714464731327	0.0718768395142396	0.48101777092594	0.117391827635045	1	0.849802371541502	0.992094861660079	0.731225296442688	0.503695881731785	0	0.47311735694167	0.558325499013024	0.649388352538901	853	0.956515089722675
ENSG00000162174	84.7	8.89999999999999	76.0790513833992	28.233915140765	0.477805141692628	0.0159828004134455	0.46186152993546	0.13621042295643	1	0.861660079051383	0.948616600790514	0.735177865612648	0.105076741440378	0	0.371112870459973	0.558326251919289	0.649386957639308	854	0.956464110929853
ENSG00000169045	83.3	4.3	86.7434782608696	17.0332240397121	0.47662389622728	0.00788335122304152	0.488238488056324	0.0189264444791269	1	1	1	0.735177865612648	0.0516206482593037	0	0.196363166213913	0.558322806397617	0.648993209150859	855	0.956413132137031
ENSG00000069535	85.5	17.5	86.4197628458498	30.4131812214215	0.478471403588931	0.0301543877604068	0.478870504085801	0.103879231871833	1	0.91699604743083	0.980237154150198	0.731225296442688	0.204678362573099	0	0.351923914390632	0.558325150527695	0.646973998824769	856	0.956362153344209
ENSG00000170759	89.4	24.4	88.1173913043478	21.1407418550905	0.481632648477548	0.0415352989736545	0.487683170324079	0.0388657978384097	1	0.936758893280632	1	0.727272727272727	0.272930648769575	0	0.239915657308473	0.558323338919003	0.645392701007668	857	0.956311174551387
ENSG00000044115	86.4	15.3	88.801581027668	18.0621786913355	0.479213536938275	0.0271091288698213	0.489327923008982	0.0281144845051908	1	0.984189723320158	1	0.727272727272727	0.177083333333333	0	0.203399291795355	0.558323048433956	0.644586330494577	858	0.956260195758565
ENSG00000157782	88.6	86.4	110.560557768924	68.5526331958711	0.480995582729438	0.112586091231085	0.464083106609314	0.23209838984121	0.992094861660079	0.849802371541502	0.865612648221344	0.719367588932806	0.975169300225734	0	0.620046014412741	0.55832898186991	0.639910253531684	859	0.956209216965742
ENSG00000095637	97.7	40.7	93.0553359683794	41.8311830834425	0.487924823311973	0.0693063742324447	0.483595597837184	0.0928350442854032	1	0.881422924901186	0.988142292490119	0.715415019762846	0.416581371545547	0	0.449530192418594	0.558324809825376	0.639584954279222	860	0.95615823817292
ENSG00000242173	93.9	36.1	90.3285714285714	40.8871407497336	0.485113204817496	0.0576798637470171	0.456354121043852	0.232350202561337	0.968379446640316	0.849802371541502	0.869565217391304	0.715415019762846	0.384451544195953	0	0.452649035660502	0.558329167386804	0.638647748114396	861	0.956107259380098
ENSG00000124374	93.1	35	86.9905138339921	38.9375261335591	0.484506800371311	0.0571199758847164	0.465097395890639	0.1629999852584	1	0.849802371541502	0.91699604743083	0.715415019762846	0.37593984962406	0	0.447606577055807	0.558326977449222	0.638445613299001	862	0.956056280587276
ENSG00000108465	83.1	2	78.2458498023715	14.0170485965592	0.476453528146991	0.0036814982001872	0.479952149603117	0.0328668747362014	1	0.909090909090909	1	0.719367588932806	0.0240673886883273	0	0.179141112684732	0.558323200578792	0.638396235337535	863	0.956005301794453
ENSG00000168000	95.3	36.2	88.8596837944664	37.6842409894008	0.486162085717826	0.0614564105314675	0.480104785321128	0.0896117470834194	1	0.841897233201581	1	0.711462450592885	0.379853095487933	0	0.424087048031422	0.558324749709358	0.636362328967866	864	0.955954323001631
ENSG00000099864	92.6	43.5	91.4126482213439	46.1273435557983	0.48412514577497	0.0672233320722248	0.461794441865822	0.191006142270489	1	0.849802371541502	0.893280632411067	0.711462450592885	0.46976241900648	0	0.504605702310548	0.558327841927885	0.635683348986914	865	0.955903344208809
ENSG00000101856	85.9	14.6	89.9418972332016	44.6887070661411	0.478802200396103	0.0258477450188387	0.487548636485005	0.0445946845307541	1	0.948616600790514	1	0.711462450592885	0.169965075669383	0	0.496861956895039	0.558323492168666	0.633909033860625	866	0.955852365415987
ENSG00000078596	85.1	11.9	82.8387351778656	28.1863752121522	0.47813905556011	0.0213353679851683	0.480227642416119	0.0627080586246518	1	0.897233201581028	1	0.711462450592885	0.139835487661575	0	0.340255982320738	0.558324014363091	0.63368798558196	867	0.955801386623165
ENSG00000108309	94.5	53.2	93.422	46.6237821745194	0.485564587600216	0.0806343772027091	0.44925700446857	0.261012136203416	0.988142292490119	0.845849802371541	0.857707509881423	0.707509881422925	0.562962962962963	0	0.499066410208723	0.558330207730286	0.633528116815355	868	0.955750407830343
ENSG00000158186	88.4	23.1	83.4956521739131	34.173447945934	0.480835417492297	0.0400826434279659	0.470848446570785	0.12023117027085	1	0.857707509881423	0.976284584980237	0.707509881422925	0.26131221719457	0	0.409284160985462	0.55832568569422	0.631951726779383	869	0.95569942903752
ENSG00000125841	87.3	23.1	80.9193675889328	30.5285265437394	0.479947979648225	0.0394517762584694	0.471182696227566	0.107457092544166	1	0.849802371541502	0.988142292490119	0.707509881422925	0.264604810996564	0	0.377270948270668	0.558325322940203	0.631655914164692	870	0.955648450244698
ENSG00000101608	85.2	12.5	157.942687747036	352.935568555335	0.478222288790195	0.0223360797451893	0.503758054498007	0.0854944517870385	1	1	1	0.707509881422925	0.146713615023474	0	2.23457998334563	0.55832447355753	0.631080683878682	871	0.955597471451876
ENSG00000131711	115.6	117.075	128.334920634921	90.0511552869788	0.499847451477663	0.156240754650456	0.482990000043866	0.180539844061328	0.996047430830039	0.798418972332016	0.944664031620553	0.695652173913044	1.01275951557093	0	0.701688635029828	0.558327187801056	0.63038393310125	872	0.955546492659054
ENSG00000172889	87.2	13.5	77.2450592885376	28.7283753265861	0.479866749739881	0.0243298014425231	0.469924206318921	0.0941358349054972	1	0.8300395256917	0.992094861660079	0.703557312252965	0.154816513761468	0	0.371912140286869	0.558324959490035	0.62899379141527	873	0.955495513866232
ENSG00000092096	96.6	40.6	91.5648221343874	48.302871226442	0.487122340255726	0.0669676567555358	0.469691081566955	0.151811551106084	1	0.841897233201581	0.944664031620553	0.699604743083004	0.420289855072464	0	0.527526511825132	0.558326590607971	0.628777275473911	874	0.955444535073409
ENSG00000100979	85.3	16.5	91.0683794466403	44.9177399392743	0.47830542438597	0.029179949572536	0.48653924792542	0.0578924925635219	1	0.932806324110672	1	0.699604743083004	0.193434935521688	0	0.493230912993164	0.558323851751568	0.625838303517326	875	0.955393556280587
ENSG00000148053	115.4	66.3	104.764031620553	53.8929878337599	0.499725390434802	0.0975380421644785	0.475525323264232	0.173973512576923	1	0.841897233201581	0.928853754940711	0.687747035573123	0.574523396880416	0	0.514422621963956	0.558327123821536	0.625073153860349	876	0.955342577487765
ENSG00000100242	98.6	56	101.640316205534	41.1376468359726	0.488574708441754	0.086441157167766	0.493841698050664	0.0628815076003365	1	0.889328063241107	1	0.691699604743083	0.567951318458418	0	0.404737493661329	0.558323947719147	0.623991305975974	877	0.955291598694943
ENSG00000063046	86.9	20.7	104.718577075099	63.0377111460964	0.479622499915349	0.0363330968315785	0.496101484584267	0.051063328701741	1	1	1	0.695652173913044	0.238204833141542	0	0.601972571694599	0.558323629376297	0.623642282580479	878	0.955240619902121
ENSG00000126777	85.5	11.9	87.1387351778656	26.189275976469	0.478471403588931	0.0214615047132737	0.487598667584099	0.0282127591481817	1	0.992094861660079	1	0.695652173913044	0.139181286549708	0	0.300546891379729	0.558323055070961	0.623258583805006	879	0.955189641109298
ENSG00000125648	91.4	41.8	95.0351778656127	38.123459475355	0.483200701095217	0.0659014484855675	0.486096888744554	0.0887881746890012	1	0.881422924901186	0.996047430830039	0.691699604743083	0.457330415754923	0	0.401151029877216	0.558324681766891	0.622199970193794	880	0.955138662316476
ENSG00000073921	91.3	29.8	94.8150197628459	26.016239046919	0.483123116974419	0.0503150626687635	0.49303859695986	0.0356943473199218	1	0.988142292490119	1	0.691699604743083	0.326396495071194	0	0.274389428088415	0.558323238750442	0.622174108820195	881	0.955087683523654
ENSG00000169554	101.4	75.7	108.395652173913	60.7092905345786	0.490559284551116	0.112219505993708	0.488239982615806	0.114213904710044	1	0.841897233201581	0.988142292490119	0.687747035573123	0.746548323471401	0	0.56007126962228	0.55832534268431	0.622017785232454	882	0.955036704730832
ENSG00000132563	95.95	31.225	82.8353174603175	37.160802490413	0.486643829654293	0.0537826023486005	0.453941399891963	0.199756096589697	0.996047430830039	0.83399209486166	0.881422924901186	0.687747035573123	0.325429911412194	0	0.448610612354024	0.558328253928567	0.62071263360018	883	0.95498572593801
ENSG00000162729	89	26.3	81.9849802371541	31.5307800565072	0.481314831410114	0.0459767864845198	0.473657331803148	0.0954987489094184	1	0.849802371541502	1	0.683794466403162	0.295505617977528	0	0.384592152919956	0.558324965202498	0.616301254738813	884	0.954934747145188
ENSG00000010810	86.5	15	80.2446640316206	24.1626831935708	0.479295518540559	0.0265286033488002	0.476875656461813	0.0716177494526067	1	0.869565217391304	1	0.683794466403162	0.173410404624277	0	0.301112646992321	0.558324278680429	0.615628150448961	885	0.954883768352365
ENSG00000064393	114.9	85.1	114.635968379447	72.0540285240088	0.499417647496774	0.121304769048437	0.482507790170697	0.151350318388601	1	0.814229249011858	0.976284584980237	0.66798418972332	0.740644038294169	0	0.628546428687277	0.558326404218558	0.611795342314472	886	0.954832789559543
ENSG00000129473	84.5	10.6	76.7545454545455	21.0119889504464	0.477637592944922	0.0195375801741326	0.475333877009653	0.0596030704867713	1	0.857707509881423	1	0.675889328063241	0.125443786982248	0	0.273755630054376	0.558323955384033	0.609805416357135	887	0.954781810766721
ENSG00000160014	162.55	259.275	209.476785714286	163.076721047087	0.523980951479677	0.226709163710559	0.514650028917264	0.190335178318042	0.885375494071146	0.715415019762846	0.853754940711463	0.652173913043478	1.59504767763765	0	0.778495433233899	0.558326984555496	0.609442925855544	888	0.954730831973899
ENSG00000136960	99.6	68.6	110.456916996047	71.4081872611095	0.489289881889447	0.103715989272253	0.492318057184098	0.097297587837996	1	0.869565217391304	0.996047430830039	0.66798418972332	0.688755020080321	0	0.64647999603017	0.558324860007876	0.608419420445362	889	0.954679853181077
ENSG00000148700	86.2	14.8	82.7956521739131	18.4294886649078	0.479049288690321	0.0266998689721875	0.482929234618532	0.0439339922322548	1	0.924901185770751	1	0.671936758893281	0.17169373549884	0	0.222590053716788	0.558323491651053	0.607640935492294	890	0.954628874388255
ENSG00000105695	125.75	168.525	159.389655172414	122.177490915719	0.505811163878949	0.189668409406865	0.487124398346211	0.248003119016488	0.91699604743083	0.774703557312253	0.849802371541502	0.656126482213439	1.34015904572565	0	0.766533378741289	0.558328926748877	0.606021376101942	891	0.954577895595432
ENSG00000185883	97.2	66.9	102.512252964427	47.9529991454848	0.487561184303491	0.105327684121869	0.492278552409878	0.0721550593594492	1	0.849802371541502	1	0.660079051383399	0.688271604938272	0	0.467778219274189	0.558324199388381	0.602573095690097	892	0.95452691680261
ENSG00000159692	83.9	11.1	81.497233201581	13.5371458480462	0.477132556931795	0.0204002294591138	0.483466288681241	0.0253172258758951	1	0.968379446640316	1	0.66403162055336	0.132300357568534	0	0.166105588082511	0.558322986647836	0.601731932679505	893	0.954475938009788
ENSG00000188536	103.3	79.7	285.71976284585	2407.7345092078	0.491874992739828	0.120981581948365	0.498073010276852	0.115571485227082	1	0.857707509881423	1	0.656126482213439	0.771539206195547	0	8.42690923871026	0.558325287604122	0.601375985722235	894	0.954424959216966
ENSG00000170142	82.2	6.30000000000001	82.4640316205534	9.88971782217121	0.47568176276468	0.0117076244341641	0.48491160475658	0.016729137633122	1	1	1	0.66403162055336	0.0766423357664235	0	0.11992765364271	0.558322752563007	0.6012483346238	895	0.954373980424144
ENSG00000168209	82.9	7.59999999999999	81.3529644268775	26.0779684332555	0.476282749540811	0.0139988026390601	0.480624564684216	0.0507156685451197	1	0.932806324110672	1	0.660079051383399	0.09167671893848	0	0.320553388766739	0.558323685258607	0.59881361743587	896	0.954323001631321
ENSG00000119950	83.1	8.90000000000001	78.2446640316206	19.0371572024544	0.476453528146991	0.016387706939484	0.477928565163893	0.0514219911330297	1	0.889328063241107	1	0.656126482213439	0.107099879663057	0	0.243302945166473	0.558323716649053	0.596235497524623	897	0.954272022838499
ENSG00000205155	82.9	7	79.9418972332016	17.6196291928678	0.476282749540811	0.0129547724411739	0.481270757334924	0.0334244253441998	1	0.91304347826087	1	0.656126482213439	0.0844390832328106	0	0.220405441985807	0.558323211986659	0.596178571322563	898	0.954221044045677
ENSG00000107874	81.5	3.59999999999999	75.1671936758893	17.836283435061	0.475075636149209	0.00677437599982331	0.475473125951745	0.0467630165592141	1	0.869565217391304	1	0.656126482213439	0.0441717791411042	0	0.237288138120051	0.558323598752487	0.595776200192029	899	0.954170065252855
ENSG00000173369	88	27.7	101.354150197628	79.9654654662331	0.480513997044469	0.0472106753999843	0.490685965105052	0.0682755416517083	1	0.936758893280632	1	0.652173913043478	0.314772727272727	0	0.788970804947898	0.558324106222138	0.594953941043809	900	0.954119086460033
ENSG00000170027	106	79.5	108.028853754941	56.4280114276669	0.493703640150446	0.122962894096313	0.493094891884655	0.0859622005692846	1	0.822134387351779	1	0.644268774703557	0.75	0	0.522342036097798	0.558324556693506	0.594080396519187	901	0.95406810766721
ENSG00000115128	81.7	3.69999999999999	85.3434782608696	13.5509183398651	0.475249344783405	0.00687370271567727	0.487250742176304	0.0174627514014782	1	1	1	0.652173913043478	0.0452876376988983	0	0.158780947484282	0.558322768869164	0.593199056956787	902	0.954017128874388
ENSG00000105223	90.6	50.6	98.8201581027668	42.5316272232867	0.482577636974501	0.0806215681971064	0.491229768228951	0.0654095355526783	1	0.893280632411067	1	0.644268774703557	0.558498896247241	0	0.43039424384503	0.558324027619263	0.590371728793872	903	0.953966150081566
ENSG00000184221	93.8	33.8	92.7916299559471	32.5312561815159	0.485037687402497	0.055029108241833	0.473356063777712	0.184580930294364	0.897233201581028	0.83399209486166	0.849802371541502	0.640316205533597	0.360341151385928	0	0.350583950265343	0.558327453932531	0.588556699489897	904	0.953915171288744
ENSG00000164089	90.75	25.225	87.4423728813559	32.4455023451723	0.48269478267998	0.0431089088049315	0.464034372183606	0.203701897057354	0.932806324110672	0.849802371541502	0.865612648221344	0.640316205533597	0.277961432506887	0	0.371050113074987	0.558328165645852	0.587775731249058	905	0.953864192495922
ENSG00000148175	86.1	21.1	90.4798418972332	35.9476464113381	0.478967021603578	0.0371277658922571	0.488763158340372	0.0393054372636574	1	0.964426877470356	1	0.640316205533597	0.245063879210221	0	0.39730005775394	0.558323347129553	0.586533144223591	906	0.9538132137031
ENSG00000154582	83.4	7.7	81.3379446640316	15.5625613699594	0.476708926936066	0.0139559425511216	0.482744791530453	0.0321389460119916	1	0.924901185770751	1	0.636363636363636	0.092326139088729	0	0.191332119765761	0.558323172938254	0.583145399887779	907	0.953762234910277
ENSG00000008952	82.6	11.7	83.2731225296443	14.757618053329	0.476025807553266	0.021636878452431	0.485028141426799	0.0246542923093424	1	0.984189723320158	1	0.632411067193676	0.141646489104116	0	0.177219462955475	0.558322965470914	0.580282647313539	908	0.953711256117455
ENSG00000181019	82.4	6	80.4656126482214	38.6257979231312	0.475853993924219	0.0110621128147029	0.473601769562164	0.0938002855632761	1	0.893280632411067	0.984189723320158	0.628458498023715	0.0728155339805825	0	0.480028631509898	0.558324918321157	0.57759032999055	909	0.953660277324633
ENSG00000196136	86.2	29	109.949407114625	284.332012867552	0.479049288690321	0.0501707531339953	0.479073121621414	0.125087847125919	1	0.897233201581028	0.972332015810277	0.624505928853755	0.336426914153132	0	2.5860258852613	0.558325729750003	0.57602038213261	910	0.953609298531811
ENSG00000090097	84.5	19	77.002766798419	28.6570712113029	0.477637592944922	0.0344975646926601	0.46927602735904	0.096195416514254	1	0.845849802371541	0.996047430830039	0.624505928853755	0.224852071005917	0	0.372156383501421	0.558325023430537	0.575549816884144	911	0.953558319738988
ENSG00000125817	84.8	22.1	77.996442687747	27.8503018420293	0.477888767764009	0.0400189341766444	0.472927429450987	0.0789754886885738	1	0.822134387351779	1	0.620553359683794	0.26061320754717	0	0.35707143662341	0.558324509765732	0.572998495710532	912	0.953507340946166
ENSG00000103257	84.4	18.6	75.901185770751	30.0648326996016	0.477553669800395	0.0338056418578493	0.46174308756498	0.132897295561698	1	0.837944664031621	0.940711462450593	0.620553359683794	0.220379146919431	0	0.396104914492486	0.558326157403842	0.572886796389328	913	0.953456362153344
ENSG00000128245	95.5	139.1	130.377075098814	88.1244458957155	0.486310666667993	0.179935805655228	0.500416305997396	0.104378594370027	1	0.857707509881423	1	0.612648221343874	1.4565445026178	0	0.67591979517047	0.558324979597957	0.57053570311858	914	0.953405383360522
ENSG00000152954	108.45	135.975	129.474576271186	104.650444438121	0.495322912030843	0.18958213832999	0.463845174288851	0.267759102415579	0.932806324110672	0.703557312252965	0.849802371541502	0.596837944664032	1.25380359612725	0	0.808270221475213	0.558330014266097	0.562999600452969	915	0.9533544045677
ENSG00000175582	83.2	15.4	82.4758893280633	12.6915580811572	0.47653876337948	0.0281888017697903	0.484476875303005	0.0234160585703894	1	0.980237154150198	1	0.604743083003953	0.185096153846154	0	0.153882039764059	0.558322933271559	0.562008309795795	916	0.953303425774878
ENSG00000184113	85.1	29.1	77.9339920948617	34.6941722193233	0.47813905556011	0.0522895953338971	0.460692184089932	0.144317810347191	1	0.822134387351779	0.952569169960474	0.600790513833992	0.341950646298473	0	0.445173810384221	0.55832650361491	0.559906694409365	917	0.953252446982055
ENSG00000157827	87.1	39.5	86.3588932806324	39.2981204612407	0.479785426624508	0.0666673493268499	0.474433436687511	0.109494379997819	1	0.857707509881423	0.992094861660079	0.596837944664032	0.453501722158439	0	0.455055860124762	0.558325347718114	0.557820438650857	918	0.953201468189233
ENSG00000044574	84.2	23.4	103.359288537549	74.1572201226368	0.477385524793241	0.041438019275745	0.494662777331376	0.050825010378962	1	1	1	0.596837944664032	0.27790973871734	0	0.717470303558603	0.558323628972966	0.557020471373768	919	0.953150489396411
ENSG00000169627	82.3	7.19999999999999	75.9920948616601	18.5302331457381	0.475767930662555	0.013505456178673	0.475731023678032	0.0522332062916722	1	0.889328063241107	1	0.596837944664032	0.0874848116646414	0	0.243844220632047	0.558323749162058	0.556481273330206	920	0.953099510603589
ENSG00000133316	101.4	137.475	120.284523809524	104.702130513353	0.490553459525437	0.260546164594988	0.483022492880075	0.136844421335516	0.996047430830039	0.691699604743083	0.992094861660079	0.588932806324111	1.35576923076923	0	0.870453880493838	0.558326005079174	0.556139690724553	921	0.953048531810767
ENSG00000103034	90.7	73.7	95.6080971659919	69.5348717511864	0.482655820200601	0.135972349798828	0.459805489989074	0.187155071948115	0.976284584980237	0.735177865612648	0.885375494071146	0.588932806324111	0.812568908489526	0	0.727290614627148	0.558327767044689	0.553507144282941	922	0.952997553017945
ENSG00000012822	81.5	4.5	78.4411067193676	15.4521499621526	0.475075636149209	0.00838097409917249	0.479830440294911	0.0355456433329732	1	0.909090909090909	1	0.577075098814229	0.0552147239263804	0	0.196990463398668	0.558323274142386	0.543075277925889	923	0.952946574225122
ENSG00000037042	82.3	11.2	72.9691699604743	26.5210892069123	0.475767930662555	0.0210021006871471	0.464033912319047	0.104683410865927	1	0.849802371541502	0.996047430830039	0.569169960474308	0.136087484811665	0	0.363456090034711	0.558325315665315	0.538035950537057	924	0.9528955954323
ENSG00000092820	82	12.5	89.1897233201581	38.5916818737378	0.475509112040391	0.0232062490825632	0.487264599398891	0.0409960664770886	1	0.976284584980237	1	0.565217391304348	0.152439024390244	0	0.432692023667434	0.558323397145369	0.535314631549695	925	0.952844616639478
ENSG00000167797	81.2	7.90000000000001	75.3355731225296	19.1650496048598	0.47481427228593	0.0149028708002535	0.474831014830313	0.0540583610620455	1	0.865612648221344	1	0.565217391304348	0.0972906403940887	0	0.25439574971692	0.558323804076895	0.535083018298209	926	0.952793637846656
ENSG00000137726	89.9	110.8	112.318181818182	66.456747969257	0.48202792606252	0.16424961145492	0.492764853945115	0.0950698898079456	1	0.822134387351779	1	0.561264822134387	1.23248053392658	0	0.591682903813701	0.55832479803324	0.534852523443765	927	0.952742659053834
ENSG00000185650	87.5	48.4	99.6106719367589	51.1929218037091	0.480110160696735	0.0855290136746514	0.491877774374552	0.0585877119372891	1	0.956521739130435	1	0.561264822134387	0.553142857142857	0	0.513930092111121	0.558323844636008	0.534213268321837	928	0.952691680261012
ENSG00000154277	90.55	99.475	96.4774193548387	81.3559374408289	0.482538502190142	0.210447797893863	0.46077519996816	0.17347403045277	0.980237154150198	0.675889328063241	0.924901185770751	0.549407114624506	1.09856432909994	0	0.843264029913634	0.558327350907506	0.527117577146385	929	0.952640701468189
ENSG00000185896	83.2	26.2	86.2083003952569	20.0439173143932	0.47653876337948	0.0478694408338856	0.48685843618069	0.0301570928489544	1	0.988142292490119	1	0.545454545454545	0.314903846153846	0	0.23250565458887	0.558323108785311	0.52248261809619	930	0.952589722675367
ENSG00000085662	82.2	11	90.4826086956522	124.208731185418	0.47568176276468	0.0202037345349782	0.481925062748206	0.0589871098465109	1	0.905138339920949	1	0.545454545454545	0.1338199513382	0	1.37273596524176	0.558323904128842	0.52219695122459	931	0.952538743882545
ENSG00000134243	82.9	35.5	81.8237154150198	39.9375642537432	0.476282749540811	0.0673305661204422	0.472084185927669	0.0987071355534104	1	0.822134387351779	0.988142292490119	0.537549407114625	0.428226779252111	0	0.488092774218025	0.558325068820236	0.517127187923353	932	0.952487765089723
ENSG00000100664	80.8	8	81.301976284585	13.7129890070463	0.474464281020244	0.0151011508831865	0.483578252661697	0.0202174438353862	1	0.992094861660079	1	0.537549407114625	0.099009900990099	0	0.168667351443538	0.558322848668779	0.516521031749831	933	0.9524367862969
ENSG00000105270	82.5	38.7	75.6778656126482	34.4568338216618	0.475939952803492	0.0772598151516468	0.45921313951304	0.142103466333752	1	0.818181818181818	0.952569169960474	0.533596837944664	0.469090909090909	0	0.455309270983231	0.558326460055357	0.51437787623094	934	0.952385807504078
ENSG00000020129	90.5	133.675	106.256349206349	84.6767765883392	0.482480281633634	0.240326263747673	0.466723565630844	0.16758902511508	0.996047430830039	0.660079051383399	0.972332015810277	0.529644268774704	1.47707182320442	0	0.796910276146392	0.558327083031832	0.51392293972768	935	0.952334828711256
ENSG00000126756	80.9	5.19999999999999	83.7909090909091	15.2608937269374	0.474551941003308	0.00981113430932521	0.485704476457205	0.0203911288866018	1	0.996047430830039	1	0.529644268774704	0.0642768850432632	0	0.182130661816547	0.558322849691787	0.511280159517572	936	0.952283849918434
ENSG00000176871	81.6	15.3	76.2877470355731	21.9002692612108	0.475162543685877	0.0289257591366581	0.474990576216951	0.0576274722298271	1	0.865612648221344	1	0.521739130434783	0.1875	0	0.287074531785539	0.558323902379897	0.506213601518481	937	0.952232871125612
ENSG00000173372	81.3	15.9	91.3288537549407	69.1264386562765	0.474901500712045	0.0294099698553677	0.484509205352621	0.0603033515212313	1	0.91699604743083	1	0.521739130434783	0.195571955719557	0	0.756895940485149	0.558323926562407	0.50612658719387	938	0.95218189233279
ENSG00000184602	81.2	20.7	75.4687747035573	26.9231227197878	0.47481427228593	0.038749220020137	0.4688602966769	0.0913744096024254	1	0.849802371541502	0.996047430830039	0.521739130434783	0.254926108374384	0	0.356745194625755	0.558324890625487	0.506097511051832	939	0.952130913539967
ENSG00000104435	85.7	81.4	92.4547717842324	66.8109533501197	0.478636994989663	0.148184734036048	0.452997814120809	0.215178606164046	0.952569169960474	0.711462450592885	0.857707509881423	0.517786561264822	0.949824970828471	0	0.722633911271131	0.558328734520018	0.504736705839769	940	0.952079934747145
ENSG00000049245	79.8	16.8	81.5509881422925	13.4464003935444	0.473581665786902	0.0315265362328745	0.483582542686379	0.0240709182398818	1	0.980237154150198	1	0.517786561264822	0.210526315789474	0	0.16488335334555	0.558322952736615	0.503051596105515	941	0.952028955954323
ENSG00000068078	81	34.6	76.9177865612648	36.5630011815046	0.474639492697297	0.0652821954157438	0.453415672305311	0.181608181942873	1	0.837944664031621	0.924901185770751	0.513833992094862	0.42716049382716	0	0.475351707532331	0.558327723163188	0.50076915896234	942	0.951977977161501
ENSG00000132639	139.6	330.4	217.31935483871	233.540808935977	0.513217984565186	0.407235879004702	0.472118011754393	0.292706598816519	0.857707509881423	0.557312252964427	0.739130434782609	0.494071146245059	2.36676217765043	0	1.0746433934028	0.558330504604276	0.500453425685102	943	0.951926998368679
ENSG00000065054	80.3	15.6	75.6217391304348	24.461739678006	0.474024347346501	0.0296992226266007	0.47212359761591	0.0768078905041554	1	0.841897233201581	0.996047430830039	0.509881422924901	0.194271481942715	0	0.323474968432208	0.558324454832516	0.497929064398768	944	0.951876019575856
ENSG00000165424	79.7	35.9	77.8501976284585	33.3500239457637	0.473492796700309	0.0662743218763879	0.467254886563819	0.109063718823681	1	0.826086956521739	0.988142292490119	0.509881422924901	0.450439146800502	0	0.428387145591168	0.558325408126957	0.497751880850037	945	0.951825040783034
ENSG00000139684	80.8	6.89999999999999	87.9173913043478	22.6592567963852	0.474464281020244	0.0128395177801344	0.488493198716014	0.0261068724252742	1	1	1	0.505928853754941	0.0853960396039603	0	0.257733498005469	0.558322996972044	0.495440662843375	946	0.951774061990212
ENSG00000172775	80.5	8.7	78.8545454545455	11.5264787077282	0.474200648649532	0.0165994753660006	0.481340727952645	0.0220401342352515	1	0.964426877470356	1	0.505928853754941	0.108074534161491	0	0.146173928735313	0.558322902126889	0.495352785386471	947	0.95172308319739
ENSG00000205937	80.9	18.2	79.8628458498024	16.266343521257	0.474551941003308	0.0344298303610451	0.481514016708103	0.0299424830103794	1	0.956521739130435	1	0.50197628458498	0.224969097651422	0	0.203678485886279	0.558323116626265	0.492834836724423	948	0.951672104404568
ENSG00000164124	80	68.3	86.8727272727273	62.6246357850887	0.473759070353304	0.133723455077662	0.462303409233179	0.146415030043855	1	0.739130434782609	0.956521739130435	0.50197628458498	0.85375	0	0.720877975759706	0.558326541451661	0.492570546507755	949	0.951621125611745
ENSG00000131236	80.9	10.8	90.9351778656126	37.8834782494136	0.474551941003308	0.0202747058447442	0.488936220635196	0.0380925732754106	1	0.996047430830039	1	0.49802371541502	0.133498145859085	0	0.416598715025325	0.558323314355615	0.490199790611116	950	0.951570146818923
ENSG00000165802	78.4	64.8	92.2304347826087	61.42623255775	0.472327242114462	0.117597433637939	0.473641673506383	0.117659301706813	1	0.822134387351779	1	0.49802371541502	0.826530612244898	0	0.666008272676307	0.558325583222583	0.489458224314834	951	0.951519168026101
ENSG00000221946	81.4	81.725	88.644	57.0288208683868	0.474988407985904	0.146509489116787	0.437834628137853	0.273261150239606	0.988142292490119	0.74703557312253	0.849802371541502	0.490118577075099	1.00399262899263	0	0.643346654803335	0.558330927053197	0.4850751873787	952	0.951468189233279
ENSG00000240583	78.5	74	95.5739130434783	83.1368743237665	0.472417583856805	0.16050146017881	0.47448381097097	0.106707824863148	1	0.656126482213439	1	0.490118577075099	0.942675159235669	0	0.869869943338472	0.558325269737328	0.484218246002334	953	0.951417210440457
ENSG00000175575	80.3	5.5	72.1169960474308	24.3453311026163	0.474024347346501	0.0104226556710159	0.466756292591604	0.0838074118848817	1	0.849802371541502	1	0.486166007905138	0.0684931506849315	0	0.337581047976604	0.558324692936132	0.482118787718926	954	0.951366231647635
ENSG00000283154	80.6	12.4	71.8762845849803	29.7393356708066	0.474288635113063	0.0242761088788619	0.456606866601029	0.138546922009369	1	0.849802371541502	0.932806324110672	0.482213438735178	0.153846153846154	0	0.413757275331134	0.558326392413503	0.479571837527806	955	0.951315252854812
ENSG00000163930	79.5	17.6	77.1466403162055	22.7330007694803	0.473314723523031	0.0323216516177889	0.475534313750473	0.0587844077289164	1	0.861660079051383	1	0.482213438735178	0.221383647798742	0	0.29467259593293	0.558323931625893	0.479247200331129	956	0.95126427406199
ENSG00000144744	75.5	89.6	90.9359683794466	63.4091095142947	0.469655945368307	0.180127804050419	0.474764196131426	0.101341161008353	1	0.644268774703557	1	0.482213438735178	1.18675496688742	0	0.697294048156048	0.558325117949481	0.478027607612888	957	0.951213295269168
ENSG00000166780	77.2	26.7	72.3719367588933	27.2331053460606	0.471234062282952	0.053198458907314	0.463973920785375	0.104296259313533	1	0.845849802371541	0.980237154150198	0.478260869565217	0.345854922279793	0	0.376293720545127	0.558325305127472	0.475918600471129	958	0.951162316476346
ENSG00000065809	76.5	40.4	81.9241106719368	32.5108457437181	0.4705884994449	0.0776400263462038	0.477756685422541	0.0702045430897737	1	0.881422924901186	1	0.478260869565217	0.528104575163399	0	0.396840996833118	0.558324234205447	0.475703412858445	959	0.951111337683524
ENSG00000184144	81.3	45.45	81.8529661016949	40.3343720123778	0.474901447098985	0.0846671049324224	0.4500467282093	0.234327379949038	0.932806324110672	0.798418972332016	0.853754940711463	0.474308300395257	0.559040590405904	0	0.49276616271017	0.558329379783258	0.474506015963166	960	0.951060358890702
ENSG00000074201	80.6	6.40000000000001	80.2316205533597	8.88334160536851	0.474288635113063	0.0121073055141504	0.482954024610677	0.016732563050423	1	0.980237154150198	1	0.474308300395257	0.0794044665012408	0	0.110721203736131	0.558322755438646	0.474301745301192	961	0.951009380097879
ENSG00000113269	78.9	18	79.4110671936759	20.4118127380545	0.47277780362729	0.0336715720397163	0.479549661070543	0.0448833639146576	1	0.909090909090909	1	0.474308300395257	0.228136882129278	0	0.25703989959324	0.558323530456699	0.473798134805935	962	0.950958401305057
ENSG00000117115	78.3	72.5	92.201185770751	60.1209419197548	0.472236785066737	0.118847157606003	0.458477201793845	0.201453452569111	1	0.837944664031621	0.897233201581028	0.474308300395257	0.925925925925926	0	0.652062567494951	0.558328211273131	0.47361779528575	963	0.950907422512235
ENSG00000148660	79.9	24.5	74.7723320158103	26.875603081023	0.47367042357843	0.0476117037657167	0.469714983059242	0.0807825864184069	1	0.841897233201581	1	0.470355731225297	0.306633291614518	0	0.359432457922274	0.558324584184559	0.471460628676341	964	0.950856443719413
ENSG00000100605	79.2	14.7	71.2288537549407	24.3716608919723	0.473046772023247	0.0288592370543192	0.465687204558141	0.0853683333137886	1	0.849802371541502	1	0.466403162055336	0.185606060606061	0	0.342159947930957	0.558324746155096	0.468617698711307	965	0.950805464926591
ENSG00000126803	78.8	45	82.1276679841897	46.2466646727053	0.472687920181797	0.0857140030941285	0.465090760216863	0.133174597737903	1	0.826086956521739	0.964426877470356	0.466403162055336	0.571065989847716	0	0.563106999234511	0.558326122144895	0.468498081430823	966	0.950754486133768
ENSG00000090238	78.3	36.9	80.8869565217391	31.9893252877761	0.472236785066737	0.0691165135161085	0.47655043809757	0.0700380873160212	1	0.861660079051383	1	0.466403162055336	0.471264367816092	0	0.395481875735782	0.558324237121615	0.468347703059136	967	0.950703507340946
ENSG00000171368	75.95	40.725	70.5019841269841	37.5150184538589	0.470074518244148	0.0857703439941037	0.442395039272299	0.18716292965438	0.996047430830039	0.766798418972332	0.885375494071146	0.466403162055336	0.536208031599737	0	0.532112945733399	0.55832811207071	0.467626947451607	968	0.950652528548124
ENSG00000163517	79.1	12.9	70.601976284585	26.6935971910763	0.472957229260519	0.0253081296993316	0.460021779103333	0.115037265683151	1	0.849802371541502	0.976284584980237	0.462450592885376	0.163084702907712	0	0.378085693854783	0.558325658926235	0.465952805010423	969	0.950601549755302
ENSG00000141447	79.8	19.5	75.7233201581028	25.8670419409347	0.473581665786902	0.0378792459708846	0.472127243300805	0.0724880489603548	1	0.857707509881423	1	0.458498023715415	0.244360902255639	0	0.341599415964949	0.558324333763528	0.463525904405911	970	0.95055057096248
ENSG00000134287	70.2	48.2	80.7339920948617	30.3067942293515	0.46449749411728	0.0931336566120063	0.47863960436681	0.0536247258843178	1	0.881422924901186	1	0.462450592885376	0.686609686609687	0	0.375390754785683	0.558323773862165	0.46313289329601	971	0.950499592169657
ENSG00000174684	78.3	24.9	72.8905138339921	29.7220188028851	0.472236785066737	0.0496770374527316	0.464483344369014	0.099766178721492	1	0.841897233201581	0.992094861660079	0.454545454545455	0.318007662835249	0	0.407762508995023	0.558325169805238	0.460442564719215	972	0.950448613376835
ENSG00000165175	77.5	35.8	72.7640316205534	31.4861712330927	0.471508942086888	0.0729429975006159	0.462845461335717	0.104566893342276	1	0.802371541501976	1	0.454545454545455	0.461935483870968	0	0.432716144664514	0.558325324379884	0.460199950392599	973	0.950397634584013
ENSG00000183044	77.3	24.6	71.7940711462451	34.2624048388919	0.471325807392555	0.0507044725240544	0.457012821610771	0.132836938464302	1	0.845849802371541	0.936758893280632	0.454545454545455	0.318240620957309	0	0.47723167514904	0.558326218380974	0.460138905494488	974	0.950346655791191
ENSG00000115738	79.5	20.7	89.1229249011858	79.9688840041633	0.473314723523031	0.0394292933981916	0.484250744528036	0.0495245555820181	1	0.972332015810277	1	0.450592885375494	0.260377358490566	0	0.89728747225058	0.558323637379907	0.458166831424673	975	0.950295676998369
ENSG00000120129	79.4	25.4	113.576679841897	112.746870445623	0.473225518870257	0.0476477874670712	0.493442052742975	0.0728722853972765	1	0.984189723320158	1	0.450592885375494	0.319899244332494	0	0.992693839990483	0.558324211426021	0.458137096540415	976	0.950244698205547
ENSG00000155849	77.7	35.1	76.7288537549407	35.4664439757369	0.471691604784062	0.0690745471750363	0.466807985508574	0.102751972619151	1	0.8300395256917	1	0.450592885375494	0.451737451737452	0	0.462230858928388	0.558325232758453	0.457625791845017	977	0.950193719412724
ENSG00000175866	71	48.2	80.2841897233202	35.6402815600291	0.465300597184001	0.088631481299554	0.471995983747074	0.0930755386085381	1	0.857707509881423	0.996047430830039	0.450592885375494	0.67887323943662	0	0.443926527537422	0.558324911751869	0.45549545597833	978	0.950142740619902
ENSG00000168036	78.5	21.5	86.9083003952569	24.6084264643691	0.472417583856805	0.0396768668747965	0.486929514682035	0.033007342714641	1	1	1	0.446640316205534	0.273885350318471	0	0.28315392606288	0.558323184782519	0.455232738755958	979	0.95009176182708
ENSG00000187957	69.85	46.8	74.3496	37.5502503994346	0.464139168760895	0.091696245965926	0.441635027606805	0.221285720879496	0.988142292490119	0.845849802371541	0.877470355731225	0.450592885375494	0.670007158196134	0	0.505049797166826	0.55832919019576	0.455108313170628	980	0.950040783034258
ENSG00000184110	79.5	11.1	90.5545454545455	36.3946046974308	0.473314723523031	0.0209297786286651	0.488702538860383	0.0381808182443616	1	1	1	0.442687747035573	0.139622641509434	0	0.401908093235357	0.558323317434758	0.452896739198059	981	0.949989804241435
ENSG00000147416	76.9	23.8	77.6940711462451	22.2357428110688	0.470958112211019	0.0466787596484504	0.477708368740489	0.0445664132184111	1	0.889328063241107	1	0.442687747035573	0.309492847854356	0	0.286196134183959	0.558323528998493	0.452111202094055	982	0.949938825448613
ENSG00000162512	77.6	28	74.6881422924901	27.9086395301548	0.471600332283009	0.0540272802155617	0.468020617270924	0.0917184014380757	1	0.849802371541502	0.992094861660079	0.438735177865613	0.360824742268041	0	0.373668947620364	0.558324907601616	0.449690229338078	983	0.949887846655791
ENSG00000010282	76.9	48.8	81.3388663967611	51.4424703096114	0.470958112211019	0.0923767647569911	0.444995191118907	0.237303233780835	0.976284584980237	0.818181818181818	0.869565217391304	0.438735177865613	0.634590377113134	0	0.632446364062676	0.558329599641228	0.449476155980748	984	0.949836867862969
ENSG00000174231	79.8	4.8	76.1830039525692	14.3665170853162	0.473581665786902	0.0092037732928523	0.478048426870642	0.031664272581176	1	0.889328063241107	1	0.434782608695652	0.0601503759398496	0	0.188579031279217	0.558323173008084	0.447715627726069	985	0.949785889070147
ENSG00000066322	76.8	35.3	81.1802371541502	27.044496050217	0.47086588957306	0.0660231838074964	0.47950311475228	0.0544689672077904	1	0.905138339920949	1	0.434782608695652	0.459635416666667	0	0.333141377732898	0.558323792902402	0.446810368988121	986	0.949734910277325
ENSG00000168297	75.5	51.7	79.0909090909091	45.7949574878407	0.469655945368307	0.107853122237041	0.46773187209844	0.0979663379405538	1	0.754940711462451	1	0.434782608695652	0.68476821192053	0	0.579016703869249	0.55832508772155	0.446407054253204	987	0.949683931484502
ENSG00000132432	80.3	5.90000000000001	89.3071146245059	26.8495756220842	0.474024347346501	0.0110578135352432	0.489202212680185	0.0290353032319241	1	1	1	0.430830039525692	0.0734744707347448	0	0.300643187667342	0.558323073161031	0.445228142132628	988	0.94963295269168
ENSG00000167755	77.4	55.3	85.637339055794	42.7465831035275	0.471417433891771	0.101028302501194	0.467125788433134	0.164128104987342	0.920948616600791	0.822134387351779	0.877470355731225	0.430830039525692	0.714470284237726	0	0.499158236054924	0.558326978047542	0.444359170981052	989	0.949581973898858
ENSG00000170915	75.3	28.6	72.4901185770751	31.3656169360581	0.469467952984153	0.0560697140965359	0.456767672467108	0.139268582581342	1	0.845849802371541	0.944664031620553	0.430830039525692	0.379814077025232	0	0.432688172563942	0.558326411439129	0.443709344011845	990	0.949530995106036
ENSG00000160310	78.2	20	75.5739130434783	19.7823542328108	0.472146212418919	0.0381535373700254	0.475600498180568	0.0477817052440779	1	0.873517786561265	1	0.426877470355731	0.255754475703325	0	0.261761677226239	0.55832362644174	0.44196705104346	991	0.949480016313214
ENSG00000176720	74.1	42.4	74.0770750988142	36.4819604820979	0.468329405008913	0.0860000929281991	0.460147305617592	0.125484862374986	1	0.818181818181818	0.972332015810277	0.426877470355731	0.572199730094467	0	0.492486513991451	0.558325962178088	0.440694781906792	992	0.949429037520392
ENSG00000143013	78	26.7	82.1628458498024	24.4727051351277	0.471964719138502	0.0469033195224125	0.480812504182165	0.052695608578119	1	0.877470355731225	1	0.422924901185771	0.342307692307692	0	0.297856103717062	0.558323738377718	0.439271507170014	993	0.949378058727569
ENSG00000091428	67.6	43.6	70.7841897233202	35.5473570088279	0.461822720558484	0.0886919113749841	0.44862746725832	0.163995481162776	1	0.845849802371541	0.91699604743083	0.426877470355731	0.644970414201184	0	0.502193457999233	0.558327280531302	0.438525887089982	994	0.949327079934747
ENSG00000074416	72.5	28.2	73.9399209486166	24.4810687142239	0.466782318481765	0.0555563988930046	0.470500423967065	0.0748925602981674	1	0.889328063241107	0.992094861660079	0.422924901185771	0.388965517241379	0	0.331094061234345	0.558324412367082	0.437544040284435	995	0.949276101141925
ENSG00000130726	79.4	6.2	81.4798418972332	19.6191523684752	0.473225518870257	0.0118906117473414	0.48297753972084	0.0277799355742059	1	0.960474308300395	1	0.41897233201581	0.0780856423173804	0	0.24078535146423	0.558323054344434	0.437056727633959	996	0.949225122349103
ENSG00000204843	78.5	22.8	73.4699604743083	21.0240764947892	0.472417583856805	0.0464914544794234	0.472888136941314	0.0518722709952748	1	0.853754940711463	1	0.41897233201581	0.290445859872612	0	0.286158810472494	0.558323752493824	0.436787415962809	997	0.949174143556281
ENSG00000205116	76.7	123.2	96.4741935483871	83.7131614802471	0.470773546775277	0.261257319703307	0.436552726131209	0.262055630722206	0.857707509881423	0.553359683794466	0.758893280632411	0.41897233201581	1.60625814863103	0	0.86772595241504	0.558330612648595	0.436239403602299	998	0.949123164763458
ENSG00000187764	73.4	49.7	78.3462450592885	41.4676164018481	0.467656706248951	0.0961612400375107	0.465558619779262	0.11131415328956	1	0.826086956521739	0.996047430830039	0.41897233201581	0.677111716621253	0	0.529286583810972	0.558325490181694	0.435200456760191	999	0.949072185970636
ENSG00000063854	79.5	6.7	75.7822134387352	23.0097555191163	0.473314723523031	0.0128264523692643	0.47504502086326	0.0529336721097351	1	0.889328063241107	1	0.41501976284585	0.0842767295597485	0	0.303630027087004	0.55832377181947	0.43445141640491	1000	0.949021207177814
ENSG00000153130	78.9	13.1	76.1130434782609	16.4018638793387	0.47277780362729	0.025537972662919	0.477389689821544	0.0375669342130606	1	0.901185770750988	1	0.41501976284585	0.166032953105196	0	0.215493470367183	0.55832333744724	0.43427244310633	1001	0.948970228384992
ENSG00000130208	75.8	26.8	133.736758893281	869.423667268676	0.469937002262502	0.0544421193339509	0.469619598567268	0.111710732135078	1	0.857707509881423	0.984189723320158	0.41501976284585	0.353562005277045	0	6.50100746020367	0.558325458687138	0.433325509318067	1002	0.94891924959217
ENSG00000100167	72.4	73.85	82.0591093117409	50.0435435194585	0.466684495019344	0.134685553192429	0.440686350516046	0.244637054388636	0.976284584980237	0.762845849802372	0.861660079051383	0.41501976284585	1.02002762430939	0	0.609847510400632	0.558329943353085	0.432241340237015	1003	0.948868270799347
ENSG00000107331	64.15	110.375	92.1770161290322	84.2334547237865	0.458109574212937	0.22741566743658	0.451701132946104	0.177646425444062	0.980237154150198	0.600790513833992	0.909090909090909	0.41897233201581	1.72057677318784	0	0.913822753883396	0.558327636785988	0.432018079414852	1004	0.948817292006525
ENSG00000113387	78.7	13.1	83.9106719367589	21.1091176029525	0.472597922598565	0.0251836718018482	0.485059521654353	0.0273417015240042	1	0.996047430830039	1	0.411067193675889	0.166454891994918	0	0.251566542320885	0.558323037651108	0.431577436650115	1005	0.948766313213703
ENSG00000280071	79.2	6.8	77.2486166007905	20.114970340738	0.473046772023247	0.0130919923743335	0.478280521474687	0.0373279954594272	1	0.91699604743083	1	0.407114624505929	0.0858585858585858	0	0.260392628708023	0.558323327927879	0.429092007011702	1006	0.948715334420881
ENSG00000133321	79.7	4.3	76.3881422924901	17.5820981767573	0.473492796700309	0.0082290593376982	0.475407831457241	0.0628512171484797	1	0.928853754940711	0.996047430830039	0.399209486166008	0.0539523212045169	0	0.230167898434229	0.558324045036061	0.423970589677442	1007	0.948664355628059
ENSG00000198794	69.5	62.6	69.2873517786561	39.2602751450755	0.463787235329872	0.140279632750006	0.447651607606725	0.150530749254443	1	0.707509881422925	0.944664031620553	0.403162055335968	0.900719424460432	0	0.566629754742186	0.558326887680966	0.42337044866727	1008	0.948613376835237
ENSG00000154146	278.6	491.5	291.983211678832	262.731015032861	0.562190995236278	0.626063802247822	0.488029870374874	0.310526399080332	0.541501976284585	0.371541501976285	0.442687747035573	0.351778656126482	1.76417803302225	0	0.899815484329466	0.558330573381267	0.421916102496414	1009	0.948562398042414
ENSG00000067836	79.4	8.39999999999999	71.1442687747036	23.899034000346	0.473225518870257	0.0163844125690333	0.464776871505643	0.0918261891832896	1	0.857707509881423	1	0.395256916996047	0.105793450881612	0	0.335923531325178	0.558324939021316	0.421246450954117	1010	0.948511419249592
ENSG00000116030	78.4	6.30000000000001	79.6296442687747	10.5408780371271	0.472327242114462	0.0122285072519273	0.482388687500322	0.0158927226356285	1	1	1	0.395256916996047	0.080357142857143	0	0.132373792874779	0.558322733480675	0.420947025368852	1011	0.94846044045677
ENSG00000101265	66.8	58.8	77.1118577075099	42.8662382609711	0.460978983364191	0.116356653480406	0.46148391632433	0.126881186438834	1	0.774703557312253	0.964426877470356	0.399209486166008	0.880239520958084	0	0.555896843045403	0.558325986135439	0.419799318565402	1012	0.948409461663948
ENSG00000112576	79.3	6	75.2893280632411	23.1348103331297	0.473136201798232	0.0115940402898336	0.474489346528063	0.0543261081285317	1	0.889328063241107	1	0.391304347826087	0.0756620428751576	0	0.307278746248034	0.558323813187133	0.418581632483469	1013	0.948358482871125
ENSG00000165629	79.2	10.3	100.010276679842	82.7608922788787	0.473046772023247	0.0193931408916762	0.491305683495637	0.0509336473576595	1	1	1	0.391304347826087	0.130050505050505	0	0.827523880808941	0.558323645544267	0.418551822558474	1014	0.948307504078304
ENSG00000156587	79.1	7.2	77.2648221343874	14.028720104338	0.472957229260519	0.0138282578111736	0.478969818799872	0.0342873974009735	1	0.928853754940711	1	0.391304347826087	0.0910240202275601	0	0.181566717126945	0.558323242333344	0.418521974970898	1015	0.948256525285481
ENSG00000184702	46	127.8	81.7830039525692	74.2269796743434	0.434538950072491	0.30960102078868	0.442848279243216	0.16846967220864	1	0.466403162055336	0.972332015810277	0.407114624505929	2.77826086956522	0	0.907608868431783	0.558327523266041	0.41625606636145	1016	0.948205546492659
ENSG00000003056	79.8	4	80.5822134387352	9.07735494838805	0.473581665786902	0.00762127001551922	0.483350247432176	0.0145781983253949	1	0.996047430830039	1	0.387351778656126	0.050125313283208	0	0.112647128454586	0.558322696644413	0.416095074366385	1017	0.948154567699837
ENSG00000084764	74.8	25.8	70.500790513834	27.2479779242407	0.468995778770849	0.0527949240559653	0.462509995306522	0.0985211108463944	1	0.83399209486166	0.996047430830039	0.387351778656126	0.344919786096257	0	0.386491807051355	0.558325152896088	0.414566445361034	1018	0.948103588907015
ENSG00000005893	74.4	27.5	77.3505928853755	27.4583329656093	0.468615761306643	0.0575611314544792	0.47679419731473	0.0454299853932718	1	0.885375494071146	1	0.387351778656126	0.369623655913978	0	0.354985423399396	0.558323556444752	0.414439772872965	1019	0.948052610114192
ENSG00000087258	72.85	35.925	67.527380952381	33.3844991746938	0.467123490962618	0.0776892906464993	0.440754646515919	0.187098717241496	0.996047430830039	0.782608695652174	0.881422924901186	0.387351778656126	0.493136582017845	0	0.494384628929056	0.558328144808302	0.413942349424957	1020	0.94800163132137
ENSG00000105409	72.3	85.275	84.9117117117117	81.0749993421138	0.46658592622015	0.202886921409212	0.429584476179624	0.253837734062456	0.877470355731225	0.537549407114625	0.754940711462451	0.387351778656126	1.17946058091286	0	0.95481527468644	0.558330565220988	0.413763161177468	1021	0.947950652528548
ENSG00000104888	126.05	171.325	108.846296296296	95.2350594003721	0.505979649657464	0.606320040113098	0.406790791083665	0.341297566568274	0.640316205533597	0.387351778656126	0.462450592885376	0.367588932806324	1.35918286394288	0	0.874949930690593	0.558334465748286	0.413719171756704	1022	0.947899673735726
ENSG00000104722	63	110.55	101.264502164502	112.19653270853	0.456828063289075	0.242797655323094	0.432866468227102	0.267520162813809	0.91304347826087	0.565217391304348	0.794466403162055	0.387351778656126	1.7547619047619	0	1.10795520947972	0.558330903316481	0.410510540200443	1023	0.947848694942904
ENSG00000082014	76.9	13.6	70.5877470355731	26.1483414764207	0.470958112211019	0.0270188030604758	0.460444669562225	0.113396210477852	1	0.861660079051383	0.976284584980237	0.379446640316206	0.176853055916775	0	0.370437399896657	0.558325606288122	0.409950464281143	1024	0.947797716150082
ENSG00000206172	70.8	48.4	181.758102766798	1531.9484156841	0.465100672968857	0.113897700972479	0.46557164437324	0.122232734128675	1	0.695652173913044	0.984189723320158	0.379446640316206	0.683615819209039	0	8.42850135627592	0.55832580269023	0.407997984533756	1025	0.947746737357259
ENSG00000105401	78.3	9	78.1411067193676	20.8689136636402	0.472236785066737	0.0175796918251042	0.479875411840937	0.0281879009945855	1	0.964426877470356	1	0.375494071146245	0.114942528735632	0	0.267067034750198	0.55832307293349	0.407741642453076	1026	0.947695758564437
ENSG00000070808	154.2	169.55	147.944881889764	117.468196106916	0.520267678875527	0.224154597473552	0.44142544028462	0.350237082415755	0.50197628458498	0.375494071146245	0.395256916996047	0.347826086956522	1.09954604409857	0	0.79399972886148	0.558333212146451	0.40530661759619	1027	0.947644779771615
ENSG00000107829	78.9	9.59999999999999	71.3446640316206	21.8913120855547	0.47277780362729	0.0186352276317761	0.468449644565804	0.0691953050103663	1	0.841897233201581	1	0.371541501976285	0.121673003802281	0	0.30683881384391	0.558324265111097	0.405286935859953	1028	0.947593800978793
ENSG00000124140	65	46.2	61.9517786561265	34.7354806769041	0.459043027532308	0.109490276342185	0.421528382252428	0.235161175541447	1	0.679841897233202	0.853754940711463	0.375494071146245	0.710769230769231	0	0.560685769325672	0.558330199049732	0.403343723274933	1029	0.947542822185971
ENSG00000172020	57.4	91.8	65.9520661157025	54.5616984488402	0.450227768652711	0.293084580348302	0.409026527457976	0.257153479200351	0.956521739130435	0.521739130434783	0.826086956521739	0.379446640316206	1.5993031358885	0	0.82729323980723	0.558331382563343	0.403040349761707	1030	0.947491843393148
ENSG00000123472	78.4	7.69999999999999	76.7189723320158	24.9994007017697	0.472327242114462	0.0149498970297785	0.476200262783781	0.0493448092260961	1	0.881422924901186	1	0.367588932806324	0.0982142857142856	0	0.325856824483781	0.558323667101111	0.402501702575703	1031	0.947440864600326
ENSG00000169764	75.5	16.9	85.5150197628459	71.0968778734537	0.469655945368307	0.0338662037463841	0.481843303100257	0.0430395337470401	1	0.976284584980237	1	0.367588932806324	0.223841059602649	0	0.8313963800818	0.558323471454207	0.401611270326985	1032	0.947389885807504
ENSG00000258947	67.1	62	72.4293650793651	49.4116299477892	0.461296484370973	0.144776004276919	0.434696311787618	0.222133506745798	0.996047430830039	0.679841897233202	0.897233201581028	0.371541501976285	0.923994038748137	0	0.682204377929394	0.558329395431982	0.401459829441181	1033	0.947338907014682
ENSG00000117266	63.2	58.2	72.4158102766798	41.6735145210395	0.457052700837746	0.122023931749873	0.454123698605709	0.136374940918929	1	0.711462450592885	0.948616600790514	0.371541501976285	0.920886075949367	0	0.575475360447078	0.55832636304865	0.400045234930105	1034	0.94728792822186
ENSG00000168490	45	111.35	63.105	61.095821307832	0.43289643800373	0.519259200077217	0.380110079338417	0.287363549629614	0.869565217391304	0.426877470355731	0.652173913043478	0.383399209486166	2.47444444444444	0	0.968161339162222	0.558333822548837	0.399898285658687	1035	0.947236949429038
ENSG00000184205	66.3	30.3	67.0134387351779	23.5904822000264	0.460446500864882	0.0664571262697653	0.463688440726834	0.0677974499955249	1	0.814229249011858	1	0.367588932806324	0.457013574660634	0	0.352026140506694	0.558324256266953	0.39854145549251	1036	0.947185970636215
ENSG00000166091	72.8	31.075	70.4404761904762	35.7706409441766	0.467074914472988	0.0635208010862396	0.431336778987681	0.245279232760682	0.996047430830039	0.841897233201581	0.853754940711463	0.363636363636364	0.426854395604396	0	0.507813729814235	0.55833023381757	0.398115880581905	1037	0.947134991843393
ENSG00000010404	88.7	103.7	86.8122807017544	72.5751522950531	0.481075529818877	0.248144805708879	0.441091473111653	0.212630638364265	0.675889328063241	0.383399209486166	0.608695652173913	0.355731225296443	1.16910935738444	0	0.836000986362595	0.558328933902998	0.397512660137254	1038	0.947084013050571
ENSG00000141540	69.5	35.4	68.5229249011858	35.5299128968623	0.463787235329872	0.0770193648336663	0.449698133017689	0.143652369468376	1	0.782608695652174	0.936758893280632	0.359683794466403	0.509352517985612	0	0.518511329574717	0.558326646555454	0.394384941420893	1039	0.947033034257749
ENSG00000153904	68.9	40.6	64.8537549407115	26.5260211368461	0.463172724943013	0.0972812464775444	0.456726003827427	0.0996847637593453	1	0.683794466403162	0.980237154150198	0.359683794466403	0.589259796806967	0	0.409012880766825	0.558325244027711	0.394180104625273	1040	0.946982055464927
ENSG00000145824	76	16.4	80.1612648221344	55.5709642264784	0.470123756223715	0.0329648749818584	0.47095510076214	0.102642774619724	1	0.932806324110672	0.976284584980237	0.355731225296443	0.215789473684211	0	0.6932396132943	0.558325189779744	0.393862068938867	1041	0.946931076672104
ENSG00000197747	72.4	29.8	104.278260869565	118.891941575393	0.466684495019344	0.0597217275898386	0.48735291281375	0.0696292746070904	1	0.992094861660079	1	0.355731225296443	0.411602209944751	0	1.14014120089811	0.558324161087895	0.39271564853741	1042	0.946880097879282
ENSG00000102109	63.8	72	73.9896103896104	67.252699155949	0.457722372786493	0.18624944898357	0.429921140307432	0.23342902415862	0.91304347826087	0.58498023715415	0.822134387351779	0.355731225296443	1.12852664576803	0	0.908947875273481	0.558329891193827	0.389728274459793	1043	0.94682911908646
ENSG00000196187	56.8	67.1	72.1596837944664	52.2896256962619	0.449485724797563	0.167386241828862	0.4572733002407	0.103806141752158	1	0.573122529644269	0.992094861660079	0.359683794466403	1.18133802816901	0	0.724637677809111	0.558325359872961	0.389617771243456	1044	0.946778140293638
ENSG00000198467	79	4.89999999999999	338.637549407115	2664.98687492917	0.472867573224184	0.0094371071702029	0.492483007675728	0.104476407889483	1	0.964426877470356	1	0.347826086956522	0.0620253164556961	0	7.86973234242636	0.558325047307542	0.389506582379076	1045	0.946727161500816
ENSG00000088387	70.3	35.8	72.4343873517787	29.8447138994203	0.464598381091286	0.076809663643394	0.468843525893565	0.0669528060193372	1	0.826086956521739	1	0.351778656126482	0.509246088193457	0	0.412024108859774	0.558324199036916	0.38938523111475	1046	0.946676182707994
ENSG00000145920	72.2	117	78.9060109289618	71.8601221921617	0.466488442094127	0.376863018109844	0.412192678811535	0.274425149753329	0.723320158102767	0.411067193675889	0.608695652173913	0.347826086956522	1.62049861495845	0	0.910705297938031	0.558331867568186	0.387380205335723	1047	0.946625203915171
ENSG00000168488	79.4	5.2	74.0320158102767	17.9919901349357	0.473225518870257	0.0100724539281249	0.474217512075178	0.0480662415740974	1	0.873517786561265	1	0.343873517786561	0.0654911838790932	0	0.243029855907802	0.55832364030926	0.386990851481127	1048	0.946574225122349
ENSG00000115286	73.2	20.7	71.9430830039526	45.0347581986728	0.467463327991812	0.0426961032949666	0.466129142152574	0.0768077425676439	1	0.83399209486166	1	0.343873517786561	0.282786885245902	0	0.625977596709312	0.558324497879909	0.385070121188312	1049	0.946523246329527
ENSG00000174607	57.7	74.9	72.1446640316206	53.9215275389036	0.450599909814755	0.174511461678876	0.436125267478982	0.204555308326672	1	0.592885375494071	0.909090909090909	0.351778656126482	1.29809358752166	0	0.747408394822799	0.558328799543142	0.384719074022573	1050	0.946472267536705
ENSG00000133612	70.4	46.8	72.7707509881423	34.1318058831712	0.464699124658031	0.0928005456115257	0.464580956939542	0.0908876983154756	1	0.778656126482213	1	0.343873517786561	0.664772727272727	0	0.469031931369415	0.558324913791401	0.384148720077051	1051	0.946421288743883
ENSG00000168461	77	12.2	71.9932806324111	20.8825512506117	0.471050215001463	0.0241308233989837	0.468601176828046	0.0768789459537597	1	0.881422924901186	1	0.339920948616601	0.158441558441558	0	0.290062503988886	0.558324481937468	0.383630704078221	1052	0.94637030995106
ENSG00000115756	73	35.4	70.8584980237154	30.8430843158733	0.467269420655335	0.0785044032119138	0.464397337317624	0.0838152227655865	1	0.766798418972332	1	0.339920948616601	0.484931506849315	0	0.435277139314335	0.558324712086152	0.382370439296179	1053	0.946319331158238
ENSG00000156642	57.7	70.925	61.3337301587302	45.0006809728754	0.450599803375854	0.224642269229424	0.436405094415035	0.141998165268144	0.996047430830039	0.537549407114625	0.976284584980237	0.339920948616601	1.2292027729636	0	0.733702007955733	0.558326807979489	0.376813900203018	1054	0.946268352365416
ENSG00000197430	76.7	16.35	80.4004651162791	17.9002858476482	0.470773546775277	0.0320892904771019	0.482026520490118	0.0281131190400075	0.849802371541502	0.8300395256917	0.849802371541502	0.328063241106719	0.213168187744459	0	0.222639083265998	0.55832306565291	0.375633342996239	1055	0.946217373572594
ENSG00000069275	76.1	9.40000000000001	76.3774703557312	13.10813414934	0.470216948988322	0.0187223931417379	0.478637299021788	0.0271250692841467	1	0.944664031620553	1	0.328063241106719	0.123521681997372	0	0.17162304653831	0.55832304682872	0.375447810400587	1056	0.946166394779772
ENSG00000162407	74.7	16.8	77.8707509881423	30.1556112047525	0.468900965262031	0.0340000130666071	0.477309541038112	0.0458094760865174	1	0.940711462450593	1	0.328063241106719	0.224899598393574	0	0.387252091730108	0.558323564822286	0.37500914915849	1057	0.946115415986949
ENSG00000132702	54.95	81.425	76.2184210526316	56.4750189455198	0.447138900087628	0.184857860192716	0.443054366620999	0.211044504713621	0.901185770750988	0.49802371541502	0.849802371541502	0.33201581027668	1.48180163785259	0	0.740962856033475	0.558328837727953	0.370390173546996	1058	0.946064437194127
ENSG00000074317	54.3	121.65	83.1538461538462	82.5605764676897	0.446295578391928	0.337151591836707	0.413026085389862	0.28046444846515	0.770750988142293	0.399209486166008	0.660079051383399	0.33201581027668	2.24033149171271	0	0.992865396928739	0.558332045023428	0.370109066315096	1059	0.946013458401305
ENSG00000172508	57.7	58.3	65.774297188755	44.8400479618139	0.450599909814755	0.142551126607644	0.42277913076495	0.244452718747512	0.984189723320158	0.588932806324111	0.861660079051383	0.328063241106719	1.0103986135182	0	0.681725991433017	0.558330470994351	0.368908797342731	1060	0.945962479608483
ENSG00000100146	67.8	36.25	67.8417004048583	35.0596692579805	0.46203209467611	0.0815986416375364	0.438597803026386	0.2066616856975	0.976284584980237	0.770750988142293	0.865612648221344	0.320158102766798	0.534660766961652	0	0.516786416743024	0.558328806808268	0.367449433403236	1061	0.945911500815661
ENSG00000121905	47.9	50.6	68.8628691983123	64.0555814411728	0.437407475055906	0.129330834832475	0.427621448500489	0.242812042627519	0.936758893280632	0.454545454545455	0.849802371541502	0.328063241106719	1.05636743215031	0	0.930190423182987	0.55833026573509	0.364511319089782	1062	0.945860522022839
ENSG00000162706	63.5	44.7	61.0845849802372	35.1223422923484	0.457388327766182	0.114415969152657	0.435234196695612	0.171611560744284	1	0.620553359683794	0.920948616600791	0.316205533596838	0.703937007874016	0	0.57497881509241	0.55832777128121	0.363266464986619	1063	0.945809543230016
ENSG00000067840	43.4	55.5	56.2845849802372	36.6411280043917	0.430415415271005	0.148146572442388	0.423413272334645	0.185130864984349	1	0.454545454545455	0.873517786561265	0.328063241106719	1.27880184331797	0	0.65099756917915	0.558328473492353	0.362180632494815	1064	0.945758564437194
ENSG00000103769	77	11.1	90.4869565217391	43.1559366585304	0.471050215001463	0.0217358879031505	0.487725810948414	0.0420717052369416	1	1	1	0.304347826086957	0.144155844155844	0	0.476929916945127	0.558323424250431	0.359915289058459	1065	0.945707585644372
ENSG00000197448	79.1	5.7	92.5671936758893	46.5393977878783	0.472957229260519	0.0109652619622332	0.489186074172549	0.041864829871831	1	1	1	0.300395256916996	0.0720606826801517	0	0.502763408285114	0.558323413685046	0.357915914364837	1066	0.94565660685155
ENSG00000110107	73.7	14.9	72.0909090909091	13.5787750299182	0.467945787903059	0.0308449906615518	0.474130934235452	0.0307099612843218	1	0.91304347826087	1	0.296442687747036	0.202170963364993	0	0.188356274059396	0.558323157524418	0.353610387799044	1067	0.945605628058728
ENSG00000116133	47.1	62.3	72.3671936758893	76.2238874805586	0.436213794842952	0.161118641833268	0.453728972214645	0.107762171692846	1	0.462450592885376	0.992094861660079	0.312252964426877	1.32271762208068	0	1.05329340007217	0.558325515541666	0.353573241232235	1068	0.945554649265905
ENSG00000143248	72.1	21.7	76.3237154150198	33.3458070534464	0.466390211881213	0.045594303400293	0.473159721174421	0.0767003369091461	1	0.893280632411067	0.996047430830039	0.296442687747036	0.300970873786408	0	0.436899682780436	0.558324444558212	0.353091862458428	1069	0.945503670473083
ENSG00000145362	62.45	46.225	61.0035714285714	31.9852123940936	0.456206408902767	0.120069623364953	0.445654470814893	0.125735824976533	0.996047430830039	0.612648221343874	0.972332015810277	0.300395256916996	0.740192153722978	0	0.524317046446121	0.558326159841257	0.35233230757892	1070	0.945452691680261
ENSG00000158856	48.7	90.7	57.2591133004926	48.9418027117435	0.438581383256364	0.344206153810817	0.413172683872587	0.185282209362396	0.802371541501976	0.399209486166008	0.731225296442688	0.308300395256917	1.86242299794661	0	0.854742588396359	0.558328734886126	0.351727391256733	1071	0.945401712887439
ENSG00000185088	78.2	5.39999999999999	83.5288537549407	22.2507552366553	0.472146212418919	0.0105269159336756	0.484697908356882	0.027121714764533	1	0.992094861660079	1	0.288537549407115	0.0690537084398976	0	0.266384060553916	0.5583230325657	0.349740437077716	1072	0.945350734094617
ENSG00000104112	62.4	27.65	61.4924302788845	29.3739296395651	0.456149846752064	0.0626905144022298	0.422321759809587	0.247918258521209	0.992094861660079	0.810276679841897	0.861660079051383	0.296442687747036	0.443108974358974	0	0.477683667832716	0.558330601603544	0.349678407415378	1073	0.945299755301794
ENSG00000100401	76.3	14.6	69.4201581027668	22.2973508279158	0.470402967696874	0.0302404029353027	0.466126724367708	0.0707415197533323	1	0.837944664031621	1	0.288537549407115	0.1913499344692	0	0.321194181017389	0.558324324516542	0.349159355503701	1074	0.945248776508972
ENSG00000148341	73.5	16.3	70.4786561264822	20.3058640313544	0.467753197873484	0.0335375091399323	0.469280543221568	0.0576713172120124	1	0.861660079051383	1	0.288537549407115	0.221768707482993	0	0.288113666567552	0.558323933785068	0.348276098895904	1075	0.94519779771615
ENSG00000163032	89.3	152	100.143795620438	103.468121590601	0.481553327722461	0.515216359801002	0.413379703094963	0.299935210797757	0.541501976284585	0.320158102766798	0.422924901185771	0.280632411067194	1.70212765957447	0	1.03319552598907	0.558332706451892	0.347606049952283	1076	0.945146818923328
ENSG00000161981	78.9	4.8	70.8545454545455	22.3038368890005	0.47277780362729	0.00938042616259117	0.466564825740968	0.0790155318023105	1	0.861660079051383	1	0.284584980237154	0.0608365019011406	0	0.314783430560695	0.558324557702485	0.3473159213672	1077	0.945095840130506
ENSG00000108679	56.3	45.1	70.7924901185771	54.7954368875305	0.448859079802044	0.117399005611333	0.460277860663363	0.0826912301172232	1	0.569169960474308	1	0.296442687747036	0.801065719360569	0	0.774028951316	0.558324713103076	0.347248151765372	1078	0.945044861337684
ENSG00000107130	60.6	90.6	62.3758064516129	56.7955394674632	0.454036745241417	0.378132984715193	0.4082944207028	0.222234726098401	0.735177865612648	0.387351778656126	0.616600790513834	0.292490118577075	1.4950495049505	0	0.910537958519567	0.558330173357805	0.346338994131856	1079	0.944993882544861
ENSG00000166963	53.7	75.3	57.0829875518672	49.0708943030796	0.44550809154268	0.297808903058472	0.410653892602718	0.203895139627469	0.952569169960474	0.494071146245059	0.822134387351779	0.296442687747036	1.40223463687151	0	0.859641311844311	0.558329454064475	0.346131155678917	1080	0.944942903752039
ENSG00000139190	58	44.8	64.400790513834	39.2062413966447	0.450967446095327	0.113599972411151	0.447300997843319	0.123947129305915	1	0.624505928853755	0.984189723320158	0.292490118577075	0.772413793103448	0	0.60878509539759	0.558326082676761	0.345315894416492	1081	0.944891924959217
ENSG00000151929	72.9	21.8	70.3418972332016	32.9666904935953	0.467172267676075	0.0474860080266883	0.465230942729332	0.0773489230184999	1	0.865612648221344	1	0.280632411067194	0.299039780521262	0	0.468663652677752	0.558324519993564	0.342812363270154	1082	0.944840946166395
ENSG00000011426	56	52.7	61.7545454545455	43.4840039587962	0.448480415923859	0.141927821708971	0.428532684525794	0.196405144649381	1	0.557312252964427	0.897233201581028	0.288537549407115	0.941071428571428	0	0.704142563737315	0.558328721407872	0.341851838246029	1083	0.944789967373573
ENSG00000154096	48.1	65.6	59.2877551020408	46.7049512621392	0.437702780013441	0.204574414106486	0.433882390310395	0.141353602552454	0.968379446640316	0.454545454545455	0.944664031620553	0.292490118577075	1.36382536382536	0	0.787767241005411	0.558326829836309	0.340894339055864	1084	0.94473898858075
ENSG00000108946	74	17.4	83.1667984189723	35.3365407970681	0.468233695220875	0.0352718446266041	0.482484846414765	0.0384666087520725	1	1	1	0.276679841897233	0.235135135135135	0	0.42488759299176	0.558323345146205	0.340531126338447	1085	0.944688009787928
ENSG00000108654	73	13.1	81.5715415019763	32.7657847032162	0.467269420655335	0.0272457738690835	0.480921725832525	0.0404101652228431	1	0.980237154150198	1	0.276679841897233	0.179452054794521	0	0.401681568104513	0.558323403264348	0.340209701483267	1086	0.944637030995106
ENSG00000123159	75.5	13.6	69.2055335968379	20.3801035338746	0.469655945368307	0.0277051602671543	0.467034133856939	0.0652767779394983	1	0.837944664031621	0.996047430830039	0.272727272727273	0.180132450331126	0	0.294486617971915	0.558324162694252	0.338370163607618	1087	0.944586052202284
ENSG00000182220	74.9	12.4	79.2671936758893	45.8800419013657	0.469090465608276	0.0250813779896288	0.479212521400284	0.0362740062094619	1	0.972332015810277	1	0.268774703557312	0.165554072096128	0	0.578802399501637	0.558323296008448	0.335546624240967	1088	0.944535073409462
ENSG00000059915	18.9	94.95	53.2037037037037	56.7640238858513	0.371498793655174	0.430073867506551	0.381070457970682	0.242776905014326	0.960474308300395	0.407114624505929	0.794466403162055	0.316205533596838	5.02380952380953	0	1.06691865291889	0.558331991592389	0.33463662028295	1089	0.944484094616639
ENSG00000183291	76.5	6.80000000000001	83.9403162055336	22.1589486003786	0.4705884994449	0.013413364923915	0.484960767121792	0.0280033028744379	1	0.996047430830039	1	0.260869565217391	0.088888888888889	0	0.26398457382649	0.558323055670318	0.330775876626561	1090	0.944433115823817
ENSG00000008056	37.8	101	57.9699453551913	60.2842636465238	0.420624274275221	0.568800319156019	0.371691560959479	0.276400701597881	0.723320158102767	0.351778656126482	0.494071146245059	0.280632411067194	2.67195767195767	0	1.03992272680528	0.558333837578575	0.327296365469869	1091	0.944382137030995
ENSG00000113312	77.9	4.90000000000001	73.7675889328063	15.6751666694829	0.471873797910802	0.00956985555134269	0.4749857824648	0.0391524952696286	1	0.869565217391304	1	0.25296442687747	0.0629011553273428	0	0.212493954272535	0.558323389526399	0.325934217221914	1092	0.944331158238173
ENSG00000126860	69.5	22.2	66.9438735177866	28.6296870429003	0.463787235329872	0.0486516994935915	0.453254567276197	0.129700655049177	1	0.849802371541502	0.944664031620553	0.256916996047431	0.319424460431655	0	0.427667022215164	0.558326176031514	0.325873742474911	1093	0.944280179445351
ENSG00000178104	69.3	30.4	82.0774703557312	162.589354207193	0.463582989980241	0.0722217573421067	0.464655351904941	0.0828561967438023	1	0.754940711462451	1	0.256916996047431	0.438672438672439	0	1.98092550248583	0.558324682455823	0.325805660691701	1094	0.944229200652529
ENSG00000119280	66.1	24.5	65.6320158102767	24.6200678464064	0.460232382613586	0.0550307777497588	0.460524986387333	0.0782669333060407	1	0.826086956521739	1	0.256916996047431	0.370650529500756	0	0.375122835135461	0.558324582216001	0.324688791569483	1095	0.944178221859706
ENSG00000160469	57.85	40.175	57.1198412698413	31.7275265253523	0.4507838897308	0.102458406775504	0.428622991310122	0.177084252558707	0.996047430830039	0.628458498023715	0.877470355731225	0.260869565217391	0.694468452895419	0	0.555455439301162	0.558328087981784	0.324174340055194	1096	0.944127243066884
ENSG00000170345	56.6	35.5	139.222924901186	259.249183365229	0.449235731285196	0.0862395168480541	0.479477120724121	0.118583146624953	1	0.636363636363636	1	0.260869565217391	0.627208480565371	0	1.86211562175721	0.558325547342683	0.323658287239993	1097	0.944076264274062
ENSG00000148411	53.2	39.9	56.4071146245059	28.8505995091679	0.444845101794271	0.101498709670876	0.438522366508579	0.128990660622142	1	0.588932806324111	0.960474308300395	0.260869565217391	0.75	0	0.511470932367701	0.558326363424019	0.322194744076351	1098	0.94402528548124
ENSG00000130175	76.4	10.7	78.6245059288538	17.0564245754665	0.470495794281555	0.0214456263823844	0.48060757123005	0.0260097929679978	1	0.964426877470356	1	0.241106719367589	0.140052356020942	0	0.216935221073447	0.558323011754445	0.317569744338911	1099	0.943974306688418
ENSG00000143545	76.3	6.5	76.9418972332016	9.55398111346161	0.470402967696874	0.0129632331837429	0.479756438525224	0.0201382086037151	1	0.980237154150198	1	0.241106719367589	0.0851900393184797	0	0.124171374205976	0.558322853163641	0.317538802144017	1100	0.943923327895595
ENSG00000102003	37.55	82.875	51.2422413793103	48.9949845491535	0.420148890352311	0.396192181045457	0.389294397365375	0.228687040950226	0.91699604743083	0.383399209486166	0.715415019762846	0.264822134387352	2.20705725699068	0	0.956144447048637	0.558331092454421	0.316597719709005	1101	0.943872349102773
ENSG00000067715	56.7	111.975	68.7781690140845	67.2136681010822	0.449349813922978	0.53631399376332	0.38832191696545	0.292407049917269	0.561264822134387	0.296442687747036	0.41501976284585	0.24901185770751	1.97486772486773	0	0.9772529432605	0.558333590863614	0.315791176445999	1102	0.943821370309951
ENSG00000277586	49.65	75.6	72.081308411215	79.9875338066952	0.439950282529518	0.223784915871693	0.413897352858821	0.256610154251392	0.845849802371541	0.41501976284585	0.743083003952569	0.25296442687747	1.5226586102719	0	1.10968482079121	0.558331185018268	0.315293045428153	1103	0.943770391517129
ENSG00000108349	75.6	10.7	70.703162055336	16.6351818648314	0.469749754895269	0.0219062212283729	0.471382370911765	0.0433552345480116	1	0.857707509881423	1	0.237154150197628	0.141534391534391	0	0.235282006932191	0.558323520420501	0.314686018430175	1104	0.943719412724307
ENSG00000124145	62.2	23.6	70.5371541501976	31.7128079097357	0.455922324607155	0.0539689113058369	0.468661350451536	0.0556927525209117	1	0.905138339920949	1	0.241106719367589	0.379421221864952	0	0.449590124407462	0.558323881051367	0.312711921114111	1105	0.943668433931484
ENSG00000116786	61.3	22.5	62.7707509881423	23.3686402567555	0.454889338247057	0.0521525017857363	0.458140859584969	0.0722099253282135	1	0.8300395256917	1	0.237154150197628	0.367047308319739	0	0.372285497447209	0.558324422991276	0.309732546214105	1106	0.943617455138662
ENSG00000116586	79.2	2.60000000000001	75.1063241106719	12.5663113947227	0.473046772023247	0.0050221264661589	0.477196513400298	0.0311171734295511	1	0.924901185770751	1	0.221343873517787	0.0328282828282829	0	0.167313625630324	0.558323160314504	0.305244839686273	1107	0.94356647634584
ENSG00000184524	55.9	45.8	58.2455696202532	39.4508913697123	0.448353743705559	0.130859742596003	0.415741305165924	0.239374357383735	0.936758893280632	0.537549407114625	0.826086956521739	0.233201581027668	0.819320214669052	0	0.677320036990322	0.55833052712223	0.304918968586965	1108	0.943515497553018
ENSG00000197943	39.95	75.05	66.4788793103448	92.202923827691	0.42454444338031	0.344396063791051	0.410771637693557	0.197599520639022	0.91699604743083	0.383399209486166	0.822134387351779	0.245059288537549	1.87859824780976	0	1.38695063430985	0.558329229911126	0.304887673485136	1109	0.943464518760196
ENSG00000145335	52.8	45.8	56.3162055335968	33.3386831157755	0.444310208030616	0.13112036017167	0.437426183828966	0.129886333188624	1	0.533596837944664	0.960474308300395	0.233201581027668	0.867424242424242	0	0.591990934046267	0.55832640816276	0.303571123361984	1110	0.943413539967374
ENSG00000161642	62	28.9	62.1094861660079	27.2598341970235	0.45569406970045	0.0701400929021652	0.452219102933321	0.102025000986347	1	0.74703557312253	0.980237154150198	0.225296442687747	0.466129032258065	0	0.438899689560508	0.558325360560864	0.302095651691981	1111	0.943362561174551
ENSG00000105711	49.4	53.8	56.6391304347826	47.0251959907773	0.439592841016282	0.175391129201794	0.427168495721627	0.15446178961237	1	0.490118577075099	0.909090909090909	0.233201581027668	1.08906882591093	0	0.830259850915696	0.558327377057253	0.301998667690539	1112	0.943311582381729
ENSG00000105220	61.1	36.9	65.3909090909091	42.1474296929935	0.454657726644616	0.0951504525059955	0.457839430139573	0.0798732155890475	1	0.644268774703557	0.992094861660079	0.225296442687747	0.60392798690671	0	0.64454570641308	0.558324650441706	0.301750204006703	1113	0.943260603588907
ENSG00000102226	61	34.6	60.7545454545455	24.3124655524894	0.454541636385619	0.0897205533789019	0.456453829672859	0.0643960210959039	1	0.636363636363636	1	0.225296442687747	0.567213114754099	0	0.400175252248066	0.558324204544805	0.301711507253704	1114	0.943209624796085
ENSG00000198753	64.9	29.3	62.3355731225297	32.7306079654092	0.458933908053829	0.0688090222604071	0.433213228446129	0.19805041864728	1	0.758893280632411	0.897233201581028	0.217391304347826	0.451463790446841	0	0.525071100270024	0.558328661608653	0.29790550558316	1115	0.943158646003263
ENSG00000211445	59.6	17.9	144.794071146245	756.843711511951	0.452896084484916	0.0433196988655047	0.475275885730369	0.0903043759546054	1	0.952569169960474	1	0.217391304347826	0.300335570469799	0	5.22703523369768	0.558324807183587	0.295892897726856	1116	0.943107667210441
ENSG00000147065	66.6	22.2	74.0715415019763	36.2037419741634	0.460766470199652	0.051404472751926	0.472677212155419	0.0458353439379429	1	0.956521739130435	1	0.213438735177866	0.333333333333333	0	0.488767227467481	0.558323584639709	0.295881313518461	1117	0.943056688417618
ENSG00000213923	75.3	11.4	71.9719367588933	12.9003338751841	0.469467952984153	0.0235822878010283	0.473928386438914	0.032942947130007	1	0.909090909090909	1	0.205533596837945	0.151394422310757	0	0.179241166156197	0.558323220290028	0.293511715553347	1118	0.943005709624796
ENSG00000129422	66.6	23.1	66.8367588932806	22.0149848085391	0.460766470199652	0.0527624797598489	0.464417384586602	0.0706990701537823	1	0.853754940711463	0.996047430830039	0.209486166007905	0.346846846846847	0	0.329384386272991	0.558324334895558	0.293246267405154	1119	0.942954730831974
ENSG00000163931	72.3	15.9	73.4849802371542	40.8107966439993	0.466586536348225	0.0338521832092793	0.47270242176499	0.0482918303507735	1	0.936758893280632	1	0.205533596837945	0.219917012448133	0	0.555362422528968	0.55832365323642	0.292551243341371	1120	0.942903752039152
ENSG00000164733	63.5	19.5	84.7529644268775	87.1347471894227	0.457388327766182	0.0454357943537478	0.474957481330844	0.0651710646678861	1	0.885375494071146	1	0.209486166007905	0.307086614173228	0	1.02810264842831	0.558324111986157	0.292120219927331	1121	0.94285277324633
ENSG00000152377	63.1	29.1	60.8588932806324	31.110875228776	0.456940471064061	0.0725206488699529	0.440897079878251	0.155857332695648	1	0.715415019762846	0.928853754940711	0.209486166007905	0.461172741679873	0	0.511196861325059	0.558327166766057	0.291970934359957	1122	0.942801794453507
ENSG00000106976	43.15	92.5	56.6875	55.3498237343299	0.429976229425352	0.439407494407453	0.396485934743928	0.224371671032564	0.632411067193676	0.300395256916996	0.509881422924901	0.221343873517787	2.14368482039397	0	0.976402623758851	0.558330656970584	0.290887992153642	1123	0.942750815660685
ENSG00000183036	53.7	36.85	93.7076612903226	132.918689270025	0.445507968656361	0.0988942852737977	0.453542093694067	0.165864632459454	0.980237154150198	0.569169960474308	0.928853754940711	0.213438735177866	0.686219739292365	0	1.41843993799204	0.558327251078607	0.290795146337364	1124	0.942699836867863
ENSG00000064042	65.8	20.3	65.6332015810277	28.6933168693195	0.459909987422605	0.0459854052489876	0.457120743450281	0.103601552595336	1	0.841897233201581	0.984189723320158	0.201581027667984	0.308510638297872	0	0.43717685832979	0.558325355448964	0.287690680919525	1125	0.942648858075041
ENSG00000137509	73.3	7.5	74.1407114624506	14.2074553802115	0.467560083074787	0.0154449372620605	0.476252866737482	0.0298832478910219	1	0.956521739130435	1	0.193675889328063	0.102319236016371	0	0.191628257943101	0.558323128812523	0.284970620576971	1126	0.942597879282219
ENSG00000179364	41.5	50.1	51.2201581027668	31.6659265072444	0.427242709663205	0.155671716626391	0.433985461971921	0.103295387188274	1	0.399209486166008	1	0.213438735177866	1.20722891566265	0	0.618231721263155	0.558325609649999	0.284706726672979	1127	0.942546900489396
ENSG00000050165	46.8	52.45	56.2457489878543	82.6218620312685	0.435760930124648	0.188984196218968	0.426958095031947	0.143622199370558	0.976284584980237	0.458498023715415	0.948616600790514	0.205533596837945	1.1207264957265	0	1.46894411609862	0.558327024762222	0.282276041266846	1128	0.942495921696574
ENSG00000125970	72.6	14.1	74.2893280632411	16.2940393700013	0.466880007108219	0.0298684373353837	0.476536536004095	0.0254547180399749	1	0.988142292490119	1	0.189723320158103	0.194214876033058	0	0.219332167819993	0.558323005732437	0.282108882474808	1129	0.942444942903752
ENSG00000114993	63.6	27.6	61.5747035573123	26.3659350707278	0.457499851136593	0.0651490080461075	0.450035832961944	0.112205360548414	1	0.786561264822134	0.980237154150198	0.193675889328063	0.433962264150943	0	0.428194267247865	0.558325691583117	0.281617209930906	1130	0.94239396411093
ENSG00000150093	67.4	18.8	89.1288537549407	77.2808996959009	0.461612726072196	0.0430226469331958	0.479658294827358	0.0636869244327192	1	0.980237154150198	1	0.189723320158103	0.27893175074184	0	0.867069376976218	0.558324044243363	0.280353122129467	1131	0.942342985318108
ENSG00000120963	73.1	13.6	74.2814229249012	13.91274148919	0.467366440639373	0.0287429258325194	0.47682351775438	0.022809526291511	1	0.988142292490119	1	0.185770750988142	0.186046511627907	0	0.187297724536804	0.558322932084729	0.279635980871886	1132	0.942292006525286
ENSG00000159335	45.1	51.3	50.7719367588933	34.3540916644761	0.433138558111509	0.180533986202653	0.431616798033157	0.107911419291701	1	0.454545454545455	0.992094861660079	0.201581027667984	1.13747228381375	0	0.676635437951036	0.558325788295132	0.278766871149159	1133	0.942241027732463
ENSG00000165410	69.4	17.3	73.8565217391304	63.1402659283637	0.463685186230496	0.0384787966456836	0.466986682576887	0.0747929039905099	1	0.881422924901186	0.996047430830039	0.185770750988142	0.249279538904899	0	0.854904407106826	0.558324434193771	0.278408896068927	1134	0.942190048939641
ENSG00000138668	58.9	8.7	74.601581027668	44.5389226678314	0.452058755570861	0.0221727367776259	0.471453580302361	0.0513433090154567	1	0.984189723320158	1	0.189723320158103	0.147707979626486	0	0.597023843922463	0.558323744458918	0.277168465295689	1135	0.942139070146819
ENSG00000011465	58.5	11	170.624110671937	370.901562278316	0.451575802511086	0.027715940976697	0.48418462011842	0.124018566820496	1	0.968379446640316	1	0.189723320158103	0.188034188034188	0	2.17379338018328	0.558325645790728	0.277007480942431	1136	0.942088091353997
ENSG00000100285	21.2	75.2	59.6790393013101	88.9546858668474	0.379637806523913	0.41835167352676	0.365933043278159	0.278892431993479	0.905138339920949	0.296442687747036	0.699604743083004	0.225296442687747	3.54716981132076	0	1.49055157234903	0.558334277563155	0.276743563966469	1137	0.942037112561174
ENSG00000125503	75.7	14.6	69.4877470355731	17.1020991025527	0.469843440417532	0.031042730453226	0.469797213834466	0.04632296928186	1	0.849802371541502	1	0.177865612648221	0.192866578599736	0	0.246116759171909	0.558323610579943	0.275191555237991	1138	0.941986133768352
ENSG00000114902	75.4	6.5	77.0889328063241	12.212007656378	0.469562011507941	0.0131696613045549	0.479854365304785	0.0184366361764244	1	0.992094861660079	1	0.177865612648221	0.0862068965517241	0	0.158414537752898	0.558322806488588	0.275097745601461	1139	0.94193515497553
ENSG00000087495	73.45	11.475	64.348	26.6513111411459	0.467704952061218	0.024422004240814	0.43048552295241	0.230756761676267	0.988142292490119	0.841897233201581	0.865612648221344	0.177865612648221	0.156228727025188	0	0.41417466185656	0.558329788285391	0.274478725785887	1140	0.941884176182708
ENSG00000057608	65.6	14.3	75.0335968379447	28.7778246601467	0.459694239653953	0.0327071933990948	0.475147444504403	0.038670127879879	1	0.996047430830039	1	0.181818181818182	0.217987804878049	0	0.383532522401934	0.558323375573338	0.274443534430105	1141	0.941833197389886
ENSG00000106689	50.6	31.5	59.069696969697	22.2756435400903	0.441293876763657	0.0774635526550668	0.436948482904751	0.198041467882456	0.91304347826087	0.474308300395257	0.853754940711463	0.189723320158103	0.622529644268774	0	0.377107801171179	0.558328573512677	0.273580172359954	1142	0.941782218597064
ENSG00000170091	49	39.8	53.0437229437229	35.7194252594024	0.439016633880852	0.127574038706376	0.421534690446721	0.184325344126506	0.91304347826087	0.450592885375494	0.83399209486166	0.189723320158103	0.812244897959184	0	0.67339589450196	0.558328491891733	0.272821091399019	1143	0.941731239804241
ENSG00000116171	67	9.90000000000001	84.0660079051383	76.6031747360046	0.461190861211894	0.021973557940969	0.479224034863807	0.0487644996322699	1	1	1	0.177865612648221	0.147761194029851	0	0.911226506942558	0.55832363801806	0.272307362169445	1144	0.941680261011419
ENSG00000100650	65.9	11.2	81.0916996047431	45.7362041203462	0.460017615518114	0.0257138693623599	0.477850336533682	0.050601564604518	1	0.992094861660079	1	0.177865612648221	0.169954476479514	0	0.564005987582866	0.558323694438187	0.271916280271519	1145	0.941629282218597
ENSG00000132670	71.6	14	69.1375494071146	13.8899263029334	0.465897008170096	0.0301373369762332	0.470752106464383	0.034741571159863	1	0.885375494071146	1	0.173913043478261	0.195530726256983	0	0.200902786142202	0.558323280494565	0.271241031708873	1146	0.941578303425775
ENSG00000117640	77.7	4.39999999999999	74.503557312253	20.4049895468345	0.471691604784062	0.00874372591632677	0.475361144422504	0.0403139413026175	1	0.893280632411067	1	0.1699604743083	0.0566280566280565	0	0.273879399628058	0.558323420409035	0.270537517800221	1147	0.941527324632953
ENSG00000164176	55.5	36.4	58.9529644268775	36.6925239064001	0.447844778593459	0.10186417893801	0.439396023241183	0.144498112410014	1	0.600790513833992	0.956521739130435	0.181818181818182	0.655855855855856	0	0.62240337297901	0.558326837058276	0.270493714076607	1148	0.941476345840131
ENSG00000164172	77.4	4.89999999999999	73.5928853754941	16.6557425143721	0.471417433891771	0.00968127898280356	0.474288810959531	0.0447167405115322	1	0.881422924901186	1	0.1699604743083	0.0633074935400516	0	0.226322727114031	0.558323546804394	0.270446127502791	1149	0.941425367047308
ENSG00000096746	77.3	5.60000000000001	75.9415019762846	8.668945265765	0.471325807392555	0.0111302621735245	0.478940658655204	0.0175044226805594	1	0.980237154150198	1	0.1699604743083	0.072445019404916	0	0.114152934036941	0.558322782410527	0.270415585336385	1150	0.941374388254486
ENSG00000051108	68.9	8.5	78.4110671936759	34.0922376895676	0.463172724943013	0.0185342547209797	0.478166301089964	0.0382312793456637	1	0.992094861660079	1	0.173913043478261	0.123367198838897	0	0.43478859438757	0.558323353123519	0.270332937299845	1151	0.941323409461664
ENSG00000188643	74.1	8.59999999999999	80.097233201581	81.2908795344782	0.468329405008913	0.0176079948077007	0.476394177411157	0.0570506335156216	1	0.952569169960474	0.996047430830039	0.1699604743083	0.116059379217274	0	1.01490246647962	0.558323879194433	0.269416784541838	1152	0.941272430668842
ENSG00000142875	51.15	35.7	54.5313492063492	23.8471245221135	0.442055982343413	0.103086706855052	0.446853971609913	0.0742368680125439	0.996047430830039	0.505928853754941	0.992094861660079	0.181818181818182	0.697947214076246	0	0.437310370441686	0.558324570258124	0.268564115326592	1153	0.94122145187602
ENSG00000101489	44	49.8	47.6940476190476	30.7821092727674	0.431388516424422	0.165424791507371	0.40195520268715	0.224853640271554	0.996047430830039	0.446640316205534	0.857707509881423	0.185770750988142	1.13181818181818	0	0.645407777478586	0.558330480475082	0.267643339466902	1154	0.941170473083197
ENSG00000145730	59.6	19.8	76.502766798419	105.305610955275	0.452896084484916	0.0494539494508062	0.466573057178946	0.0649355678393877	1	0.794466403162055	1	0.173913043478261	0.332214765100671	0	1.37649414997957	0.558324155814186	0.266907390480479	1155	0.941119494290375
ENSG00000031698	74	7.89999999999999	74.6750988142293	9.85061296991482	0.468233695220875	0.0162921695173275	0.477668138688189	0.0176657558421107	1	0.992094861660079	1	0.16600790513834	0.106756756756757	0	0.131912955273356	0.558322788812461	0.266749835165851	1156	0.941068515497553
ENSG00000139433	57.7	26.4	61.1762845849802	27.6221786397739	0.450599909814755	0.0667291965273855	0.456125945915304	0.0682749349755349	1	0.691699604743083	1	0.173913043478261	0.457538994800693	0	0.451517754423346	0.558324321390005	0.266141998923759	1157	0.941017536704731
ENSG00000100234	62	19.6	82.2379446640316	88.8443537283582	0.45569406970045	0.04791896531942	0.471173892753613	0.0746659701907889	1	0.849802371541502	0.996047430830039	0.1699604743083	0.316129032258064	0	1.08033285719039	0.558324401335233	0.265205006105683	1158	0.940966557911909
ENSG00000084623	68.7	4.8	77.9335968379447	25.7218195642135	0.462966698381439	0.0105707708493742	0.478738367488738	0.0335197725291606	1	0.996047430830039	1	0.16600790513834	0.0698689956331877	0	0.330047894718623	0.558323221976092	0.264994169552706	1159	0.940915579119086
ENSG00000172379	60.1	31.6	54.5750988142293	28.0398945610387	0.4534881772124	0.0872944191382375	0.430315844558208	0.159208899878996	1	0.58498023715415	0.905138339920949	0.1699604743083	0.525790349417637	0	0.513785502367755	0.558327470621761	0.264469708609667	1160	0.940864600326264
ENSG00000197982	72.8	11.2	65.9407114624506	23.4479269967346	0.467074981336473	0.0232933562252115	0.458408030860513	0.094732506353955	1	0.849802371541502	1	0.162055335968379	0.153846153846154	0	0.355591052578903	0.55832508179667	0.263728551091077	1161	0.940813621533442
ENSG00000165092	57.9	22.5	81.3079051383399	116.672802290867	0.450845145655536	0.0578283828966396	0.466704522135311	0.0751924395059421	1	0.743083003952569	1	0.1699604743083	0.38860103626943	0	1.4349502928695	0.558324447594247	0.263588698090712	1162	0.94076264274062
ENSG00000182718	51.5	24.3	108.722134387352	172.651237084635	0.44254338569061	0.0679277532956238	0.471773744118865	0.103985050731143	1	0.537549407114625	1	0.173913043478261	0.471844660194175	0	1.58800448554035	0.558325219692949	0.263456490882377	1163	0.940711663947798
ENSG00000198816	68.4	15.9	65.6193675889328	20.1898661421161	0.462656531202493	0.0359130923271868	0.46332279378467	0.0655530466811987	1	0.861660079051383	0.996047430830039	0.162055335968379	0.232456140350877	0	0.307681510565506	0.558324193919192	0.262255734379751	1164	0.940660685154976
ENSG00000140740	67.1	9.90000000000001	84.1798418972332	81.7753976662111	0.461296563076784	0.0224639646954764	0.477634361342881	0.0530355019267879	1	0.992094861660079	1	0.162055335968379	0.147540983606558	0	0.971436816976237	0.558323762396898	0.261802411671181	1165	0.940609706362153
ENSG00000130165	74	10	69.7786561264822	15.8311633529401	0.468233695220875	0.0207611695946377	0.470823923686285	0.0396240637362428	1	0.853754940711463	1	0.158102766798419	0.135135135135135	0	0.226876873699662	0.558323417658635	0.261479742939238	1166	0.940558727569331
ENSG00000131507	65.8	16.6	67.6177865612648	15.7541491083735	0.459909987422605	0.0380470941503756	0.469100062721838	0.0330539863591828	1	0.905138339920949	1	0.162055335968379	0.252279635258359	0	0.232988240366306	0.55832323807286	0.261340219786455	1167	0.940507748776509
ENSG00000159189	52.6	30.3	66.796442687747	70.1141293755329	0.444041239634659	0.0851723028258937	0.456897143280095	0.0736008610645399	1	0.557312252964427	1	0.1699604743083	0.576045627376426	0	1.04966861339151	0.558324473089314	0.261320729417086	1168	0.940456769983687
ENSG00000171617	58.3	70.5	57.4695652173913	45.8321288013825	0.451331418035646	0.243822469406209	0.423083712501196	0.165611662967171	0.545454545454545	0.288537549407115	0.513833992094862	0.16600790513834	1.20926243567753	0	0.797502619482371	0.558327829958508	0.261115742770775	1169	0.940405791190865
ENSG00000173726	70.2	12	72.3577075098814	12.4991043282848	0.46449749411728	0.0255573131567079	0.475005509563115	0.0223879205943837	1	0.984189723320158	1	0.158102766798419	0.170940170940171	0	0.172740468962175	0.558322924090279	0.260234342571373	1170	0.940354812398042
ENSG00000181418	67.9	38.1	64.819512195122	36.8525321294244	0.462136550240003	0.0894135735920829	0.423895579189542	0.248630818732888	0.486166007905138	0.351778656126482	0.426877470355731	0.158102766798419	0.561119293078056	0	0.568540719937689	0.558330574575351	0.259447361278947	1171	0.94030383360522
ENSG00000070756	42.3	39.3	82.5392857142857	134.559750218149	0.42859593621078	0.140069831310166	0.444955782247507	0.126253551733458	0.996047430830039	0.359683794466403	0.996047430830039	0.173913043478261	0.929078014184397	0	1.63025096538798	0.558326185440385	0.258807341055767	1172	0.940252854812398
ENSG00000196230	52.8	21.6	75.9486166007905	78.2697338577178	0.444310208030616	0.0614769266800508	0.463505015209525	0.0760999206206716	1	0.561264822134387	1	0.16600790513834	0.409090909090909	0	1.03056167920909	0.558324496863828	0.258775339435765	1173	0.940201876019576
ENSG00000143384	69	13.7	80.9790513833992	55.7761348440727	0.463275514065123	0.0307704794846739	0.477715270488228	0.0474211228657522	1	0.992094861660079	1	0.154150197628459	0.198550724637681	0	0.688772391022437	0.558323607525096	0.257191969774013	1174	0.940150897226754
ENSG00000169398	69	16.6	67.3411067193676	20.0080055892435	0.463275514065123	0.037150820234971	0.466776993700901	0.0505204634449912	1	0.845849802371541	1	0.150197628458498	0.240579710144928	0	0.297114297105681	0.558323743444126	0.254556923660706	1175	0.940099918433931
ENSG00000175203	76.1	7.5	74.5766798418972	10.0210913314114	0.470216948988322	0.0150787755885257	0.477394488504788	0.0211284236871547	1	0.952569169960474	1	0.146245059288538	0.0985545335085414	0	0.13437298834778	0.558322884621789	0.254235689188466	1176	0.940048939641109
ENSG00000140612	65.1	7.4	72.4383399209486	22.9195693488766	0.459151979263637	0.0172520505256296	0.473661036506471	0.0321931137415739	1	1	1	0.150197628458498	0.113671274961598	0	0.316401085031608	0.55832320018298	0.253182412060211	1177	0.939997960848287
ENSG00000215021	72.5	3.59999999999999	80.6644268774704	27.7178041345139	0.466782318481765	0.00753562631366057	0.481360250047262	0.0320516806067612	1	0.996047430830039	1	0.146245059288538	0.049655172413793	0	0.343618683073486	0.558323174391283	0.253090812352947	1178	0.939946982055465
ENSG00000141367	51	29.4	55.8928853754941	24.7366564313667	0.441851935452268	0.0861686925153736	0.450839308713788	0.0583416875858264	1	0.521739130434783	1	0.158102766798419	0.576470588235294	0	0.442572543270639	0.558324059750911	0.252685823016369	1179	0.939896003262643
ENSG00000179604	67.3	14.6	65.6173913043478	19.8103692062601	0.461507495039839	0.0329285322341223	0.463988249674144	0.0574527325789835	1	0.869565217391304	1	0.146245059288538	0.216939078751857	0	0.301907296411331	0.558323956506865	0.251332537872305	1180	0.939845024469821
ENSG00000116729	59.4	14.2	61.9616600790514	19.0254172203346	0.452657855395832	0.0359638752510388	0.460712899358399	0.0509801844186204	1	0.849802371541502	1	0.150197628458498	0.239057239057239	0	0.307051444329635	0.558323786518209	0.251017704104276	1181	0.939794045676998
ENSG00000106028	70.1	2.89999999999999	72.4833992094862	9.15472604912041	0.464396463327153	0.00631660701855151	0.475623762483578	0.0153588190252368	1	1	1	0.142292490118577	0.0413694721825962	0	0.126301003387853	0.558322728117371	0.249660481188103	1182	0.939743066884176
ENSG00000132963	77	4.2	76.0703557312253	10.957889755278	0.471050215001463	0.00831363239872356	0.478717309345002	0.0227396511680672	1	0.960474308300395	1	0.138339920948617	0.0545454545454546	0	0.144049408602673	0.558322926350575	0.249243352299565	1183	0.939692088091354
ENSG00000100906	71.7	6.60000000000001	82.3525691699605	71.5642377332521	0.465995923869714	0.0139947093792516	0.479652859713819	0.0410905002943721	1	0.992094861660079	1	0.138339920948617	0.092050209205021	0	0.868998240790239	0.558323426328583	0.247558588588983	1184	0.939641109298532
ENSG00000189067	56.5	27.6	62.3616600790514	26.4492969647893	0.449110403069916	0.0745209615126975	0.460019943034716	0.0509011358436505	1	0.596837944664032	1	0.146245059288538	0.488495575221239	0	0.424127531744047	0.558323787714642	0.24720017388233	1185	0.93959013050571
ENSG00000069424	35.65	67	44.1471698113208	38.7451307628307	0.416344827433534	0.344512220354147	0.392216076006609	0.191833398320689	0.837944664031621	0.363636363636364	0.719367588932806	0.162055335968379	1.87938288920056	0	0.877635665625278	0.55832958052259	0.246818499790098	1186	0.939539151712887
ENSG00000115677	54.2	9.9	73.301581027668	62.7200684120913	0.446164936719413	0.0279056709319515	0.465640531136907	0.0638788134360709	1	0.707509881422925	1	0.146245059288538	0.182656826568266	0	0.855644142087705	0.55832413133783	0.246218351765496	1187	0.939488172920065
ENSG00000138674	53.5	7.59999999999999	63.1130434782609	24.9336792499338	0.445243639417673	0.0211443847660574	0.462381253905938	0.0399053996814994	1	0.873517786561265	1	0.146245059288538	0.142056074766355	0	0.395063807349461	0.558323457613246	0.245911252664916	1188	0.939437194127243
ENSG00000204370	59.8	5	71.9379446640316	46.5682387048973	0.453133515485105	0.012612338312226	0.469621345923774	0.0451908199799536	1	0.992094861660079	1	0.142292490118577	0.0836120401337793	0	0.647339021463328	0.558323579353302	0.245906165240753	1189	0.939386215334421
ENSG00000116044	66.7	10.9	71.1818181818182	20.9413463170348	0.460872806434562	0.0248164331794926	0.472898284997751	0.0284273213523758	1	0.996047430830039	1	0.138339920948617	0.163418290854573	0	0.294195158987717	0.558323097163878	0.245850882777265	1190	0.939335236541599
ENSG00000102181	66.6	19.2	62.9351778656127	21.6920032186719	0.460766470199652	0.0446238804014302	0.458443529436121	0.0736894413044868	1	0.837944664031621	1	0.138339920948617	0.288288288288288	0	0.344672152432643	0.558324464192657	0.245815437365629	1191	0.939284257748777
ENSG00000041357	64.2	3.9	68.5806324110672	14.9243801683016	0.458165331023867	0.00926191340941756	0.470869753748384	0.0236410108770537	1	0.988142292490119	1	0.138339920948617	0.0607476635514018	0	0.217618001520399	0.558322967790575	0.2449483909737	1192	0.939233278955954
ENSG00000110696	51.1	8.59999999999999	62.3114624505929	28.1769280236997	0.441990766225891	0.0248444785896239	0.460432162936651	0.0447509308571445	1	0.624505928853755	1	0.146245059288538	0.168297455968689	0	0.452194939992643	0.558323606445734	0.244826961600989	1193	0.939182300163132
ENSG00000136888	71.4	4	75.6521739130435	15.2841877136102	0.465698761642871	0.00848967192122851	0.478150615422285	0.0217366571583076	1	1	1	0.134387351778656	0.0560224089635854	0	0.20203236632933	0.558322899923481	0.244824488400061	1194	0.93913132137031
ENSG00000101335	61.4	4.7	115.509881422925	241.820328366938	0.455004860827275	0.0115962258219392	0.476973606364395	0.0927160420891466	1	0.952569169960474	1	0.138339920948617	0.0765472312703582	0	2.0935033902558	0.558324860011042	0.243894900908169	1195	0.939080342577488
ENSG00000213593	75.9	7.09999999999999	73.1707509881423	12.7623646172743	0.470030440756289	0.0143299816856009	0.475321376861434	0.0300554189135007	1	0.91304347826087	1	0.130434782608696	0.0935441370223978	0	0.174418937142555	0.55832313607859	0.24363333532456	1196	0.939029363784666
ENSG00000107796	52.8	4.2	196.116600790514	719.406059726313	0.444310208030616	0.0119772892258155	0.475822427688826	0.126058826951841	1	0.928853754940711	1	0.142292490118577	0.0795454545454546	0	3.66825682694124	0.558325792643275	0.242965062755923	1197	0.938978384991843
ENSG00000111341	46.6	6.2	121.026482213439	317.734198541632	0.435457404661708	0.0198438281796133	0.464401503536876	0.113917983176781	1	0.280632411067194	0.996047430830039	0.146245059288538	0.133047210300429	0	2.62532788469623	0.558325577413158	0.242649174412928	1198	0.938927406199021
ENSG00000141469	41.4	33.5	46.6901185770751	29.6021801331706	0.427071725051269	0.115368985404458	0.412808798376818	0.18022599373474	1	0.387351778656126	0.885375494071146	0.150197628458498	0.809178743961353	0	0.634013813528956	0.558328568596303	0.242488993989422	1199	0.938876427406199
ENSG00000135506	57.7	6	67.4177865612648	30.1670093351016	0.450599909814755	0.0158184047004215	0.466695399037304	0.0412288266394368	1	0.980237154150198	1	0.138339920948617	0.103986135181976	0	0.447463657201023	0.558323478770809	0.242426583903996	1200	0.938825448613377
ENSG00000143252	71.7	7.7	77.6845849802372	30.4526636232642	0.465995923869714	0.016342642293324	0.478542898237992	0.0308801397913488	1	1	1	0.130434782608696	0.107391910739191	0	0.392003943008916	0.55832315010907	0.242288496362369	1201	0.938774469820555
ENSG00000157916	61.3	5.49999999999999	67.6229249011858	18.4971562631585	0.454889338247057	0.0135944327732506	0.469244782033809	0.0284978472354942	1	1	1	0.134387351778656	0.0897226753670472	0	0.273533809579924	0.558323108745965	0.241221347268123	1202	0.938723491027732
ENSG00000146278	53.4	15.6	64.3845849802372	36.9609881143159	0.445111042396261	0.0430709391051117	0.461721467868637	0.0475649092921438	1	0.652173913043478	1	0.138339920948617	0.292134831460674	0	0.57406579735912	0.558323682379804	0.240596961431165	1203	0.93867251223491
ENSG00000118705	47.6	5.2	62.0881422924901	40.1766103294812	0.436962197650239	0.0165323068520785	0.4569042650358	0.0556914901344698	1	0.284584980237154	1	0.142292490118577	0.109243697478992	0	0.647089908733519	0.558323944907942	0.240515725962464	1204	0.938621533442088
ENSG00000071127	56.3	11.5	65.3363636363637	29.006396766766	0.448859079802044	0.0310103446439763	0.464192645922522	0.0429558505294639	1	0.806324110671937	1	0.134387351778656	0.204262877442274	0	0.443954869117053	0.558323538338874	0.239211261119785	1205	0.938570554649266
ENSG00000166348	56.2	30.2	55.8169960474308	25.0321140497083	0.448733083169265	0.0794145392612155	0.442695671055107	0.110317112577678	1	0.608695652173913	0.976284584980237	0.134387351778656	0.537366548042705	0	0.448467596293378	0.558325723087833	0.239169262242193	1206	0.938519575856444
ENSG00000054356	44.95	45.75	49.3284482758621	34.4445342607339	0.432902401596244	0.155928548778728	0.406406202988561	0.219480559497068	0.91699604743083	0.41501976284585	0.810276679841897	0.142292490118577	1.01779755283648	0	0.698269162413298	0.558330136984872	0.239162460611133	1207	0.938468597063622
ENSG00000030582	62.8	12.6	71.7142292490119	42.3415219290084	0.456602711470367	0.0309542160754939	0.469797866934997	0.0456714919305326	1	0.920948616600791	1	0.130434782608696	0.200636942675159	0	0.590420093367897	0.558323592182348	0.239157425562586	1208	0.938417618270799
ENSG00000128016	44.5	22.5	74.0118577075099	94.6711347123594	0.432189350790067	0.0735262733807433	0.454741731904843	0.0891740372546865	1	0.391304347826087	1	0.142292490118577	0.50561797752809	0	1.27913469063962	0.558324951998444	0.238924777009074	1209	0.938366639477977
ENSG00000143870	54.2	6.8	67.9367588932806	43.2092816005736	0.446164936719413	0.0187757360408849	0.464688391855108	0.0499891585763837	1	0.936758893280632	1	0.134387351778656	0.125461254612546	0	0.636022122698692	0.558323738275981	0.238313213425575	1210	0.938315660685155
ENSG00000129084	53.5	4.8	59.5296442687747	18.2154290596004	0.445243639417673	0.013639516315479	0.459584838971219	0.0315755611488414	1	0.881422924901186	1	0.134387351778656	0.0897196261682244	0	0.305989214001653	0.55832322524008	0.238006114324995	1211	0.938264681892333
ENSG00000135535	46.5	15	64.4138339920949	54.6323244909989	0.435305153073034	0.0499349296624608	0.454560333318872	0.0702260379405559	1	0.379446640316206	1	0.138339920948617	0.32258064516129	0	0.848145826837501	0.558324390364475	0.237328331656756	1212	0.938213703099511
ENSG00000106992	72.5	5.5	77.8541501976285	96.1031313626539	0.466782318481765	0.0114922418150872	0.467717160303324	0.0817614427585414	1	0.869565217391304	0.996047430830039	0.122529644268775	0.0758620689655172	0	1.23439959358238	0.558324627144287	0.237280535673105	1213	0.938162724306688
ENSG00000100353	46.4	3.4	57.3513833992095	30.0310085786877	0.435152573708889	0.0111516067075142	0.453372951990995	0.0483302622105135	1	0.193675889328063	1	0.138339920948617	0.0732758620689655	0	0.523631807966147	0.558323745374525	0.237277471868707	1214	0.938111745513866
ENSG00000146425	64.3	6.99999999999999	70.0529644268775	18.1341747744067	0.458275639353172	0.0163176822980021	0.471929568071215	0.0277022095765328	1	0.988142292490119	1	0.126482213438735	0.108864696734059	0	0.258863774328002	0.558323079352528	0.237080022076881	1215	0.938060766721044
ENSG00000244038	43.6	3.7	55.2114624505929	31.9100046981645	0.430741269119834	0.0128691901120152	0.44962211597341	0.0518786370613443	1	0.173913043478261	1	0.138339920948617	0.0848623853211008	0	0.577959780122104	0.558323871814185	0.235807037005689	1216	0.938009787928222
ENSG00000131508	74.2	6.40000000000001	75.3075098814229	12.9059134550034	0.468424985721002	0.0131677500959266	0.478046394991014	0.0199786738729697	1	0.980237154150198	1	0.118577075098814	0.0862533692722373	0	0.171376181144811	0.558322851799786	0.23519304530621	1217	0.9379588091354
ENSG00000163902	59.1	11	66.4766798418972	28.1926896138514	0.452299003554382	0.028469305714649	0.466487072252681	0.0367799881049259	1	0.972332015810277	1	0.126482213438735	0.186125211505922	0	0.424098942379533	0.558323352586203	0.235087810143951	1218	0.937907830342577
ENSG00000104870	65.5	6.99999999999999	74.2205533596838	33.1506705337228	0.459586118981158	0.0161940183531495	0.474001078777721	0.039170638481357	1	0.984189723320158	1	0.122529644268775	0.106870229007633	0	0.446650813462272	0.558323393511768	0.234881802506236	1219	0.937856851549755
ENSG00000168734	72.1	8.90000000000001	70.8320158102767	18.7318918560749	0.466390211881213	0.0188956064138097	0.472215378474261	0.0360693793451073	1	0.91699604743083	1	0.118577075098814	0.123439667128988	0	0.264455156920117	0.55832331300962	0.234514787359614	1220	0.937805872756933
ENSG00000185624	32.4	8.9	71.9909090909091	172.627522786422	0.409699139690812	0.0419053576807545	0.435526131098175	0.105775893058458	1	0.158102766798419	1	0.146245059288538	0.274691358024691	0	2.39790724921157	0.558325669673347	0.234063086089296	1221	0.937754893964111
ENSG00000078549	50.1	29.725	50.4112	27.651015699915	0.440587807770595	0.0896735009136038	0.419396116373283	0.184646241626973	0.988142292490119	0.494071146245059	0.869565217391304	0.130434782608696	0.593313373253493	0	0.548509372915444	0.558328555087821	0.233819124329329	1222	0.937703915171289
ENSG00000156261	61.7	6.2	66.3525691699605	15.5774321434149	0.45535030304132	0.015240982163451	0.468298910060228	0.0252337367661737	1	0.996047430830039	1	0.122529644268775	0.100486223662885	0	0.234767580792745	0.558323018650656	0.233469863859623	1223	0.937652936378467
ENSG00000127483	60.9	10.4	64.7434782608696	14.0067049900785	0.454425355658514	0.0258125719541393	0.466619939634682	0.0249614746936797	1	0.992094861660079	1	0.122529644268775	0.170771756978654	0	0.216341558506349	0.558323014886941	0.233161548065354	1224	0.937601957585644
ENSG00000128283	48.1	40.7	52.2249011857708	27.0843049732323	0.437702780013441	0.126175106799403	0.44045993492834	0.0884197323211797	1	0.478260869565217	0.992094861660079	0.130434782608696	0.846153846153846	0	0.51860902286612	0.558325066513274	0.232857448410277	1225	0.937550978792822
ENSG00000239672	75.1	7.30000000000001	72.0509881422925	13.7764366711074	0.469279460619664	0.014931686358729	0.473582323509131	0.0376264459970811	1	0.920948616600791	1	0.114624505928854	0.0972037283621839	0	0.191203993537195	0.5583233519354	0.232842824159124	1226	0.9375
ENSG00000168374	53.5	5.7	64.3671936758893	31.0401019233306	0.445243639417673	0.0159781831174132	0.462644078584216	0.0443248021987415	1	0.920948616600791	1	0.126482213438735	0.106542056074766	0	0.482234817935796	0.558323584386241	0.232736022098381	1227	0.937449021207178
ENSG00000266412	46.6	9.2	56.1094861660079	35.3635516128037	0.435457404661708	0.0306574218443075	0.450842240689983	0.0505690883979739	1	0.288537549407115	1	0.130434782608696	0.197424892703863	0	0.630259765847359	0.558323825641349	0.2321089899597	1228	0.937398042414356
ENSG00000205581	51	5.7	59.9442687747036	30.3843777861467	0.441851935452268	0.0168444107041481	0.457609212471685	0.0434382457202815	1	0.616600790513834	1	0.126482213438735	0.111764705882353	0	0.506877111143757	0.558323580471411	0.231605454109913	1229	0.937347063621533
ENSG00000147140	56.3	5.5	63.8802371541502	23.0833841486264	0.448859079802044	0.014817972336021	0.46416614153988	0.0341825408159986	1	1	1	0.122529644268775	0.0976909413854352	0	0.361354077207379	0.558323286044142	0.231306122779864	1230	0.937296084828711
ENSG00000058404	54.8	67.7	49.6329479768786	44.7006062466388	0.446945198772048	0.41778461021217	0.381654472320827	0.261819952451592	0.683794466403162	0.367588932806324	0.533596837944664	0.122529644268775	1.23540145985401	0	0.900623639511852	0.558332723222938	0.230668162436533	1231	0.937245106035889
ENSG00000112096	38.1	35.9	56.2079051383399	88.803812753074	0.421184538752328	0.144475932657867	0.430356677816018	0.105101047566594	1	0.339920948616601	1	0.134387351778656	0.942257217847769	0	1.57991678456097	0.558325713727407	0.229986414103214	1232	0.937194127243067
ENSG00000168002	73.9	4.40000000000001	72.7549407114625	10.876541365701	0.468137856007796	0.00906207717104242	0.475391654952045	0.024150293458341	1	0.936758893280632	1	0.110671936758893	0.0595399188092017	0	0.149495570463538	0.558322972173924	0.229827243175194	1233	0.937143148450245
ENSG00000134153	73.6	5.90000000000001	73.20395256917	8.95505444920452	0.467849558306101	0.012195399703319	0.476208220296344	0.0187021954544641	1	0.952569169960474	1	0.110671936758893	0.080163043478261	0	0.122330203970106	0.558322819762708	0.229731143941296	1234	0.937092169657423
ENSG00000104805	58.1	7.7	64.7173913043478	24.6958838770612	0.451089535853808	0.0201898441390337	0.464593461362064	0.0376035116935054	1	0.924901185770751	1	0.118577075098814	0.132530120481928	0	0.381595787149753	0.558323382913549	0.229414562017146	1235	0.9370411908646
ENSG00000103187	62.6	22	66.1106719367589	37.9123624551104	0.456376640824865	0.0549713612074621	0.462651899164504	0.0577608961602439	1	0.794466403162055	1	0.114624505928854	0.351437699680511	0	0.573468115577121	0.558323972879834	0.228541884227524	1236	0.936990212071778
ENSG00000152558	48.9	16.5	58.4818181818182	40.6914930251718	0.438871847135356	0.0529865146310681	0.452198940152347	0.0576329463145129	1	0.454545454545455	1	0.122529644268775	0.337423312883436	0	0.695797331380211	0.558324030145844	0.227977045224302	1237	0.936939233278956
ENSG00000012171	43.3	40.4	48.9660079051383	30.4549724657375	0.430251924801108	0.139421329957847	0.426970248371115	0.133572061618993	1	0.407114624505929	0.964426877470356	0.126482213438735	0.933025404157044	0	0.621961515113459	0.558326694120098	0.22773878389286	1238	0.936888254486134
ENSG00000127314	48.4	8.2	58.7695652173913	30.916429575023	0.438143443115588	0.0253148846609936	0.455528523424876	0.0462232950529705	1	0.403162055335968	1	0.122529644268775	0.169421487603306	0	0.526061907394784	0.558323672188164	0.227734243884379	1239	0.936837275693312
ENSG00000026508	27.7	37.8	43.6565217391304	55.814894671752	0.398591483534312	0.207353679413239	0.405098068484475	0.129962992299632	1	0.25296442687747	0.996047430830039	0.142292490118577	1.36462093862816	0	1.27850072447993	0.558326967084475	0.227725487923822	1240	0.936786296900489
ENSG00000172115	66.8	9.5	76.5932806324111	62.9969720416542	0.460978983364191	0.0217147579584461	0.473469557586413	0.0452317145149539	1	0.960474308300395	1	0.110671936758893	0.142215568862275	0	0.822486927332325	0.558323564491105	0.227440952293993	1241	0.936735318107667
ENSG00000099624	65.4	18.9	63.5308300395257	41.0275323510473	0.459477833112465	0.0457021878652726	0.458102144957352	0.070507634827399	1	0.786561264822134	1	0.110671936758893	0.288990825688073	0	0.645789332919499	0.558324373280208	0.226940568876751	1242	0.936684339314845
ENSG00000213639	52.3	15.7	62.0486166007905	34.1632932141698	0.443635863387799	0.0432327505447394	0.459600209043568	0.045624838525562	1	0.628458498023715	1	0.118577075098814	0.30019120458891	0	0.550589120043888	0.55832363567965	0.226930004528476	1243	0.936633360522023
ENSG00000086598	40.8	6	53.1588932806324	34.5732241386559	0.42603706306583	0.0219145562480774	0.445740872192453	0.0552888698384983	1	0.16600790513834	1	0.126482213438735	0.147058823529412	0	0.650375167822618	0.558323998205341	0.2263338299811	1244	0.936582381729201
ENSG00000178531	25.9	77.8	49.9965517241379	57.6726061654553	0.393829560171382	0.437735773678077	0.370097717339816	0.26660741761043	0.573122529644269	0.205533596837945	0.438735177865613	0.142292490118577	3.003861003861	0	1.15353167721788	0.558333515961148	0.226138180136179	1245	0.936531402936378
ENSG00000079246	50.2	8.40000000000001	57.2434782608696	19.9705479313686	0.440731388991521	0.0249740709909738	0.456041434921107	0.0363169974276872	1	0.509881422924901	1	0.118577075098814	0.167330677290837	0	0.348870273751691	0.558323376765879	0.225961846396383	1246	0.936480424143556
ENSG00000101940	68.7	10.5	67.3766798418972	15.5301489188205	0.462966698381439	0.0226507768672554	0.468216266875906	0.0407854599337226	1	0.861660079051383	1	0.106719367588933	0.152838427947598	0	0.230497391015153	0.558323460258716	0.225468477853102	1247	0.936429445350734
ENSG00000188191	30.7	57.6	40.4073732718894	36.5379222205914	0.405879380207227	0.310265244493094	0.39218880620955	0.171182020467197	0.857707509881423	0.308300395256917	0.802371541501976	0.134387351778656	1.87622149837134	0	0.90423898566082	0.558328797822104	0.22488469458818	1248	0.936378466557912
ENSG00000185982	1193.9	0	1193.9		0.665325758260368	0	0.678645806282518		0.00395256916996047	0.00395256916996047	0.00395256916996047	0.00395256916996047	0	0			0.224410298866763	1249	0.93632748776509
ENSG00000277791	65	6	67.6086956521739	15.8699702530159	0.459043027532308	0.0140689632751749	0.469335505206072	0.0302056905782649	1	0.964426877470356	1	0.106719367588933	0.0923076923076923	0	0.234732678983514	0.558323156799902	0.224160587570058	1250	0.936276508972268
ENSG00000188243	57.5	5.09999999999999	63.898023715415	21.3403977339664	0.450353822458929	0.0133845440034437	0.46461460793385	0.0313364477612176	1	0.984189723320158	1	0.110671936758893	0.0886956521739129	0	0.333975864871987	0.558323202807108	0.223899231992239	1251	0.936225530179445
ENSG00000089597	32.2	7.2	41.1379446640316	26.0754548980412	0.409260295643047	0.0345204540151173	0.426551868941811	0.0590908227369109	1	0.150197628458498	1	0.130434782608696	0.22360248447205	0	0.633854100174332	0.558324248499906	0.223376620286813	1252	0.936174551386623
ENSG00000164258	69.1	3.8	73.1849802371542	29.5524690052314	0.46337815432531	0.0083672807410756	0.474492391846877	0.0288816588725401	1	0.976284584980237	1	0.102766798418972	0.0549927641099855	0	0.40380511013964	0.558323105684993	0.222970583721085	1253	0.936123572593801
ENSG00000103089	39.3	41.15	45.3151394422311	30.5223172429696	0.423382329967304	0.150385413226576	0.410275593160866	0.183502589750473	0.992094861660079	0.363636363636364	0.897233201581028	0.122529644268775	1.0470737913486	0	0.67355673222368	0.558328748800305	0.222813872834951	1254	0.936072593800979
ENSG00000169813	42.8	9.1	51.802371541502	27.6689197717873	0.429428767031235	0.0324149161268659	0.445835979141199	0.0492796295289316	1	0.193675889328063	1	0.118577075098814	0.212616822429907	0	0.53412457670244	0.558323813401578	0.222194305742954	1255	0.936021615008157
ENSG00000142864	42.6	7.8	51.2150197628459	28.5373427677083	0.429096808170147	0.0277241703813399	0.445371517352039	0.0471314110464079	1	0.173913043478261	1	0.118577075098814	0.183098591549296	0	0.557206516757235	0.55832374994935	0.222083652789259	1256	0.935970636215334
ENSG00000140416	42.5	7	188.273517786561	1052.42822869677	0.428930243846074	0.0248673687190199	0.455328879930192	0.117728691825031	1	0.154150197628459	1	0.118577075098814	0.164705882352941	0	5.5898898637984	0.558325793251763	0.222028131347901	1257	0.935919657422512
ENSG00000111907	72.7	7.7	70.602766798419	26.3032353661512	0.466977561269901	0.0161185055446386	0.465986508140661	0.0862011498772185	1	0.897233201581028	0.988142292490119	0.0988142292490119	0.105914718019257	0	0.372552472925753	0.558324767527595	0.221535339922642	1258	0.93586867862969
ENSG00000082996	58.1	24.6	61.3644268774704	18.4050480309996	0.451089535853808	0.0624667942516145	0.460914957992733	0.0409355858001544	1	0.715415019762846	1	0.106719367588933	0.423407917383821	0	0.299930252224957	0.558323493330003	0.221509423677225	1259	0.935817699836868
ENSG00000089248	58	4.3	62.4122529644269	18.271652953415	0.450967446095327	0.0113610073681432	0.463403753239706	0.028263392259721	1	0.976284584980237	1	0.106719367588933	0.0741379310344827	0	0.29275746484956	0.558323117840168	0.221468727091064	1260	0.935766721044046
ENSG00000120948	71.1	4.89999999999999	72.7711462450593	7.34463938183233	0.465400348202962	0.0104520362768454	0.476085381642947	0.012308774333781	1	1	1	0.0988142292490119	0.0689170182841068	0	0.100927905644072	0.558322643112323	0.221009602233662	1261	0.935715742251223
ENSG00000100225	70.2	11.7	70.5355731225296	18.0602430859883	0.46449749411728	0.0255765570254059	0.472469829330902	0.0288122747836092	1	0.932806324110672	1	0.0988142292490119	0.166666666666667	0	0.256044465033484	0.558323109050775	0.220708650871768	1262	0.935664763458401
ENSG00000100142	70.1	12.3	67.5786561264822	16.4348527191795	0.464396463327153	0.0269722011070542	0.468201598471645	0.0420599279263429	1	0.869565217391304	1	0.0988142292490119	0.17546362339515	0	0.243195909199786	0.558323496490581	0.220674973941726	1263	0.935613784665579
ENSG00000163541	69.4	3.3	77.0778656126482	44.8150686838768	0.463685186230496	0.00725019982919494	0.476014275663492	0.0396095984701227	1	0.956521739130435	1	0.0988142292490119	0.047550432276657	0	0.581425916865591	0.558323398562538	0.220437881576173	1264	0.935562805872757
ENSG00000122862	49.6	12.6	99.8442687747036	510.581959219201	0.439879197314012	0.0376398758755999	0.45914220272402	0.0783710790216469	1	0.478260869565217	1	0.110671936758893	0.254032258064516	0	5.11378334966144	0.558324596033583	0.220407690277266	1265	0.935511827079935
ENSG00000111481	68.4	2.59999999999999	70.3225296442688	9.11071704115972	0.462656531202493	0.00578255975749837	0.473391966623506	0.01633479709835	1	0.996047430830039	1	0.0988142292490119	0.0380116959064327	0	0.129556161976068	0.558322758445763	0.220094996566839	1266	0.935460848287113
ENSG00000131068	991.2	0	991.2		0.65213881340604	0	0.665194854306048		0.00395256916996047	0.00395256916996047	0.00395256916996047	0.00395256916996047	0	0			0.220014650581987	1267	0.93540986949429
ENSG00000099783	53.4	6.7	59.198418972332	20.3386701980965	0.445111042396261	0.0190327682736171	0.458969188756602	0.0322168221527248	1	0.778656126482213	1	0.106719367588933	0.125468164794008	0	0.343567793721018	0.558323245958523	0.219516592524709	1268	0.935358890701468
ENSG00000132470	65.4	14.2	60.8636363636364	22.6655991918234	0.459477833112465	0.0324037009665861	0.449732611948435	0.115261312106411	1	0.814229249011858	0.960474308300395	0.0988142292490119	0.217125382262997	0	0.372399687991124	0.558325787608931	0.21903543053683	1269	0.935307911908646
ENSG00000177697	51.7	6.3	61.0332015810277	37.0646261592944	0.442818087923168	0.0185498229249281	0.456864591822851	0.0524084188567468	1	0.656126482213439	1	0.106719367588933	0.121856866537718	0	0.607286283517135	0.55832384830482	0.218752274367011	1270	0.935256933115824
ENSG00000185222	64.6	3.6	67.3766798418972	21.6321201152092	0.458605537950095	0.00850280028614636	0.468128042712123	0.037524857917898	1	0.948616600790514	1	0.0988142292490119	0.0557275541795666	0	0.321062423467141	0.558323368022985	0.218744665482706	1271	0.935205954323002
ENSG00000134333	56.7	10	67.0249011857707	50.6797865658415	0.449360838267853	0.0267302481724476	0.463636095049687	0.0479028054995731	1	0.849802371541502	1	0.102766798418972	0.17636684303351	0	0.756133700598438	0.558323683228941	0.218298145035266	1272	0.935154975530179
ENSG00000277196	70.75	11.275	62.7075396825397	27.1783965997166	0.465050585973047	0.0245248237237739	0.436830695583093	0.195290596738094	0.996047430830039	0.806324110671937	0.901185770750988	0.0948616600790514	0.159363957597173	0	0.433415132172442	0.558328489101633	0.218257968710383	1273	0.935103996737357
ENSG00000147533	70.7	8.7	67.0304347826087	16.5637675498401	0.465000498977237	0.0190258466087902	0.467539803487345	0.0423143012463142	1	0.845849802371541	1	0.0948616600790514	0.123055162659123	0	0.247108162188702	0.558323506350989	0.218241273045113	1274	0.935053017944535
ENSG00000111348	50.5	11.3	78.4956521739131	149.201115272245	0.441153672786634	0.0339560448442127	0.459305347450491	0.072716390848333	1	0.513833992094862	1	0.106719367588933	0.223762376237624	0	1.90075642586775	0.558324429372441	0.2181974693215	1275	0.935002039151713
ENSG00000127585	40.3	62.2	48.971875	49.8683273120088	0.425161190699569	0.29413139721981	0.376133870267876	0.274892385934226	0.505928853754941	0.193675889328063	0.411067193675889	0.114624505928854	1.54342431761787	0	1.01830545209896	0.558333531579626	0.218136734185759	1276	0.934951060358891
ENSG00000167642	49.7	6.3	63.8715415019763	54.0104463403533	0.440021942754556	0.0193722698382813	0.454349808623316	0.0789591261188522	1	0.462450592885376	0.992094861660079	0.106719367588933	0.126760563380282	0	0.845610503054512	0.558324651705629	0.217820225977474	1277	0.934900081566069
ENSG00000006125	69	10.4	67.7786561264822	12.1324150527516	0.463275514065123	0.0232738210570427	0.469867671361055	0.0286694968638643	1	0.920948616600791	1	0.0948616600790514	0.150724637681159	0	0.179000525329261	0.558323111936522	0.217666278074409	1278	0.934849102773246
ENSG00000065154	68	7.5	75.296837944664	63.8711841487607	0.462240852079684	0.0168300720799017	0.473366426157262	0.0389520962130709	1	0.968379446640316	1	0.0948616600790514	0.110294117647059	0	0.848258517783973	0.558323389668705	0.217321390745929	1279	0.934798123980424
ENSG00000122359	31	18.3	39.101185770751	34.2001142695267	0.406568589080402	0.0985360126140703	0.415907807030899	0.0808878107043454	1	0.138339920948617	1	0.122529644268775	0.590322580645161	0	0.874656704020203	0.558325079938449	0.217209292539317	1280	0.934747145187602
ENSG00000101210	24.8	50.4	50.9030927835052	125.732506960003	0.390725473283883	0.294240411959287	0.370560933549809	0.250472706825244	0.766798418972332	0.237154150197628	0.616600790513834	0.130434782608696	2.03225806451613	0	2.47003669295211	0.558332813436809	0.217198346167091	1281	0.93469616639478
ENSG00000108828	53.6	21.5	56.601185770751	22.7762433358342	0.445375988825456	0.0639003875996927	0.453941646907907	0.044874274571706	1	0.553359683794466	1	0.102766798418972	0.401119402985075	0	0.402398695816792	0.558323639556876	0.2169698618878	1282	0.934645187601958
ENSG00000100345	38.1	12.2	48.8324110671937	35.6291477245301	0.421184538752328	0.0486944277227765	0.437280581762627	0.0637433925636598	1	0.162055335968379	1	0.114624505928854	0.320209973753281	0	0.729620900256269	0.55832431855413	0.216811183536679	1283	0.934594208809135
ENSG00000100362	24.1	41	47.5831325301205	140.113597765732	0.388724491735546	0.250142454431506	0.377461649532063	0.223036156900061	0.984189723320158	0.256916996047431	0.865612648221344	0.130434782608696	1.70124481327801	0	2.9446064249141	0.558331355997218	0.216531352317646	1284	0.934543230016313
ENSG00000159388	36.6	7.9	56.7304347826087	67.3838346580462	0.418337847371765	0.0323478360895841	0.439947079038863	0.0775274287741747	1	0.142292490118577	1	0.114624505928854	0.215846994535519	0	1.18778985065532	0.558324730578268	0.215862286409824	1285	0.934492251223491
ENSG00000276293	63.6	17.5	61.6426877470356	19.3488791123951	0.457499851136593	0.0402241670901984	0.458075756620386	0.0675683711113831	1	0.853754940711463	1	0.0948616600790514	0.275157232704402	0	0.313887661611991	0.55832428714004	0.215741057098232	1286	0.934441272430669
ENSG00000185043	62.6	6	66.5521739130435	19.0934742554685	0.456376640824865	0.0146074351480236	0.467979062028079	0.0294572129373799	1	0.964426877470356	1	0.0948616600790514	0.0958466453674121	0	0.286894824508901	0.558323139381444	0.215366653660989	1287	0.934390293637847
ENSG00000105438	55.1	4	61.1837944664032	19.6011988981109	0.447332131965738	0.0110354660115229	0.461514466698818	0.0313882022287802	1	0.996047430830039	1	0.0988142292490119	0.0725952813067151	0	0.320365859441329	0.558323213767615	0.214986863487921	1288	0.934339314845024
ENSG00000133048	54.5	26.3	55.5067193675889	30.5214092552245	0.446556141506271	0.0735915621414454	0.433679823223909	0.163572836983477	1	0.549407114624506	0.932806324110672	0.0988142292490119	0.48256880733945	0	0.549868729461361	0.558327545435431	0.214728200001432	1289	0.934288336052202
ENSG00000149100	48.6	4.90000000000001	55.9280632411067	19.8686630859095	0.438435703683444	0.0150593463180181	0.45443077436968	0.0352657789199675	1	0.339920948616601	1	0.102766798418972	0.10082304526749	0	0.355253908941123	0.558323351508092	0.214656433507129	1290	0.93423735725938
ENSG00000153113	34.5	11.5	45.2300395256917	37.3241523415376	0.414150033445075	0.0507303000265704	0.431026492199992	0.0640944310205748	1	0.146245059288538	1	0.114624505928854	0.333333333333333	0	0.825207157299445	0.558324377572671	0.214466348434261	1291	0.934186378466558
ENSG00000179403	47.3	29.7	50.105928853755	27.0539555763709	0.436514104984111	0.0948798446792254	0.435731045393972	0.100964513019923	1	0.446640316205534	0.988142292490119	0.102766798418972	0.627906976744186	0	0.539935217154317	0.558325514072227	0.214015900607352	1292	0.934135399673736
ENSG00000177105	59.1	21.9	60.1517786561265	22.3358537756523	0.452299003554382	0.055776566846936	0.457771151932703	0.053655024263619	1	0.739130434782609	1	0.0948616600790514	0.370558375634518	0	0.371324909664618	0.558323880146357	0.214007441237495	1293	0.934084420880914
ENSG00000108639	52.5	21.4	58.3252964426877	22.3943833397955	0.443906371682881	0.0600986002796781	0.456193364770232	0.0454004452970611	1	0.577075098814229	1	0.0988142292490119	0.407619047619048	0	0.383956614121986	0.558323644720997	0.213844943393635	1294	0.934033442088091
ENSG00000092010	36.2	3.5	44.2316205533597	22.9345555318334	0.417559014399297	0.0146810193183133	0.434775803980915	0.0476300952792343	1	0.142292490118577	1	0.110671936758893	0.0966850828729282	0	0.518510406015214	0.558323823021876	0.212967629305694	1295	0.933982463295269
ENSG00000196154	25.6	3.7	57.7079051383399	114.846317674066	0.39300384496038	0.0216524887855658	0.421266177550925	0.10377061427422	1	0.138339920948617	1	0.122529644268775	0.14453125	0	1.9901314629036	0.558325790701318	0.212687711165977	1296	0.933931484502447
ENSG00000102317	22.5	4.2	35.7237154150198	37.1979975623534	0.383855756478425	0.0279759175953647	0.407263546222798	0.0790997513554172	1	0.142292490118577	1	0.126482213438735	0.186666666666667	0	1.04126900380339	0.558325116039031	0.212273394451965	1297	0.933880505709625
ENSG00000120265	67.3	12.9	66.9300395256917	15.5043710810042	0.461507495039839	0.0294840836613648	0.468534896078055	0.0311122001101692	1	0.889328063241107	1	0.0869565217391304	0.191679049034175	0	0.231650409754393	0.558323184766517	0.2118068461727	1298	0.933829526916803
ENSG00000100219	24.5	5.7	52.601185770751	109.488900822642	0.389891153260805	0.0353412584127061	0.415791192142327	0.10100789807976	1	0.134387351778656	1	0.122529644268775	0.23265306122449	0	2.08149111504485	0.558325772391158	0.211650147266118	1299	0.93377854812398
ENSG00000189060	52.9	4.6	61.6276679841897	44.1556619859009	0.444444310411726	0.0132430130065015	0.458962268752101	0.0425976180347387	1	0.8300395256917	1	0.0948616600790514	0.0869565217391305	0	0.716490878694759	0.558323549945589	0.211389210189943	1300	0.933727569331158
ENSG00000106588	52.6	3.4	59.0276679841897	22.2256971183642	0.444041239634659	0.00974878997772963	0.458825826343653	0.0307631207732111	1	0.940711462450593	1	0.0948616600790514	0.064638783269962	0	0.376530157422402	0.558323203834738	0.211254853264254	1301	0.933676590538336
ENSG00000115365	58.1	19.6	58.2446640316206	20.4193910035079	0.451089535853808	0.051673127186552	0.455355457545772	0.0535842640610716	1	0.723320158102767	1	0.0909090909090909	0.337349397590361	0	0.350579599745349	0.558323891239416	0.210969239223997	1302	0.933625611745514
ENSG00000106078	63.8	16.1	59.6345238095238	23.355195097009	0.457722285728123	0.0387901786458138	0.445021158192487	0.137567956928324	0.996047430830039	0.822134387351779	0.940711462450593	0.0869565217391304	0.252351097178683	0	0.391638829407053	0.558326532411851	0.210545109735461	1303	0.933574632952692
ENSG00000175215	63	11.5	65.1110671936759	12.0391571799113	0.456828063289075	0.0278541361760387	0.467278039188874	0.0231579541199118	1	0.976284584980237	1	0.0869565217391304	0.182539682539683	0	0.184901856148361	0.558322961978895	0.210247035589112	1304	0.933523654159869
ENSG00000125814	40.3	40.8	42.6703557312253	27.4503525628604	0.425163154493016	0.158464625971446	0.414242370069184	0.129736086780111	1	0.383399209486166	0.976284584980237	0.102766798418972	1.01240694789082	0	0.643312015858653	0.55832678710245	0.210232250443653	1305	0.933472675367047
ENSG00000067167	25.7	5.3	37.4794466403162	31.9159134016874	0.393280153642801	0.0310705661861719	0.414946818732536	0.0711475155305957	1	0.142292490118577	1	0.118577075098814	0.206225680933852	0	0.851557753986575	0.558324754949243	0.21014476794681	1306	0.933421696574225
ENSG00000100823	56	3.7	60.8090909090909	14.7295094546101	0.448480415923859	0.0099994426227643	0.46189364380283	0.0263696755047719	1	0.996047430830039	1	0.0909090909090909	0.0660714285714285	0	0.242225450741084	0.55832306710654	0.21009953258068	1307	0.933370717781403
ENSG00000146005	55.95	14.425	53.9487704918033	23.7824527795281	0.448417079814709	0.0388103729546894	0.414458424194556	0.251630279143136	0.964426877470356	0.715415019762846	0.849802371541502	0.0909090909090909	0.257819481680072	0	0.440834009055711	0.558330992937737	0.210078420544297	1308	0.933319738988581
ENSG00000113657	49.7	20.7	52.3134387351779	23.3061179981577	0.440021942754556	0.0646420725746365	0.444317988503685	0.0773304786660006	1	0.474308300395257	0.992094861660079	0.0948616600790514	0.416498993963783	0	0.445509195374029	0.55832468631408	0.209915087637553	1309	0.933268760195759
ENSG00000111786	69.4	5.2	69.9509881422925	9.1699717532939	0.463685186230496	0.0114690033296789	0.47287867210918	0.019424351276044	1	0.984189723320158	1	0.08300395256917	0.07492795389049	0	0.131091382649815	0.558322845567308	0.209897697122945	1310	0.933217781402936
ENSG00000182175	39.65	30.775	45.6238095238095	26.8161541626522	0.424010664826705	0.108714189034808	0.422145268132725	0.13298344294393	0.996047430830039	0.351778656126482	0.940711462450593	0.102766798418972	0.776166456494325	0	0.587766660490237	0.558326757273115	0.20984808722155	1311	0.933166802610114
ENSG00000182326	25.3	5.5	57.9454545454546	193.553352712683	0.392168396143609	0.0318831286793378	0.41790460757529	0.10181539362931	1	0.134387351778656	0.996047430830039	0.118577075098814	0.217391304347826	0	3.34026808886024	0.558325770733114	0.209774182113746	1312	0.933115823817292
ENSG00000189266	49.3	3.6	54.4462450592885	15.2661479602054	0.439449227821707	0.01102661226117	0.45352047112021	0.0287351505649526	1	0.399209486166008	1	0.0948616600790514	0.0730223123732252	0	0.280389362821651	0.558323159982892	0.209724182659937	1313	0.93306484502447
ENSG00000065534	35	30.8	72.7928853754941	187.956941700242	0.415169807690249	0.114504717341581	0.437354893792442	0.105755053106863	1	0.328063241106719	0.996047430830039	0.106719367588933	0.88	0	2.58207846454619	0.558325646284245	0.209536180956038	1314	0.933013866231648
ENSG00000164970	67.8	13.5	60.4063241106719	23.8782252771557	0.46203209467611	0.0309109900061774	0.447396577235761	0.117872437708961	1	0.83399209486166	0.980237154150198	0.08300395256917	0.199115044247788	0	0.395293466846416	0.558325896192147	0.209346666604817	1315	0.932962887438826
ENSG00000118640	27.3	5.2	48.5498023715415	62.4804239974194	0.39756058408901	0.028764415626477	0.421884787348735	0.0908935587200047	1	0.130434782608696	1	0.114624505928854	0.19047619047619	0	1.28693467213872	0.558325350461235	0.208936531982239	1316	0.932911908646003
ENSG00000170525	53	23.9	55.9743083003953	30.2302016414963	0.444578159530399	0.0688202764709371	0.448814074725509	0.0713596021172413	1	0.529644268774704	0.996047430830039	0.0909090909090909	0.450943396226415	0	0.540072804102571	0.558324467237717	0.208798780449527	1317	0.932860929853181
ENSG00000138085	57.4	5.3	63.299209486166	23.4412047202717	0.450230457610946	0.0139581311604871	0.464013283470374	0.0296732837638279	1	0.996047430830039	1	0.0869565217391304	0.0923344947735192	0	0.370323814634601	0.558323156753104	0.208047833696402	1318	0.932809951060359
ENSG00000242372	55.9	3.3	60.2332015810277	17.7851374890062	0.448353743705559	0.00899736826547156	0.460800932351817	0.0283198181090372	1	0.940711462450593	1	0.0869565217391304	0.0590339892665475	0	0.295271329136989	0.558323126690882	0.207422262394607	1319	0.932758972267537
ENSG00000198363	55.4	19.1	58.6513833992095	33.7291565275911	0.44771696415436	0.0549751680619894	0.455285150498822	0.0485320193192171	1	0.632411067193676	1	0.0869565217391304	0.344765342960289	0	0.575078618316881	0.558323741805652	0.207210002544207	1320	0.932707993474714
ENSG00000138071	39.5	10.6	48.8347826086957	31.5105168833853	0.423742092604136	0.0402161294849116	0.440196520173469	0.0530007885233561	1	0.185770750988142	1	0.0988142292490119	0.268354430379747	0	0.645247407690404	0.558323960956674	0.207123517034053	1321	0.932657014681892
ENSG00000182944	60.4	5.90000000000001	63.6260869565217	14.1559858652729	0.45384107298187	0.0148490651991495	0.465552537980267	0.0220741800105217	1	0.992094861660079	1	0.08300395256917	0.0976821192052981	0	0.222487136053899	0.558322934747529	0.20661632604007	1322	0.93260603588907
ENSG00000215301	27	5.5	38.196837944664	30.1315105241949	0.396777448084618	0.030826701398973	0.417426985315162	0.0689475292106113	1	0.142292490118577	1	0.110671936758893	0.203703703703704	0	0.788848295972733	0.558324655634351	0.206040440534135	1323	0.932555057096248
ENSG00000198129	537.7	0	537.7		0.608791731402188	0	0.620979948973934		0.00395256916996047	0.00395256916996047	0.00395256916996047	0.00395256916996047	0	0			0.20556562324737	1324	0.932504078303426
ENSG00000149131	26.4	7.8	59.2308300395257	178.257389253615	0.395184727410568	0.0419270293997007	0.422686197491056	0.097097901080691	1	0.146245059288538	1	0.110671936758893	0.295454545454545	0	3.00953724833268	0.558325548321256	0.205509533642785	1325	0.932453099510604
ENSG00000125835	45.2	3.1	51.9308300395257	26.0408485224391	0.433295530683478	0.0103108069786391	0.448083102728553	0.0382803265481796	1	0.16600790513834	1	0.0909090909090909	0.0685840707964602	0	0.501452576487201	0.558323466829561	0.20503790416722	1326	0.932402120717781
ENSG00000141753	25.6	2.7	54.4395256916996	100.833046531333	0.39300384496038	0.0159100054521144	0.419441789771517	0.102597563467206	1	0.138339920948617	0.996047430830039	0.110671936758893	0.10546875	0	1.85220288476369	0.558325776141063	0.204782572826056	1327	0.932351141924959
ENSG00000152518	31.7	23.7	40.6245059288538	31.7727701166561	0.408151148009898	0.116190752880669	0.420152196807272	0.0788048494851137	1	0.173913043478261	1	0.102766798418972	0.747634069400631	0	0.782108468526367	0.558324963150281	0.204561581615948	1328	0.932300163132137
ENSG00000182916	69.15	11.075	62.2928571428572	24.0509806430395	0.463429400239716	0.0247861979526581	0.447586689572747	0.135370178900127	0.996047430830039	0.841897233201581	0.936758893280632	0.075098814229249	0.160159074475777	0	0.386095320493697	0.558326426853343	0.204542342899405	1329	0.932249184339315
ENSG00000135047	49.3	5.4	58.3581027667984	43.0729436624815	0.439449227821707	0.0166156309787445	0.454265340999488	0.0453810857730204	1	0.430830039525692	1	0.0869565217391304	0.109533468559838	0	0.738079917275633	0.558323653135594	0.204454090433323	1330	0.932198205546493
ENSG00000117118	68.6	4.80000000000001	76.2853754940712	49.2210383739356	0.462863460071455	0.0107097699323273	0.47526903988631	0.0370704879151503	1	0.984189723320158	1	0.075098814229249	0.0699708454810497	0	0.645222469643098	0.558323330784463	0.204353696176651	1331	0.93214722675367
ENSG00000125730	34.85	37.225	64.2916666666667	301.934786846379	0.414848997087598	0.175969613335737	0.416041957304323	0.128503206895803	0.996047430830039	0.284584980237154	0.972332015810277	0.0988142292490119	1.06814921090387	0	4.69632850571166	0.558326712459118	0.204159151861874	1332	0.932096247960848
ENSG00000164754	60.2	9.7	63.4339920948617	15.7416729899889	0.453606004483548	0.0242452950864107	0.4650164361367	0.0253878342103994	1	0.960474308300395	1	0.0790513833992095	0.161129568106312	0	0.248158321274313	0.558323030943639	0.203902923760656	1333	0.932045269168026
ENSG00000124422	65.8	13.8	64.8675889328063	12.9794028265986	0.459909987422605	0.0326591790310491	0.466512905664343	0.0296384033240881	1	0.881422924901186	1	0.075098814229249	0.209726443768997	0	0.20009072389053	0.558323148642093	0.203369205293701	1334	0.931994290375204
ENSG00000106538	52.6	9.09999999999999	76.4450592885376	149.057856647244	0.444041239634659	0.0261718091148874	0.456738406275066	0.0857946426130711	1	0.660079051383399	0.996047430830039	0.08300395256917	0.173003802281369	0	1.94986906981959	0.558324834063216	0.203349714924333	1335	0.931943311582382
ENSG00000135052	65	7.8	65.50395256917	31.0198205995697	0.459043027532308	0.0184403357251523	0.461962269593094	0.0674843454458828	1	0.893280632411067	1	0.075098814229249	0.12	0	0.473556470761269	0.558324258603976	0.203080218663602	1336	0.931892332789559
ENSG00000078018	23.6	59.75	38.1085858585859	40.5323105684898	0.387236083267396	0.366936377527207	0.371912479032408	0.208449555545165	0.782608695652174	0.268774703557312	0.636363636363636	0.110671936758893	2.53177966101695	0	1.0636004893726	0.558330992438516	0.202859985595061	1337	0.931841353996737
ENSG00000117335	32.7	7.7	42.8162055335968	34.1731947048932	0.410352352492418	0.0358653576658221	0.428003733674715	0.0602624043944884	1	0.138339920948617	1	0.0988142292490119	0.235474006116208	0	0.798136926871727	0.558324276064445	0.202660270330147	1338	0.931790375203915
ENSG00000143162	36.4	6.8	45.2743083003953	26.3673155512799	0.417949500716425	0.0276312699330805	0.435972546586387	0.0487841192831343	1	0.158102766798419	1	0.0948616600790514	0.186813186813187	0	0.582390246060361	0.558323852944683	0.202557606958176	1339	0.931739396411093
ENSG00000117362	56.3	6.9	59.2383399209486	11.151812811343	0.448859079802044	0.0186311055095097	0.460485692866477	0.0223051864784696	1	0.976284584980237	1	0.0790513833992095	0.122557726465364	0	0.188253297209622	0.558322952369772	0.202320615533488	1340	0.931688417618271
ENSG00000184640	56.3	12	60.504743083004	22.8393383056359	0.448859079802044	0.0325125669978511	0.460087684437576	0.0355482385656494	1	0.770750988142293	1	0.0790513833992095	0.213143872113677	0	0.377480130347857	0.558323339539987	0.202320615533488	1341	0.931637438825449
ENSG00000197894	44.5	5	50.8814229249012	22.9442978606114	0.432189350790067	0.0169171301851575	0.446821233518738	0.0379051111355092	1	0.1699604743083	1	0.0869565217391304	0.112359550561798	0	0.450936639379685	0.558323460606828	0.202034131422776	1342	0.931586460032626
ENSG00000115091	31.7	8.7	43.3300395256917	38.5621541017444	0.408151148009898	0.0412076775932374	0.426981895822131	0.065159391238752	1	0.138339920948617	1	0.0988142292490119	0.274447949526814	0	0.889963510854398	0.558324444797483	0.201926535502641	1343	0.931535481239804
ENSG00000186184	55	4.3	59.2229249011858	14.3289676401765	0.44720338881086	0.0119177637255925	0.460151981718194	0.0240820568844658	1	0.996047430830039	1	0.0790513833992095	0.0781818181818181	0	0.241949678508527	0.558323004926625	0.201768718536426	1344	0.931484502446982
ENSG00000154027	25	50.4	39.4774703557312	30.6422781891805	0.391322981499647	0.209102630743641	0.387911401598196	0.203431672477911	1	0.403162055335968	0.845849802371541	0.106719367588933	2.016	0	0.77619659803587	0.558330170568699	0.201587238892504	1345	0.93143352365416
ENSG00000008282	39	19.5	46.6747035573123	22.7308857520879	0.422839238518454	0.0732437217902264	0.438084356824914	0.0531371238937915	1	0.280632411067194	1	0.0909090909090909	0.5	0	0.487006537152966	0.5583239781508	0.201552473445545	1346	0.931382544861338
ENSG00000137207	75.9	3.7	74.802766798419	10.2262283507999	0.470030440756289	0.00744408860166448	0.47770120006436	0.0193617914585857	1	0.968379446640316	1	0.0671936758893281	0.0487483530961792	0	0.136709225988363	0.558322835433184	0.201472597511648	1347	0.931331566068516
ENSG00000211592	11.3	4.7	1424.59367588933	6138.6822686046	0.335044569443383	0.0560681659989688	0.401835001104069	0.284978483545971	1	0.138339920948617	1	0.134387351778656	0.415929203539823	0	4.30907589476165	0.558332672487889	0.201273091000232	1348	0.931280587275693
ENSG00000166347	38.2	2.6	65.1608695652174	170.550807756003	0.421370313661507	0.0102944227454254	0.441553302208335	0.0750574319838985	1	0.114624505928854	1	0.0909090909090909	0.0680628272251309	0	2.61738078227001	0.558324639499872	0.201062831826563	1349	0.931229608482871
ENSG00000173933	58.8	4.3	61.3430830039526	9.03486202037474	0.451938325487046	0.0111299252886091	0.46344701182481	0.0166679886109779	1	1	1	0.075098814229249	0.0731292517006804	0	0.147284120359464	0.558322783318354	0.200711984648515	1350	0.931178629690049
ENSG00000103202	72.5	4.90000000000001	68.6758893280632	15.0926270926944	0.466782318481765	0.0103365353017809	0.469472160349346	0.0429862526403876	1	0.905138339920949	1	0.0671936758893281	0.0675862068965518	0	0.219766023277794	0.558323517667947	0.200389890086807	1351	0.931127650897227
ENSG00000116741	36.8	6.6	52.9245059288538	65.0908915208658	0.418724077686053	0.0264616003335258	0.437036397271967	0.0728459080771494	1	0.130434782608696	1	0.0909090909090909	0.179347826086957	0	1.22988189267874	0.558324608506508	0.200180753168078	1352	0.931076672104405
ENSG00000079819	56.9	18.3	56.5043824701195	18.6994123094051	0.449610391649887	0.0502387661869645	0.452930335147289	0.0597175742880582	0.992094861660079	0.671936758893281	0.988142292490119	0.075098814229249	0.321616871704745	0	0.330937380287161	0.558324088061492	0.199936006702795	1353	0.931025693311582
ENSG00000169504	50.8	14.7	56.7351778656127	29.9701807434924	0.441573455379744	0.044834170478786	0.453081010958874	0.0465942435057374	1	0.525691699604743	1	0.0790513833992095	0.289370078740157	0	0.52824688087666	0.558323694967847	0.199892074059388	1354	0.93097471451876
ENSG00000106052	56.6	5.4	59.8367588932806	12.0163988713131	0.449235731285196	0.0144335203196644	0.46116073370329	0.022322894446357	1	0.948616600790514	1	0.075098814229249	0.0954063604240282	0	0.200819681639917	0.558322951396124	0.199811119914565	1355	0.930923735725938
ENSG00000168288	32.3	3.1	40.3671936758893	24.0751796798508	0.409480057330048	0.0144719364407335	0.427371433142358	0.0495792643402091	1	0.150197628458498	1	0.0948616600790514	0.0959752321981424	0	0.5964045921337	0.558323930153709	0.199734459162717	1356	0.930872756933116
ENSG00000124767	69.6	4.8	70.2802371541502	13.740977008564	0.463889137701521	0.0105403709323592	0.472771609840433	0.023514039826208	1	0.960474308300395	1	0.0671936758893281	0.0689655172413793	0	0.195516941390294	0.558322960110373	0.199425496493392	1357	0.930821778140294
ENSG00000158109	69.2	14.8	66.005533596838	13.8146937319866	0.463480646154121	0.0333337706214704	0.467247076076631	0.0358973633000065	1	0.873517786561265	1	0.0671936758893281	0.213872832369942	0	0.209295993520282	0.558323324800582	0.199289332644259	1358	0.930770799347471
ENSG00000179262	76.4	3.80000000000001	78.2956521739131	62.8553600780809	0.470495794281555	0.00764033112377298	0.477013969215009	0.0374140819191468	1	0.932806324110672	1	0.0632411067193676	0.0497382198952881	0	0.802795025430842	0.558323334483627	0.198992669240097	1359	0.930719820554649
ENSG00000078304	68.1	6.2	69.0719367588933	9.74122127194535	0.462345000646951	0.013898193624917	0.472051190343647	0.0165686393021446	1	0.992094861660079	1	0.0671936758893281	0.091042584434655	0	0.14103008731243	0.558322766999619	0.198910784141869	1360	0.930668841761827
ENSG00000172531	60.8	4.1	63.3849802371542	13.9379610287336	0.454308883837277	0.0102976786137213	0.465041680820612	0.0259176519638899	1	0.964426877470356	1	0.0711462450592885	0.0674342105263158	0	0.219893750484498	0.558323046080018	0.198867124651951	1361	0.930617862969005
ENSG00000166340	67.6	8.7	67.0924901185771	12.9895525374783	0.461822720558484	0.0196163034557018	0.468873692462782	0.0315699466442349	1	0.91304347826087	1	0.0671936758893281	0.128698224852071	0	0.193606654254761	0.558323196742446	0.198736690779047	1362	0.930566884176183
ENSG00000135046	24.6	10	91.0739130434783	502.173217869434	0.390179842406489	0.0561790732869284	0.420344252427001	0.113313857452076	1	0.146245059288538	1	0.102766798418972	0.40650406504065	0	5.5139084408254	0.558326125312427	0.198571146414811	1363	0.930515905383361
ENSG00000143183	47.8	6.5	52.9731225296443	16.5606098482046	0.437259359877083	0.0203583446658549	0.451202440696948	0.0308168238402663	1	0.347826086956522	1	0.0790513833992095	0.135983263598326	0	0.312622874721744	0.558323229577963	0.198454042225167	1364	0.930464926590538
ENSG00000151150	47.8	30.125	49.3230158730159	26.0871727808315	0.437259204782541	0.0982175169759542	0.434960510187392	0.0950912724346038	0.996047430830039	0.454545454545455	0.988142292490119	0.0790513833992095	0.630230125523013	0	0.528904656762961	0.558325335938042	0.198453990526987	1365	0.930413947797716
ENSG00000168993	27.3	52.05	39.4072463768116	40.7962995139417	0.39756058408901	0.335311249028804	0.367351136437757	0.24575006246415	0.818181818181818	0.276679841897233	0.640316205533597	0.0988142292490119	1.90659340659341	0	1.03524867289249	0.558332780028061	0.198396347529011	1366	0.930362969004894
ENSG00000092051	33.85	64.925	37.1622448979592	34.4508122499046	0.412801308455892	0.569476725885696	0.340304256514412	0.291482230170528	0.774703557312253	0.343873517786561	0.525691699604743	0.0909090909090909	1.91802067946824	0	0.927037974818269	0.558336663205708	0.198206496758025	1367	0.930311990212072
ENSG00000181789	66	5.59999999999999	67.4272727272727	10.7001746422074	0.460125080417054	0.0129704940550241	0.47015235663119	0.0188018267571233	1	0.980237154150198	1	0.0671936758893281	0.0848484848484848	0	0.158692087183876	0.55832283288463	0.198170810731903	1368	0.93026101141925
ENSG00000127561	58.3	33.1	50.808870967742	26.7862781721401	0.451333086221565	0.101270711688443	0.41302238385473	0.219303528484776	0.980237154150198	0.604743083003953	0.857707509881423	0.0711462450592885	0.567753001715266	0	0.527196878457433	0.558329920611786	0.197875192113381	1369	0.930210032626427
ENSG00000130821	64.6	18.4	60.7213438735178	20.7206499966115	0.458605537950095	0.045453632940714	0.454285754025965	0.0901558485411493	1	0.810276679841897	0.976284584980237	0.0671936758893281	0.284829721362229	0	0.341241624028817	0.558324985411557	0.19766429657625	1370	0.930159053833605
ENSG00000174021	51.5	4.6	57.4154150197629	20.658801295284	0.44254338569061	0.0134458426366441	0.456685006107623	0.0321567530327589	1	0.731225296442688	1	0.075098814229249	0.0893203883495146	0	0.359812800938094	0.558323251610165	0.197580338049703	1371	0.930108075040783
ENSG00000179295	64.2	12.2	63.0849802371542	14.831335195128	0.458165331023867	0.028538458854179	0.463623570429886	0.0381873109557099	1	0.853754940711463	1	0.0671936758893281	0.190031152647975	0	0.235100893102809	0.558323403265751	0.197517560934174	1372	0.930057096247961
ENSG00000165507	57.3	16.5	58.7415019762846	24.6012335338273	0.450106877654139	0.0434924703920576	0.455005791539391	0.0605057009798155	1	0.75098814229249	1	0.0711462450592885	0.287958115183246	0	0.418804979548522	0.558324098613175	0.197466455924239	1373	0.930006117455139
ENSG00000106565	45.5	11	60.0166007905138	107.56453674232	0.433764373102863	0.0361532720611063	0.446882351483865	0.068145915360599	1	0.308300395256917	1	0.0790513833992095	0.241758241758242	0	1.79224640058792	0.558324383993782	0.197289046633761	1374	0.929955138662316
ENSG00000117408	63.5	17	59.5747035573123	22.1864410637324	0.457388327766182	0.0409514669195062	0.452257677367704	0.0859640899616426	1	0.822134387351779	1	0.0671936758893281	0.267716535433071	0	0.372413788721391	0.558324878828878	0.197258559848279	1375	0.929904159869494
ENSG00000104763	50.8	11.8	58.5703557312253	42.5764348930989	0.441573455379744	0.0355772496277405	0.454735468389398	0.0449300471648615	1	0.549407114624506	1	0.075098814229249	0.232283464566929	0	0.726928057061472	0.558323637532448	0.197257027946081	1376	0.929853181076672
ENSG00000115380	44.6	19.7	53.5620553359684	33.4033761559513	0.432348437472513	0.0636726325841999	0.445029150393407	0.0763789268101543	1	0.379446640316206	0.996047430830039	0.0790513833992095	0.441704035874439	0	0.623638804493747	0.558324650972356	0.196817068090311	1377	0.92980220228385
ENSG00000027697	55.6	12.9	59.7604743083004	18.081605660621	0.447972362943434	0.0355095830396533	0.459883733166842	0.0318563539094378	1	0.715415019762846	1	0.0711462450592885	0.232014388489209	0	0.302567974399587	0.558323232496468	0.19675495102067	1378	0.929751223491028
ENSG00000160271	62.1	18.6	58.899604743083	20.2211630810665	0.455808289043901	0.0455102293320429	0.45408995512168	0.0709096038723246	1	0.790513833992095	0.996047430830039	0.0671936758893281	0.29951690821256	0	0.343315768743614	0.558324414133517	0.196731880274186	1379	0.929700244698206
ENSG00000164985	61.9	8.8	60.8762845849802	13.5334444206545	0.455579665983482	0.0215809764632332	0.461216402201856	0.0373777956843756	1	0.881422924901186	1	0.0671936758893281	0.1421647819063	0	0.222310617556866	0.558323388731723	0.19665567258738	1380	0.929649265905383
ENSG00000006042	49.2	18.7	52.6422924901186	21.0698665319934	0.439305323026537	0.0564880213850458	0.446813750553767	0.0636069847793419	1	0.482213438735178	1	0.075098814229249	0.380081300813008	0	0.400245991109684	0.558324245837432	0.196500983828345	1381	0.929598287112561
ENSG00000107562	16.1	4.3	34.8806324110672	58.4732144314615	0.360134815022999	0.0396768668747965	0.387009877325728	0.105690259817187	1	0.126482213438735	1	0.114624505928854	0.267080745341615	0	1.67638056966274	0.558326407021136	0.196461275626902	1382	0.929547308319739
ENSG00000229833	75.7	1.8	70.798418972332	17.272555918758	0.469843440417532	0.00363286084902181	0.470499777558777	0.0536486411617946	1	0.873517786561265	1	0.0592885375494071	0.023778071334214	0	0.243968102246861	0.558323813923969	0.196140171838782	1383	0.929496329526917
ENSG00000091527	38.7	6.8	46.0521739130435	26.1226936632424	0.422291953271723	0.0267744512409581	0.43754955507372	0.0468560783320377	1	0.130434782608696	1	0.08300395256917	0.175710594315245	0	0.567241271010739	0.558323783010948	0.196099952803354	1384	0.929445350734095
ENSG00000166333	48.1	3.1	55.9339920948617	35.8981102029452	0.437702780013441	0.00979863841675697	0.452147868390924	0.041992897920217	1	0.24901185770751	1	0.075098814229249	0.0644490644490645	0	0.641794173068561	0.558323561567823	0.19596680282398	1385	0.929394371941272
ENSG00000117448	38.2	5.4	46.0529644268775	31.9336757037939	0.421370313661507	0.0215194636404364	0.436738077688169	0.0479413183458012	1	0.134387351778656	1	0.08300395256917	0.141361256544503	0	0.693411946466507	0.558323821845952	0.195792739599949	1386	0.92934339314845
ENSG00000122786	27.3	4.4	48.8861660079051	82.5374302194241	0.39756058408901	0.024407180002274	0.420367200134281	0.0909592651927714	1	0.126482213438735	0.996047430830039	0.0948616600790514	0.161172161172161	0	1.68835965180983	0.558325370894278	0.195761301415704	1387	0.929292414355628
ENSG00000147274	33.9	4.5	43.2177865612648	27.2568696714718	0.412906614056062	0.0198688383757001	0.43154197144887	0.0524423609833303	1	0.154150197628459	1	0.0869565217391304	0.132743362831858	0	0.630686387254768	0.55832399705553	0.195606552511441	1388	0.929241435562806
ENSG00000182054	47.2	11.3	63.7320158102767	128.444380691558	0.436364108976225	0.0357945331508019	0.449290106278791	0.0659747785190521	1	0.375494071146245	1	0.075098814229249	0.239406779661017	0	2.01538236408406	0.558324300526916	0.195520579144908	1389	0.929190456769984
ENSG00000125304	33.5	3.8	41.2652173913043	21.5449450773283	0.412065380591846	0.0170424067665559	0.429745751419577	0.0474732206553083	1	0.142292490118577	1	0.0869565217391304	0.113432835820895	0	0.522109089430567	0.558323846965501	0.195326141356702	1390	0.929139477977161
ENSG00000176533	57.7	22	56.5584980237154	39.1378878174906	0.450599909814755	0.0613715792876164	0.437153526504511	0.130926997859381	1	0.687747035573123	0.944664031620553	0.0671936758893281	0.381282495667244	0	0.691989518552628	0.55832644522524	0.19499575386447	1391	0.929088499184339
ENSG00000239264	21	3.7	35.6715415019763	46.1028954044953	0.378966018676396	0.0273142953936402	0.40133859085622	0.0873824665328987	1	0.138339920948617	1	0.102766798418972	0.176190476190476	0	1.29242789807503	0.558325489038951	0.194833205171447	1392	0.929037520391517
ENSG00000196776	40.6	14.3	47.5154150197629	23.5209101400258	0.425688791665882	0.0517115578451782	0.44026746897578	0.0476780603936827	1	0.245059288537549	1	0.0790513833992095	0.352216748768473	0	0.495016409521897	0.558323794028348	0.194597186154767	1393	0.928986541598695
ENSG00000066032	56.7	34.125	52.2654166666667	23.3350278984688	0.449359074603131	0.0988610291257446	0.42226006172598	0.208338405504855	0.948616600790514	0.517786561264822	0.861660079051383	0.0671936758893281	0.601851851851852	0	0.446471670689868	0.558329278363763	0.194582142127263	1394	0.928935562805873
ENSG00000115414	32.1	9	64.9245059288538	222.643274078321	0.409039850403819	0.0429823206236888	0.426050067779229	0.095923625656217	1	0.102766798418972	0.996047430830039	0.0869565217391304	0.280373831775701	0	3.42926404896019	0.558325467518596	0.194317631294027	1395	0.928884584013051
ENSG00000123091	69.8	10.8	68.1102766798419	13.9234718577637	0.464092503945138	0.0236178912011114	0.469688542595874	0.0342585309389126	1	0.909090909090909	1	0.0592885375494071	0.154727793696275	0	0.204425419136266	0.558323270280597	0.194223193014651	1396	0.928833605220228
ENSG00000099875	62.3	9.8	66.5588932806324	43.670670140454	0.45603617698067	0.0240043481505968	0.464688674925568	0.0448396589013448	1	0.889328063241107	1	0.0632411067193676	0.157303370786517	0	0.656120737409579	0.558323590385068	0.194172796806468	1397	0.928782626427406
ENSG00000186298	55.2	6.7	60.3442687747036	18.6926821465577	0.447460641678685	0.0181540337889644	0.460825765747825	0.0288432154109252	1	0.960474308300395	1	0.0671936758893281	0.121376811594203	0	0.309767315539892	0.558323141850174	0.193949331152447	1398	0.928731647634584
ENSG00000150753	67.6	5.5	69.3857707509882	11.1761631216549	0.461822720558484	0.0124275623712339	0.472246281608728	0.0181977580943599	1	0.988142292490119	1	0.0592885375494071	0.0813609467455621	0	0.161072839584992	0.558322812334002	0.193466598552433	1399	0.928680668841762
ENSG00000143621	42.5	3.7	48.3735177865613	18.082644552295	0.428930243846074	0.0131691889851473	0.443923943899919	0.0348144595449337	1	0.162055335968379	1	0.075098814229249	0.0870588235294117	0	0.373812891427105	0.558323377294756	0.193042624101524	1400	0.92862969004894
ENSG00000182492	47.4	7.5	55.3553359683795	38.3355540400463	0.43666378421033	0.023844984270797	0.447999691159805	0.0692570586957302	1	0.33596837944664	0.996047430830039	0.0711462450592885	0.158227848101266	0	0.692535839037174	0.558324409536314	0.192985424776302	1401	0.928578711256117
ENSG00000197694	47.1	28.9	47.4410358565737	24.1690849914247	0.436213794842952	0.0988775959037701	0.432763313471198	0.0978560573740039	0.992094861660079	0.41897233201581	0.980237154150198	0.0711462450592885	0.613588110403397	0	0.509455254402411	0.558325449886355	0.19283542832051	1402	0.928527732463295
ENSG00000164054	65.5	7.2	65	11.2039569257317	0.459586118981158	0.0168620960410266	0.467070787118501	0.025877706373051	1	0.924901185770751	1	0.0592885375494071	0.109923664122137	0	0.17236856808818	0.558323039923652	0.192721064693324	1403	0.928476753670473
ENSG00000143546	41.8	2.5	315.749407114625	2618.50064400762	0.427753202294833	0.00912904650805415	0.445534930927591	0.122921001189235	1	0.138339920948617	0.996047430830039	0.075098814229249	0.0598086124401914	0	8.29297089719329	0.558326075105726	0.192650276917777	1404	0.928425774877651
ENSG00000082153	29.7	6.9	39.0150197628459	28.3811013945663	0.403532374775784	0.034768202110565	0.422001812546941	0.0595364198472772	1	0.142292490118577	1	0.0869565217391304	0.232323232323232	0	0.727440395188362	0.558324298081897	0.192481806084682	1405	0.928374796084829
ENSG00000105323	51.7	7.3	55.9316205533597	14.2822882647589	0.442818087923168	0.0211761314948575	0.455815462874033	0.0260610880464923	1	0.628458498023715	1	0.0671936758893281	0.141199226305609	0	0.255352663188677	0.558323074030934	0.192401813233941	1406	0.928323817292006
ENSG00000176046	64	12.8	67.9782608695652	73.3531745462393	0.457944197966866	0.0315508441708976	0.462821247885182	0.0626493595716292	1	0.889328063241107	0.996047430830039	0.0592885375494071	0.2	0	1.07906812572018	0.558324113202844	0.19217375768856	1407	0.928272838499184
ENSG00000178035	40.5	5.2	48.0640316205534	28.638607716429	0.42551401207725	0.0195457540282394	0.440920969997615	0.0445691516307527	1	0.122529644268775	1	0.075098814229249	0.128395061728395	0	0.59584281115907	0.558323693460019	0.191903880178583	1408	0.928221859706362
ENSG00000107438	10.6	3	28.7660079051383	51.9568642694517	0.330512325903866	0.0419270293997007	0.361861055645481	0.121636591638793	1	0.130434782608696	1	0.122529644268775	0.283018867924528	0	1.80618959852858	0.55832763423111	0.191857204813805	1409	0.92817088091354
ENSG00000069849	63.1	6.6	64.496442687747	22.5053174314903	0.456940471064061	0.0159688517451146	0.464390790218447	0.0421460312283315	1	0.928853754940711	1	0.0592885375494071	0.10459587955626	0	0.348938894823199	0.558323514236423	0.191839182054292	1410	0.928119902120718
ENSG00000112851	50.4	28.1	51.9071146245059	20.4246492843232	0.441013190902637	0.0854369692545321	0.445774871672632	0.0595483073194425	1	0.505928853754941	1	0.0671936758893281	0.557539682539682	0	0.393484581681611	0.558324128609989	0.191800180893764	1411	0.928068923327896
ENSG00000122565	56.2	4.4	60.3102766798419	15.8641045951445	0.448733083169265	0.0118824713566398	0.46131973588698	0.024976429918668	1	0.972332015810277	1	0.0632411067193676	0.0782918149466192	0	0.263041482620936	0.558323028124423	0.191738432202667	1412	0.928017944535073
ENSG00000088367	56.05	23.025	54.3646825396825	20.0718863143837	0.448543639033646	0.0658261834726606	0.446323294122891	0.088390654804163	0.996047430830039	0.640316205533597	0.976284584980237	0.0632411067193676	0.410793933987511	0	0.369208195039722	0.558325007718058	0.19167528415746	1413	0.927966965742251
ENSG00000162511	44.8	18	62.4786561264822	104.487016827395	0.432665543537421	0.0609704226340776	0.445767634563306	0.0749362501845127	1	0.308300395256917	1	0.0711462450592885	0.401785714285714	0	1.67236338463925	0.558324600524141	0.191652677885333	1414	0.927915986949429
ENSG00000012660	55.9	16.5	58.3351778656127	22.3462291230495	0.448353743705559	0.0449772290725485	0.456110662935388	0.048344027834105	1	0.66403162055336	1	0.0632411067193676	0.295169946332737	0	0.383066100775912	0.558323732145115	0.191611985714765	1415	0.927865008156607
ENSG00000104823	50	3.9	57.4679841897233	46.3748508178808	0.440448462119694	0.0120066121040518	0.453105769139794	0.042565499200909	1	0.482213438735178	1	0.0671936758893281	0.078	0	0.806968462035837	0.558323574469919	0.191611937966117	1416	0.927814029363785
ENSG00000126457	62.3	4.8	63.4150197628459	16.3994123642424	0.45603617698067	0.0117955499591955	0.465016623663032	0.0250036490159276	1	0.91699604743083	1	0.0592885375494071	0.0770465489566613	0	0.258604545509431	0.558323019921807	0.191537750693161	1417	0.927763050570962
ENSG00000143977	55.6	3.3	58.4339920948617	11.3112543456928	0.447972362943434	0.00901345867510905	0.459525299443248	0.0215379457634562	1	0.960474308300395	1	0.0632411067193676	0.0593525179856116	0	0.19357319156511	0.558322932076254	0.191484858794056	1418	0.92771207177814
ENSG00000170348	49.5	7.5	54.3071146245059	15.9560267752061	0.439736163789638	0.0227086001079649	0.453089141928021	0.0311103209671073	1	0.458498023715415	1	0.0671936758893281	0.151515151515152	0	0.293810983800749	0.55832323224656	0.191374505189431	1419	0.927661092985318
ENSG00000051523	39	20.9	49.900395256917	61.6530689628794	0.422839238518454	0.0847192782244288	0.433085445758135	0.0746651995241868	1	0.225296442687747	1	0.075098814229249	0.535897435897436	0	1.23552265759525	0.558324701117304	0.191012288992317	1420	0.927610114192496
ENSG00000113648	43.5	3.9	49.2826086956522	22.6576298055599	0.430578529467911	0.0135041799375579	0.444619319169936	0.0367701478814755	1	0.130434782608696	1	0.0711462450592885	0.0896551724137931	0	0.459748994731256	0.55832343482638	0.190957006528829	1421	0.927559135399674
ENSG00000132164	27.35	21.975	36.0900862068966	26.2699956576701	0.397690151120505	0.106684727407332	0.396443851654609	0.176306867514833	0.91699604743083	0.185770750988142	0.857707509881423	0.0869565217391304	0.803473491773309	0	0.727900607027371	0.558328868507585	0.190534398199589	1422	0.927508156606852
ENSG00000165471	280.9	0	280.9		0.562773690567637	0	0.57404061130668		0.00395256916996047	0.00395256916996047	0.00395256916996047	0.00395256916996047	0	0			0.190226276302519	1423	0.927457177814029
ENSG00000087302	47.1	3.9	52.9106719367589	16.110994124807	0.436213794842952	0.0124327516439184	0.451168100523276	0.0305972574778798	1	0.245059288537549	1	0.0671936758893281	0.0828025477707006	0	0.304494226496756	0.55832322308454	0.190200382207203	1424	0.927406199021207
ENSG00000162368	47.1	8.8	51.6256916996048	21.1571822586751	0.436213794842952	0.0289363705655569	0.448147193994347	0.0376783182490861	1	0.308300395256917	1	0.0671936758893281	0.186836518046709	0	0.409818862704692	0.558323448260208	0.190200382207203	1425	0.927355220228385
ENSG00000147669	65.3	3.3	64.7335968379447	8.68927555268367	0.459369381542302	0.00771635739180355	0.467227698500336	0.0198854950389186	1	0.928853754940711	1	0.0553359683794466	0.0505359877488514	0	0.134231310743269	0.558322868900199	0.190013772767065	1426	0.927304241435563
ENSG00000116473	46.1	9.9	50.6513833992095	15.7681782241064	0.43469285477417	0.032685361909041	0.447531371517778	0.0353478765249707	1	0.284584980237154	1	0.0671936758893281	0.214750542299349	0	0.311307947896098	0.558323379756362	0.189693402184275	1427	0.927253262642741
ENSG00000058262	29.5	9	37.9588932806324	25.4045640576804	0.403053500742616	0.0458704290688877	0.420583310597777	0.0590643741787659	1	0.146245059288538	1	0.08300395256917	0.305084745762712	0	0.669265140842304	0.558324293310691	0.189687135293652	1428	0.927202283849918
ENSG00000129353	57.3	14.9	60.3442687747036	15.1810403095392	0.450106877654139	0.038955997590555	0.460764653575413	0.0331817501694108	1	0.802371541501976	1	0.0592885375494071	0.260034904013962	0	0.25157385478011	0.558323268285016	0.189561317584318	1429	0.927151305057096
ENSG00000254505	71.1	4.90000000000001	68.5189723320158	11.2343522451577	0.465400348202962	0.0105403709323593	0.470654061615232	0.029916927251802	1	0.91699604743083	1	0.0513833992094862	0.068917018284107	0	0.163959730608925	0.558323144967001	0.189389048873978	1430	0.927100326264274
ENSG00000115461	20.8	14.1	52.0395256916996	142.908336210678	0.378287802139385	0.094788403185522	0.402167814615709	0.118396705270045	1	0.134387351778656	0.996047430830039	0.0948616600790514	0.677884615384615	0	2.74614986034495	0.558326604788912	0.189337040765829	1431	0.927049347471452
ENSG00000155876	70.8	5.5	69.8588932806324	9.05657975537951	0.465100672968857	0.0118656831705618	0.472731036065208	0.0203140915834994	1	0.940711462450593	1	0.0513833992094862	0.0776836158192091	0	0.129641042536961	0.558322870710682	0.189289157129276	1432	0.92699836867863
ENSG00000120738	8.5	10.675	40.4872	107.414217179894	0.314864410219541	0.204307057809605	0.325181270300576	0.21812288209823	0.988142292490119	0.142292490118577	0.74703557312253	0.126482213438735	1.25588235294118	0	2.6530413854229	0.558334072883462	0.189276279032337	1433	0.926947389885808
ENSG00000100567	50.4	4.2	54.8837944664032	14.8783644397505	0.441013190902637	0.0125885705401008	0.454285257580999	0.0271061004832833	1	0.569169960474308	1	0.0632411067193676	0.0833333333333334	0	0.271088480386651	0.558323109228743	0.189165134780457	1434	0.926896411092985
ENSG00000196104	50.2	21.9	49.1293172690763	25.0556699513188	0.440731388991521	0.0675285967616858	0.416131007924665	0.204851974274711	0.984189723320158	0.494071146245059	0.877470355731225	0.0632411067193676	0.436254980079681	0	0.5099942629793	0.558329330005868	0.189071200810085	1435	0.926845432300163
ENSG00000131828	62.6	6	69.1241106719368	55.2027663114101	0.456376640824865	0.014560991985345	0.467095750723083	0.0417589216172193	1	0.940711462450593	1	0.0553359683794466	0.0958466453674121	0	0.798603638799818	0.55832349230658	0.189016192527919	1436	0.926794453507341
ENSG00000139970	18.3	50.65	33.204932735426	34.4635742274578	0.369212366751717	0.397649370317795	0.358265204099864	0.215613496681554	0.881422924901186	0.24901185770751	0.671936758893281	0.0988142292490119	2.76775956284153	0	1.03790525648886	0.558331930627422	0.188946941749914	1437	0.926743474714519
ENSG00000079308	39.7	40.9	46.5083003952569	33.384238069259	0.42410003825021	0.158706167179791	0.427496814932247	0.0971735814541639	1	0.411067193675889	0.988142292490119	0.0711462450592885	1.03022670025189	0	0.717812471871443	0.558325490990207	0.188797509456262	1438	0.926692495921696
ENSG00000124562	68.9	3	70.7960474308301	12.1498997395156	0.463172724943013	0.00660512589773511	0.47369125073409	0.0178091312358903	1	0.992094861660079	1	0.0513833992094862	0.0435413642960813	0	0.17161833436233	0.558322799102742	0.188646507787328	1439	0.926641517128875
ENSG00000113712	49.2	11.1	52.4229249011858	16.3840281104889	0.439305323026537	0.0345086962298762	0.450479291862213	0.0311193731651647	1	0.458498023715415	1	0.0632411067193676	0.225609756097561	0	0.312535558467443	0.558323241061768	0.188595845488424	1440	0.926590538336052
ENSG00000155115	68.7	3.90000000000001	68.4474308300395	15.8471231716554	0.462966698381439	0.00864366324810049	0.470436295045966	0.0281962407561525	1	0.924901185770751	1	0.0513833992094862	0.0567685589519652	0	0.231522541890653	0.558323097088066	0.188577832266804	1441	0.92653955954323
ENSG00000213977	54.7	10.9	57.0754940711463	18.3395539298587	0.446815750174834	0.0306857633307917	0.455944957050497	0.0381474352038788	1	0.695652173913044	1	0.0592885375494071	0.19926873857404	0	0.321320984221317	0.558323431280381	0.188464275091216	1442	0.926488580750408
ENSG00000085871	43.5	3.8	49.7173913043478	27.4633799089778	0.430578529467911	0.0133236716725527	0.444751274872335	0.0381735840067657	1	0.138339920948617	1	0.0671936758893281	0.0873563218390804	0	0.552389801404888	0.558323477482672	0.188321960415522	1443	0.926437601957586
ENSG00000178952	67.6	6.39999999999999	68.8952569169961	16.8806306665244	0.461822720558484	0.0144747029220767	0.4710649135552	0.0247173140596801	1	0.960474308300395	1	0.0513833992094862	0.0946745562130176	0	0.245018763582839	0.55832299762794	0.188196506325819	1444	0.926386623164763
ENSG00000136240	30.8	3.6	38.8458498023715	25.637654300364	0.406109861994977	0.0179355294145839	0.423392362867556	0.0532118551787447	1	0.130434782608696	1	0.0790513833992095	0.116883116883117	0	0.659984385225079	0.558324076451859	0.188070876264465	1445	0.926335644371941
ENSG00000140350	48.1	9.1	52.6177865612648	17.9214899333301	0.437702780013441	0.0281940134740702	0.450411422205235	0.0330775835515012	1	0.355731225296443	1	0.0632411067193676	0.189189189189189	0	0.340597564142374	0.558323300352	0.188061664484059	1446	0.926284665579119
ENSG00000134294	38	13.9	45.6205533596838	28.8613676761345	0.420998275603668	0.0541167180847107	0.435577697246213	0.0528716709638949	1	0.173913043478261	1	0.0711462450592885	0.365789473684211	0	0.632639579107783	0.558323985308906	0.187763588574082	1447	0.926233686786297
ENSG00000204822	66.3	4.8	65.2798418972332	14.2798180362884	0.460446500864882	0.0110155650400609	0.466696513420752	0.0326110777272548	1	0.881422924901186	1	0.0513833992094862	0.0723981900452488	0	0.218747742354652	0.558323232926643	0.187737766427951	1448	0.926182707993475
ENSG00000126861	66.1	7.7	65.9470588235294	14.1207182711071	0.460232382613586	0.0177496422367954	0.45856053655495	0.140174980313722	0.873517786561265	0.837944664031621	0.849802371541502	0.0513833992094862	0.116490166414524	0	0.21412203247598	0.558326412797194	0.18766639367752	1449	0.926131729200653
ENSG00000177469	37.8	17.6	45.2802371541502	33.4495166397902	0.420624274275221	0.0712876973776913	0.432486055691678	0.0635767817835316	1	0.193675889328063	1	0.0711462450592885	0.465608465608466	0	0.738722205140313	0.558324349522388	0.187638921464599	1450	0.92608075040783
ENSG00000118972	73.1	0.549999999999997	63.4828685258964	26.7099349557172	0.467366440639373	0.00114826013921337	0.418134899185277	0.278173570918352	0.992094861660079	0.849802371541502	0.849802371541502	0.0474308300395257	0.00752393980848149	0	0.420742407769767	0.55833176929911	0.187409366906141	1451	0.926029771615008
ENSG00000264364	65.1	16.3	62.6616600790514	18.2968292533232	0.459151979263637	0.0373244285355964	0.460617906486253	0.0581626238092546	1	0.849802371541502	1	0.0513833992094862	0.250384024577573	0	0.29199400766339	0.558323996125922	0.187306259227536	1452	0.925978792822186
ENSG00000100612	51.7	6.8	59.8533596837945	36.8803605005681	0.442818087923168	0.0195542556855846	0.456927026391612	0.0442382377054199	1	0.707509881422925	1	0.0592885375494071	0.131528046421664	0	0.616178618801136	0.55832360706158	0.187131721007327	1453	0.925927814029364
ENSG00000157557	41.2	8.5	46.4545454545455	27.0232929561399	0.426728513304172	0.0319045698513172	0.43779057677749	0.0503340926895323	1	0.126482213438735	1	0.0671936758893281	0.20631067961165	0	0.581714721169353	0.558323891483782	0.187038621694276	1454	0.925876835236542
ENSG00000140545	45.7	7.6	51.3612648221344	36.4159458572696	0.434075220475169	0.0256346087730569	0.44414941092105	0.0546095273042222	1	0.225296442687747	1	0.0632411067193676	0.166301969365427	0	0.709015753085114	0.558323986969557	0.186852477971302	1455	0.925825856443719
ENSG00000151500	71.1	3.8	67.5885375494071	13.3721899227068	0.465400348202962	0.00815564657372573	0.46901571483406	0.036096142480567	1	0.881422924901186	1	0.0474308300395257	0.0534458509142053	0	0.197847007903252	0.558323324452458	0.186754002760671	1456	0.925774877650897
ENSG00000064601	56.8	4.40000000000001	59.1873517786561	17.8248621987251	0.449485724797563	0.0117990023796211	0.45937994395483	0.0304740904422861	1	0.893280632411067	1	0.0553359683794466	0.0774647887323945	0	0.301159988799381	0.558323193678768	0.186719220518819	1457	0.925723898858075
ENSG00000205336	50.7	21.025	51.859126984127	21.4836108207201	0.44143325249038	0.0634320433277903	0.444570425756443	0.0705423598989733	0.996047430830039	0.505928853754941	0.992094861660079	0.0592885375494071	0.414694280078896	0	0.414268655685156	0.558324475098677	0.186670109196398	1458	0.925672920065253
ENSG00000143862	62.8	17.6	60.5209486166008	18.740442958243	0.456602711470367	0.0416222634174171	0.457824205904452	0.0589921708900004	1	0.814229249011858	1	0.0513833992094862	0.280254777070064	0	0.309652168160208	0.55832403674892	0.186456503296447	1459	0.925621941272431
ENSG00000124942	28.7	22.2	40.5110671936759	36.7523106395862	0.401104976990898	0.105895409719286	0.418560351051266	0.0809567086211184	1	0.197628458498024	1	0.0790513833992095	0.773519163763066	0	0.907216550575679	0.558325053057102	0.186402581263106	1460	0.925570962479608
ENSG00000100994	68.5	11.3	64.8173913043478	18.5889094216192	0.462760071158486	0.0254274564939221	0.463331023767285	0.0576165081073333	1	0.849802371541502	1	0.0474308300395257	0.164963503649635	0	0.286788916485941	0.558323964893293	0.185873910412512	1461	0.925519983686786
ENSG00000018236	48.85	32.575	46.043253968254	25.6174211244363	0.43879841456382	0.116308276163655	0.420754099980723	0.146569446671399	0.996047430830039	0.482213438735178	0.91699604743083	0.0592885375494071	0.666837256908905	0	0.556377295620746	0.558327239233438	0.185791829887545	1462	0.925469004893964
ENSG00000111676	53.7	19.1	53.1134387351779	17.9621973313246	0.44550809154268	0.0562612323544932	0.448861216272926	0.0538804913270964	1	0.577075098814229	1	0.0553359683794466	0.355679702048417	0	0.338185546992799	0.558323936756	0.185393342767191	1463	0.925418026101142
ENSG00000228075	228.8	0	228.8		0.548234043077131	0	0.55920987512707		0.00395256916996047	0.00395256916996047	0.00395256916996047	0.00395256916996047	0	0			0.185379727139017	1464	0.92536704730832
ENSG00000146701	59.7	10.2	66.0743083003953	54.6958699219934	0.453014899411774	0.025947623508509	0.464025467205662	0.0385619070557453	1	0.909090909090909	1	0.0513833992094862	0.170854271356784	0	0.827793303159955	0.558323412561297	0.185260565943582	1465	0.925316068515498
[truncated: 18,151 more rows]
