# Supplementary material for: Multicondition expression profiling reveals limitations of canonical housekeeping genes
Source: BMC Genomics. 2026 Jan 27;27:214. doi: 10.1186/s12864-026-12563-8 (PMC12918141; doi:10.1186/s12864-026-12563-8)
Supplement: Supplementary file 9 — Supplementary Material 9 [file 12864_2026_12563_MOESM9_ESM.csv]

gene	median_expression	iqr_expression	mean_expression	sd_expression	median_expression_normalized	iqr_expression_normalized	mean_expression_normalized	sd_expression_normalized	above_zero	above_threshold	above_median	above_95	qcv_expression	qcv_expression_normalized	cv_expression	cv_expression_normalized	score	rank	percentile
ENSG00000229117	14.7295236828562	0.123547037196699	14.7607647670917	0.0766899603329323	1	0.00485205656030069	1	0.00479710980662032	1	0	1	1	0.00838771435226359	0.00300512572873116	0.00519552757211527	0.00349956557419513	1	1	0.999919237602972
ENSG00000198242	14.4842183485404	0.0774979605102999	14.5011587104228	0.0770638186528521	0.987154474120999	0.00200933666726154	0.986443123367568	0.00498270493347764	1	0	1	1	0.00535051037242265	0.00125398315028813	0.00531432144091092	0.0036853549886219	0.997180484742215	2	0.999838475205944
ENSG00000144713	14.4539908790153	0.1046538430738	14.4523514460875	0.0555357075422203	0.985556563797701	0.00379663219007842	0.983872471316703	0.00222754128511824	1	0	1	1	0.00724048077446481	0.00237775425261405	0.00384267624195194	0.00164737857716878	0.996488799400318	3	0.999757712808916
ENSG00000186468	14.3707595622874	0.0463027122924515	14.3711938867896	0.0382448146728294	0.981139389655	0	0.979573056340562	0	1	0	1	1	0.00322200869701848	0	0.00266121346452538	0	0.995970503309283	4	0.999676950411888
ENSG00000172757	14.3954306125005	0.109486509058526	14.210091271242	0.366751960052154	0.982451370521047	0.00415156678958785	0.970703019725008	0.0444708000351124	1	0	1	1	0.00760564320760584	0.00260729965620432	0.0258092613940051	0.0332768137831177	0.995641312312938	5	0.99959618801486
ENSG00000156482	14.3375579877951	0.0831956408058741	14.2724661974699	0.148654256874166	0.979370204704099	0.00244216062897066	0.974267352180043	0.0147488545841814	1	0	1	1	0.00580263674446476	0.00153845148397715	0.0104154569236618	0.0110213265219715	0.9951299039589	6	0.999515425617832
ENSG00000124614	14.2809637370597	0.0691291045407745	14.286367555594	0.0438752861164356	0.976345048608158	0.00152747499887574	0.975049277562423	0.000769614903813178	1	0	1	1	0.00484064701889702	0.000967140482293625	0.0030711295887985	0.000582707574045905	0.994506286269114	7	0.999434663220804
ENSG00000089157	14.3580621899597	0.212708640116775	14.3945274231916	0.109553893971582	0.98046327838822	0.0108932389937626	0.980793118759179	0.00932523559835237	1	0	1	1	0.014814578548456	0.00685179776465227	0.00761080171309241	0.0069377165781172	0.994057368185109	8	0.999353900823776
ENSG00000198918	14.2846437869586	0.117715326658601	14.2738362679384	0.0792141919022541	0.976542123977804	0.00474376661928969	0.974370662270733	0.00546159176982396	1	0	1	1	0.00824069038151803	0.0029936065919419	0.00554960771689552	0.00408702222044287	0.99404136677209	9	0.999273138426748
ENSG00000123416	14.3335181613897	0.251442154789899	14.2968251493544	0.212834718454936	0.979154658282592	0.0135031034633533	0.97552667784287	0.0232233773039809	1	0	1	1	0.0175422497086033	0.00849992515477923	0.0148868518871511	0.0173353683207748	0.993305943391874	10	0.99919237602972
ENSG00000168028	14.2671904042385	0.181601344265401	14.3047311122484	0.107629688161287	0.975607003089498	0.00893829827487057	0.976012710914764	0.00915312710945091	1	0	1	1	0.0127285989126108	0.00564026198936117	0.00752406230615054	0.00683444583989456	0.993131097799585	11	0.999111613632693
ENSG00000156508	14.1722881228471	0.0956473316072994	14.1675712956821	0.0611884616722205	0.97050220298084	0.00333344866339075	0.968666265604116	0.00312918759551979	1	0	1	1	0.00674889832737077	0.0021168615945168	0.00431890974078734	0.00236287441143598	0.992729202489051	12	0.999030851235665
ENSG00000231500	14.2675056626535	0.2264055648367	14.2438280672292	0.133870887853087	0.975623904211689	0.0119948897067889	0.972740839691109	0.0127162677537852	1	0	1	1	0.0158686157335362	0.00756717926218914	0.009398518938956	0.00951375266937058	0.992645688242925	13	0.998950088838637
ENSG00000138326	14.4539908790153	0.500440112713699	14.5098648004921	0.234281004893209	0.985556563797701	0.0294719687068864	0.98681318077193	0.0253759007443588	1	0	1	1	0.034622971392645	0.0184856695347004	0.0161463258351837	0.0188161707485113	0.992395150237623	14	0.998869326441609
ENSG00000133112	14.234357227306	0.222150054833724	14.2059360348289	0.10941992245093	0.973844756144409	0.0117341132884267	0.970716758869542	0.00952863479177157	1	0	1	1	0.0156066095072822	0.0074109362930807	0.00770240849900095	0.00714291963216384	0.992233244796339	15	0.998788564044581
ENSG00000145425	14.3630504570851	0.389372670411399	14.2392818675592	0.192777289809508	0.98072896553881	0.0228591637157702	0.972460340101034	0.0206251723804114	1	0	1	1	0.0271093297050507	0.0143754892591903	0.0135384137769409	0.0154256621126332	0.99221282636296	16	0.998707801647553
ENSG00000142534	14.2670014809665	0.284844663073976	14.2248556980188	0.153482479121279	0.975596874662877	0.0158979782657738	0.97171178918436	0.0153490659637108	1	0	1	1	0.0199652788607322	0.010027978900682	0.0107897389175383	0.0114886113667496	0.992013433870389	17	0.998627039250525
ENSG00000122026	14.0994021719102	0.0956268689665247	14.106936145269	0.057350680895935	0.966558400854987	0.00335861466396594	0.965390260335031	0.00264622422074276	1	0	1	1	0.00678233500970979	0.00214065025532741	0.00406542429237325	0.00201059940472234	0.991720883012737	18	0.998546276853497
ENSG00000148303	14.3364804944297	0.41210439969	14.2215596521398	0.207440992336754	0.97931272058956	0.0243934810913313	0.971497542400605	0.0226154005301287	1	0	1	1	0.0287451581892863	0.0153523498230324	0.0145863743084987	0.0169227024464057	0.991604644968388	19	0.998465514456469
ENSG00000198034	14.024766650147	0.079650395295424	14.0145277200802	0.0473266527418455	0.962498747033867	0.00232561782393001	0.960371122790851	0.00135132950612225	1	0	1	1	0.00567926706249969	0.00149332875662361	0.00337697093238719	0.00105147945833455	0.990853676356266	20	0.998384752059441
ENSG00000134419	14.3921601615956	0.572460394279901	14.2864453253283	0.266367513188837	0.982277580666245	0.0348978772584678	0.974923552457625	0.0303091731212305	1	0	1	1	0.0397758493410509	0.0219279822226316	0.018644771818543	0.0226301991789083	0.990687006972563	21	0.998303989662413
ENSG00000197958	14.1685002135325	0.299327849207675	14.1164465868212	0.171318639067984	0.970297742322868	0.0170347480263613	0.965855119467945	0.0179091370697656	1	0	1	1	0.0211262903410047	0.0107777256785036	0.0121361022417584	0.013452023329617	0.990476177900121	22	0.998223227265385
ENSG00000137818	14.0540442569641	0.1753926266608	14.0324042612351	0.102448553200784	0.964093814748161	0.00877358923396128	0.961329039205163	0.00875464978069413	1	0	1	1	0.0124798686736659	0.00557884916801572	0.00730085531271366	0.00661199013878051	0.990220755247627	23	0.998142464868357
ENSG00000111640	13.9575072634026	0.058623082250401	13.9587782910728	0.041691791945222	0.958821753713051	0.000923691501220218	0.957326845478229	0.000610750279157032	1	0	1	1	0.00420011117630683	0.00060835287074296	0.00298677943555315	0.000501154563971109	0.990144115892693	24	0.998061702471329
ENSG00000196262	14.1367824566737	0.3288375701151	14.2007595027838	0.169127105285851	0.968583559011975	0.0187697998058838	0.97040694452521	0.0174191043900821	1	0	1	1	0.0232611325188684	0.0118861003478265	0.0119097225224254	0.0130468572549977	0.989758855893516	25	0.997980940074301
ENSG00000112306	13.9631296120207	0.11311984358735	14.0047016494467	0.124932964721267	0.959129798967694	0.00460020508739679	0.95980938320091	0.0117504646917519	1	0	1	1	0.00810132446883306	0.00294472622368031	0.00892078730761129	0.00887251681579248	0.989628638658312	26	0.997900177677274
ENSG00000167553	14.1069472988203	0.301494559702325	14.0426084133106	0.2853964191154	0.966967606651415	0.0171013855210647	0.961745156589862	0.0336731197577814	1	0	1	1	0.0213720625246498	0.0108407920909763	0.020323604469728	0.0253295019751881	0.989613832982951	27	0.997819415280246
ENSG00000147604	13.9992781831458	0.163580859364952	14.020039263959	0.0926776159936013	0.961107401107232	0.0079663346869005	0.960659204661179	0.00744559430788403	1	0	1	1	0.0116849495541772	0.00507735225759751	0.0066103677920393	0.0056314893101193	0.98958924104389	28	0.997738652883218
ENSG00000140988	14.1999282115738	0.4237797435432	14.1483111978307	0.198733561147942	0.971992484831652	0.0252826436239318	0.967558484267003	0.0215479193235738	1	0	1	1	0.0298437947874831	0.0159761885573099	0.0140464510830389	0.0161632877660251	0.98958574597843	29	0.99765789048619
ENSG00000105372	14.0871767396645	0.299477588155373	14.0187307859643	0.152575295038486	0.965894896176727	0.0171683704932941	0.960559188301907	0.0155677756327606	1	0	1	1	0.0212588791700292	0.010889986466821	0.0108836739479473	0.0117372146388067	0.989328713228372	30	0.997577128089162
ENSG00000145592	13.8899381222547	0.0597591961584509	13.8890920108058	0.0460381634773269	0.955109941512399	0.00102102538030203	0.953502396437106	0.00123251790781136	1	0	1	1	0.00430233710420234	0.000674990969351638	0.00331469929362617	0.000978236322815217	0.989183864386959	31	0.997496365692134
ENSG00000167552	14.0670280182989	0.308588823296502	14.0491532152047	0.219860312926051	0.964800117312347	0.017636619080501	0.962166721835515	0.0246312200378217	1	0	1	1	0.0219370305436996	0.0111936976451089	0.0156493640263036	0.0185322511666139	0.988973302395129	32	0.997415603295106
ENSG00000142541	13.9609253459559	0.1857643883228	13.9903322186152	0.132706868357072	0.959009043215015	0.00951178125741289	0.959021090357089	0.012829585593336	1	0	1	1	0.0133060226109304	0.00606695707476552	0.0094856123702692	0.00968921982172409	0.988804469350078	33	0.997334840898078
ENSG00000115268	13.9300301195268	0.150816586159525	13.9502053106052	0.124740646253274	0.957314509353063	0.00717047527576915	0.956830406797622	0.011828916242866	1	0	1	1	0.0108267236226657	0.00458421516192122	0.00894185020764133	0.00895025920041196	0.98875064476012	34	0.99725407850105
ENSG00000143947	13.8467642910571	0.0951151812341013	13.8513336405603	0.0623368660660445	0.952728783486853	0.00344269262767997	0.951419054807501	0.00346611675313761	1	0	1	1	0.00686912691187581	0.00222214740459522	0.00450042340208354	0.00266972113256968	0.988185526556048	35	0.997173316104022
ENSG00000166441	13.8539570775688	0.128221532408	13.9233548173314	0.165493499801423	0.953126000836138	0.00568619431491323	0.955335462607994	0.0172698008604969	1	0	1	1	0.00925522806878088	0.00365153778859471	0.0118860362299625	0.0130600981842561	0.987923211153632	36	0.997092553706994
ENSG00000105640	13.8561794292552	0.143771645226799	13.875109993641	0.125328380557459	0.953248687177314	0.00674687481543476	0.952705983618845	0.0120044119422944	1	0	1	1	0.0103759947654292	0.00432732900226459	0.00903260447051574	0.00910874253827133	0.987782645645401	37	0.997011791309966
ENSG00000149273	13.898503027664	0.203828960358049	13.8518317989648	0.137359672588977	0.955581440218021	0.0108550874763178	0.95141648152822	0.0137762691195433	1	0	1	1	0.0146655333997008	0.00693584279940882	0.00991635435533098	0.0104549236338445	0.987712564087985	38	0.996931028912938
ENSG00000196531	13.8252331449648	0.112270363151724	13.8593714479868	0.135550351486843	0.951538504324918	0.00462428179416833	0.951833619529231	0.0133773944481485	1	0	1	1	0.00812068498046368	0.00297844249748558	0.00978041118210541	0.0101508475260399	0.987690826160073	39	0.99685026651591
ENSG00000110700	13.8855476235748	0.192631399078175	13.9083594792436	0.143367634440556	0.954868131490331	0.0100656494739394	0.954525306035206	0.0143666164529179	1	0	1	1	0.0138727981279706	0.00643615723365599	0.0103080190481496	0.0108780609837182	0.987658274115466	40	0.996769504118882
ENSG00000213741	13.8389941459209	0.164381067464401	13.8177918153871	0.0878458468010519	0.952299449938493	0.00819700426615339	0.949559031160269	0.00697829460536201	1	0	1	1	0.0118781080280212	0.00525509796719825	0.00635744466081977	0.00533016566242606	0.987305625202978	41	0.996688741721854
ENSG00000171863	13.7849678746961	0.105659557362827	13.7935060298832	0.0850604537026198	0.949307587069048	0.00419518452422023	0.948215998497973	0.00660590620560305	1	0	1	1	0.00766483885368913	0.00270981503231488	0.00616670290485528	0.00505460348193741	0.987192131833837	42	0.996607979324826
ENSG00000163682	13.8252331449648	0.187015014553724	13.8405438448665	0.152813233143436	0.951538504324918	0.00973478255644335	0.950784979049062	0.0157760286332023	1	0	1	1	0.0135270785376835	0.00623890421135567	0.0110409847225848	0.0119698827170613	0.986862215745178	43	0.996527216927798
ENSG00000161016	13.9967895686308	0.415573347202901	14.0524293596189	0.216339118727458	0.960971418707823	0.0248327477418688	0.962348550320044	0.023990291842565	1	0	1	1	0.0296906190641226	0.0157881801325605	0.0153951400993433	0.0180489009051879	0.986832643742501	44	0.996446454530771
ENSG00000170315	13.9603529993464	0.3922067301087	13.9577612962832	0.296615659194676	0.958977685472743	0.0233304668991595	0.95710094740785	0.0352888778764022	1	0	1	1	0.0280943275665782	0.0148507742605698	0.0212509479778582	0.0266131619438451	0.986564189783704	45	0.996365692133742
ENSG00000254772	13.7925723372049	0.187229286171348	13.7623522760153	0.122257381017102	0.949729414785932	0.00981020207119639	0.946472775249428	0.0117790272798113	1	0	1	1	0.0135746459466669	0.0062944120710316	0.00888346545453345	0.00897812185838738	0.986388348863826	46	0.996284929736715
ENSG00000189403	13.8033103080375	0.222598594065648	13.7417931902609	0.163955335942371	0.950324665681504	0.0122418487600559	0.945306117853725	0.017604562519177	1	0	1	1	0.0161264645290218	0.00784428933731882	0.0119311456425184	0.0133978212589016	0.986145741091515	47	0.996204167339687
ENSG00000108298	13.7818911264335	0.2250759337166	13.8337196219095	0.186677103596623	0.949136850407317	0.0123667045183967	0.950385576789037	0.0203097906450771	1	0	1	1	0.0163312807837312	0.00792981766241645	0.0134943535577351	0.0153982106858371	0.985822134847768	48	0.996123404942659
ENSG00000075624	13.8033398883121	0.278996748605049	13.8330814793818	0.17195733309713	0.950326304800917	0.0159637588409787	0.950360372065309	0.0184375140975992	1	0	1	1	0.0202122639058746	0.0102202661633998	0.0124308769057301	0.0139839514196051	0.985542329328127	49	0.996042642545631
ENSG00000114391	13.614797722939	0.0654731539204008	13.6110720650812	0.0437286878254279	0.939806698432963	0.00150061238012279	0.938054438011709	0.00103970755560319	1	0	1	1	0.00480897000842606	0.00100258999973598	0.00321272913818541	0.000868223473805361	0.985211458113737	50	0.995961880148603
ENSG00000080824	13.7722647919275	0.294116920350499	13.6556935992602	0.367611947534317	0.948602414090677	0.0171119321730077	0.940276719733954	0.0465321111165749	1	0	1	1	0.0213557410341757	0.0109642911587717	0.0269200494916079	0.0354060262047808	0.984915135747521	51	0.995881117751575
ENSG00000070756	13.8905227473629	0.467185211963551	14.0161107883947	0.230084898609201	0.955142134413988	0.0283277332445869	0.960359382564798	0.0258406486825548	1	0	1	1	0.0336333787043577	0.0180652328581573	0.016415744858389	0.0194613999910673	0.984772507519347	52	0.995800355354547
ENSG00000184009	13.7894971677815	0.368169665541375	13.7753122203772	0.200593223404439	0.949558859784427	0.022185098927172	0.947140894240229	0.0225211842286657	1	0	1	1	0.0266992814213404	0.0141979898690202	0.0145617914276898	0.0171025892564809	0.984336396988285	53	0.995719592957519
ENSG00000089009	13.5663124074502	0.0956004727222997	13.5613030444862	0.0811172128823246	0.937077936793988	0.00361228797656293	0.93524599643734	0.00628368681433215	1	0	1	1	0.00704690190311398	0.00236357998504235	0.00598152055272486	0.00486659655272984	0.984172092806732	54	0.995638830560491
ENSG00000181163	13.5663124074502	0.102807994977475	13.5615736343423	0.0749152455322688	0.937077936793988	0.00411590559855945	0.935263263231827	0.00541326393408294	1	0	1	1	0.0075781827728673	0.00268721384753169	0.00552408205361648	0.00420393582318096	0.984089844826966	55	0.995558068163463
ENSG00000265681	13.8081093994612	0.432111298991076	13.8129517338589	0.395949492283101	0.95059054978729	0.0268686690171274	0.948995804440688	0.0487169115938098	1	0	1	1	0.0312940234242305	0.0171792060267089	0.0286650891070974	0.0368875743326256	0.983840946399453	56	0.995477305766435
ENSG00000172809	13.5782959169228	0.157758170657202	13.5657342699698	0.0875971247941019	0.937753276955139	0.00794148040932957	0.935493366648903	0.00716278275924009	1	0	1	1	0.0116184071714467	0.00514320873908954	0.00645723431189523	0.00553463858885437	0.983637311049719	57	0.995396543369407
ENSG00000131469	13.6559097161404	0.275866671619101	13.6376702994424	0.193916081621733	0.942112885660783	0.0161178466760063	0.939472708786805	0.0218069824480958	1	0	1	1	0.0202012665105016	0.0103688755460091	0.0142191501454366	0.0166401428207993	0.98341721192708	58	0.995315780972379
ENSG00000149806	13.6204711983876	0.2506360823685	13.5746321694824	0.14407084454727	0.940125367290828	0.0144142842374269	0.935967175485356	0.0150233998004363	1	0	1	1	0.018401425231028	0.00928802554163393	0.0106132411360038	0.011514003277369	0.983186792153285	59	0.995235018575351
ENSG00000174444	13.8450492585332	0.573180299373975	13.7741558534594	0.381936102261293	0.952634041373467	0.0366276369478874	0.946864511113118	0.0472891599688768	1	0	1	1	0.0413996576444612	0.0233825522377386	0.0277284580140256	0.0358502503325582	0.982783765187376	60	0.995154256178323
ENSG00000109475	13.5055765994713	0.156854919425927	13.6321088174329	0.269736527152369	0.933645922514583	0.007895347459601	0.939090918715916	0.0319146128814787	1	0	1	1	0.0116140853573084	0.00512806772284895	0.0197868525526606	0.0243234482142957	0.982597320103364	61	0.995073493781295
ENSG00000116251	13.7656344095575	0.524964476216475	13.8275247950594	0.241676751045368	0.948234090209134	0.0327395428172871	0.94999613793003	0.0278843201706402	1	0	1	1	0.0381358723178055	0.0209533826947401	0.0174779474003705	0.0211254995809756	0.982282912755962	62	0.994992731384268
ENSG00000150991	13.5211772220534	0.213663754632201	13.5319706853156	0.163659884751092	0.934528941787419	0.0118669338732212	0.93354962915859	0.0177797966109775	1	0	1	1	0.0158021562119392	0.00768042627715717	0.0120943126878548	0.0136325746577288	0.982173075920788	63	0.99491196898724
ENSG00000182774	13.9153912514578	0.7301434460663	13.8296631394952	0.339448829341788	0.956510287541712	0.0469384264610219	0.949999139701974	0.0415048236881565	1	0	1	1	0.0524702060382103	0.0298958333188053	0.0245449817481367	0.0314175666552268	0.982113591823919	64	0.994831206590212
ENSG00000187514	13.4954602361186	0.186752923709323	13.5228701684653	0.134549452971498	0.933072775408984	0.00999569208018096	0.9330537005311	0.0137276954327433	1	0	1	1	0.0138382033989109	0.0064825306901089	0.00994977037384124	0.0105489262482647	0.982107439245253	65	0.994750444193184
ENSG00000241343	13.7107170289358	0.50421346007065	13.5451364315487	0.257192794332318	0.945176541142126	0.0322556503860357	0.934209608062766	0.0310224077248739	1	0	1	1	0.0367751342987046	0.0206785943004039	0.018987833428778	0.023712733210544	0.981575704796511	66	0.994669681796156
ENSG00000232112	13.666399337237	0.491427936850426	13.7401926529466	0.274724282228941	0.942700191782581	0.0305707270580031	0.945119375562975	0.0326754756198338	1	0	1	1	0.0359588451005838	0.0196268460911797	0.0199942088999769	0.0248152630066958	0.981213658112998	67	0.994588919399128
ENSG00000109971	13.6254082219526	0.402600529489101	13.5147123366944	0.293609456064658	0.940402562972721	0.0251413890387047	0.932443746728734	0.0370814428825501	1	0	1	0.999019607843137	0.0295477774266206	0.0161684328831071	0.0217251724453999	0.028355922541053	0.981010346950321	68	0.9945081570021
ENSG00000005022	13.4603932947605	0.253976360831201	13.3611319580698	0.25555988408586	0.931082709332939	0.0148202619125732	0.923757135889409	0.0314250277101871	1	0	1	1	0.0188684205037354	0.00960063667017526	0.0191271132481786	0.0241659002000914	0.980809253608304	69	0.994427394605072
ENSG00000162244	13.3535674874746	0.133428069889698	13.4230279262287	0.179953775773372	0.924988189376485	0.00637806259332309	0.927361670071666	0.0201212250653026	1	0	1	1	0.00999194185485272	0.00417783633206705	0.0134063474174662	0.0154762115726272	0.980638543469527	70	0.994346632208044
ENSG00000188846	13.3848084517959	0.17395719482405	13.4390035879374	0.172469351660714	0.926775548043344	0.00922101599797099	0.928276043480789	0.019065945140762	1	0	1	1	0.0129966144417038	0.0060087694001138	0.012833492493113	0.0146612273674949	0.980627469515647	71	0.994265869811016
ENSG00000197728	13.500369650162	0.32553755715435	13.4819021488713	0.234470353335579	0.93335097410338	0.0196769469073449	0.930657169672937	0.0279449375770135	1	0	1	1	0.0241132328662159	0.0127143554513334	0.0173914890307381	0.0214137382813211	0.980594390788227	72	0.994185107413988
ENSG00000205542	13.4363292580154	0.2427560049512	13.4464600251827	0.191799415917751	0.929714064271738	0.0140166811641063	0.928684502361509	0.0219133211757765	1	0	1	1	0.01806713725822	0.00909025737038037	0.0142639338203919	0.016832112295455	0.980591134822973	73	0.99410434501696
ENSG00000114942	13.5610141500595	0.420377786945824	13.4913812628133	0.258829777715228	0.936779159102331	0.0265527159908664	0.931169551275551	0.0312284817643548	1	0	1	1	0.0309989933123092	0.0171083665344176	0.0191848241979973	0.0239119117705992	0.980348936732169	74	0.994023582619932
ENSG00000083845	13.5722374960134	0.438645515453898	13.4694975063878	0.21656991441363	0.937411924376109	0.0277675505090428	0.929971008138817	0.0254017982972564	1	0	1	1	0.0323193221149233	0.0178828770264179	0.0160785444528219	0.0194813729431543	0.980312913746964	75	0.993942820222904
ENSG00000008988	13.6663864532949	0.572771548325223	13.5385027092184	0.322618724806567	0.942699470696394	0.0371740739223717	0.933756064195346	0.0401355921764313	1	0	1	1	0.0419109726102565	0.0238583582556468	0.023829719706515	0.0306614097659947	0.980138082670772	76	0.993862057825876
ENSG00000105193	13.4885827292959	0.352441694402277	13.4638553882628	0.249098615517694	0.932682881792449	0.0218316743792743	0.92961955939985	0.0298366336510663	1	0	1	1	0.0261288900009345	0.0141069910737828	0.0185012842409795	0.0228709737830884	0.980070679492799	77	0.993781295428848
ENSG00000197747	13.5287553831785	0.411426131391474	13.3583830798992	0.603788471783343	0.934957509809844	0.025457782226074	0.922935168341289	0.0824127143556213	1	0	1	1	0.0304112329433525	0.0164213846542018	0.0451992182116623	0.0632322111307997	0.980060573513166	78	0.99370053303182
ENSG00000100316	13.3653240027113	0.212566346333826	13.4169831939506	0.211364300384347	0.925661293581476	0.0119880755245173	0.926991583907826	0.0245328366586039	1	0	1	1	0.0159043167446375	0.00780162028278811	0.0157534892403865	0.0188520217989664	0.979888660728095	79	0.993619770634792
ENSG00000118181	13.3509706609996	0.1954282974649	13.3623877253794	0.134284825912115	0.924839431509776	0.0107701709894963	0.923931936080268	0.013926493860869	1	0	1	1	0.0146377594878386	0.00701816825041331	0.0100494633647747	0.0107669388181268	0.979878899239872	80	0.993539008237765
ENSG00000143933	13.2953966102633	0.1405428740575	13.2922105621175	0.0898086647279455	0.921648945972872	0.00694443474896781	0.919930042927966	0.00773186539519111	1	0	1	1	0.0105707921453813	0.00455491163043249	0.00675648826869313	0.0060442385955464	0.979694082024564	81	0.993458245840736
ENSG00000134333	13.6950358144267	0.7303515245915	13.8391598604669	0.347800874784967	0.944301234727302	0.0466064426554747	0.950515410398521	0.0421721391004371	1	0	1	1	0.0533296542256669	0.0298772752781348	0.0251316465950003	0.0319126391837388	0.97901551191417	82	0.993377483443709
ENSG00000198830	13.4413941642509	0.388809535216724	13.4944674130114	0.205706375341979	0.930002335327919	0.0241218841173247	0.931396512698521	0.0237044208699829	1	0	1	1	0.0289262802999121	0.0156055682130178	0.0152437565000629	0.0181701249367842	0.979008601282071	83	0.993296721046681
ENSG00000163041	13.3111677116217	0.233446761590775	13.2969234630171	0.122244851657912	0.922555712307884	0.0135376391537449	0.920186028712845	0.012332709688352	1	0	1	1	0.0175376621081077	0.0088199388988011	0.00919346884998722	0.00957195249266201	0.978840617015766	84	0.993215958649653
ENSG00000149925	13.2977680736494	0.222885371832474	13.2845106780858	0.130376320345654	0.921785362990753	0.0128026096858673	0.919467951142586	0.013518883380909	1	0	1	1	0.0167611113833561	0.00834812338198688	0.00981416052912839	0.010486950633833	0.978764747940202	85	0.993135196252625
ENSG00000177600	13.4747655894759	0.4538021617063	13.5224661353742	0.309102508171725	0.931898971307827	0.0287564380695151	0.932870726771554	0.0378483863965798	1	0	1	1	0.0336779262461329	0.0185748683071765	0.0228584420236133	0.0289335512258946	0.978735995517994	86	0.993054433855597
ENSG00000087460	13.2693274485653	0.204269257713374	13.1267608904772	0.309649950669828	0.920147727165564	0.0115402949989262	0.91016183426092	0.0401051929076589	1	0	1	1	0.0153940927680898	0.00753848946809563	0.0235892123924085	0.0310506790139156	0.978554320378874	87	0.992973671458569
ENSG00000132475	13.2907263880979	0.23230842245505	13.0889239923507	0.3934418483362	0.921380222962899	0.0135581858203925	0.907819366927184	0.0527451134062866	1	0	1	1	0.0174789861495521	0.00883962305882587	0.0300591437895225	0.0408483845336991	0.978536876840058	88	0.992892909061541
ENSG00000110958	13.1755070964817	0.110769062574702	13.1749489615317	0.0862146153592484	0.91472047336649	0.00489801565092143	0.913161374680622	0.00731675761248568	1	0	1	1	0.00840719539396565	0.00324765938275882	0.00654382917239213	0.00575832984323946	0.978265510815207	89	0.992812146664513
ENSG00000144381	13.2403070201999	0.22281269574365	13.2168995703219	0.150804708063727	0.918473083676838	0.0128720839933684	0.915556546986534	0.0165905584447911	1	0	1	1	0.0168283632247892	0.00841039023952867	0.0114099912208121	0.0128767642004794	0.977907144217601	90	0.992731384267485
ENSG00000198755	13.2592484765181	0.256940276649202	13.271429104867	0.178689987903725	0.919566528730177	0.0152797623844512	0.918683064654499	0.0203306073768768	1	0	1	1	0.0193781930479874	0.0099656033286522	0.013464261195367	0.0157213696536745	0.977789790959905	91	0.992650621870457
ENSG00000152234	13.1705317241087	0.16209372149085	13.2317458298338	0.167067077988222	0.91443158345728	0.00855590301991871	0.916403778647178	0.018674115538867	1	0	1	1	0.0123073027639528	0.00562603716372279	0.0126262308947572	0.0144708405526833	0.977587654124546	92	0.992569859473429
ENSG00000173113	13.1582435135506	0.166438440516499	12.9435457419776	0.451662876019019	0.913717613194246	0.00892518514343309	0.899161228088934	0.0622554018792019	1	0	1	1	0.0126489861921994	0.00586888766713694	0.0348948336895211	0.0484188632203465	0.977344488670741	93	0.992489097076401
ENSG00000151846	13.2690868356819	0.3205148949038	13.2501809155521	0.185369286250513	0.920133857499239	0.0198282032770718	0.917453261715179	0.0213547379581139	1	0	1	1	0.0241550077162736	0.0129101508057141	0.013989943792612	0.0165201198068879	0.977185647021777	94	0.992408334679373
ENSG00000221983	13.0791525539767	0.111338649360224	13.1732124208095	0.21157289367049	0.909106247823322	0.00498536850592531	0.912979622290395	0.0250275201955681	1	0	1	1	0.0085126806878915	0.0033193251578576	0.0160608427854904	0.0193935783737469	0.97682050419414	95	0.992327572282345
ENSG00000174748	13.077309231039	0.113988652463675	13.1609688940409	0.201469865184709	0.908998441408668	0.00517960690863413	0.912278048799172	0.0236377525255703	1	0	1	1	0.00871652191210123	0.00344621553846309	0.0153081332238337	0.018331548414775	0.97676085858994	96	0.992246809885317
ENSG00000117450	13.2245922568782	0.311565188167325	13.0960642346799	0.412921073614491	0.917564720038223	0.0191820149481202	0.908201591362947	0.0554556889495381	1	0	1	1	0.0235595307677845	0.0125100780532107	0.0315301655684483	0.0429314817077878	0.976634403128801	97	0.992166047488289
ENSG00000243678	13.2205653755824	0.352570222127399	13.2627015133352	0.197607848177554	0.917331779155947	0.0220060631881761	0.918164766790278	0.0230855404787784	1	0	1	1	0.0266683165289267	0.0143447109451783	0.0148995171141313	0.0178417542599399	0.976108952038357	98	0.992085285091262
ENSG00000196230	13.0725531090007	0.186103791652348	13.0467506292156	0.165781513822608	0.908720210313309	0.0104221081486971	0.905644497910756	0.0192760868964713	1	0	1	1	0.0142362237965752	0.00686449118602076	0.0127067281757784	0.0150358510859385	0.975821432136048	99	0.992004522694234
ENSG00000100902	12.9967414404972	0.0970149092379007	12.9972630114465	0.0764966746613364	0.904271541196356	0.00400515436796261	0.902790571887664	0.00608963355976287	1	0	1	1	0.00746455637992513	0.00269178249917742	0.00588559872905296	0.00485901510357516	0.975751299833769	100	0.991923760297206
ENSG00000143977	12.9970712030526	0.133771885205775	13.020473870053	0.101526163774402	0.904290947932872	0.00666151872005834	0.90414380214482	0.00966442529042046	1	0	1	1	0.0102924638263393	0.00442729559747533	0.00779742463966009	0.00761748174586693	0.975315170313097	101	0.991842997900178
ENSG00000171314	13.080307248844	0.243355691365124	13.0407766687846	0.12995189425659	0.909173770743018	0.0145970850914219	0.905319363038344	0.013802258191486	1	0	1	1	0.018604738156027	0.00958345143443599	0.00996504253980926	0.0108085630080049	0.975245705736411	102	0.99176223550315
ENSG00000164919	13.309251501837	0.5478060578045	13.4294427740431	0.286928698467485	0.922445596347704	0.0353074110106158	0.927621262319705	0.0351568081687995	1	0	1	1	0.0411597945781466	0.0229135800673558	0.0213656443752134	0.0269632119829152	0.975230888664274	103	0.991681473106122
ENSG00000075415	13.1733034231783	0.3675175469824	13.1710334757391	0.298919172665135	0.91459253277779	0.0231327540015191	0.912752671341327	0.0380143770281508	1	0	1	1	0.0278986625583797	0.0150995815058023	0.0226951949682416	0.0293951386134762	0.975220960722888	104	0.991600710709094
ENSG00000132963	12.9946724263224	0.151687938716526	12.962795762944	0.111776545064113	0.904149766889232	0.00800366492977072	0.900746563648137	0.0113025989802121	1	0	1	1	0.0116730867651009	0.00530471788410123	0.00862287326809872	0.00890620227688474	0.97505630350153	105	0.991519948312066
ENSG00000104408	13.0119903351861	0.187664976647001	13.0393925573438	0.126163015697494	0.905168435661495	0.0105562382276986	0.905240605974253	0.0131934400924907	1	0	1	1	0.0144224651120076	0.00696797183573921	0.00967552860631063	0.0103386085601734	0.974892489281401	106	0.991439185915038
ENSG00000161960	13.1170628066399	0.341445184000824	13.0911178991373	0.195117796952909	0.911320058793188	0.0215868856909102	0.908215715583151	0.0231975504231531	1	0	1	1	0.0260306128768388	0.0141214596676872	0.0149045939740385	0.0180374796917256	0.974637876408195	107	0.99135842351801
ENSG00000171858	13.0519040439588	0.275428711191699	12.9232593865957	0.413193130506803	0.907511073857835	0.0168187098853075	0.898042137041457	0.0563367745863157	1	0	1	1	0.0211025694231322	0.0110423185297259	0.0319728265251239	0.0438575380444719	0.974452394649832	108	0.991277661120982
ENSG00000239672	13.0599115096811	0.292796427151	13.0110879026645	0.293563080128286	0.907980189748852	0.0180617344468806	0.903418816609128	0.0380201430682166	1	0	1	1	0.0224194801728905	0.0118498426687741	0.0225625314596613	0.029557396641516	0.974366391922791	109	0.991196898723954
ENSG00000116288	12.8755535645457	0.0678266879387497	12.8808468597335	0.0521035990852483	0.897105991699377	0.00193076670348738	0.895923615570207	0.00260573871859856	1	0	1	1	0.00526786577359425	0.0013483623639034	0.0040450445263912	0.00218380933551842	0.97427166981528	110	0.991116136326926
ENSG00000104904	12.9536025237213	0.166092507325949	13.0296609828727	0.23037077724937	0.9017285279266	0.00905676239204327	0.904587640373971	0.0280979683403209	1	0	1	1	0.0128221092952167	0.00600258812127308	0.0176804889668419	0.0218664261529474	0.974263616270406	111	0.991035373929898
ENSG00000145741	13.1507218877558	0.432655069401276	13.0634314169041	0.227245394964664	0.913280262248349	0.0282872773238207	0.906567156795691	0.0279569615199468	1	0	1	1	0.0328997201137762	0.0184633004023134	0.0173955362655028	0.0217316988567886	0.974032609538821	112	0.99095461153287
ENSG00000143742	13.0206403907595	0.29992247246105	12.9711231082453	0.165722971838148	0.905676738998224	0.0188248372228285	0.901203334805051	0.0191025947699175	1	0	1	1	0.0230343872083204	0.0123642194113507	0.0127763008997119	0.0149440819902636	0.973650272117331	113	0.990873849135842
ENSG00000116459	12.9327145406359	0.222985836557449	12.9089974681616	0.140707069915231	0.900494149192723	0.0132870734898334	0.897552272624588	0.0155763092720989	1	0	1	1	0.0172419978695737	0.00877684868712178	0.0108999223419377	0.0122429027548315	0.973244864766844	114	0.990793086738814
ENSG00000100129	12.9221130221276	0.229687697037999	13.0605613207263	0.289525057872173	0.899866887797451	0.0136697880516569	0.906330781851006	0.0363281669316708	1	0	1	1	0.017774778524587	0.00903088954903611	0.0221678877930549	0.0282010445272592	0.973020891509968	115	0.990712324341786
ENSG00000115484	12.9054130825317	0.212261066696399	12.854906021148	0.136799150267528	0.89887775578791	0.0125578866782089	0.894346214926693	0.0151375243118763	1	0	1	1	0.0164474445985544	0.00830794229985252	0.0106417853263552	0.0119281517567008	0.97295324358643	116	0.990631561944759
ENSG00000124172	13.0898767102719	0.478837608981099	13.0935730426818	0.321730090518452	0.909733146931647	0.0312971732385265	0.908211872924483	0.0416142933439378	1	0	1	1	0.0365807577549867	0.0204611433150695	0.0245716039059539	0.0322497854237588	0.972623419509218	117	0.990550799547731
ENSG00000159377	12.9017780418641	0.237313722258277	12.9293468074315	0.128822734907613	0.898662283886737	0.0142747292093032	0.898763211235828	0.013781062378536	1	0	1	1	0.0183938773003406	0.00943400987909896	0.00996359188335557	0.0108409114654917	0.972612306110999	118	0.990470037150703
ENSG00000122406	12.8118544176003	0.1474437330477	12.942705157125	0.280447512450013	0.893312524545472	0.00779847280606849	0.8994135470887	0.0353934847298233	1	0	1	1	0.011508383426926	0.00520999654086284	0.0216683845490852	0.0275894617757081	0.972326210169842	119	0.990389274753675
ENSG00000067560	13.1705363695667	0.606366439937601	13.0120388744601	0.297659468899545	0.914431853241997	0.0410952084145344	0.903470937203193	0.0383251564197407	1	0	1	1	0.0460396162254058	0.0267765367076872	0.0228756977881297	0.0297924603550022	0.972212556302853	120	0.990308512356647
ENSG00000122566	12.8309971635699	0.1926943492471	12.7995960147487	0.125883760570622	0.894454508766623	0.0111771665866284	0.891058294427605	0.0135933543289904	1	0	1	1	0.0150178779396977	0.00742445270264098	0.00983497919977855	0.0107524678935145	0.972053653244573	121	0.990227749959619
ENSG00000137154	13.1507218877558	0.609433612638	13.0404023924582	0.35857383736651	0.913280262248349	0.0413578219480992	0.905044996649216	0.0470975719952212	1	0	1	1	0.0463422173960977	0.0269640997747159	0.0274971451474448	0.0365461842958712	0.971872225055562	122	0.990146987562591
ENSG00000167658	13.2727889560329	0.7725196055179	13.0818345501461	0.399561749040778	0.920347231267746	0.0531343237215536	0.907399348113612	0.0530253752563451	1	0	1	1	0.0582032614303543	0.0344927299015236	0.0305432504523087	0.0410742887588038	0.971754898972533	123	0.990066225165563
ENSG00000182004	12.9946724263224	0.421933583079751	12.86837632252	0.21740977144628	0.904149766889232	0.0280147242310343	0.895080125436678	0.0270170639548771	1	0	1	1	0.0324697359992753	0.0183800577705626	0.0168948875908927	0.0211514216255822	0.971733349957212	124	0.989985462768535
ENSG00000141367	13.1080211299169	0.582247935728875	13.0968274911797	0.448794029739582	0.910792641609345	0.0384893466955386	0.908179239881463	0.0603405431271618	1	0	1	1	0.044419209425898	0.025132645326644	0.0342673849863129	0.0467017338396492	0.971705467648966	125	0.989904700371507
ENSG00000106153	12.7777504709228	0.170798660719576	12.8302965203318	0.162911231234613	0.891273777136065	0.00955092208376653	0.892864497645022	0.0188265702787195	1	0	1	1	0.0133668802742899	0.00637007492922347	0.01269738629785	0.0148093223543236	0.971513263843807	126	0.989823937974479
ENSG00000180817	13.0930893096816	0.585454304571277	13.2670552487123	0.3040819424119	0.909920844757108	0.0384665011105536	0.91830135714491	0.0379552216572892	1	0	1	1	0.0447147568250655	0.0251297465373715	0.022920078096563	0.0292566226311105	0.97148464678136	127	0.989743175577451
ENSG00000172115	13.0636733982973	0.542840750562601	12.9028052432795	0.275750993478549	0.908200479993942	0.0368126282087717	0.897055770657858	0.0354785391134584	1	0	1	1	0.0415534539185091	0.0240749921181888	0.0213713985663834	0.0276932844251562	0.971315489247339	128	0.989662413180423
ENSG00000214736	12.6976647264186	0.0997216318322263	12.7020539339501	0.091520280117684	0.88646474718414	0.0043714904067271	0.885231020578123	0.00858367615887366	1	0	1	1	0.00785354110230574	0.00297550681203599	0.00720515600024877	0.00688422559635208	0.971153793955617	129	0.989581650783395
ENSG00000065978	13.0764714670934	0.577817475273701	13.02414824848	0.322631238153645	0.908949439935539	0.0390227768499263	0.904148455651016	0.0416889585639119	1	0	1	1	0.0441875682387075	0.0255056924296651	0.0247717725565124	0.0323821102624025	0.971142232444987	130	0.989500888386367
ENSG00000150753	12.8445920022733	0.287605884488125	12.6817325560037	0.341042955533742	0.895264491548114	0.0182206959572894	0.883745487055207	0.0465460408065202	1	0	1	1	0.0223912043634568	0.0120438034660373	0.0268924576376031	0.0365574341205003	0.971085544350503	131	0.989420125989339
ENSG00000072274	13.0502748064376	0.599216038204778	13.0030079437617	0.313583870068617	0.907415589783119	0.0404531113607866	0.902917767321787	0.0407340198454563	1	0	1	1	0.0459159708965816	0.0264601321200031	0.024116256132802	0.0316658770538224	0.970509861001944	132	0.989339363592311
ENSG00000164032	13.0322442524287	0.573300985318676	12.8692757072534	0.283364751159552	0.906358086801422	0.0392079104370956	0.895056601463469	0.0367814126481411	1	0	1	1	0.0439909638136068	0.0256627047541019	0.0220187023423425	0.0287376927372785	0.970443765650175	133	0.989258601195283
ENSG00000111775	12.9989652326519	0.554958777769775	13.1245195548145	0.308918056397947	0.904402403533346	0.0366753381504638	0.910037208497137	0.0392384750572788	1	0	1	1	0.0426925349700746	0.0240356101311117	0.0235374754182622	0.0303846554097104	0.970360258467012	134	0.989177838798255
ENSG00000240972	12.7177582254946	0.2002928405213	12.7446495800809	0.138696057922754	0.887674176315553	0.0117944159981562	0.887763467754231	0.0154847808252762	1	0	1	1	0.0157490681116884	0.00786373192423182	0.0108826890101026	0.0122519986735772	0.970218868496752	135	0.989097076401228
ENSG00000118680	12.9054130825317	0.4441029435233	13.0018703855263	0.23148371806417	0.89887775578791	0.0291478236581807	0.902953863624746	0.0285101380481029	1	0	1	1	0.0344121447863162	0.0191771140879998	0.017803878303683	0.0222067025484626	0.970190963352735	136	0.9890163140042
ENSG00000167283	12.8089749005796	0.330007131433826	12.8339228828492	0.224033676154927	0.89314059576931	0.0211271274606922	0.893024958617999	0.0279764011951555	1	0	1	1	0.0257637425317224	0.0139687979677985	0.0174563676437793	0.0219237521284341	0.970056563503719	137	0.988935551607172
ENSG00000108518	12.7659983241102	0.272708996359901	12.7211358790476	0.163639328308488	0.89056996830934	0.0172165857289392	0.886334335995673	0.0193141776325504	1	0	1	1	0.0213621363121171	0.0114167731338458	0.0128635783678728	0.0152521954169713	0.970051835851314	138	0.988854789210144
ENSG00000142676	12.9665852198898	0.53598243060495	12.9741804149717	0.447747184210772	0.902494739847701	0.036380860723083	0.900994297646991	0.0597516343469856	1	0	1	1	0.0413356655985873	0.0238682912318357	0.0345106334188239	0.0464307324418374	0.969917969017834	139	0.988774026813116
ENSG00000205581	12.9011788752256	0.4652717175998	13.0269138288424	0.238690357116581	0.898626761654305	0.030584160385458	0.904416988601457	0.0294650483630806	1	0	1	1	0.0360642792491832	0.0201209808350502	0.0183228629783446	0.0229256763681251	0.969887302627063	140	0.988693264416088
ENSG00000123562	12.8969279998501	0.462059335331999	12.8184968035824	0.387712478667628	0.898374696597842	0.030725037228858	0.891867454272792	0.0527831559513427	1	0	1	1	0.0358270849722794	0.0202161421309729	0.0302463295508467	0.041243032984927	0.969799058875974	141	0.98861250201906
ENSG00000177954	13.0220885524471	0.633911526446726	12.9635820311513	0.294742070094814	0.905761804342017	0.0432294252570539	0.900623159350107	0.0380248881304536	1	0	1	1	0.0486797124665232	0.0282966033429402	0.0227361596036152	0.0296086350668854	0.969622850732761	142	0.988531739622032
ENSG00000125743	12.8841158941126	0.493267639023475	12.8139692605126	0.304304693464665	0.897614471581548	0.0335162105104635	0.89173702698457	0.0398637943182142	1	0	1	1	0.038284942721516	0.0220546121629075	0.0237478869566518	0.0311918272333407	0.969138629166605	143	0.988450977225004
ENSG00000131174	12.9687031091993	0.609764165123425	12.806515002711	0.303415755545594	0.90261966051465	0.042084646872366	0.891292645658123	0.0398858971777481	1	0	1	1	0.047018129722693	0.0275964437955476	0.0236922968880577	0.0312170015563827	0.969002247338221	144	0.988370214827976
ENSG00000156261	12.7305541124973	0.36815703273065	12.7438354510781	0.216025769770958	0.888443366177228	0.0242898331840687	0.887650527417633	0.026867707567798	1	0	1	1	0.0289191679700131	0.0160903461387127	0.0169513935267175	0.0211300658272838	0.968323646276923	145	0.988289452430948
ENSG00000167526	13.2393446469962	1.03593503227015	13.1545822843401	0.475892530121456	0.918417486449747	0.0715620949880823	0.911492396009291	0.0636169861612062	1	0	1	1	0.0782467002628554	0.0464821485298327	0.0361769397032078	0.0491410456990556	0.968217496969261	146	0.98820869003392
ENSG00000136238	12.6930368234314	0.332205820508076	12.6232277238118	0.391875040433675	0.886185922219699	0.0214706790941339	0.880120130582813	0.0543659670571576	1	0	1	1	0.0261722884073592	0.0142521798372625	0.0310439650624748	0.0427550610355782	0.968217091480993	147	0.988127927636892
ENSG00000101084	12.6861325479942	0.325522440693	12.6775490236727	0.242657227159966	0.885769759838105	0.0210838097050275	0.883634717889465	0.0312749093522068	1	0	1	1	0.025659706727916	0.0140004681713475	0.0191407050926685	0.0246256757577538	0.96817529814382	148	0.988047165239864
ENSG00000147677	12.9263899336323	0.6322482246345	12.7709127276691	0.309915433638691	0.90012000227014	0.0438852603056667	0.889155282686098	0.0409584258848452	1	0	1	1	0.048911430637683	0.0288130785985152	0.0242672892883557	0.0320911817588767	0.968057792413066	149	0.987966402842836
ENSG00000241837	12.5601012831545	0.183213140497676	12.5577811326926	0.114940851133189	0.878133030349881	0.0107442035026612	0.876491579038577	0.0122343969445523	1	0	1	1	0.014586915851021	0.00721648638788829	0.0091529586253064	0.00979576503438338	0.967958581711776	150	0.987885640445808
ENSG00000108654	12.5085463620957	0.137132063113773	12.5021130331293	0.104461090791451	0.874987007031771	0.00731192212587539	0.87310246802879	0.0107899707047154	1	0	1	1	0.0109630695001715	0.00495483188859391	0.00835547483170571	0.0086845914761256	0.967733829122055	151	0.987804878048781
ENSG00000136942	12.9032769876104	0.6376989195525	12.7705072291062	0.365533489467267	0.89875114325674	0.0445040419985994	0.889042489381457	0.0492237802691452	1	0	1	1	0.04942147023309	0.0292400109290229	0.0286232553577945	0.0385345023674421	0.967601411832301	152	0.987724115651753
ENSG00000100632	12.7056799350188	0.400779245506499	12.5827371547495	0.470928780502917	0.886947412441365	0.0266423870863718	0.877492478186586	0.0668878545436422	1	0	1	1	0.0315433135067325	0.017654969422974	0.0374265769610516	0.0526348898725952	0.967545834354251	153	0.987643353254725
ENSG00000142168	12.5633821250047	0.2220409574038	12.5649100086482	0.174265675900717	0.878332799098297	0.0136125665606444	0.876883508164003	0.0211933823990695	1	0	1	1	0.0176736610567529	0.00911474520386707	0.0138692339046418	0.0168187202094362	0.967526929178151	154	0.987562590857697
ENSG00000170889	12.5502151972645	0.210165500601924	12.6624501734138	0.307459496738674	0.87753075606559	0.0127554292868576	0.882643321158007	0.0402816834788188	1	0	1	1	0.0167459678817088	0.0085515530999442	0.024281200915145	0.0316823750208809	0.967466227846693	155	0.987481828460669
ENSG00000087086	12.6499117366499	0.340119944934401	12.8573865340384	0.445615832174475	0.883582795175919	0.02217968172364	0.894089293781382	0.0592141173246684	1	0	1	1	0.0268871397694412	0.0147420344408302	0.034658352301594	0.0461905200313641	0.967431044279405	156	0.987401066063641
ENSG00000178741	12.5098683926384	0.175931707589022	12.6064017490564	0.218408731176317	0.875067842711344	0.010192425032613	0.879362590722159	0.0273776220884323	1	0	1	1	0.0140634339280941	0.00686500593056537	0.0173252237651926	0.021635906469405	0.967268922936221	157	0.987320303666613
ENSG00000140319	12.5832094564913	0.284421271224325	12.6051478362951	0.195452540567437	0.879538965797704	0.018196639597091	0.87930791223575	0.0242670217658191	1	0	1	1	0.0226032374496954	0.0121411951932085	0.0155057713805349	0.0192003234366431	0.967064324239199	158	0.987239541269585
ENSG00000114686	12.6937343548854	0.423320567682801	12.6216505030099	0.218233839556108	0.886227954062644	0.0286663814976605	0.880284722418153	0.0277205015062483	1	0	1	1	0.0333487810480198	0.018996896468005	0.0172904359460806	0.0218922410561976	0.967021955964891	159	0.987158778872557
ENSG00000173660	12.6958637367824	0.4298694379378	12.7192263339493	0.293879674864642	0.886356252025821	0.0290252957214853	0.886080709383575	0.0383369748678125	1	0	1	1	0.0338590147823014	0.0192321797163122	0.0231051533441337	0.0301018629272187	0.966994766833633	160	0.987078016475529
ENSG00000129084	12.5568187576033	0.262488207101599	12.5339366006912	0.151106798701509	0.877933106852903	0.016749506679645	0.875015973353414	0.0177308999434602	1	0	1	1	0.0209040372540744	0.0111944828527044	0.0120558132305516	0.0141206698187964	0.966896809393391	161	0.986997254078501
ENSG00000034510	13.0468564752006	0.93582448268355	13.171430329709	0.585978418664816	0.907215214934812	0.0631010033703816	0.91221564020083	0.0791230167588483	1	0	1	1	0.0717279663850339	0.041238197229027	0.0444885941766784	0.0610633428926374	0.966703255546426	162	0.986916491681473
ENSG00000065518	12.598207191355	0.355113375099299	12.6906971313474	0.184509545349579	0.880450069201504	0.0233214266959587	0.88448713351024	0.0223174603251597	1	0	1	1	0.0281876119121918	0.0155241049517758	0.0145389605819069	0.0176162399804165	0.966436141892984	163	0.986835729284445
ENSG00000196305	12.5737292035239	0.329287208691774	12.6270624787496	0.289813903044606	0.878962485767998	0.0217390087400297	0.880527823155602	0.037960624827908	1	0	1	1	0.0261885080680352	0.0144900904900668	0.0229518071627776	0.0299042936203254	0.966320872337048	164	0.986754966887417
ENSG00000167863	12.6526622043611	0.444114306590876	12.7804722137518	0.227325417192388	0.883749084341944	0.0296705580488811	0.889832977716088	0.0283876393767989	1	0	1	1	0.0351004633979558	0.0196866286559172	0.0177869341124803	0.0222861904752989	0.966216690707224	165	0.986674204490389
ENSG00000135404	12.5897185443512	0.366495172337798	12.4954447182268	0.417939323154749	0.879934522216485	0.024305221698175	0.872285596387512	0.0590755213603085	1	0	1	1	0.0291106724146934	0.0161795970463681	0.0334473348151517	0.0466459801517466	0.966138535215535	166	0.986593442093361
ENSG00000169567	12.4862720531106	0.258256865964874	12.4496565200695	0.233976667875055	0.873623753995293	0.0164522890757921	0.869780836650329	0.0306763525349219	1	0	1	1	0.0206832643775799	0.0110264599015681	0.0187938251547641	0.0243585556358125	0.96584433603435	167	0.986512679696333
ENSG00000126814	12.4000897316638	0.170345692031201	12.3710897058013	0.135382244905943	0.868326136230299	0.00995374292049107	0.865034231754449	0.015707648949354	1	0	1	1	0.0137374563989018	0.00673687841700446	0.0109434373305414	0.0126170205978662	0.965588154722052	168	0.986431917299305
ENSG00000008018	12.7351184974839	0.587415983253726	12.5408526799057	0.29294656900583	0.888717554657966	0.0414310693190672	0.875282645929924	0.0393640075018831	1	0	1	1	0.0461256786397223	0.0273768049125422	0.0233593820518457	0.0310970964660424	0.965524999135116	169	0.986351154902277
ENSG00000156976	12.4930642260476	0.295585790420827	12.5789682282852	0.239325926474114	0.874039712449891	0.0191783682694149	0.877674324637674	0.0306665837568951	1	0	1	1	0.0236599912617547	0.0128326772391215	0.0190258789219265	0.0242362281845669	0.965491017059643	170	0.986270392505249
ENSG00000014641	12.6104995406728	0.458717330801699	12.5709299870963	0.255327582222803	0.881196013616682	0.0315162575926889	0.877165813788412	0.0332579023503454	1	0	1	1	0.0363758255033589	0.0209353442639798	0.0203109541207285	0.0262754187291441	0.965250508605592	171	0.986189630108221
ENSG00000074800	12.8308365676609	0.742604488882275	12.712850629779	0.374719307583904	0.894444935232207	0.052206714208662	0.885566455292783	0.0508248089932938	1	0	1	1	0.0578765449132094	0.0343667350536779	0.0294756320589615	0.0398600899335605	0.965204136075752	172	0.986108867711194
ENSG00000110955	12.3316172401864	0.1232123436246	12.3468618791578	0.0862168353631193	0.864090825728649	0.00638276082437832	0.863563918100323	0.00813183250456147	1	0	1	1	0.0099915802789495	0.00437399984293566	0.00698289461783469	0.00664732831325444	0.965112296781511	173	0.986028105314166
ENSG00000126267	12.3525202656914	0.206164054644351	12.3049373741911	0.131444500855959	0.86538625412446	0.0127880598379491	0.860940093587719	0.0152083885726906	1	0	1	1	0.016690039782162	0.00863939773948851	0.0106822567932492	0.0122571684034921	0.964357511761412	174	0.985947342917138
ENSG00000168653	12.3143222435546	0.2100219022165	12.3341780743211	0.141820485424053	0.86301733754632	0.0130247022475912	0.862746806077544	0.0166605347057211	1	0	1	1	0.0170550922789459	0.00881034959719144	0.0114981707390225	0.0133892793277853	0.963712032187322	175	0.98586658052011
ENSG00000044574	12.2793592892131	0.176316536421702	12.3303758374105	0.272326245957305	0.860842599384501	0.0105124481841665	0.862381266086657	0.0356809254877437	1	0	1	1	0.0143587733096619	0.00714392590758827	0.0220858025374267	0.0284211866659351	0.96358284966574	176	0.985785818123082
ENSG00000115233	12.3121800412385	0.218157448559198	12.2366810703637	0.228542974987464	0.862884267632323	0.0137172016942568	0.856599238250222	0.0305575002574793	1	0	1	1	0.0177188319069816	0.00927329923278709	0.0186768759987524	0.0244579630064151	0.963560560386819	177	0.985705055726054
ENSG00000156467	12.5054261551408	0.479154956868699	12.4289519357733	0.248400272908361	0.874796187494064	0.0334476097744591	0.868492424266078	0.0327494909085353	1	0	1	1	0.038315763967126	0.0222921495466192	0.0199856169845994	0.0260102177092995	0.963279246210589	178	0.985624293329026
ENSG00000088986	12.4124498692985	0.23853832743575	12.2444105470246	0.366054885342482	0.869088170032878	0.0151942396688285	0.85686669899932	0.0524565677346925	1	0	1	0.996732026143791	0.0192176669350151	0.0102199460625912	0.0298956723099613	0.0418070699224101	0.963235594869965	179	0.985543530931998
ENSG00000182481	12.5906206837019	0.476811890269824	12.4156945128368	0.471514957010397	0.879989329045812	0.0328840599948725	0.867263274900361	0.0681911260395845	1	0	1	0.997058823529412	0.0378704038703224	0.021854450141349	0.037977332361302	0.0539617816592719	0.963215327211431	180	0.98546276853497
ENSG00000142937	12.4111990596123	0.372049076190326	12.511515766422	0.427352431352428	0.869011088960361	0.02540221379799	0.873265977369307	0.0585811934951187	1	0	1	1	0.0299768841353148	0.01701204233666	0.0341567272367865	0.0462320016664198	0.96315090823057	181	0.985382006137942
ENSG00000154518	12.2162454864837	0.133485846544625	12.2498376797177	0.114208016860056	0.856901120104664	0.00725484265005553	0.857522056150077	0.0125199071641614	1	0	1	1	0.0109269125847476	0.0049814992646429	0.00932322695582756	0.0101560855006594	0.963130723042906	182	0.985301243740914
ENSG00000136810	12.2327467922214	0.156246691446748	12.219514343097	0.108581761076976	0.857933595043858	0.00902938486646656	0.855631324135198	0.0117836594579966	1	0	1	1	0.0127728215175763	0.00616525679832291	0.0088859309812354	0.00958603943241531	0.963092276238623	183	0.985220481343886
ENSG00000168288	12.3085904086452	0.260640082831875	12.3053274888832	0.156507095571601	0.862661233948825	0.0169468392760171	0.860946172233106	0.0190242157164662	1	0	1	1	0.021175461541787	0.0114304603355641	0.0127186452951367	0.0152743861711226	0.962955660111193	184	0.985139718946858
ENSG00000101608	12.5703731993696	0.593073345625399	12.4236104094537	0.292516967943001	0.878758307964862	0.0422336819506126	0.868103458910907	0.0396760235294051	1	0	1	1	0.0471802496408892	0.0280587740074187	0.0235452463738247	0.0314728436746636	0.96282065140683	185	0.98505895654983
ENSG00000023734	12.178210753861	0.112907208960751	12.1700593490223	0.0829857321744262	0.854515992152003	0.00571804386984021	0.852545454015342	0.00785326427333928	1	0	1	1	0.00927124774260903	0.00395987899790987	0.0068188436715465	0.00648604606243816	0.962784202590129	186	0.984978194152802
ENSG00000125356	12.207490425234	0.149244494000374	12.183794632732	0.112729077110738	0.856352755750957	0.00852431705866	0.85339220114275	0.0124801127675255	1	0	1	1	0.0122256490729554	0.00583367319736411	0.00925237830321669	0.0101545441212739	0.962774791671083	187	0.984897431755775
ENSG00000143543	12.3721518272096	0.357911763687024	12.4403889705861	0.186718659448664	0.866600891109233	0.0240802503967181	0.86926207515132	0.0232661040733991	1	0	1	1	0.0289288208458518	0.0161551135979794	0.0150090692413348	0.0185319593055205	0.96275616200238	188	0.984816669358747
ENSG00000136938	12.8714862720188	0.970668346543675	12.5440306884379	0.483908802552436	0.896864334235799	0.0706796050830225	0.875109151162879	0.0686478020636354	1	0	1	1	0.0754122970751092	0.0464371101045725	0.0385768190920058	0.0540858758106156	0.962751446865301	189	0.984735906961719
ENSG00000069275	12.4026156793965	0.415950686874499	12.4772759065564	0.22222993889	0.868481928616961	0.0283705886204657	0.871488795115221	0.0285897260353358	1	0	1	1	0.0335373358029214	0.0189927159905933	0.0178107738062622	0.0226927388405118	0.962513061578054	190	0.984655144564691
ENSG00000196419	12.1848640309901	0.144173461307402	12.2016108839664	0.119334798987444	0.854933750974992	0.0081218549055975	0.854504909067474	0.0134089533785921	1	0	1	1	0.0118321764560295	0.0055696824281793	0.00978024951969718	0.0108833860104235	0.9624812575893	191	0.984574382167663
ENSG00000115053	12.3191465850111	0.311719441021825	12.3802162359968	0.246669475362863	0.863316932547226	0.0208140898921862	0.865493482753734	0.0323059564117387	1	0	1	1	0.0253036554821988	0.0140065078795349	0.0199244884467886	0.0257067528278278	0.962467624588567	192	0.984493619770635
ENSG00000176340	12.2817008150303	0.270363921842501	12.3384940353087	0.155663932932266	0.860988438475547	0.0176294188107888	0.863004019956981	0.0187076359896045	1	0	1	1	0.0220135570727818	0.0118981311342793	0.0126161209371911	0.0150039421311632	0.962411684195708	193	0.984412857373607
ENSG00000165502	12.2224610454155	0.19775953884065	12.2368224367842	0.128659931567582	0.857290186816957	0.012211293571696	0.856700768307913	0.0148081827520504	1	0	1	1	0.0161800097464681	0.00829793104801799	0.0105141618448943	0.0119754615773258	0.962386765469111	194	0.984332094976579
ENSG00000155368	12.5372663044487	0.591018083030001	12.3857650943576	0.298215156025368	0.876741173201993	0.042179892028833	0.865762663865392	0.0407116824415003	1	0	1	1	0.0471409052562188	0.0280543868483232	0.0240772494677152	0.0323325912744766	0.962309133783437	195	0.984251332579551
ENSG00000186298	12.4853492188509	0.533941587641701	12.3633134090113	0.280556351003753	0.873567221287621	0.0378489068465348	0.864402263798001	0.0379491728011814	1	0	1	1	0.04276545079216	0.0252289343250999	0.0226926505639875	0.0301776828059104	0.962220566503576	196	0.984170570182523
ENSG00000145912	12.6485062517833	0.766450845502376	12.7517198229151	0.439000169680796	0.883497807319342	0.0533185862090715	0.887778007913937	0.0601354453350124	1	0	1	1	0.0605961550119263	0.0353055932940485	0.0344267421004581	0.0470710550200141	0.962183443676276	197	0.984089807785495
ENSG00000116489	12.1759573068512	0.1646028904188	12.2794478556839	0.235144223598679	0.854374446622381	0.00968655172709465	0.859261590257916	0.0307279718069009	1	0	1	1	0.0135186816338606	0.00662087207480951	0.0191494134233271	0.0245536913747478	0.962071968286739	198	0.984009045388467
ENSG00000111669	12.2143923210178	0.223879897099126	12.2382270492279	0.138682881957899	0.856785081768168	0.014227300537948	0.856781718561042	0.0163257439155543	1	0	1	1	0.0183291883226877	0.00965049024517486	0.0113319422331398	0.0131773812769767	0.961914660572121	199	0.983928282991439
ENSG00000104529	12.5783217764816	0.6996115895728	12.7692820640771	0.341851767286282	0.879241807532418	0.0484422558637386	0.889012491711715	0.04517186774094	1	0	1	1	0.055620423932937	0.0321601837258099	0.0267714164015523	0.0353774242258443	0.961901199410696	200	0.983847520594411
ENSG00000197451	12.421583654891	0.4933030345003	12.5286162447739	0.256879810917885	0.869650799559302	0.034008782853283	0.874586830951203	0.0336263194964269	1	0	1	1	0.0397133769900638	0.0227300166106374	0.0205034463422917	0.0266047625585603	0.961860323479086	201	0.983766758197383
ENSG00000124767	12.6036037308384	0.712476080127425	12.4185560151007	0.35428540515037	0.880777640409133	0.0513842884089661	0.867693152078025	0.0490762406276375	1	0	1	1	0.0565295526059856	0.0340787058469715	0.0285287117696748	0.0388872743226568	0.961803943156384	202	0.983685995800355
ENSG00000171848	12.4606850869762	0.536464816350199	12.3391589075482	0.293908283313932	0.872054752080986	0.0380872652085889	0.862887715801998	0.0401368641976616	1	0	1	1	0.0430525940271861	0.0254085456234927	0.0238191505203925	0.0319325574976638	0.961790542889637	203	0.983605233403327
ENSG00000184110	12.6600785596147	0.784047782961599	12.4199867905808	0.388336738300145	0.884197286012444	0.056966590080832	0.867716251092727	0.0545035920591102	1	0	1	1	0.0619307201981107	0.0377003063244487	0.0312670814267416	0.0431632050876242	0.96175261855062	204	0.983524471006299
ENSG00000122034	12.2509928131455	0.288906490215599	12.2633281983693	0.17114933971602	0.859073615380157	0.019174055392905	0.858321295949987	0.0214111025791481	1	0	1	1	0.0235822920331483	0.0129449428461137	0.0139561901098576	0.0171904089852188	0.96165901734612	205	0.983443708609272
ENSG00000124795	12.2676636636785	0.308359236746524	12.2452794352279	0.187213529646734	0.860113734941869	0.0207587958243774	0.857181411723642	0.0238560413001334	1	0	1	1	0.0251359382846058	0.0139961417790844	0.0152886286210953	0.0191399524457514	0.961656201646008	206	0.983362946212244
ENSG00000164924	12.3120158701289	0.2153181882544	12.1167362510698	0.425423283130769	0.862874068657593	0.0135208434019388	0.848724088584828	0.0626650478655172	1	0	1	0.996078431372549	0.0174884592844621	0.00914229923040889	0.0351103856942671	0.0501255973156316	0.961598013733379	207	0.983282183815216
ENSG00000004779	12.6563723842669	0.827486741735575	12.7776901274915	0.390206440102302	0.8839733390129	0.0579777412448749	0.889431829966041	0.0524580076233017	1	0	1	1	0.0653810362568204	0.0383724342383943	0.0305381047911596	0.0410459941840383	0.961524890985937	208	0.983201421418188
ENSG00000138430	12.2397252164781	0.288658447537324	12.2982353334772	0.159849532524467	0.85836981109834	0.019099589429387	0.860503340477313	0.0194455798923204	1	0	1	1	0.0235837359443911	0.0129005819947866	0.0129977617267851	0.0156120385655274	0.961491427065206	209	0.98312065902116
ENSG00000100823	12.3923817802007	0.502152419061025	12.3542776125201	0.368403167309432	0.867850536874487	0.0356645346797674	0.863702773202144	0.0511180942999571	1	0	1	1	0.0405210578537302	0.0238553351206302	0.0298198873996554	0.0405880809931904	0.961116819257789	210	0.983039896624132
ENSG00000123975	12.3525238939429	0.460228157564625	12.3894644516816	0.269330988527047	0.865386478788686	0.0319635417006097	0.866033133247784	0.0360936142507911	1	0	1	1	0.0372578237059958	0.021421355568262	0.0217387111103492	0.0286855576718868	0.961109175129977	211	0.982959134227104
ENSG00000170860	12.1613843965639	0.2194458550115	12.1020564628696	0.187991039916941	0.853458446877341	0.0140527374906851	0.848189258268793	0.0244920036514717	1	0	1	1	0.0180444797940523	0.00955353461469334	0.0155338095218543	0.019754208299094	0.961093873178572	212	0.982878371830076
ENSG00000096384	12.1311749398993	0.171470500256026	12.1179247620575	0.147907936646274	0.851556090189589	0.0103150193477374	0.849226165123623	0.0181006900518999	1	0	1	0.999673202614379	0.014134698502456	0.00705542900156475	0.0122057150502691	0.0146565785313845	0.961079172294296	213	0.982797609433048
ENSG00000134825	11.9984424295407	0.0795919834393004	11.9999976446403	0.0648534267824403	0.843141104952458	0.00322142630264038	0.841800825166633	0.00517569782274137	1	0	1	1	0.00663352630199245	0.00231135773601203	0.00540445329265597	0.00440536257135347	0.96031235386983	214	0.98271684703602
ENSG00000136930	12.243245449109	0.38336924044745	12.2656862863871	0.195797692960824	0.858589760925295	0.0264569473495131	0.858445561795558	0.0251160599785224	1	0	1	1	0.031312713776832	0.0178205333025478	0.0159630442511911	0.0201224770794548	0.960296973482006	215	0.982636084638992
ENSG00000130255	12.402197872892	0.584762152788326	12.3367537298401	0.318490816583942	0.868456162200624	0.0418845086426047	0.862702215212695	0.0437044567646406	1	0	1	1	0.0471498809147744	0.0279867225900988	0.025816420069534	0.0347544076569579	0.960220785662308	216	0.982555322241964
ENSG00000174021	12.2909978286183	0.449315688906674	12.1723580495696	0.231270949230222	0.861567217437782	0.0319185320762502	0.85256908209449	0.0309469826464645	1	0	1	1	0.0365564859071484	0.0214377345290214	0.0189996834046793	0.0248268139695863	0.960134389412815	217	0.982474559844936
ENSG00000119335	12.1500174374416	0.282964062432253	12.0814588137035	0.156297082090903	0.852743199326415	0.0190989716076548	0.846916578180923	0.0194830177256226	1	0	1	1	0.0232891898212647	0.012943802386721	0.0129369378732327	0.0157799974275673	0.960050501701263	218	0.982393797447908
ENSG00000215021	12.2146014154105	0.370850732311151	12.2739827725717	0.362363494096347	0.856798175363014	0.0257782363734249	0.858731025173486	0.0501482295541181	1	0	1	1	0.0303612635155879	0.0173845588049674	0.0295228941420798	0.0399353645894737	0.959952459868495	219	0.98231303505088
ENSG00000101558	12.2606383418048	0.435924844241224	12.2227899590257	0.247884064920551	0.859675586916531	0.0307330213246779	0.855709562403046	0.0331990653693227	1	0	1	1	0.0355548244788252	0.0206681853192831	0.0202804814409419	0.0265655523365134	0.959849224812622	220	0.982232272653852
ENSG00000120963	12.327740893272	0.257317030275951	12.13340520864	0.403936100516261	0.863850354610958	0.0167857220714738	0.84982371791149	0.059110477261389	1	0	1	0.993137254901961	0.0208730076746166	0.0113147187037204	0.0332912396454563	0.047267443274199	0.959799094402896	221	0.982151510256825
ENSG00000213719	12.0324715590348	0.176065321699928	12.1940393251667	0.378288288856098	0.84530732683682	0.0107587535801851	0.853707666274068	0.0525592826682661	1	0	1	1	0.0146325150935201	0.00738378691175272	0.0310223937096355	0.0419639177579014	0.959573773312592	222	0.982070747859797
ENSG00000241468	11.9480806996853	0.0865927308821242	11.9500250009862	0.0691292995563644	0.839923883776545	0.00380097440756766	0.838610966899162	0.00589463847694617	1	0	1	1	0.00724741764461003	0.00271001909853221	0.00578486652125493	0.00499425815978177	0.959393417169044	223	0.981989985462769
ENSG00000118363	12.0305744664861	0.18896073058515	12.0601709505522	0.126577197949236	0.845186723302923	0.0117452823300235	0.845591452349251	0.0147548216417057	1	0	1	1	0.0157067088617874	0.00804895650466475	0.010495472947126	0.0120247170115935	0.959374077731488	224	0.981909223065741
ENSG00000178035	12.1672521756426	0.360698571943924	12.2349573637637	0.297770830901317	0.853827405917294	0.0249486142009195	0.856403013830593	0.0404953610423001	1	0	1	1	0.0296450313297526	0.0168582014525863	0.0243377089145586	0.0323376282773802	0.959331239471942	225	0.981828460668713
ENSG00000173207	12.0758129716004	0.248361014074174	12.0485269134703	0.142811758118727	0.848057495504948	0.0164484344196775	0.844841786125077	0.0173472075485256	1	0	1	1	0.0205668152246366	0.0111974778987205	0.0118530471936003	0.0140981572684779	0.959303490835078	226	0.981747698271685
ENSG00000165637	13.0098113807999	1.49302883350958	13.0895047741565	0.669939829854721	0.90504032972604	0.104385530383776	0.907211320842756	0.0912123662376686	1	0	1	1	0.114761758630338	0.0682493224328825	0.0511814496738966	0.0705626243055998	0.959285952624493	227	0.981666935874657
ENSG00000100567	12.4508878533321	0.7429402390447	12.6285979420332	0.375148845189819	0.871453129012083	0.0521766111843971	0.880485270580051	0.0507362357244947	1	0	1	1	0.05966965952921	0.0347791802659177	0.029706294151718	0.0399051283656045	0.959256203484738	228	0.981586173477629
ENSG00000115541	12.0282164052778	0.127805455351199	12.0158743125175	0.136544623240882	0.845036788214717	0.00699480567559603	0.842772155385682	0.0166385395286112	1	0	1	0.998039215686275	0.0106254702314069	0.00484930577620431	0.0113636860447713	0.0135518728590456	0.959152505902451	229	0.981505411080601
ENSG00000168002	12.0532133401901	0.170660685717676	11.9199004599412	0.302664907718477	0.846624701345287	0.0103588218062034	0.836444220744596	0.0436160635215978	1	0	1	0.998039215686275	0.0141589367831587	0.0071081420256982	0.0253915633553848	0.0352175641587462	0.958981998185226	230	0.981424648683573
ENSG00000134308	12.1748279472797	0.391604760275948	12.1340075887131	0.367395422458056	0.854303498421444	0.0271456018973995	0.849941739066382	0.052709875314796	1	0	1	0.999346405228758	0.0321651165808423	0.0183264810161341	0.0302781599378431	0.0421739605784907	0.958746878247279	231	0.981343886286545
ENSG00000170142	12.3345808846803	0.62603563919525	12.2564644103526	0.350140795051389	0.864274625946784	0.0454336124405882	0.85765675273996	0.0488784172596998	1	0	1	1	0.0507545124595837	0.0304189074611634	0.0285678465933159	0.0389540781031607	0.958539981320397	232	0.981263123889517
ENSG00000126457	11.9348650668074	0.149479403894899	11.917818643965	0.129163265159882	0.839077392895969	0.00879491602168026	0.836516823996328	0.0155143432214531	1	0	1	1	0.0125245994033585	0.00608711497056558	0.0108378277114738	0.0127086131651893	0.958320039139013	233	0.981182361492489
ENSG00000112081	12.3191096558491	0.509774618632426	12.1757686136048	0.307050064215594	0.863314639674283	0.0365297623529728	0.852675434969468	0.043050067172895	1	0	1	0.997058823529412	0.0413808004696496	0.0244935521756612	0.0252181257676421	0.0344368853541785	0.958306939960045	234	0.981101599095461
ENSG00000114902	12.0821810049846	0.343871870577875	12.1661825407881	0.183894014413051	0.848460738268476	0.0235849089032397	0.852232916320368	0.0234164312993472	1	0	1	1	0.0284610758964799	0.0159939690122901	0.0151151779776878	0.0188500724892253	0.9581869951797	235	0.981020836698433
ENSG00000189043	12.2212221151787	0.527224750879501	12.1540876597179	0.263857156203249	0.857212651021391	0.037998811739294	0.851379511344315	0.0360201262264379	1	0	1	1	0.0431401005489206	0.0255611274509033	0.0217093346362596	0.0288761976710213	0.957979809472536	236	0.980940074301405
ENSG00000169714	12.2212221151787	0.540130848212975	12.1542027966953	0.27958413297438	0.857212651021391	0.0389877206828887	0.851363923217788	0.0385764094563943	1	0	1	1	0.0441961403796217	0.026223126806201	0.0230030827731785	0.0309079314912951	0.957811569631498	237	0.980859311904377
ENSG00000163191	12.0801719865718	0.391782819323749	11.9921619511409	0.280410091130576	0.848333544220846	0.0277568151833955	0.841101538648933	0.0395200076643625	1	0	1	1	0.0324318908504988	0.0188009501393587	0.023382780542244	0.0318492328932223	0.957441306893118	238	0.980778549507349
ENSG00000136521	11.8585402726051	0.1345670848997	11.8695643614719	0.0920056071615543	0.834170205730896	0.00766652615396015	0.833439377409278	0.009582460211507	1	0	1	1	0.0113476938818995	0.00534329583724112	0.0077513887080979	0.00797665029149631	0.957261965033289	239	0.980697787110321
ENSG00000161547	12.0376671567492	0.359536621257476	12.0866712866442	0.202601581078716	0.845637528365235	0.0249837708727872	0.847202991626438	0.0266275822705751	1	0	1	1	0.0298676327045555	0.0169626616495165	0.0167623968811488	0.021467224354198	0.957223324935105	240	0.980617024713293
ENSG00000143106	12.3002710636475	0.704496346819974	12.4013980090842	0.338113020067651	0.862144080131982	0.0504859361395615	0.866666452444727	0.0463406492659276	1	0	1	1	0.057274863551752	0.0338282507398846	0.0272641052097497	0.0367533643387443	0.957132079555831	241	0.980536262316266
ENSG00000166794	11.9189343985965	0.221897802945898	11.9029137461212	0.159584145571282	0.838055751345678	0.0145600575866076	0.835537045307632	0.0203213086233361	1	0	1	1	0.018617251804996	0.0099897558951016	0.0134071496252996	0.0165691582867365	0.957068587012717	242	0.980455499919238
ENSG00000164346	12.02327800675	0.352326158967898	12.0111055790017	0.220562967729567	0.844722689227556	0.0245936682874977	0.842389323390555	0.0297862729311622	1	0	1	1	0.0293036689969324	0.0167088811388497	0.0183632527646051	0.0240531843792615	0.957055324169793	243	0.98037473752221
ENSG00000118705	12.2059616285495	0.579525913967601	12.2730662922273	0.363947693174551	0.85625696078452	0.041234427867626	0.858666024087486	0.0510229564928417	1	0	1	0.999673202614379	0.0474789231363876	0.0277419287407062	0.0296541780602165	0.0406293384241164	0.957016600805971	244	0.980293975125182
ENSG00000150779	12.1727008636933	0.231735850620224	12.0450190321531	0.324221362464807	0.854169853712698	0.014977875225631	0.844389789694017	0.0466702829136086	1	0	1	0.991830065359477	0.0190373404567434	0.0101695625037833	0.0269174636917822	0.0374908100266197	0.956965514971266	245	0.980213212728154
ENSG00000188612	11.9845830519842	0.325352887214173	12.0320054236955	0.172455698553357	0.842257085318315	0.0224604741301893	0.843768886427339	0.0219629570349293	1	0	1	1	0.0271476183862988	0.0152937968791987	0.0143330801874247	0.017791004891514	0.956788346177382	246	0.980132450331126
ENSG00000100764	12.1560330729481	0.55188501529965	12.2801389405449	0.278842359602921	0.853121806848256	0.0392646267247935	0.859246371822727	0.0377240035668034	1	0	1	1	0.0454000916242823	0.0264691362140113	0.0227067756279432	0.0300907586847475	0.956709406085225	247	0.980051687934098
ENSG00000109606	11.918648503002	0.252962934480628	11.9090528850652	0.179139626071037	0.838037404242951	0.0170358343943971	0.835913226213257	0.023402560833411	1	0	1	0.999673202614379	0.0212241290962574	0.0116639819425336	0.0150423067056568	0.0190337696407283	0.95647233428983	248	0.97997092553707
ENSG00000225921	11.9078653922241	0.244660554437875	11.9309786876757	0.158940797528621	0.837345086131116	0.0163237971186388	0.837337384566156	0.0201004076286247	1	0	1	0.999673202614379	0.020546130341517	0.0111872899191935	0.0133216898369622	0.0163730025704394	0.956417535295598	249	0.979890163140042
ENSG00000112695	11.9222036554632	0.275363480541325	11.9792337397593	0.274409912487903	0.838265521728061	0.0188018023861139	0.84029050540142	0.0378810649227391	1	0	1	1	0.023096693237172	0.0128563452879154	0.0229071339994921	0.0305543858029639	0.95639338573887	250	0.979809400743014
ENSG00000165732	11.9563798818418	0.250676646197451	11.9842587654991	0.189918347762899	0.840454986430269	0.0167064607388988	0.840713205155271	0.0249270088519256	1	0	1	0.998039215686275	0.0209659318852987	0.0114242496919693	0.015847317008011	0.0201944248124045	0.956317141928016	251	0.979728638345986
ENSG00000006625	12.0319539110767	0.41908650134395	12.0336519471877	0.229478584264692	0.845274420413849	0.0298114717294308	0.843812309799964	0.0310546220051775	1	0	1	1	0.0348311258870544	0.020218320064554	0.0190697375386797	0.0250443295049844	0.956303655341214	252	0.979647875948958
ENSG00000165119	11.8956186566706	0.258791905115999	11.8387440580675	0.149808278415513	0.836558036781501	0.0176309666675163	0.831414511123908	0.0189307470796519	1	0	1	1	0.0217552287598661	0.0120773272330685	0.0126540685127344	0.0154967568317207	0.956157426109875	253	0.97956711355193
ENSG00000134440	12.2237476741737	0.667188886069923	12.2340360678966	0.519586960735575	0.857370699304646	0.0491869683636677	0.855889878412562	0.0742822842589326	1	0	1	1	0.0545813693029311	0.0330478617868828	0.0424706088695475	0.0591340914213544	0.956117304673001	254	0.979486351154902
ENSG00000196683	12.0171398273758	0.415589546516523	12.0592604890482	0.333367494282609	0.844332100766105	0.0297645401968074	0.84528723930051	0.046704115988018	1	0	1	1	0.0345830665604628	0.0201976562525285	0.0276441075790146	0.0374983269608515	0.956069426667043	255	0.979405588757874
ENSG00000184076	11.9490180528039	0.3273114931379	11.870984756541	0.202429397803745	0.839983887768291	0.023012055477736	0.83344171235947	0.0273628100340208	1	0	1	0.999673202614379	0.0273923339718359	0.0156870061039267	0.0170524520042202	0.0222405864639315	0.955944604370271	256	0.979324826360846
ENSG00000136261	11.9434919946725	0.332918689082801	11.8787526153403	0.183231454205358	0.839630073142131	0.0234688648315432	0.833962424528028	0.0241292897756503	1	0	1	1	0.0278744850527218	0.0159989220420728	0.0154251427013247	0.0196401141797443	0.955941520192198	257	0.979244063963819
ENSG00000164104	11.9641140170301	0.315708046624899	12.1931108478995	0.524107843237695	0.840949597296832	0.0217429560242202	0.853322903114646	0.074410375624752	1	0	1	0.998692810457516	0.026387916913489	0.0148212091843127	0.0429839316459577	0.0593202846453347	0.955911749825354	258	0.979163301566791
ENSG00000092199	12.0278546210895	0.447266458100327	11.9132512425875	0.236878357560689	0.845013781903751	0.0325374740469041	0.836117044072844	0.0326974478673828	1	0	1	1	0.0371858882727176	0.0220579048697092	0.0198836029507962	0.0264774255481832	0.955769906729715	259	0.979082539169763
ENSG00000166710	12.7234354154924	1.32414674860105	12.523331188167	0.851708369779586	0.888015540565179	0.0991039489895301	0.872662303818586	0.123123490708963	1	0	1	0.999673202614379	0.104071479546219	0.0653836889929357	0.0680097297581928	0.0969729012556201	0.955521455320681	260	0.979001776772735
ENSG00000187109	11.8228511994613	0.221655594171102	11.9165483178489	0.283649732638357	0.831864783448082	0.0146585960539467	0.836267250793855	0.0394107161456816	1	0	1	1	0.0187480659640884	0.0100956085962083	0.02380301116335	0.0318525815949289	0.955468319447355	261	0.978921014375707
ENSG00000062485	11.8336489324862	0.244201543797974	11.8812879632956	0.155209331396981	0.832563022527077	0.0163610898479359	0.834151614265376	0.0195521455657129	1	0	1	1	0.0206361998054195	0.0112457265090004	0.0130633422804382	0.0159672255649978	0.955353479421367	262	0.978840251978679
ENSG00000166226	12.1204144931212	0.615189260660848	12.2002854130751	0.311401813700926	0.850877336452333	0.0444226342236424	0.854209796794714	0.0431171087389263	1	0	1	1	0.0507564539983343	0.02996687538523	0.0255241417030454	0.0344594274747239	0.955250086801823	263	0.978759489581651
ENSG00000123349	11.9534123925476	0.3618044561834	12.0229071253662	0.36342967402345	0.840265125558828	0.0255696783900084	0.842924013248319	0.051561702434954	1	0	1	0.999019607843137	0.0302678803593332	0.0174118223985149	0.0302281029233503	0.0414270874972026	0.955245526984199	264	0.978678727184623
ENSG00000106028	11.7552530959943	0.162727499951149	11.7960389862171	0.154240832841614	0.827478982453954	0.0100043847489536	0.82865010197266	0.0195439459192259	1	0	1	1	0.0138429601321472	0.0069587610253634	0.0130756462420846	0.0160181435500033	0.955150911698064	265	0.978597964787595
ENSG00000087302	12.1871392920688	0.717320650682076	12.3518139663011	0.379150833712209	0.855076562124613	0.0514073472753984	0.863531354612386	0.0526279628496819	1	0	1	1	0.0588588210482584	0.0345778341989542	0.0306959637464286	0.0417843212815105	0.955145449361148	266	0.978517202390567
ENSG00000163466	11.78042457474	0.19398904686555	12.0061158293957	0.476422007217775	0.829115061526048	0.012465703621971	0.84161751087589	0.0682305192669493	1	0	1	1	0.0164670675182207	0.00862327309319654	0.039681610105019	0.0547728257226542	0.955143685765523	267	0.978436439993539
ENSG00000128789	11.8181359523523	0.25936113578925	11.934865800159	0.291612651076754	0.83155967027588	0.0176176506434281	0.837429498489181	0.0405543778799151	1	0	1	1	0.021946027430631	0.0121053112496503	0.0244336765875381	0.0327462896443584	0.95488003451411	268	0.978355677596511
ENSG00000127184	12.3190827340292	0.9470122515993	12.6253697450353	0.466143030679759	0.863312968132632	0.0672082193183343	0.880110451835791	0.063999492599555	1	0	1	1	0.0768736010663646	0.0449652434807129	0.0369211389522324	0.0502973844536591	0.954598795582785	269	0.978274915199483
ENSG00000177156	11.7226722457412	0.17327614591365	11.8393826848651	0.251936155453443	0.825356104239542	0.0108654194701151	0.831346856705368	0.0346725773256408	1	0	1	1	0.0147812838473413	0.00755491401810768	0.0212795009806978	0.0281400451574629	0.954459899879986	270	0.978194152802455
ENSG00000102144	12.3839869916482	0.9419315150337	12.1730195407137	0.476322284864596	0.867332220347637	0.070384645566032	0.85215958276827	0.0692732395898436	1	0	1	0.998692810457516	0.0760604412511852	0.0469825487032345	0.0391293452928005	0.0552779592744112	0.954443152715368	271	0.978113390405427
ENSG00000164611	12.0881719504986	0.641962769742101	12.1938076667834	0.318920336524578	0.848839908727862	0.0465163337139608	0.853792732748274	0.0441472372502557	1	0	1	1	0.0531066874603502	0.0314086776066502	0.0261542862770694	0.0352853650107523	0.954365878851545	272	0.978032628008399
ENSG00000112335	11.8197531435293	0.308041858749274	11.9349876708218	0.270588475973378	0.831664328824609	0.021396215837824	0.837468263118281	0.0373074193207339	1	0	1	1	0.0260616152476848	0.0146682058388767	0.0226718689148629	0.0301462689044345	0.954255300913724	273	0.977951865611371
ENSG00000171530	12.0022892129476	0.537831371969974	12.0585485394482	0.27952177069338	0.843386290754602	0.038993555792435	0.84532525557833	0.0387563118845604	1	0	1	1	0.0448107325550683	0.0264317220127145	0.0231803827615699	0.0311613635865731	0.954244740360571	274	0.977871103214343
ENSG00000163468	11.8295638578476	0.272598551568976	11.827820504309	0.167353095600541	0.832298934816223	0.0187008935901823	0.830693825522783	0.0217763831415838	1	0	1	0.998692810457516	0.0230438378662741	0.01283453635029	0.0141491068062431	0.0177902847062869	0.954218170292607	275	0.977790340817315
ENSG00000114209	11.8402773147497	0.314459194284874	11.8796146808959	0.180232223194785	0.832991332530077	0.0219160325500327	0.834020917428628	0.0236304100724362	1	0	1	0.999346405228758	0.0265584315236557	0.0150090027834282	0.015171554636753	0.0192392965658733	0.95417372667696	276	0.977709578420287
ENSG00000065427	12.3563575944951	1.00350739016025	12.377891099726	0.458874445623177	0.865623827672435	0.0735727683154148	0.864974411624517	0.0650280056199488	1	0	1	1	0.0812138514514442	0.0491508575778608	0.0370721023416771	0.0515345985194853	0.954122347371484	277	0.97762881602326
ENSG00000169020	11.9450471446528	0.468378244178702	11.8163746755279	0.251110828162154	0.839729660633504	0.0345130683266957	0.829857124744465	0.0353229111136127	1	0	1	1	0.0392110837660756	0.0234593685434437	0.0212510888540301	0.0286879307576582	0.954070838990111	278	0.977548053626232
ENSG00000091164	12.242035063686	0.826467848325551	12.048681098215	0.401582939081	0.858514143127752	0.0620518928352067	0.844477763346588	0.0582368971342789	1	0	1	0.999673202614379	0.0675106584833377	0.0416332355177288	0.0333300330390928	0.0467141352800272	0.954059916287022	279	0.977467291229204
ENSG00000160710	11.8049796667968	0.2546918645006	11.7592680498958	0.164081120921141	0.830707712118682	0.0174278389935872	0.826254961495805	0.0214209802553535	1	0	1	0.998366013071895	0.0215749515619207	0.0119827883671914	0.0139533447341219	0.0175548418063831	0.953864137034189	280	0.977386528832176
ENSG00000204435	11.691712656568	0.191856518236698	11.7294029593827	0.1290662525803	0.823333388780121	0.012406929331562	0.824340916478725	0.0156661040004117	1	0	1	1	0.0164096162702835	0.00861560896263207	0.011003650657006	0.0129374343783047	0.953676285104435	281	0.977305766435148
ENSG00000131238	12.436108795151	1.15852995965257	12.5538776026126	0.534574223212981	0.870544688705539	0.0839793668898001	0.875594975159985	0.0752170713500717	1	0	1	1	0.09315855777205	0.0559387767958191	0.0425823988519475	0.0592264387338485	0.953647855108439	282	0.97722500403812
ENSG00000140264	11.9398008119371	0.494813946006975	11.803474951897	0.250870157914511	0.839393648113029	0.0366600213018932	0.829023016814525	0.0352517638871836	1	0	1	1	0.0414423953800195	0.0249145865305049	0.0212539238602944	0.0286450653743698	0.95361561749565	283	0.977144241641092
ENSG00000127540	11.9306543626336	0.488180730671376	11.8389189458178	0.248977257605321	0.838807491111047	0.0359916754354034	0.831317780246046	0.0347576253615329	1	0	1	1	0.0409181856948552	0.024471130015086	0.0210304047814495	0.028208841104931	0.953579351739523	284	0.977063479244064
ENSG00000109390	11.8911759933885	0.424488294509974	11.8840982836465	0.273918718932634	0.836272324072431	0.0305552421991861	0.834192760552001	0.038727281987898	1	0	1	0.999346405228758	0.0356977556085277	0.0208269296982078	0.0230491798700091	0.0313435784868993	0.953528992508616	285	0.976982716847036
ENSG00000139343	11.8949774513169	0.246361658582151	11.7924460464658	0.232634424848442	0.836516806742974	0.0166259608961623	0.828331338094996	0.0326409194261052	1	0	1	0.994444444444444	0.0207114018997048	0.0113975051012802	0.0197274105755321	0.0265567702470124	0.953495950806711	286	0.976901954450008
ENSG00000188229	12.2976952195551	0.778367090456527	12.2188582771639	0.445341571091013	0.861983887354245	0.0570439350996934	0.855104470278032	0.0646571600774847	1	0	1	0.995098039215686	0.0632937372865458	0.0382104025406177	0.0364470690296263	0.0515258438446485	0.953486134107745	287	0.97682119205298
ENSG00000198786	12.0520713744118	0.516980454307175	12.0014508723998	0.317608001528887	0.846552230591193	0.0377050660625061	0.841636019576721	0.0450689154063435	1	0	1	0.99640522875817	0.0428955685912045	0.0255172148156772	0.0264641337872993	0.0362715029057752	0.953454598013602	288	0.976740429655952
ENSG00000132646	11.7777211310041	0.147608658995399	11.7718430018123	0.134979773301349	0.828939512546748	0.00879032589499869	0.827095653041006	0.0167541229201908	1	0	1	0.995424836601307	0.0125328709479144	0.00612699068590499	0.0114663246256826	0.0137888264676873	0.953408019871547	289	0.976659667258924
ENSG00000184216	11.9801706715935	0.499422777980374	11.9885112723703	0.35769909115917	0.84197542732168	0.0359964372799366	0.840737492276166	0.0516458247813951	1	0	1	0.997712418300654	0.0416874510114091	0.0244303381154397	0.0298368231911792	0.0415463653094273	0.953232087268837	290	0.976578904861896
ENSG00000105202	12.0425648154881	0.6263849687295	11.9145249796516	0.350774038935636	0.845948664142498	0.0469874760759454	0.836017814335286	0.0507837034659073	1	0	1	0.999346405228758	0.0520142493170473	0.0317765542381055	0.0294408748594434	0.0409686191011055	0.953205401291968	291	0.976498142464868
ENSG00000197061	11.9017059828129	0.3882265198878	11.9161419572063	0.238149132824121	0.836949345086196	0.0277210327449971	0.836301963542267	0.0326852882954684	1	0	1	0.997385620915033	0.0326194009874242	0.0189012203874829	0.0199854226040082	0.0264647334469763	0.953193824287273	292	0.97641738006784
ENSG00000156411	11.8315004108812	0.400840802092425	11.9054960672987	0.206107661235077	0.832424138533799	0.0286933983491315	0.835657316406944	0.0276062745963545	1	0	1	1	0.0338791183004803	0.0196105225428537	0.0173119759201972	0.0224052513842773	0.953192362851452	293	0.976336617670813
ENSG00000182117	11.9856688593837	0.624108502500874	12.1583547013104	0.32828711131774	0.842326380374841	0.045192270347709	0.851552038600957	0.045610262647355	1	0	1	1	0.0520712285499408	0.0306296201724021	0.0270009486795411	0.0364937376126199	0.952908526260348	294	0.976255855273785
ENSG00000178982	11.8553928852395	0.454628385458801	11.8432099440751	0.334782985791634	0.833967171740658	0.0335486615616476	0.831460565299399	0.0481091057849058	1	0	1	1	0.0383478126671648	0.0228831389349576	0.0282679262946883	0.0389286372543003	0.952752808344609	295	0.976175092876757
ENSG00000169100	11.6792640088299	0.222658661872401	11.7534380747712	0.248887012597487	0.822518557929118	0.0149385724012947	0.825781623312842	0.0345903134106413	1	0	1	0.999346405228758	0.0190644429053119	0.0103461914409658	0.0211756773647128	0.0281680371689952	0.952697188539533	296	0.976094330479729
ENSG00000111229	11.7552530959943	0.339992844712624	11.7864395907685	0.22512123473691	0.827478982453954	0.0242472586444963	0.827954526681997	0.0308653478363116	1	0	1	1	0.0289226307537759	0.0166436870633088	0.0191000202396348	0.0251342620081945	0.952689594471613	297	0.976013568082701
ENSG00000165678	11.8134643665738	0.413581733736622	11.7177485855264	0.215252495186132	0.831257262235097	0.0304052778645943	0.823497894441473	0.0297816957490693	1	0	1	0.999673202614379	0.0350093521174747	0.0207855422970278	0.0183697826946047	0.024328771123669	0.952431091868257	298	0.975932805685673
ENSG00000140612	11.9567412877619	0.624699684922851	12.1423212098246	0.309788682935846	0.840478106070902	0.0453455195000381	0.850572687412093	0.0429314400746011	1	0	1	1	0.0522466506457115	0.030764805160209	0.025513135222052	0.0343846663024728	0.952404451938705	299	0.975852043288645
ENSG00000082898	11.939360351711	0.385271724872899	11.8983606437577	0.234385992058034	0.839365430664169	0.0275773335488993	0.835164927147494	0.0322347046086695	1	0	1	0.994444444444444	0.032269042354324	0.0187776069044889	0.0196990156102725	0.0261217453533106	0.952344325639045	300	0.975771280891617
ENSG00000041357	12.0077734360928	0.689761907788526	12.039562466881	0.328787838980406	0.843735707703438	0.0510278657632945	0.844041782370228	0.0465448301732156	1	0	1	1	0.0574429482251263	0.0345396762971672	0.0273089524544476	0.0373982786603983	0.95227299359437	301	0.975690518494589
ENSG00000180879	11.7724084661345	0.376940543500799	11.8336292436637	0.198270012808377	0.828594415508738	0.0269923451061145	0.831038690994865	0.0265674748199842	1	0	1	0.999346405228758	0.0320189827413089	0.0184982230790837	0.0167547933711494	0.0216348068562103	0.95216955178162	302	0.975609756097561
ENSG00000122565	11.5778744042942	0.143887400280951	11.5856222122869	0.114180209252037	0.815849538113503	0.00869145133248811	0.814926785583128	0.0135624692680349	1	0	1	0.999346405228758	0.0124277907374418	0.00611552101491326	0.0098553368269635	0.011317034981402	0.952077508912335	303	0.975528993700533
ENSG00000154723	11.9582004726679	0.60617512571595	11.795372339368	0.307796416193563	0.840571445064158	0.0456734581879363	0.828410142587902	0.044458108285813	1	0	1	0.999346405228758	0.050691166041366	0.0309846529624144	0.026094675720093	0.0360609248556302	0.952040093301779	304	0.975448231303505
ENSG00000069329	11.5449082840032	0.0995596378792758	11.550094635344	0.0824555438220929	0.81366856577293	0.00509965920686429	0.812597955035002	0.00845115088587792	1	0	1	0.999019607843137	0.00862368374266144	0.00366449092233278	0.00713894962988216	0.00718961361438015	0.951980037205404	305	0.975367468906477
ENSG00000141543	11.951719080847	0.273474944458522	11.8296348483866	0.279661392660883	0.840156765839948	0.0187129783663539	0.830670682812846	0.0401764109615308	1	0	1	0.990196078431373	0.0228816409261806	0.0127816299230834	0.0236407459947105	0.0325732970581527	0.95190989541684	306	0.975286706509449
ENSG00000113732	11.9262690387677	0.616547317760851	12.0094596407102	0.313255296111489	0.83852629435344	0.0453000046620861	0.842154408474186	0.0441935641095646	1	0	1	1	0.0516965796894816	0.0307676768416055	0.0260840458674429	0.0355615671197663	0.951907690693135	307	0.975205944112421
ENSG00000165629	12.1759628584358	0.9612880639746	12.4587851220029	0.474591029408762	0.854374795365747	0.069362337115169	0.869927252983419	0.0664266858783958	1	0	1	1	0.0789496547542929	0.0466285714077001	0.0380928818308785	0.0524933098313049	0.951904541008014	308	0.975125181715393
ENSG00000277791	11.5750903532229	0.168865712988	11.5965791019363	0.135741492881052	0.815665591111288	0.01071658341904	0.815633871898355	0.0170175850063935	1	0	1	0.999673202614379	0.0145887166177482	0.00750205184941967	0.0117053047875461	0.0141095127738478	0.951844493185125	309	0.975044419318365
ENSG00000186010	11.6053608641451	0.2050471191291	11.6377657913149	0.160620928907297	0.817663244886746	0.0136016793757219	0.818322195808512	0.0209512278394476	1	0	1	0.999346405228758	0.017668310492834	0.00946411032501605	0.0138016980052276	0.0172650556998228	0.951687435429714	310	0.974963656921337
ENSG00000108561	11.8688750034023	0.559171336003827	11.8551663116409	0.277438098968339	0.834836507227579	0.0415246702850167	0.832325322355604	0.0392220772092815	1	0	1	1	0.0471124125785751	0.0282742171556955	0.0234022949721012	0.0317754384146599	0.951603657257578	311	0.974882894524309
ENSG00000165704	11.59722131172	0.1671149200691	11.6112581374173	0.116812661255804	0.817126600824977	0.0105446786003797	0.816613840040311	0.0139671177032817	1	0	1	0.998039215686275	0.0144099104067469	0.00737717581926577	0.0100602931976316	0.0116310108714751	0.951417009027668	312	0.974802132127282
ENSG00000005075	11.6482110187731	0.259644001956076	11.6596128449146	0.158378414751585	0.82048218154558	0.0179702849109569	0.819756965103122	0.0206443432463279	1	0	1	0.998692810457516	0.022290461731644	0.0124286819720074	0.0135835054609607	0.0170010053182448	0.951318216085109	313	0.974721369730254
ENSG00000137409	12.063217800468	0.855028344058674	12.2312452644945	0.50283234763333	0.847259305239651	0.0622293336548322	0.855751230071859	0.0723875811094013	1	0	1	0.999673202614379	0.0708789610037135	0.0420099565858224	0.0411104786765236	0.0576363917024137	0.951103883755933	314	0.974640607333226
ENSG00000143870	11.8879240133604	0.503736555428874	11.9547206035506	0.326962648691771	0.836063117842473	0.036505857593099	0.838637779085897	0.0466582192846846	1	0	1	0.99640522875817	0.0423738034380726	0.0248574211269687	0.02735008701037	0.0376062950906262	0.950956584891778	315	0.974559844936198
ENSG00000131143	11.98190664646	0.774729401157973	12.2145419855719	0.382240767063912	0.84208625317377	0.0565559873852519	0.854979281411211	0.053722041551571	1	0	1	1	0.0646582738471647	0.0383014572325332	0.0312939091384208	0.0428558063788447	0.950897787731746	316	0.97447908253917
ENSG00000167468	11.5777649817925	0.215192778667598	11.5668730421416	0.136013238458489	0.815842309215097	0.0145333441516547	0.813673640710659	0.0171702923467641	1	0	1	0.999019607843137	0.0185867288726292	0.0101126220847764	0.0117588598027274	0.0142520234733045	0.950893748669257	317	0.974398320142142
ENSG00000122952	12.0802406199051	0.918718179899699	12.3641262953637	0.45588604466876	0.848337889839532	0.066570036872436	0.864137114785053	0.0639319239718637	1	0	1	1	0.0760513146059271	0.0449044003670176	0.0368716748582316	0.0506934352201567	0.950808507064052	318	0.974317557745114
ENSG00000169021	11.8777690889415	0.595924075766	11.9899309834815	0.307871947549561	0.835409463235608	0.043709697706874	0.840919394103844	0.043382480569871	1	0	1	0.998692810457516	0.0501713807789731	0.029744638079187	0.0256775412613897	0.0349390348206836	0.95071116080474	319	0.974236795348086
ENSG00000122705	11.6559281632497	0.289042825305824	11.5977549363025	0.172052307476928	0.820988758786971	0.0205287653229356	0.815679019724096	0.0230830729739673	1	0	1	0.997712418300654	0.0247979243915688	0.0141705510350809	0.014834966631204	0.0190211684428744	0.950505968555463	320	0.974156032951058
ENSG00000115091	11.5378132778283	0.257785746786576	11.6087355693922	0.203191787406967	0.813198360170499	0.0179645596938401	0.816370645782935	0.0277688283606063	1	0	1	0.999673202614379	0.022342686658134	0.0124806026080198	0.0175033522119934	0.0228060827875463	0.949952229817362	321	0.97407527055403
ENSG00000115310	11.9764231298662	0.849951098426351	12.0622091891483	0.39649333637311	0.841736126872416	0.0633253221452719	0.845351970384577	0.0567819389046251	1	0	1	0.999673202614379	0.0709686931740734	0.0428773546738755	0.0328707063652828	0.0455310407730462	0.949479789172792	322	0.973994508157002
ENSG00000173812	12.0893420234865	0.9394593344554	12.0986091581112	0.5683074632053	0.848913939749386	0.0709290402395818	0.847231606922263	0.0828713991332452	1	0	1	0.998039215686275	0.0777097159324528	0.0478209774507119	0.04697295827796	0.0662605785722308	0.949217064423292	323	0.973913745759974
ENSG00000069849	11.6706044397628	0.485600352572675	11.7706363912008	0.255849298304768	0.821951230260786	0.035838147203662	0.826888139669365	0.0358977416336407	1	0	1	0.999673202614379	0.0416088434047332	0.024603067931971	0.0217362332673897	0.0292018003350778	0.949095884321043	324	0.973832983362946
ENSG00000131236	11.5484227961571	0.313488593068451	11.6657908215713	0.36884411038464	0.813901375281547	0.0226278950118255	0.819857992450812	0.0537663424736724	1	0	1	0.998366013071895	0.0271455763788601	0.0156691962314746	0.0316175830705457	0.043763734530666	0.948656131794579	325	0.973752220965918
ENSG00000127922	11.4575681156743	0.252535646043024	11.5152001284674	0.147231040655566	0.80786007082434	0.0176468319004551	0.81024363252159	0.019023729033197	1	0	1	0.999673202614379	0.0220409465161762	0.0123034735707183	0.0127857995530262	0.0157904436469596	0.948640577799898	326	0.97367145856889
ENSG00000109919	11.6098407834183	0.448245721214798	11.7200295696351	0.227338235471733	0.817958447255626	0.0329730891348822	0.82363290760179	0.0314983237118389	1	0	1	0.999673202614379	0.038609118727537	0.0227014382483002	0.0193974114246891	0.0257110719979223	0.948564440748509	327	0.973590696171862
ENSG00000100097	13.1360764859156	2.20587826137075	12.660260864267	1.02552260786781	0.912427975475968	0.163372933644531	0.880174643569854	0.150225813733504	1	0	1	0.994117647058824	0.167925199258384	0.106366916955254	0.0810032762249234	0.117799977903452	0.94848640442721	328	0.973509933774834
ENSG00000127314	11.4726716121695	0.276445596791723	11.6196762152814	0.309752933147841	0.808867677578291	0.0195543839105283	0.816939820403215	0.0445893836438429	1	0	1	0.998366013071895	0.0240960088579966	0.0136058382296438	0.0266576217279165	0.0364108411724662	0.947901252692056	329	0.973429171377806
ENSG00000170540	11.919355679085	0.77231710378325	12.0386975443354	0.388861689383331	0.838082785846294	0.0573509107663785	0.843873906813996	0.0558880057283316	1	0	1	0.996078431372549	0.0647952057625431	0.0389239051024113	0.0323009767419819	0.0448561562015783	0.947728915457656	330	0.973348408980779
ENSG00000139684	11.9716349915028	0.671004571085749	11.7556731273396	0.338532563131784	0.841430269806951	0.0511915373521105	0.82577580864561	0.0497908392948846	1	0	1	0.991176470588235	0.0560495347178571	0.0346944107361982	0.028797378037373	0.040412130776442	0.947162962373266	331	0.973267646583751
ENSG00000084090	11.727892936817	0.203854042314726	11.6859497709557	0.176180633953532	0.825696666560138	0.0134184392603996	0.821462296726192	0.0239820341452161	1	0	1	0.985947712418301	0.0173819835679752	0.00929085740650804	0.015076278557299	0.0196768494042889	0.946962811087886	332	0.973186884186723
ENSG00000120533	11.7101472278272	0.7254516575377	11.8850997090617	0.373864378866123	0.824538438209737	0.0542189005861948	0.834086523139686	0.0540098953369867	1	0	1	1	0.0619506863085194	0.0370847620617534	0.0314565622517306	0.0436015573236904	0.94674741360221	333	0.973106121789695
ENSG00000166913	11.5292347901923	0.165179018851326	11.5179612293457	0.138010905234726	0.812629453750805	0.0104988870846716	0.810433969090612	0.0176359672690437	1	0	1	0.990522875816993	0.0143269715516454	0.00736813209707866	0.0119822338768687	0.0146614277130481	0.946456017120623	334	0.973025359392667
ENSG00000117592	12.0312201582144	1.23642110764573	12.3947122739734	0.635205446745021	0.845227773915965	0.0898622321732516	0.865549115428902	0.0906454564752766	1	0	1	1	0.102767723587997	0.060671500954889	0.0512480994075867	0.0717259148706026	0.946011070511104	335	0.972944596995639
ENSG00000157020	11.8697462707629	0.22145016645505	11.77229207927	0.290256880095389	0.834892653169609	0.0145830284208849	0.826939178425398	0.0421244482697986	1	0	1	0.97843137254902	0.0186566891493306	0.0100252104224389	0.0246559360013253	0.0342134103767748	0.945292852121842	336	0.972863834598611
ENSG00000132341	11.7632957922607	0.606623045551425	11.860209409054	0.323111719200474	0.828002116838816	0.045030250336905	0.832576446458126	0.046396972927291	1	0	1	0.991503267973856	0.0515691398281876	0.0307667184842407	0.0272433401516344	0.037529278449891	0.944914628884187	337	0.972783072201583
ENSG00000156471	12.0585890795438	1.21809148310578	12.0798641649189	0.56799359731219	0.846965761274438	0.0920664157184447	0.846037766449007	0.0835503358515696	1	0	1	0.995098039215686	0.101014428393795	0.0620978574192428	0.0470198662466504	0.0668455598268692	0.943598709439465	338	0.972702309804555
ENSG00000134294	11.7286585846266	0.587841799698825	11.8751058952515	0.388468619968064	0.825746599542563	0.043635044709294	0.833412429966424	0.05648528716683	1	0	1	0.989542483660131	0.0501201220461257	0.0298562696270085	0.0327128552279606	0.0456043095479807	0.94357617111111	339	0.972621547407527
ENSG00000011304	11.4325615226023	0.117118534687425	11.4334564262127	0.103725938843854	0.806188870320842	0.00663159001659194	0.804831536377762	0.0121055662717909	1	0	1	0.986601307189543	0.0102442951613145	0.0047404648522907	0.00907214187706601	0.0102119654230833	0.943493759586381	340	0.972540785010499
ENSG00000000419	11.5047551127638	0.533925664911148	11.6388623894665	0.276505337376231	0.811003684943017	0.0401606397086136	0.818252001299781	0.0396751573407584	1	0	1	0.994771241830065	0.046409129066884	0.0277235750832495	0.0237570759171855	0.0324084550996335	0.943029085184106	341	0.972460022613471
ENSG00000196776	11.5465563425857	0.6840708759041	11.7395869722848	0.345764608053608	0.8137777459095	0.0517221841559413	0.824720559570396	0.0503283559866292	1	0	1	0.99640522875817	0.0592445795618844	0.0355988684564531	0.0294528767383298	0.0408701078737455	0.942563182725663	342	0.972379260216443
ENSG00000121774	11.3739138658507	0.138100669789601	11.3944494182346	0.108646182552345	0.802255040647552	0.00840812857479108	0.802217387844968	0.0129404835268929	1	0	1	0.98562091503268	0.012141877582196	0.00597894184213818	0.00953500942120803	0.0109126361333819	0.941680963119954	343	0.972298497819415
ENSG00000065911	12.0114748202647	0.933641773803876	11.9523150247359	0.487364457329244	0.843971444219531	0.0710906293325842	0.83813437170229	0.0720115277997042	1	0	1	0.985294117647059	0.0777291538112138	0.0480591816575068	0.0407757372793991	0.0579061221278142	0.941422394239487	344	0.972217735422387
ENSG00000105220	11.7676493986102	0.522703800421224	11.7223114529501	0.343384440983371	0.828285146446245	0.0393340823754747	0.82359717031872	0.0502654344892871	1	0	1	0.979738562091503	0.0444187095243473	0.0268901664624327	0.029293236437337	0.0408460201179631	0.939992000007203	345	0.972136973025359
ENSG00000159352	11.5191739249467	0.715526851533747	11.6876056924783	0.353549163674891	0.811961699710096	0.0545377933256047	0.821311784076326	0.0518645188020588	1	0	1	0.99281045751634	0.0621161600819443	0.03756577170273	0.0302499222661508	0.0421914022519431	0.939774644816653	346	0.972056210628331
ENSG00000079246	11.3990296322111	0.20847730049335	11.4527698029287	0.159387967018899	0.803942174417909	0.0141587655892706	0.806078910771514	0.0211262519199831	1	0	1	0.981372549019608	0.0182890392621	0.00993157602277284	0.0139169798888423	0.017545600343603	0.938945860344048	347	0.971975448231304
ENSG00000175063	11.6750641569587	0.312328447364873	11.6066313250107	0.22458695340552	0.822243459127369	0.022356229061021	0.816203198354374	0.0318463141610244	1	0	1	0.973529411764706	0.0267517542658398	0.0154059223797747	0.0193498825900989	0.026109650881283	0.938219191569014	348	0.971894685834276
ENSG00000143761	11.8350173641912	0.619364689908725	11.7226877551436	0.332177554742365	0.83265146718777	0.0470241476118779	0.82364168706664	0.0485976743901595	1	0	1	0.976143790849673	0.0523332303493458	0.0320384379787497	0.0283362963921489	0.0395000621357149	0.937966132839948	349	0.971813923437248
ENSG00000133872	11.410150469307	0.271559199574051	11.5582382044152	0.336330588219582	0.804688021865948	0.0193000852033616	0.812839240756363	0.0490395461845882	1	0	1	0.980718954248366	0.023799791273966	0.0134656359256345	0.0290987763248473	0.040108314848557	0.937905059057005	350	0.97173316104022
ENSG00000213551	11.7040877101976	1.29954535337428	12.0171005527633	0.643242386292081	0.824142543045836	0.0979562900772587	0.84182005559128	0.0950139568033137	1	0	1	0.994444444444444	0.1110334598947	0.0668864289312071	0.0535272533892685	0.0761582668284702	0.93624926953648	351	0.971652398643192
ENSG00000116478	11.5402777380687	0.309947164494401	11.488778206814	0.169279667963457	0.813361719378319	0.0224706750652119	0.808467657958735	0.0228296713663445	1	0	1	0.973856209150327	0.026857860055825	0.0155665542823419	0.0147343490244295	0.0189031708344998	0.936087276367636	352	0.971571636246164
ENSG00000082153	11.6326188578254	0.310503888053423	11.6165403278637	0.22888852273061	0.819457638943648	0.0221373094922594	0.816850645085328	0.0323663186683641	1	0	1	0.969934640522876	0.026692517983132	0.015282130496519	0.0197036739227421	0.0265201928995684	0.935715523416716	353	0.971490873849136
ENSG00000091140	11.4507246229781	0.417926670152378	11.5425339412511	0.227219665219832	0.807403080293051	0.0310475362909921	0.811969379652147	0.0320869028324582	1	0	1	0.97875816993464	0.0364978360682718	0.0215173210354811	0.0196854231814548	0.0263725119478682	0.935552190742519	354	0.971410111452108
ENSG00000128951	11.5135564948746	0.380464047003377	11.6913387510287	0.472596094175783	0.811588608952027	0.0280945816146237	0.821295412267378	0.0698080159302923	1	0	1	0.97516339869281	0.0330448760270335	0.0194398166235199	0.0404227526239626	0.0566797388473532	0.935316728585237	355	0.97132934905508
ENSG00000182512	11.631279222251	0.898167667769201	11.7889101876917	0.436633318330835	0.819369547423385	0.068654122764524	0.827731443354337	0.0646609282726091	1	0	1	0.983660130718954	0.0772200246083834	0.0470502993193589	0.03703763209484	0.0523317054823014	0.934595970062554	356	0.971248586658052
ENSG00000166598	11.5150582279895	0.51099978175445	11.6290500120137	0.317062704829304	0.811688366822051	0.03837721857501	0.817541362011096	0.0460341080176166	1	0	1	0.974836601307189	0.0443766563431153	0.026489775792073	0.0272647124659153	0.0375667895020164	0.933384307606531	357	0.971167824261024
ENSG00000129559	11.4269326392752	0.3649318717698	11.4878929243455	0.201091714326741	0.805812184499078	0.0268908157859583	0.808374889902181	0.0280062864382311	1	0	1	0.970915032679738	0.0319361182296203	0.0186779548577907	0.0175046647501893	0.0231129551704688	0.931882981925805	358	0.971087061863996
ENSG00000142864	11.6640991250841	0.451531130858751	11.6359965678681	0.336453866149991	0.821524760582733	0.0339268211698412	0.817960747602343	0.0493544517909033	1	0	1	0.963071895424837	0.0387111877236807	0.0233052967093039	0.0289149162418182	0.0402432285279722	0.93071367824185	359	0.971006299466968
ENSG00000075188	11.3829851349718	0.122249240842901	11.3807609700264	0.12077659797976	0.80286482601369	0.00709715897264436	0.801290134307602	0.0151879254094427	1	0	1	0.961764705882353	0.0107396468846574	0.00507312160899564	0.010612348181097	0.012754117876974	0.929940552252231	360	0.97092553706994
ENSG00000118418	11.6775000156385	0.845144536490023	11.8215550149107	0.451345332152353	0.822403024851017	0.0639826524331754	0.829810726409866	0.0668832946688294	1	0	1	0.970261437908497	0.0723737559715869	0.0437861845012416	0.0381798614127383	0.054056183846245	0.929386173480186	361	0.970844774672912
ENSG00000128524	11.3807060550573	0.156436230245475	11.3834491848011	0.120756198829447	0.802711668403008	0.00993310986881066	0.801471099210638	0.0150078283564574	1	0	1	0.96078431372549	0.0137457403335674	0.00702777443636392	0.0106080500618984	0.0126055459706309	0.928906563731228	362	0.970764012275884
ENSG00000125835	11.5687879773731	0.483255521500551	11.6216654555512	0.295057807871975	0.815249018915057	0.0359957405156886	0.817090361556263	0.042960293825587	1	0	1	0.961437908496732	0.0417723552757411	0.0248058286802437	0.0253885993363402	0.0350893038016212	0.927906904446604	363	0.970683249878856
ENSG00000147274	11.6018322561212	0.339713111581775	11.5342595455308	0.211226239187501	0.817430648513753	0.0248039024541162	0.811440294818884	0.0297211909879131	1	0	1	0.955228758169935	0.029280988044155	0.0171236795815051	0.0183129431372424	0.0244608413564344	0.927257700841806	364	0.970602487481828
ENSG00000009307	11.7298461881256	1.12057125109815	11.8455887612047	0.520744692119481	0.825824044607687	0.0861638073674824	0.831180841073985	0.0778274776582737	1	0	1	0.970915032679738	0.0955316236143435	0.0587992535198758	0.0439610645462355	0.0628045157104103	0.926772389719731	365	0.9705217250848
ENSG00000175334	12.150041654448	0.434012405879599	11.9670022153256	0.448451307198813	0.852744723856712	0.0308723980852824	0.83915734248527	0.0671552726193458	1	0	1	0.937581699346405	0.035721063204809	0.0208436394137446	0.037473988817726	0.0539887634876481	0.926317386072194	366	0.970440962687773
ENSG00000079785	11.3577291511442	0.151300114047549	11.3726843546487	0.134898376771938	0.80116586882035	0.0095285356313043	0.800737623968277	0.0173402523398658	1	0	1	0.951960784313725	0.0133213349283212	0.00675621162615244	0.0118616126646298	0.0145160908406397	0.924097924964688	367	0.970360200290745
ENSG00000100353	11.4831405643349	0.335659559046601	11.6196811977654	0.446868057491309	0.809565319690739	0.0246269719530066	0.816654467655861	0.0663252228923088	1	0	1	0.949673202614379	0.0292306409702162	0.0170824137706964	0.0384578586869703	0.0540103843127863	0.922445535000481	368	0.970279437893717
ENSG00000232119	11.896417672765	0.423346082798499	11.7874050451467	0.355124688463507	0.83660941104818	0.030667007422255	0.827802466861048	0.052635927927791	1	0	1	0.933986928104575	0.0355860137432537	0.0208985147967987	0.0301274697105385	0.042653893972058	0.920375685161387	369	0.970198675496689
ENSG00000123136	11.7164702893967	0.498288719174125	11.7062151852453	0.333239449275289	0.824951333508893	0.0369386970857331	0.822561946500677	0.0491831079544791	1	0	1	0.941503267973856	0.0425289107441406	0.0253101681046048	0.0284668822503203	0.0399972796631244	0.920112130050266	370	0.970117913099661
ENSG00000135624	11.4616917860014	0.370044650303401	11.4401039991409	0.189951845230057	0.808135306963875	0.0275127254058138	0.805201503010066	0.0263730480194108	1	0	1	0.941503267973856	0.0322853429678985	0.0190795870536024	0.0166040313308622	0.0218286187477453	0.917421955727613	371	0.970037150702633
ENSG00000130811	11.673237556146	0.482738772632052	11.5746771189287	0.253523983041217	0.8221237818594	0.0364624989049155	0.814057792675685	0.0364387681331822	1	0	1	0.934313725490196	0.0413543175413137	0.0250263924099369	0.0219033309038587	0.0298662702677926	0.9158113714337	372	0.969956388305605
ENSG00000042753	11.4161965217494	0.719616796691224	11.5874244571709	0.361076956878205	0.805093209488301	0.0553760321952602	0.814713713923766	0.0535659072640513	1	0	1	0.945098039215686	0.0630347239836192	0.0382881997376962	0.0311611055772408	0.0437319196185173	0.913594325934037	373	0.969875625908577
ENSG00000105373	12.3249290588153	1.1918263519621	12.1962974273033	0.805737703788857	0.863675873709981	0.091402686468965	0.852543855681615	0.119559332050084	1	0	1	0.925163398692811	0.0967004634488876	0.0610982538968101	0.066064123853284	0.0952035248905842	0.912553202148218	374	0.969794863511549
ENSG00000176788	11.6577302402027	0.418089064959949	11.6356701371584	0.290136237824433	0.821107004406045	0.0307842206225018	0.81801789409829	0.0422970357249374	1	0	1	0.919934640522876	0.0358636764057324	0.021166738375541	0.0249350690080054	0.0345336273148956	0.909225285209621	375	0.969714101114521
ENSG00000163931	11.7842911038629	0.641417509408674	11.6664306888124	0.349434507779121	0.829366065824764	0.049079232945632	0.819928780847722	0.051848798308128	1	0	1	0.91797385620915	0.0544298764987586	0.033493584053472	0.0299521350702588	0.0422125517361262	0.907194879214667	376	0.969633338717493
ENSG00000132676	11.402185816864	0.253752452628751	11.3729314227948	0.143019270841381	0.80415392603676	0.0180378931327283	0.800747333462729	0.0187551966663796	1	0	1	0.914705882352941	0.0222547199900433	0.012601023764889	0.0125754095865493	0.0156710883191908	0.90443606659968	377	0.969552576320465
ENSG00000155959	11.4848271977821	0.177949658239227	11.4321496170953	0.162162849994147	0.809677656010224	0.0116344560282977	0.804698077288612	0.0219407777878119	1	0	1	0.908823529411765	0.0154943261378449	0.00816233574673501	0.0141848082316605	0.0182249208592763	0.903978034993129	378	0.969471813923437
ENSG00000015479	11.3690233760721	0.170458763755674	11.357172096062	0.131674790833783	0.801926092075787	0.0111284001871608	0.799696991267259	0.0169079991870042	1	0	1	0.907843137254902	0.0149932635475473	0.00785550017523636	0.0115939768914341	0.0141732553218424	0.901587727593364	379	0.969391051526409
ENSG00000143321	11.6494350093978	0.404926432073976	11.6141728356883	0.286375014349169	0.820562550436861	0.0297456055197756	0.816609244632522	0.0419388223133556	1	0	1	0.899673202614379	0.0347593193787782	0.020464586850163	0.0246573749504734	0.0342724572968702	0.898966919971437	380	0.969310289129381
ENSG00000089248	11.628286249485	0.559119915397551	11.6685767617552	0.460062784550737	0.81917270451255	0.0427813110299384	0.819829142241008	0.0686269245858228	1	0	1	0.895098039215686	0.0480827443874039	0.0293844658923434	0.0394274977955008	0.0557725699333157	0.894021362261818	381	0.969229526732353
ENSG00000146425	11.8106106808995	0.376715895359599	11.7153418740594	0.342786990425191	0.831072474398559	0.0271187844368558	0.823135782472129	0.0511853570979407	1	0	1	0.882352941176471	0.031896394313364	0.0185572528715544	0.029259666009765	0.0415990006280278	0.893319122084346	382	0.969148764335326
ENSG00000135940	11.3385389658995	0.231203399174273	11.4088368224583	0.243116818060443	0.799872426929958	0.016174370980528	0.803044434764938	0.0348892773218941	1	0	1	0.890196078431373	0.0203909339527442	0.0113484815732417	0.0213095183885765	0.0288019329792517	0.891208497431916	383	0.969068001938298
ENSG00000160201	11.888264789308	0.706227354175102	11.6608106459218	0.369875372969598	0.836085043329268	0.0544772179874464	0.819516510256129	0.0554577705966325	1	0	1	0.884640522875817	0.0594054192677694	0.0370218064633546	0.0317195248427225	0.045139368574817	0.891063175781435	384	0.96898723954127
ENSG00000129083	11.3565874355375	0.248892487581125	11.4088061750556	0.193912083079922	0.801088976958893	0.017613164056691	0.803104822307739	0.0268140095119941	1	0	1	0.886601307189542	0.0219161336091404	0.012332049413522	0.0169967023809988	0.0222169701457782	0.889440564292947	385	0.968906477144242
ENSG00000130429	11.3016894278451	0.134835199537452	11.2907138689828	0.110841045828306	0.797382573784515	0.00822977002068041	0.795227694861375	0.0135775128001452	1	0	1	0.876797385620915	0.0119305348459891	0.00587642436490733	0.00981700954558785	0.0114895373737123	0.885156131477839	386	0.968825714747214
ENSG00000123131	11.86043212028	0.674853719809875	11.8901134843513	0.516074011509127	0.83429222049976	0.0497394769154125	0.834052788718756	0.0778887807640702	1	0	1	0.869934640522876	0.056899589573634	0.0338487210029941	0.0434036237070686	0.0627525966262596	0.883939278431034	387	0.968744952350186
ENSG00000127884	11.7785032865304	0.566492377256775	11.773848152165	0.417226054536857	0.82899030614011	0.0419500583827971	0.826790054724091	0.062568372377715	1	0	1	0.859477124183007	0.0480954467198393	0.0286567961735486	0.0354366770442963	0.05067509010138	0.878596000728233	388	0.968664189953158
ENSG00000132432	11.4616917860014	0.602717007593851	11.5355457936376	0.292586521915216	0.808135306963875	0.0462021548160754	0.81140983456354	0.0426915093938696	1	0	1	0.869281045751634	0.0525853441923794	0.0319198730618942	0.0253639079718788	0.034989213267419	0.877449774731685	389	0.96858342755613
ENSG00000121579	11.3509403524376	0.482581698970151	11.4512977125477	0.271907661491615	0.800708545487569	0.0366240785557437	0.805839878160373	0.0396415371341347	1	0	1	0.867320261437909	0.0425146890025298	0.0254483278072063	0.0237447028552646	0.0326219979246043	0.876210393603562	390	0.968502665159102
ENSG00000011260	11.3406736493354	0.2051321867333	11.3268595553888	0.184491534509937	0.800016415365709	0.0140350755978329	0.797603590314287	0.026110783952856	1	0	1	0.857843137254902	0.0180881835661784	0.00987125901782559	0.0162879687531894	0.0217189316080785	0.87517622338673	391	0.968421902762074
ENSG00000100528	11.3927857237739	0.838425679357878	11.608050068539	0.414507998179825	0.803523091837371	0.0647700804628648	0.81595948872341	0.0618434658051587	1	0	1	0.87124183006536	0.0735926839744113	0.0447921512426806	0.0357086673241748	0.0504028467878034	0.874002906885225	392	0.968341140365046
ENSG00000119013	11.519580162303	0.416231054525349	11.4909329490291	0.239065020037537	0.811988673550052	0.0312539321365495	0.808529039977317	0.0341859948539603	1	0	1	0.855228758169935	0.0361324847486575	0.0216013561561381	0.0208046658263492	0.0281345069040473	0.873908934679067	393	0.968260377968018
ENSG00000100028	11.7738972873886	0.638110844157898	11.5997798009355	0.333113467335049	0.828691141102731	0.0492438778600429	0.815579053052861	0.0495463420201161	1	0	1	0.848692810457516	0.0541970792323288	0.0336181378875052	0.0287172233483418	0.0404545914402098	0.87177767192281	394	0.96817961557099
ENSG00000106803	11.299596865628	0.539100612087074	11.4329155839236	0.276814821874496	0.797240938602274	0.0413490584271777	0.804603879651304	0.0405326894881691	1	0	1	0.844117647058824	0.0477097208420729	0.028764778087714	0.0242120935681305	0.0333721326489644	0.862692922722076	395	0.968098853173962
ENSG00000171204	11.4885984904433	0.287064426845626	11.42141317985	0.221510571899153	0.809928779070728	0.0206481950797194	0.803912042606477	0.0319866266428492	1	0	1	0.829411764705882	0.0249868969730658	0.0143477842881051	0.0193943226123672	0.0264212026634323	0.86210664177325	396	0.968018090776934
ENSG00000100519	11.7332773801501	0.378038440981678	11.6521901081829	0.350704524944132	0.826047752503658	0.0273851538957788	0.818989052152289	0.052521312466694	1	0	1	0.821241830065359	0.0322193389564991	0.0187931279762728	0.0300977345621787	0.0427792445842487	0.8609207684162	397	0.967937328379906
ENSG00000125870	11.3900886370856	0.1586809523267	11.3394626788758	0.136858043424989	0.803341995987721	0.0101566281489146	0.798500162413247	0.0178912554647536	1	0	1	0.826470588235294	0.0139314940719637	0.00717870620298686	0.0120691824031434	0.0149884686626244	0.860759690453695	398	0.967856565982878
ENSG00000100911	11.33600537002	0.166808583566976	11.3038124991837	0.141472910367629	0.799701495910772	0.0108795782403288	0.796090227261053	0.0187356071874888	1	0	1	0.825816993464052	0.0147149351223959	0.0076954758354319	0.012515503983974	0.0157038527263863	0.85937095835216	399	0.96777580358585
ENSG00000167996	12.1987044154864	0.754652142183051	12.1354629456458	0.783016813124929	0.855802057454122	0.0541406054002178	0.848733416981433	0.120477516780538	1	0	1	0.798692810457516	0.0618633025671982	0.0363950543734702	0.0645230278096541	0.0961320827432433	0.852547991813933	400	0.967695041188822
ENSG00000102054	11.9268821353356	0.289590108611	11.7561602939013	0.398538734788404	0.838565614227022	0.0199572277266739	0.825676908455735	0.0602643897073789	1	0	1	0.795098039215686	0.0242804536277788	0.0136350841832065	0.0339004168729438	0.0488513191190496	0.852124592328581	401	0.967614278791794
ENSG00000125868	12.7771908217547	0.229577796564701	12.1127029169679	1.23952039062306	0.891240275720725	0.0139852013562539	0.844559105487016	0.202192316449959	1	0	1	0.761111111111111	0.017967783354524	0.00928679530567763	0.102332270437071	0.161522194883985	0.849341540286831	402	0.967533516394767
ENSG00000139644	11.7358724717523	0.82282363961845	11.6400537576838	0.389028940403947	0.826216904621106	0.0639381397244505	0.818115025852898	0.0584137735338754	1	0	1	0.810130718954248	0.0701118422681358	0.0436633670151126	0.0334215759224601	0.0475666940539659	0.848995726483538	403	0.967452753997739
ENSG00000166681	12.4497471186946	0.558193159651049	10.6761086766784	3.48189650208268	0.871383048717442	0.039023379164968	0.690970466570603	0.831119550508765	1	0	0.761111111111111	0.761111111111111	0.0448357026314907	0.0260401135358718	0.326139102507335	0.721723234169427	0.840037373657179	404	0.967371991600711
ENSG00000070087	12.1576903499544	0.202026146146876	10.3654511120287	3.2269471813517	0.853226078363663	0.0127279635894861	0.675343411893719	0.777726395125308	1	0	0.761111111111111	0.761111111111111	0.0166171485151893	0.00866624333149653	0.311317582464594	0.68152523905172	0.839838357383827	405	0.967291229203683
ENSG00000175793	12.4983872190205	0.677497544081952	10.7505889826042	3.46627803136952	0.874365539040629	0.0480221780770237	0.69822935627316	0.816078362639975	1	0	0.761111111111111	0.761111111111111	0.0542067974219035	0.031967479123804	0.322426802566668	0.705726200657667	0.839288966060625	406	0.967210466806655
ENSG00000160213	12.3527801997716	1.02699654717715	12.3339970196445	0.901510620293828	0.865402349243382	0.0732406603965685	0.86067925388238	0.136301904092225	1	0	1	0.771895424836601	0.0831388991440279	0.0489353652458055	0.073091522468992	0.10802429934802	0.83818029785579	407	0.967129704409627
ENSG00000143621	11.4493110738692	0.401376361488451	11.3937398435072	0.228025591839584	0.8073086531506	0.0302286789990056	0.802050465288382	0.0329378237574365	1	0	1	0.78562091503268	0.0350568133662219	0.0209556747599551	0.0200132348966635	0.02722737964912	0.8375035193435	408	0.967048942012599
ENSG00000182718	12.7561914863126	1.53576559581457	12.707518918093	1.4753965333685	0.889982163433393	0.105101947924079	0.880100722811617	0.224634731984066	1	0	1	0.767320261437909	0.120393739578341	0.0692633667873556	0.116104216950472	0.176059681750855	0.836935394465561	409	0.966968179615571
ENSG00000176407	11.4879941608818	0.239601246792802	11.4150904070083	0.264743737551734	0.80988854349636	0.0166869767311665	0.803426716539599	0.0391677570847348	1	0	1	0.77483660130719	0.0208566650920382	0.0116291955691672	0.0231924345854671	0.0322829598496903	0.835047962970842	410	0.966887417218543
ENSG00000119705	11.9531338321903	0.573716691327427	11.7892793372978	0.525491923734402	0.840247300128447	0.0423944498687035	0.827494798514615	0.0810531750443587	1	0	1	0.766339869281046	0.0479971779268785	0.0287756014484368	0.0445737104618345	0.0655306256470355	0.834087034692951	411	0.966806654821515
ENSG00000181649	11.9795447997761	0.437669302819176	11.3825476754849	1.24517924918497	0.841935467063531	0.0315671104744185	0.79639962579504	0.217546785457226	1	0	1	0.76078431372549	0.0365347189842602	0.0214419453441817	0.109393721395674	0.178381344200257	0.833556065153078	412	0.966725892424487
ENSG00000084623	11.4276109494591	0.321410079896801	11.3984440069623	0.180682385234976	0.805857588150411	0.0236145740854533	0.802423824912436	0.0249014863417251	1	0	1	0.776143790849673	0.0281257457327084	0.016423809899957	0.0158514956185786	0.0206665944966782	0.833469457328114	413	0.966645130027459
ENSG00000131981	12.3718428833931	1.05199332670458	11.8827763511282	1.72193537617187	0.866581790939766	0.0750856548495101	0.825234333433163	0.295001817594044	1	0	1	0.761111111111111	0.0850312549730714	0.0501332634810286	0.144910189781396	0.23799864897079	0.832694178345449	414	0.966564367630431
ENSG00000266412	11.6408621726972	0.6466310010481	11.7185773547117	0.602886513638381	0.819999468468085	0.0500852191449265	0.822692852376263	0.0904761431106168	1	0	1	0.776143790849673	0.0555483770407254	0.0343570103030563	0.0514470737692387	0.0733102587020385	0.83250593510805	415	0.966483605233403
ENSG00000143545	11.7569827273295	0.25612173532075	10.2460347837278	2.81580216010462	0.827591515924056	0.0175440231423468	0.681262937251615	0.653332405124483	1	0	0.761111111111111	0.761111111111111	0.0217846484307055	0.012084758627815	0.274818719586676	0.570660173754634	0.832454837836784	416	0.966402842836375
ENSG00000111328	12.212065571351	0.849281462718825	11.8706678208267	1.25700256264628	0.856639364415488	0.0613546519003237	0.828880543459716	0.207626684291352	1	0	1	0.761111111111111	0.0695444564850031	0.0412089985725023	0.105891478189703	0.16726655950714	0.832435423790759	417	0.966322080439347
ENSG00000076003	11.6970795730232	0.641538129255752	11.6188119866563	0.450067940762257	0.823684414667995	0.049660519236002	0.81657617559964	0.0681046014787682	1	0	1	0.773202614379085	0.0548460088050802	0.033996588230558	0.0387361411200337	0.0554531232028938	0.832039085697713	418	0.96624131804232
ENSG00000189159	11.6863367785962	0.29553445277455	11.3422803261491	0.672679932586768	0.822981615117305	0.0210174361404733	0.797331803001441	0.111307274286867	1	0	1	0.761111111111111	0.0252888872170644	0.0144865887652268	0.0593072921179644	0.0914011368189423	0.830672883685303	419	0.966160555645292
ENSG00000170296	11.3043668441623	0.172540259022899	11.267469522878	0.15204656397589	0.797563755015844	0.0113985197690877	0.793620100872314	0.020602434963213	1	0	1	0.770588235294118	0.0152631510814779	0.0080651115304731	0.0134942955618534	0.0172596720210206	0.830662175666266	420	0.966079793248264
ENSG00000087191	11.798053855971	0.45229956134755	11.6341104262853	0.552288340884351	0.830258836883867	0.0330104486511706	0.817264784749484	0.0868443320785384	1	0	1	0.761111111111111	0.0383367940907172	0.0225664135759576	0.0474714714445679	0.0705947467819657	0.830468910966164	421	0.965999030851236
ENSG00000100714	11.5853683952823	0.220701828432027	11.3027110320827	0.551225455146287	0.816344459169004	0.015035094055923	0.795127324641494	0.0900723892729123	1	0	1	0.761111111111111	0.0190500483801534	0.0104526086839811	0.0487693132719783	0.0741266449372977	0.830011315225207	422	0.965918268454208
ENSG00000090266	11.7100949583507	0.445072274013825	11.6374979322978	0.46929718231298	0.824535024085639	0.0324895779188112	0.817741654335703	0.0724065235471002	1	0	1	0.762745098039216	0.0380075717230999	0.0222861278507945	0.0403262956559185	0.058896359364682	0.829916018090295	423	0.96583750605718
ENSG00000068697	11.6694039892199	0.41376663530405	11.4497856218242	0.65272670975799	0.821872550072847	0.030253435065901	0.804655738670629	0.106217881964037	1	0	1	0.761437908496732	0.0354573923129478	0.0207953342428308	0.0570077668977348	0.086880753514723	0.828953832792638	424	0.965756743660152
ENSG00000242616	11.5885815555723	0.301970987869751	11.4263441212634	0.374060374557872	0.816556565890569	0.0216914745438513	0.803967185483564	0.0580176897483429	1	0	1	0.761111111111111	0.0260576315075033	0.0150038223181611	0.0327366628020399	0.047634049934342	0.828908579019522	425	0.965675981263124
ENSG00000198668	11.6851953670372	0.40478659932695	11.4268488449285	0.655517559838414	0.822906905447581	0.029699599141801	0.803106454436002	0.106972588981689	1	0	1	0.760130718954248	0.0346409783159309	0.0204053272807456	0.0573664331028014	0.0875715722846535	0.828651403149861	426	0.965595218866096
ENSG00000124214	11.4888107312268	0.200838069794324	11.1617514624509	0.631998227834989	0.809942909329674	0.0135346780792642	0.785202447211365	0.105816198425311	1	0	1	0.760130718954248	0.0174811888273555	0.00946515927774197	0.0566217792934276	0.0875072056887609	0.82813706953667	427	0.965514456469068
ENSG00000101182	11.3790455259251	0.188445762699073	11.2206560396872	0.325805213440213	0.802600058917561	0.0126592881704939	0.790179773749153	0.0507480639631975	1	0	1	0.759150326797386	0.0165607706085484	0.00890686377563717	0.0290362000481833	0.0420490595732491	0.825914537944979	428	0.96543369407204
ENSG00000100644	11.8413807087066	0.858372312559402	11.6343249915685	1.03681435886276	0.833062609342724	0.0640067884721564	0.814945510877422	0.171027818862041	1	0	1	0.761111111111111	0.0724892082836478	0.0435448703829232	0.0891168468831794	0.138888895352467	0.825850015220752	429	0.965352931675012
ENSG00000108829	11.5273336761976	0.839126118010301	11.6439701942457	0.518388458766535	0.812503318463697	0.0641070801061125	0.81804243142363	0.0792139197626784	1	0	1	0.77124183006536	0.072794467617692	0.0441134110583084	0.0445199060216347	0.0643922740894135	0.825629830823141	430	0.965272169277984
ENSG00000136003	11.3791724703555	0.252118931532348	11.2824316944542	0.318247791574564	0.802608591841077	0.0178670175818705	0.794394381814231	0.0489774545403054	1	0	1	0.758496732026144	0.0221561745539192	0.0124953358770881	0.0282073758736778	0.0404943978779785	0.824672528035939	431	0.965191406880956
ENSG00000273749	11.4061489707768	0.341570135679376	11.2844940357182	0.419293127495002	0.804419734906718	0.0251728766087459	0.794303251002638	0.0664173516540316	1	0	1	0.759477124183007	0.0299461401525176	0.0175107153583112	0.0371565730964842	0.0547832405393366	0.824356518386864	432	0.965110644483928
ENSG00000104979	11.4163854299438	0.406580364475824	11.3106423220066	0.447400006961782	0.805105867428321	0.0304533059026434	0.795999918491251	0.0709908531833268	1	0	1	0.760130718954248	0.0356137559449782	0.021137298708004	0.0395556675053984	0.0584727985216889	0.823941443029364	433	0.9650298820869
ENSG00000105677	11.4075278756041	0.257723898322425	11.2040348536684	0.427768195281622	0.804512196444445	0.0184047118704031	0.788801084516767	0.0688773624441679	1	0	1	0.755882352941176	0.022592440810387	0.0128507386015099	0.0381798343961383	0.0569789660567317	0.823737155213633	434	0.964949119689872
ENSG00000205426	12.3444435890203	1.77867559246755	11.3653902462268	3.18546848169548	0.864885976291937	0.125980464296608	0.759918233058958	0.654677000032164	1	0	0.783986928104575	0.761111111111111	0.144087141687746	0.0841133834714036	0.280277967820157	0.546911628275845	0.82362753269935	435	0.964868357292844
ENSG00000161203	11.469824937484	0.419167227408398	11.3329285629746	0.401458855301349	0.808677867489801	0.0315925855797328	0.797624702553787	0.0630802167928957	1	0	1	0.75718954248366	0.0365452157895224	0.0218756739833258	0.0354241053466923	0.0519495433938632	0.823166642365187	436	0.964787594895817
ENSG00000119888	11.7006746005176	0.871480571591526	10.1690593090837	3.34918675125634	0.823919459193732	0.0659502497024224	0.652528104200618	0.84000669574044	1	0	0.761111111111111	0.761111111111111	0.0744812244887978	0.0450898150888126	0.329350695030819	0.745924346226669	0.823133753694212	437	0.964706832498788
ENSG00000108468	11.4531462713341	0.470804352989374	11.277302444336	0.58978320475739	0.807564822847612	0.0355976079629798	0.793272978423412	0.0964423090042154	1	0	1	0.758169934640523	0.0411069885807488	0.0246423022619856	0.0522982519683694	0.0794258075488418	0.822678977971484	438	0.964626070101761
ENSG00000124207	11.5160729676652	0.509219096426699	11.4760760123915	0.367202055883166	0.81175576708715	0.038551785768172	0.807309006104112	0.0560146482571919	1	0	1	0.755882352941176	0.0442181200011917	0.0266084530314988	0.0319971787819002	0.045912509481981	0.822081657354754	439	0.964545307704733
ENSG00000219481	11.4657903383819	0.328693001008926	11.1630994752408	0.625404706869487	0.808408768491699	0.0242163892823089	0.785325304803257	0.104414649586926	1	0	1	0.750653594771242	0.0286672781647351	0.0168121450364392	0.0560242886177451	0.086347382528491	0.821063015730587	440	0.964464545307705
ENSG00000175166	11.4716691746161	0.755158619438275	11.3145093484436	0.877375933199202	0.808800842593548	0.0578454773870436	0.794459541410018	0.146899804873989	1	0	1	0.761111111111111	0.0658281378187971	0.0399043210383499	0.0775443199682269	0.120703501521264	0.820609360059374	441	0.964383782910677
ENSG00000185825	11.4776225873252	0.460194728372823	11.307062461572	0.433360460248481	0.809197685665643	0.0350781013148086	0.795793717739367	0.0688009996761674	1	0	1	0.752287581699346	0.0400949521446208	0.0242623565229723	0.0383265292573817	0.0566872515889887	0.820200640730361	442	0.964303020513649
ENSG00000130935	11.5732446549722	0.608636733241248	11.3726347613487	0.53482625607162	0.815543618159497	0.0470252245084912	0.79991346017367	0.0860806199051457	1	0	1	0.75	0.0525899824453951	0.0323492912688559	0.0470274714078829	0.0706657509617602	0.818595456833207	443	0.964222258116621
ENSG00000183648	11.6638427626545	0.818573761999677	11.5959107474374	0.392596679299356	0.821507947849764	0.0637793755286461	0.815201285092498	0.0591995287786774	1	0	1	0.750326797385621	0.0701804524166427	0.0436692902569521	0.0338564764640082	0.0482830609158435	0.817400476408267	444	0.964141495719593
ENSG00000106537	11.4370463301108	0.809871297546049	10.1971990911437	2.76926717223422	0.806488860633581	0.0627402166670236	0.678955987877903	0.640750771644576	1	0	0.765032679738562	0.757516339869281	0.0708112281939321	0.0433220172252917	0.271571354788917	0.560431876322854	0.817326082503536	445	0.964060733322565
ENSG00000079257	11.6585559698586	0.944431976726877	10.8063169021063	1.9457303147747	0.821161179616849	0.0734775779169025	0.747008385341419	0.382185504823161	1	0	1	0.751633986928105	0.0810076290038458	0.0502945048705641	0.180054900517997	0.321776213403842	0.816293039432254	446	0.963979970925537
ENSG00000184900	11.3740100803204	0.322183002496997	11.2135863949098	0.373586019979146	0.802261510844198	0.0238815316104865	0.789592842283105	0.0590909634690138	1	0	1	0.742156862745098	0.0283262455564767	0.0166432561757894	0.0333154805984933	0.0489155096556507	0.815224977559868	447	0.963899208528509
ENSG00000107984	12.2886334519086	2.13627461744395	11.0322806661082	3.66025505142816	0.861420066370584	0.154457072543109	0.715460588699846	0.831276293279739	1	0	0.761111111111111	0.755228758169935	0.173841511816935	0.103289894429026	0.331776824956299	0.711831629702518	0.814883340593131	448	0.963818446131481
ENSG00000115648	11.6268103888129	0.943646284226025	10.1945367474291	2.94023611370707	0.819075619440271	0.0738031043605549	0.672576921901938	0.695207587521926	1	0	0.761111111111111	0.748692810457516	0.0811612344804371	0.0505748731148927	0.288412920228921	0.610264102080761	0.814196829618615	449	0.963737683734453
ENSG00000198960	11.3826870606153	0.364089498698677	11.1259344643391	0.545348140913317	0.802844796832439	0.0274217453626386	0.783077533143191	0.0903026045141416	1	0	1	0.738562091503268	0.0319862521704955	0.0190766047198884	0.0490159404283091	0.0748264053798931	0.81292766155385	450	0.963656921337425
ENSG00000244038	11.5309718248761	0.505701164610123	11.4953062978905	0.277227970044858	0.812744683489826	0.0386142955281314	0.808762784024706	0.0404682812770944	1	0	1	0.737254901960784	0.0438559015051239	0.0266362118144123	0.0241166231556381	0.0332370343208302	0.812858002180833	451	0.963576158940397
ENSG00000104341	11.3995504946461	0.995303950856425	11.3914018406175	0.844779399696263	0.803977123736382	0.0772589031605732	0.799872027019129	0.138707135257157	1	0	1	0.754575163398693	0.0873108068010118	0.0533801806800121	0.0741593889422896	0.113649438810497	0.812636645669514	452	0.96349539654337
ENSG00000270629	11.353359090358	0.289952904593999	11.3041010595225	0.227662056560695	0.800871513571377	0.0211670488822986	0.796013586412735	0.033270126288628	1	0	1	0.736601307189543	0.025538953034635	0.0147849025827742	0.0201397754108819	0.0276002608284532	0.812520238710946	453	0.963414634146341
ENSG00000111057	12.2956470306208	2.71112941649475	11.4685034179007	3.91068794105996	0.861856486014128	0.188232463127222	0.742452676222338	0.847099659218509	1	0	0.761111111111111	0.761111111111111	0.220495058921504	0.125821321667465	0.340993745963046	0.714431837881253	0.812258008250903	454	0.963333871749314
ENSG00000113387	11.4224691197698	0.416704478883352	11.4299361664382	0.304176549942783	0.80551335548806	0.0315938960472236	0.804358943750293	0.0449688772050422	1	0	1	0.734967320261438	0.036481121070586	0.0219169846955639	0.0266122702273648	0.0369914808677797	0.811056852064003	455	0.963253109352286
ENSG00000167004	11.6937577401791	0.8191364954947	11.6189441135528	0.447140619633112	0.823467166590043	0.0636045816656478	0.816590450365466	0.0678064891506992	1	0	1	0.736601307189543	0.0700490392989922	0.0435026990012286	0.0384837568081209	0.0552113657379367	0.810964363430777	456	0.963172346955258
ENSG00000164405	11.3058247973244	0.582606668523475	11.2966692927397	0.448818792261131	0.797662396917817	0.0450708361084995	0.795054817762195	0.0708879645796872	1	0	1	0.741830065359477	0.0515315493533345	0.0313292343000008	0.0397301877775234	0.0584203008717654	0.810157780024739	457	0.96309158455823
ENSG00000118816	11.2651103173782	0.2491087734671	11.4645928670184	0.454375005495491	0.794902950802154	0.0177776841729782	0.80635761440191	0.0682043989864828	1	0	1	0.732352941176471	0.022113300842053	0.0124934604830993	0.0396328950156309	0.0558590296136802	0.80942638820194	458	0.963010822161202
ENSG00000204389	11.6440877962685	1.13139493879912	10.3418153343849	2.69400027398445	0.820211382856732	0.0901547004929689	0.693517654260381	0.605140183646576	1	0	0.766993464052288	0.73921568627451	0.0971647550752489	0.0617049839192232	0.260495878806434	0.52488598206145	0.806839863015936	459	0.962930059764174
ENSG00000106211	11.7522279000113	2.1542228023115	12.0261589237374	1.34617036127337	0.827282116701782	0.161380685205814	0.838561547918659	0.210557667238771	1	0	1	0.758496732026144	0.183303354958716	0.109903898474428	0.111936851143409	0.168738001164953	0.806187719721834	460	0.962849297367146
ENSG00000134057	11.4008684972666	0.770444487944525	11.0579372122053	0.870856732814668	0.804065552906894	0.0612668885727002	0.776821788007312	0.15100404661654	1	0	1	0.730065359477124	0.0675777014820618	0.0423664644009088	0.0787539950808774	0.125294873695011	0.803000340445622	461	0.962768534970118
ENSG00000156642	11.250955667919	0.1274611552336	11.2511906889591	0.110937406223486	0.793941274839319	0.00765449987979115	0.792548375667865	0.013630072991044	1	0	1	0.715359477124183	0.0113289180933353	0.00549264238995074	0.00986005919643247	0.0115547038820111	0.802323766376013	462	0.96268777257309
ENSG00000171345	11.614612856777	1.81082831265528	10.4462644725747	3.34136416694846	0.818272775323834	0.139081945730756	0.679048388636162	0.791728724603862	1	0	0.761111111111111	0.748039215686275	0.155909485316911	0.0952037730302778	0.319862107236589	0.692294795885298	0.802318644705107	463	0.962607010176062
ENSG00000124733	11.3112599142683	0.486113058757224	11.2665884639342	0.431466949034375	0.798030012893857	0.0371985985305944	0.793060057744813	0.0682549829376299	1	0	1	0.717320261437909	0.0429760311796948	0.0258846915734266	0.0382961488666738	0.0563289640535989	0.799177082963773	464	0.962526247779034
ENSG00000037241	11.2968800611511	0.436551760272799	11.1718734731377	0.451671383175685	0.797057015273118	0.0333761636983974	0.786539266927893	0.0728446931717376	1	0	1	0.714705882352941	0.0386435686587538	0.0232574428873237	0.0404293321314199	0.0603171822308913	0.798268661373553	465	0.962445485382006
ENSG00000010256	11.9572718188954	1.31011600635398	11.8718169852872	0.611869807344668	0.840512041496545	0.101452335192148	0.832589820375178	0.092462627058531	1	0	1	0.712745098039216	0.109566465176754	0.0686539679841505	0.0515396933850112	0.0745009531764216	0.796778627378131	466	0.962364722984978
ENSG00000134248	11.499513107818	0.424555134488353	11.3844779582088	0.22523890122431	0.810655097965339	0.0322979750644404	0.801432664561872	0.0325029360679549	1	0	1	0.701307189542484	0.0369194008918272	0.0223344686434033	0.01978473690679	0.0268827860745299	0.795148767721189	467	0.96228396058795
ENSG00000163479	11.2772324067431	0.358187506464576	11.3462468742694	0.275000161716888	0.795725573309587	0.0268127800475233	0.79879096801537	0.0403965084584971	1	0	1	0.70359477124183	0.0317620045012464	0.0187360582614739	0.0242371036664576	0.0333771174686546	0.793431817255604	468	0.962203198190922
ENSG00000139726	11.2763202291995	0.663819208088926	11.4532091272586	0.346927277789806	0.795663702396339	0.0513958088627391	0.805834578036818	0.0517492014084938	1	0	1	0.712091503267974	0.0588684246807746	0.0357398102806847	0.0302908358639957	0.0424792221200135	0.793413478871386	469	0.962122435793894
ENSG00000185883	11.2591827962813	0.701750066474501	11.4440955758901	0.356900984735559	0.794500378365334	0.054624633701895	0.805204298627802	0.0535793826134174	1	0	1	0.706209150326798	0.062326909436649	0.0379981099906321	0.0311864736159196	0.0439853648200223	0.789554040548166	470	0.962041673396866
ENSG00000089220	11.3495445766474	0.634518255825526	11.2929522343177	0.390320212293613	0.800614485994904	0.0498689013796404	0.794952793932174	0.0609749828709636	1	0	1	0.697385620915033	0.0559069354316735	0.0345861985642449	0.0345631686201137	0.0503059163850755	0.787490167783593	471	0.961960910999838
ENSG00000106105	11.2630159197174	0.549910732888424	11.461470159572	0.403942388821777	0.794760732272199	0.0423159857988124	0.806268630418957	0.06039864679302	1	0	1	0.690849673202614	0.048824465561283	0.0294749675634179	0.03524350569324	0.0495085194178262	0.783979385643938	472	0.961880148602811
ENSG00000197170	11.2660624361048	0.303696246633725	10.9897343213528	0.555297411929981	0.794967594995103	0.0225739191692641	0.773605165826799	0.0933992381605775	1	0	1	0.679411764705882	0.0269567338505473	0.0158115614114565	0.0505287385201887	0.077798461006172	0.781690724829071	473	0.961799386205783
ENSG00000185787	11.3407700193906	0.651058459696026	11.4223721294761	0.32143697915197	0.800022914970152	0.0506709157137922	0.803820037393018	0.0480209679876957	1	0	1	0.68202614379085	0.0574086643660737	0.0351512413070292	0.0281410004426735	0.0394907456936871	0.779389343435215	474	0.961718623808755
ENSG00000138413	11.5045636321841	0.544652683493526	11.391995373385	0.303131949471018	0.810990954406925	0.0422276956311172	0.801814973467214	0.0454905493865751	1	0	1	0.668300653594771	0.0473423157024277	0.0291417455738636	0.0266092058094775	0.0374728621930686	0.776727632747417	475	0.961637861411727
ENSG00000136888	11.6482492129461	0.699180317623052	11.4516066810261	0.358409069082706	0.820484689551549	0.0549587219518676	0.805696143163116	0.0545913931704142	1	0	1	0.662418300653595	0.0600244985182813	0.0376738852787618	0.0312977103620355	0.0447967218624563	0.773982141276702	476	0.961557099014699
ENSG00000128272	11.5607392675909	1.29369012557808	11.7367389491827	0.815574506518554	0.814716688081377	0.102072217669656	0.823066998419942	0.123649047831445	1	0	1	0.680718954248366	0.111903754217931	0.070050666206045	0.0694890216140788	0.100054140869892	0.773589884061422	477	0.961476336617671
ENSG00000088325	11.3259824629443	0.690448468441776	10.9353175623826	0.849948836825837	0.799024917496246	0.0552440142182586	0.768371650227623	0.148795514878522	1	0	1	0.666339869281046	0.0609614636699947	0.0383284624122697	0.0777251169869685	0.124057408455399	0.770355270029815	478	0.961395574220643
ENSG00000169976	11.6483068432295	0.71390440463105	11.4691197175657	0.387963948902408	0.820488473791253	0.0561291925658608	0.806800521218076	0.059348682610722	1	0	1	0.655228758169935	0.0612882553867479	0.0384726695251768	0.0338268287764245	0.0486389637961985	0.770125814796162	479	0.961314811823615
ENSG00000108946	11.2892974833703	0.360389901555001	11.2871954469587	0.261873282493465	0.796543449280224	0.0270360637302804	0.794819866544152	0.0389488517624393	1	0	1	0.656862745098039	0.0319231468641758	0.0188813117356103	0.0232009168020587	0.0322711498970036	0.769849897918592	480	0.961234049426587
ENSG00000126261	11.3523119172573	0.48241894887545	11.3573968973307	0.33779742919012	0.800800962094335	0.037235694090644	0.79942704932792	0.0509544217471784	1	0	1	0.653921568627451	0.0424952161631586	0.0258688266305492	0.0297425045759835	0.0419895035166073	0.767661162796309	481	0.961153287029559
ENSG00000170248	11.3793385568455	0.471606870701351	11.4008130018995	0.238041752206136	0.802619755654476	0.0360125422712704	0.802512458816387	0.0343192156449899	1	0	1	0.651960784313726	0.0414441374026652	0.0249988212676635	0.0208793664246993	0.0283463156382388	0.767347867960824	482	0.961072524632531
ENSG00000113328	11.3078758883198	0.331322432197299	11.2689909320204	0.208839549612047	0.797801147672205	0.0247518370793291	0.79366176142367	0.0300446692352594	1	0	1	0.645424836601307	0.0293001475670185	0.0172891301191923	0.0185322315788397	0.0249969055567982	0.764760526715959	483	0.960991762235503
ENSG00000147123	11.5421224141953	0.521407553831425	11.4385633024564	0.274156368421673	0.813483973027516	0.0401554694636534	0.804983947648408	0.0403396952084625	1	0	1	0.642483660130719	0.0451743219418781	0.0276807433941164	0.0239677275172135	0.0332073628074861	0.764610294780452	484	0.960910999838475
ENSG00000149792	11.2395947364666	0.288935764749475	11.0124096972956	0.468772453692019	0.793168530204101	0.0214003836062547	0.775480405836596	0.0774413884200553	1	0	1	0.643464052287582	0.0257069557687902	0.0150160120928092	0.0425676547256629	0.0645081183813708	0.763164262482387	485	0.960830237441447
ENSG00000083457	11.2475482115742	0.411854201440073	10.8555339074956	0.853495339545881	0.793709588026589	0.031619359441317	0.762709344823085	0.151057694354932	1	0	1	0.644117647058824	0.0366172425930354	0.0220865675391264	0.0786230642194903	0.126340496145872	0.761837070432382	486	0.960749475044419
ENSG00000111371	11.3644584310103	0.646650811627474	11.328586679523	0.338167617655432	0.801618913012685	0.0508729239269311	0.797479469368575	0.0517343879602433	1	0	1	0.646732026143791	0.0569011550839019	0.0352586944804739	0.0298508213974024	0.0426753888919276	0.7618284185795	487	0.960668712647391
ENSG00000034713	11.3346572567932	0.7926387690112	11.4287804540871	0.391991150972094	0.799610528829343	0.0623279139957379	0.804101952274334	0.0596289977888164	1	0	1	0.651307189542484	0.0699305458518516	0.0432049988428083	0.0342985983978642	0.0489433524459526	0.76162399890509	488	0.960587950250363
ENSG00000143575	11.3549813883532	0.489127025472577	11.3155209730686	0.292936587866822	0.800980800373872	0.0379225307435284	0.79668538944229	0.043854512127048	1	0	1	0.641830065359477	0.043075986542283	0.0263398354301559	0.025888033663145	0.0362484241086988	0.761441320398426	489	0.960507187853336
ENSG00000173457	11.2773241468321	0.92843210289535	11.4222819153894	0.566555837403633	0.795731795473162	0.0726313111298138	0.803173774053941	0.0887905710494423	1	0	1	0.654575163398693	0.0823273403164667	0.0504256042092341	0.0496009327733635	0.0727447015789965	0.760464263367575	490	0.960426425456308
ENSG00000101444	11.257800717215	0.260105759061675	11.0930642753216	0.410743003423651	0.794406482864113	0.0188236968067078	0.78123283378289	0.0664202583604039	1	0	1	0.634640522875817	0.023104491329637	0.0132212975684305	0.0370270101415908	0.0552018478935295	0.759450175895192	491	0.96034566305928
ENSG00000051620	11.4220546331658	0.589516002390576	11.4336664189491	0.477201357549197	0.805485599872967	0.0463731420391067	0.80421936751277	0.0730762795723395	1	0	1	0.636601307189542	0.0516120804289292	0.0320856365979622	0.0417365121618668	0.0598972639928215	0.758468270962049	492	0.960264900662252
ENSG00000184575	11.7500647065349	0.986623996550325	11.4449551329721	0.506851742077046	0.827141315438331	0.0790889794717466	0.80486894394848	0.0796448292607924	1	0	1	0.635947712418301	0.0839675373022929	0.0539451851531506	0.0442860401100955	0.0652254346674665	0.758084261236652	493	0.960184138265224
ENSG00000143222	11.3090943610417	0.345171516630124	11.4052584189109	0.315207187799632	0.797883562128902	0.0257240324838916	0.802689120983763	0.0465477905865858	1	0	1	0.630065359477124	0.0305215878133614	0.0179598998680715	0.0276370053375546	0.038315665497585	0.756804118996988	494	0.960103375868196
ENSG00000114354	11.2591827962813	0.266807553140575	11.1903166642747	0.28298144793332	0.794500378365334	0.0193396323852366	0.788193175410461	0.0432061764594396	1	0	1	0.627777777777778	0.0236968843981019	0.0135776056676084	0.0252880643527046	0.0358996350623419	0.75589530454419	495	0.960022613471168
ENSG00000183291	11.6094222721252	0.608625949788225	11.4571225987944	0.314502754467595	0.817930874034272	0.0473280076974232	0.806153170121346	0.0470295268851912	1	0	1	0.625490196078431	0.0524251711689018	0.0325126125035245	0.0274504136405671	0.0386295814485965	0.755875056131323	496	0.95994185107414
ENSG00000163636	11.6924117120359	3.07261960942	12.4480227648804	1.43059679534721	0.823379118312506	0.227599613419747	0.864864468227359	0.208825779323959	1	0	1	0.681372549019608	0.262787497147156	0.155261904388528	0.114925624926021	0.165010339505059	0.754468055891525	497	0.959861088677112
ENSG00000138777	11.3417924021812	0.648521964414476	11.1713627253543	0.336433624334589	0.800091866537652	0.0520983728285039	0.786795654341877	0.0522639485368401	1	0	1	0.630718954248366	0.0571798478950962	0.0361348247240719	0.0301157193267948	0.0433799815306954	0.753078586176759	498	0.959780326280084
ENSG00000112237	11.3350743097352	0.563200245671727	11.2574761817385	0.319208508615268	0.799638671604051	0.044433579113489	0.792704187367451	0.0486335262705074	1	0	1	0.627777777777778	0.0496865067031822	0.0308540371924081	0.0283552461903564	0.0402528391373458	0.75281053045882	499	0.959699563883056
ENSG00000186184	11.4249240439751	0.753209103713751	11.2199571118734	0.388669206675647	0.805677725862288	0.0607863644956277	0.7899980861295	0.0609353355434056	1	0	1	0.628104575163399	0.065926836871266	0.0419975762999669	0.034640881671851	0.050418375687789	0.751679385793462	500	0.959618801486028
ENSG00000187735	11.5846609828084	1.1055969310195	11.2264544702971	0.54762838918601	0.816297753637485	0.0910995808540775	0.789977907175819	0.0883578581591421	1	0	1	0.632352941176471	0.0954362784254287	0.0624842006422064	0.0487801728172435	0.0729359604232304	0.751331249816046	501	0.959538039089
ENSG00000198258	11.4768270948173	0.721811741700074	11.4823863370787	0.342635256744114	0.809144671593551	0.0563140833500461	0.807786008373654	0.0512339809991255	1	0	1	0.621895424836601	0.0628929699590952	0.0388450662475657	0.0298400738910589	0.0420118311749338	0.750205673271966	502	0.959457276691972
ENSG00000158710	11.8001576184879	0.832566585299574	11.5666447945979	0.42630140336023	0.830395214185134	0.0653363950527115	0.813187747455504	0.0650240817699864	1	0	1	0.614052287581699	0.0705555478339671	0.0445118148974141	0.03685609880225	0.0530623352588454	0.750179628964909	503	0.959376514294944
ENSG00000178952	11.4030151692592	1.1001274654692	11.2547020730167	0.516071544343377	0.804209557686104	0.089806544400122	0.792011565588663	0.0822819035818686	1	0	1	0.631699346405229	0.0964768922201365	0.0620121207131326	0.0458538609903026	0.0678680520631871	0.748046934119191	504	0.959295751897916
ENSG00000065154	11.2491442475975	0.767651774092775	11.1411394929079	0.6739493590079	0.793818117831546	0.0607985573540989	0.783627294174736	0.112274095768431	1	0	1	0.626797385620915	0.0682409041253714	0.0422873234113545	0.0604919595017113	0.0929062715387272	0.747927345433265	505	0.959214989500888
ENSG00000063046	11.6504015430188	1.43799000052253	11.2406282958607	0.699201794215761	0.820626008409611	0.119469919333926	0.790354180035538	0.11451432690465	1	0	1	0.632679738562092	0.123428363839031	0.0816975566699053	0.0622030882805046	0.0943933837199229	0.747714469271623	506	0.95913422710386
ENSG00000183255	11.2578565079211	0.833184236005776	11.3914024830947	0.520168782475148	0.794410273388843	0.065064528906013	0.801249912366794	0.0812834719818764	1	0	1	0.626470588235294	0.0740091362347301	0.0452257824836894	0.0456632783581388	0.0666971242676237	0.747164954342131	507	0.959053464706832
ENSG00000031698	11.3441321737446	0.840623857133899	11.0993195112602	0.435762487230598	0.800249641861728	0.0691366648417125	0.781606382440926	0.0698015350235473	1	0	1	0.62156862745098	0.0741020859294537	0.0478871815246854	0.0392602885959378	0.0579789246197111	0.745481041623346	508	0.958972702309805
ENSG00000057608	11.3784227405527	1.26916364600427	11.170676717204	0.610177261677995	0.802558195324171	0.104890456304123	0.785940798833852	0.0993181093201574	1	0	1	0.625816993464052	0.111541263226315	0.0724631205699743	0.0546231241960713	0.0821232844980476	0.741981381771965	509	0.958891939912777
ENSG00000143149	11.5421224141953	0.836634214089749	11.3374309677089	0.41566249295249	0.813483973027516	0.0670369972632048	0.797901549237421	0.0646200464670848	1	0	1	0.604248366013072	0.0724853007156464	0.0460964856367138	0.0366628466480962	0.0532002021058175	0.740495979519306	510	0.958811177515749
ENSG00000140740	11.3761077300129	1.54803640220209	10.8590940778249	0.76663457353121	0.802402560349739	0.134116488668189	0.763525647382164	0.131161946097127	1	0	1	0.629411764705882	0.136077860630486	0.0926105352369545	0.0705983913609088	0.109708080944538	0.738648728436246	511	0.958730415118721
ENSG00000140374	11.3624230114902	1.69088189321267	11.2368898580656	0.762809111054921	0.801481906736366	0.140147827858736	0.789829891071811	0.124405287853537	1	0	1	0.631699346405229	0.14881349616211	0.0968159203873759	0.0678843630835621	0.102543496878043	0.73850872953275	512	0.958649652721693
ENSG00000134108	11.6842370012772	1.2238285825373	11.4345176647731	0.661286991578149	0.82284417111663	0.0994067625514803	0.803648008953207	0.104675006356747	1	0	1	0.604248366013072	0.104741848560888	0.0679226661609148	0.0578325217525709	0.0856722779216051	0.737327887456249	513	0.958568890324665
ENSG00000178127	11.3163588242555	0.541776327651625	11.2357990041483	0.287187577095041	0.798374727793796	0.0426256386967955	0.79128975970498	0.0432885493471119	1	0	1	0.597058823529412	0.0478754991835697	0.0296277034464288	0.0255600493555474	0.0359007978248277	0.737187204865383	514	0.958488127927637
ENSG00000129562	11.2404606441729	0.254630244101325	11.2541185435608	0.151906785861373	0.793227454276859	0.0183266696681971	0.792714965237499	0.0204138665586306	1	0	1	0.591176470588235	0.0226530079292904	0.0128867137948773	0.013497883932304	0.0171153438833846	0.737143749705271	515	0.958407365530609
ENSG00000116209	11.3455228861097	0.758267598289649	11.1240472788045	0.381591425601868	0.800343404868497	0.0617252336818027	0.783449528811647	0.0601522328293893	1	0	1	0.601307189542484	0.0668340812408036	0.0427714010793767	0.0343032905234899	0.0499658232905828	0.736506547349193	516	0.958326603133581
ENSG00000126777	11.3002752666841	0.649249332243997	11.3536139062603	0.319583941892239	0.797286859927337	0.0508762617831234	0.799207626130433	0.0479534074178474	1	0	1	0.598039215686275	0.0574542935390378	0.0353478234530154	0.0281482129417863	0.0395429932332967	0.735955341496069	517	0.958245840736553
ENSG00000197756	11.2815343104414	0.57761701276225	11.1679842209881	0.340375744269756	0.796017294139946	0.0460981285654481	0.786557790366671	0.0527498902822631	1	0	1	0.591830065359477	0.0512002177068815	0.0320691400674811	0.0304778138591998	0.0437858160371234	0.733309962329797	518	0.958165078339525
ENSG00000172053	11.3914567117929	1.03975599096663	11.2039933089277	0.609203098175797	0.803433860704164	0.0858605939784861	0.788242260186701	0.097780619263665	1	0	1	0.600980392156863	0.0912750684370532	0.0593209138403589	0.0543737470541299	0.0807525291523731	0.732919972439325	519	0.958084315942497
ENSG00000047315	11.2861345102303	0.889227046735499	11.2341822541266	0.420957930953868	0.796329119463673	0.0717459306474079	0.790892766537971	0.0657790258345857	1	0	1	0.590849673202614	0.0787893362363757	0.0497965781879502	0.0374711680326569	0.0543673966862299	0.728385664528484	520	0.958003553545469
ENSG00000143198	11.5413171307322	1.62317563436103	11.3015688805659	1.01429672195987	0.813430606077079	0.136575436361815	0.792923727274407	0.164329008251797	1	0	1	0.604248366013072	0.140640415298774	0.0937379487316193	0.0897483112901299	0.135095389537437	0.728374864051487	521	0.957922791148441
ENSG00000091483	11.3846873076309	1.5145992090991	10.9776981064602	0.723019816374569	0.802979194826997	0.128707244913921	0.772098119977347	0.120963665866551	1	0	1	0.601307189542484	0.133038279240564	0.0888545994345406	0.0658626070204173	0.100720458825918	0.725464867287585	522	0.957842028751413
ENSG00000136758	11.2428139536387	0.980479483070123	11.1766796089181	0.457290707863811	0.793387573290259	0.0800505419097731	0.786865653068709	0.0725804632142898	1	0	1	0.58921568627451	0.0872094377006741	0.0556297815796057	0.0409147192068499	0.0600885119551313	0.72532513907955	523	0.957761266354385
ENSG00000091317	11.2825196050279	0.910805446027275	11.2266965092001	0.434281515711809	0.796084093311015	0.0736940730897772	0.790348119298965	0.0680783638598183	1	0	1	0.583006535947713	0.0807271316968408	0.0511505578173826	0.0386829300458884	0.0562721701721925	0.723992801022891	524	0.957680503957357
ENSG00000183283	11.3429655882877	2.32280878787348	10.7230988848033	1.22166436636624	0.800170980759081	0.209706357400902	0.750697763900476	0.216488693282411	1	0	1	0.627450980392157	0.204779673339742	0.144879611020786	0.113928294375572	0.182098929341947	0.723801364008254	525	0.957599741560329
ENSG00000079459	11.5511525133226	2.82840127706674	10.9383502995999	1.39685814939634	0.814082149211531	0.250559100151806	0.764550479152892	0.243522814834181	1	0	1	0.633333333333333	0.244858794289538	0.171766538117325	0.127702817256404	0.203193359145827	0.723493588294436	526	0.957518979163302
ENSG00000160714	11.2047234965279	0.13102622384495	11.1909453557384	0.106327043673727	0.790791780621723	0.00801191568516908	0.788449056328465	0.0129899213309614	1	0	1	0.560457516339869	0.0116938382179223	0.00575312333989562	0.00950116726458725	0.011062615909835	0.72272390607972	527	0.957438216766274
ENSG00000138363	11.2536692642111	0.72499865927705	11.1626491127862	0.353714233011773	0.794125732019352	0.0583824781788111	0.786163486039467	0.0550833134513482	1	0	1	0.575816993464052	0.0644233131661946	0.0406074900286302	0.0316873019511661	0.0457159556873098	0.72252022358766	528	0.957357454369246
ENSG00000163634	11.4329466127462	2.91820490044055	11.5394536215793	1.31093749799149	0.806214633770105	0.237095001214186	0.806937696708004	0.210877521209351	1	0	1	0.630392156862745	0.255245213616859	0.163239910343752	0.113604815356246	0.171925107655151	0.722166159252797	529	0.957276691972218
ENSG00000102007	11.5435046166935	1.98586050729135	11.2872092831237	0.907988713224734	0.81357556386146	0.164211735870359	0.79252154772628	0.148375899954265	1	0	1	0.601307189542484	0.172032720844545	0.112662425289972	0.0804440398374053	0.12204429778358	0.722107321124346	530	0.95719592957519
ENSG00000111581	11.2279429385951	0.435784622501899	11.132636951945	0.228541636948212	0.792375189739589	0.0339944352914052	0.784330708427196	0.0339019636194328	1	0	1	0.566013071895425	0.0388125077661311	0.0237495422466893	0.0205289760130266	0.0283195581550628	0.721376486956696	531	0.957115167178162
ENSG00000118640	11.2420985286012	0.4020531262872	11.3694392599583	0.464192508666447	0.793338899511714	0.0308100989807172	0.799950854091009	0.0707419267130826	1	0	1	0.561111111111111	0.0357631740430251	0.0215309393721009	0.0408280916985303	0.0581371045005353	0.719693678018096	532	0.957034404781134
ENSG00000149084	11.5538430481941	2.20907434870349	10.9412620646003	1.17932711293004	0.814260286503572	0.193467625220099	0.766684604920897	0.202580953637008	1	0	1	0.604248366013072	0.19119823070894	0.132654544002968	0.107787118704128	0.168903781566816	0.718695494354423	533	0.956953642384106
ENSG00000120694	11.2158141515554	0.629755286914424	11.1811792639838	0.479382591868835	0.791548497285659	0.0498380482067136	0.78710218506132	0.0770072234691741	1	0	1	0.563071895424837	0.0561488696589262	0.0347437768156135	0.0428740636878075	0.0637208635277307	0.716877393440708	534	0.956872879987078
ENSG00000125148	11.320846983102	1.9281015551583	11.5901381501005	0.921544541878884	0.798678024811869	0.153912210880356	0.812874234758981	0.143778466314707	1	0	1	0.594117647058824	0.170314249281548	0.106469856510856	0.0795110920978018	0.116946143828616	0.716240762867679	535	0.95679211759005
ENSG00000114784	11.2279429385951	0.5555660104414	11.2383874381354	0.291910860941893	0.792375189739589	0.0436711376294573	0.791458798388034	0.0438975520772736	1	0	1	0.555882352941176	0.0494806585213119	0.0304544150030602	0.0259744436244783	0.036396831330041	0.714523296264975	536	0.956711355193022
ENSG00000130707	11.5135393684135	3.28916131821417	10.498017227138	1.6165061195722	0.811587471301328	0.307819928828678	0.729942226832583	0.300903992668933	1	0	1	0.634640522875817	0.285677688933581	0.211265870517733	0.153982041046136	0.255901618792056	0.713485688974691	537	0.956630592795994
ENSG00000239264	11.257800717215	1.0379775175519	11.3449544584843	0.479839964022075	0.794406482864113	0.0830563087205071	0.79824661019839	0.0744832205633197	1	0	1	0.565359477124183	0.0922007365048365	0.0576784961845158	0.0422954508788906	0.0612522885466858	0.712937840150081	538	0.956549830398966
ENSG00000115758	11.3860390346643	2.55702964090375	11.9205788058499	1.20174798940953	0.803070004940987	0.196891300275925	0.832951136747533	0.181746181337284	1	0	1	0.592483660130719	0.224575871654663	0.135822517862245	0.100812889120768	0.146130636851315	0.70906676125404	539	0.956469068001938
ENSG00000067704	11.2162549888959	0.721949634669098	11.3600838544284	0.357692490392117	0.791578559835278	0.0566976617699141	0.799568688145807	0.0540517874473347	1	0	1	0.549346405228758	0.0643663714300212	0.0394981738252686	0.0314867825779895	0.0445161608680369	0.708700391737041	540	0.95638830560491
ENSG00000125944	11.1954744240323	0.200715023694125	11.2311871147251	0.161326581380046	0.790160142232325	0.0138486541547328	0.791147451985843	0.0220466932743375	1	0	1	0.53202614379085	0.0179282285048384	0.00980479988315665	0.0143641611284823	0.0184729240099576	0.707082653149115	541	0.956307543207882
ENSG00000100243	11.2160573360086	0.704645991966299	11.4182099553112	0.360470721263893	0.791565081429009	0.0548972694875303	0.803466502106617	0.0541349397389116	1	0	1	0.537254901960784	0.0628247494513128	0.0382504585843757	0.0315698102132217	0.0444828206027017	0.702868214808646	542	0.956226780810854
ENSG00000078668	11.2261348312091	0.348079785569627	11.2068163454104	0.252656519024664	0.792252006621631	0.0264482017234201	0.789372863503294	0.0374456722105053	1	0	1	0.525163398692811	0.0310062003354841	0.0185222069735512	0.0225448968946597	0.0311427267283196	0.701910662402918	543	0.956146018413827
ENSG00000197006	11.2315377705548	0.582890467714725	11.1938532957324	0.411320303359429	0.792620040051089	0.0466737498436533	0.788168657431006	0.0641228472261922	1	0	1	0.530718954248366	0.0518976545885695	0.0325303304048417	0.0367451933210739	0.0530919583187481	0.70126795028672	544	0.956065256016799
ENSG00000172531	11.1914900881149	0.377387983926901	11.1920926310243	0.214796291568922	0.78988788256989	0.028782186398099	0.788421041155478	0.031267184520068	1	0	1	0.525816993464052	0.033720977363656	0.0201677271228666	0.019191790011951	0.0260832045947781	0.701223863331992	545	0.955984493619771
ENSG00000241685	11.2234737584237	0.532563790598974	10.8466093778646	0.980906337774804	0.79207067646872	0.0415516695860682	0.761239387706184	0.175538698761209	1	0	1	0.514705882352941	0.047450887493657	0.0289909480400803	0.0904343747988752	0.146865136149275	0.693888739088547	546	0.955903731222743
ENSG00000087586	11.1787872105915	0.918567206472076	11.2051561955676	0.521772267695581	0.789019216721605	0.0739392546060579	0.788615106370829	0.0836699352339388	1	0	1	0.526797385620915	0.0821705601124396	0.0515237831792772	0.046565372100924	0.0691404319239294	0.693532617096241	547	0.955822968825715
ENSG00000205352	11.2323310463223	1.36538051107758	10.8102354995421	0.681759746656941	0.792674060775511	0.118214081896879	0.760482941913899	0.116253658412623	1	0	1	0.539542483660131	0.121558072447004	0.0820907681204725	0.0630661327115233	0.0974579596251392	0.693171245492638	548	0.955742206428687
ENSG00000100811	11.1675860306623	0.317730013370225	11.1937840442438	0.189623306634251	0.788252422517153	0.0237335478454083	0.788567763150574	0.0269831306601701	1	0	1	0.505882352941176	0.0284510916233687	0.0166813369111344	0.0169400540411321	0.0225604520101821	0.691561918409317	549	0.955661444031659
ENSG00000182768	11.1742773237237	0.925213070865599	11.0378783324103	0.974036679301677	0.78871057758257	0.0733329500619139	0.77481656990142	0.168676078780681	1	0	1	0.518627450980392	0.0827984704569049	0.0511117816795815	0.0882449189933211	0.1400670122685	0.689406287785728	550	0.955580681634631
ENSG00000116161	11.228885558502	1.15265073820562	10.8805189804504	0.58763253606928	0.792439400860114	0.0983796175659161	0.765856173912425	0.0983765212292002	1	0	1	0.52483660130719	0.10265050188644	0.0683588352538369	0.0540077671961336	0.0822861599310568	0.689126752787951	551	0.955499919237603
ENSG00000113407	11.2172106633402	0.477699716067951	11.213731032937	0.268193820486323	0.791643728430583	0.0372307999109218	0.789819644643435	0.0400592840340171	1	0	1	0.502614379084967	0.0425863193983828	0.0260030198503847	0.0239165554888541	0.0332805408126898	0.688393739353686	552	0.955419156840575
ENSG00000206503	11.1903400066	1.70529536326815	10.9273800501368	1.13470439824784	0.789809277045418	0.150109001995349	0.766167735961067	0.190591072325604	1	0	1	0.541830065359477	0.152389950820295	0.104351357504633	0.103840480796093	0.158979088592071	0.687948636152938	553	0.955338394443547
ENSG00000136450	11.1976920623889	0.742440990390225	11.027767574168	0.450051222329686	0.790311636615549	0.0605588742538567	0.776612770896677	0.0731717235960594	1	0	1	0.50718954248366	0.0663030369341871	0.0422049444568872	0.0408107279467795	0.0609345252829817	0.686263117022417	554	0.955257632046519
ENSG00000108848	11.1661807602968	0.39363910494705	11.1886440778893	0.217586500783938	0.788156168216522	0.0301763974705219	0.788182643310488	0.0315933265609273	1	0	1	0.497712418300654	0.035252797119916	0.0211566863286198	0.0194470839602384	0.0263551188103762	0.686247497987144	555	0.955176869649491
ENSG00000114480	11.2653531948709	2.58636294345982	10.3297321943829	1.26927292516484	0.794919440175025	0.240395076290648	0.721285572324261	0.234311886578844	1	0	1	0.563725490196078	0.229585606302818	0.166530426554649	0.122875685572473	0.200373552454811	0.684574164479434	556	0.955096107252463
ENSG00000164687	11.4008684972666	3.66128970677592	10.480909730039	1.71222650065334	0.804065552906894	0.337118212053273	0.7276421699563	0.315854048445745	1	0	1	0.591176470588235	0.321141297933024	0.232300235391457	0.163366210067241	0.268940860693148	0.684136604420902	557	0.955015344855435
ENSG00000151929	11.1765352154476	1.26800871850482	10.4816110190307	1.79614047064178	0.788865114678961	0.104307269805815	0.725272914543859	0.359829885864246	1	0	0.999673202614379	0.51437908496732	0.113452755622534	0.0726098860436085	0.17136110731267	0.306723745104804	0.681822704554792	558	0.954934582458407
ENSG00000244687	11.1612954339523	0.76785591801845	11.2778463287077	0.412481770439083	0.787821452564527	0.0608531151617965	0.793882245229149	0.0640454886318495	1	0	1	0.495098039215686	0.0687963079700101	0.0424688616652348	0.0365745159507193	0.052853096473282	0.679417347918182	559	0.954853820061379
ENSG00000164111	11.1662763161778	1.24451783108598	11.3041217916241	0.572260267973482	0.788162713747407	0.100523232412875	0.795199450711134	0.0900232136613148	1	0	1	0.50359477124183	0.111453254052375	0.0700103491541033	0.0506240359509844	0.0740833472308303	0.676823411768036	560	0.954773057664351
ENSG00000145494	11.1485362328263	0.397159161805774	11.1252943141168	0.249806035481783	0.786946570845299	0.0305891753707998	0.783794321202898	0.0376393418472471	1	0	1	0.474509803921569	0.0356243325142864	0.0214586669468323	0.0224538810775375	0.0314080231508569	0.674069969586587	561	0.954692295267323
ENSG00000126247	11.1449223299016	0.497229260287273	10.996800519335	0.447311282461396	0.786698588231807	0.0392837703625469	0.774465092921319	0.0732284938101887	1	0	1	0.47483660130719	0.0446148699442453	0.0275047364309595	0.0406764932831977	0.0610573922464473	0.672636509513885	562	0.954611532870295
ENSG00000122958	11.1599444289354	1.2146113848907	11.3257942326994	0.560449269871629	0.787728863275149	0.0977004447436438	0.796708515008859	0.0876996049517306	1	0	1	0.494444444444445	0.108836687550295	0.0680664591580806	0.0494843238678593	0.0721189629446358	0.672556262231351	563	0.954530770473268
ENSG00000099875	11.1553028797406	0.98403915350365	11.1297385644119	0.542099436947027	0.787410674938467	0.0809174312110267	0.783393319137211	0.0864817893659088	1	0	1	0.487908496732026	0.0882126791277707	0.0564184834809966	0.0487072929709621	0.0716643733572323	0.672113524659401	564	0.95445000807624
ENSG00000074201	11.1752397077352	0.199950129344401	11.3128026007633	0.297804407255866	0.78877645011296	0.0137842527403867	0.796498246140004	0.0439536463965505	1	0	1	0.459477124183007	0.0178922452290666	0.00976887214274164	0.0263245473085311	0.0363335766113582	0.669865065971204	565	0.954369245679212
ENSG00000168374	11.2015426012981	0.598397967619201	11.256824313662	0.428303081288743	0.790574609532467	0.0465838705109826	0.792411271902261	0.0671736352983889	1	0	1	0.462418300653595	0.0534210321665746	0.0325061166248795	0.0380483046865114	0.0554633009504589	0.666038563424939	566	0.954288483282184
ENSG00000182195	11.1284724155803	0.96632961724395	9.82885555612638	2.8719447419563	0.785568793903469	0.0779956299256962	0.64335569688099	0.705970425640328	1	0	0.761111111111111	0.472549019607843	0.0868339859378229	0.0544448217604896	0.292195233265606	0.630417884100982	0.664340131563395	567	0.954207720885156
ENSG00000198900	11.1307765034406	0.796941980688926	11.1610417908443	0.503869588750229	0.785727140442306	0.0638206074784605	0.785651501419883	0.0809776345817699	1	0	1	0.466339869281046	0.0715980579111067	0.0445828482462101	0.0451453903849338	0.0670417981379867	0.663730711219086	568	0.954126958488128
ENSG00000143418	11.1248830960891	0.388817421454176	11.1865112482139	0.222452359503055	0.78532205434237	0.0297150750730182	0.788029777718077	0.0325404841550295	1	0	1	0.446078431372549	0.0349502478449289	0.020871298881209	0.0198857672930489	0.0271361577367952	0.659355349690695	569	0.9540461960911
ENSG00000070010	11.1210371311811	0.485202643639799	11.1258197472814	0.288141500544447	0.785057583993865	0.0380216345855238	0.78376666835689	0.04412107384806	1	0	1	0.449019607843137	0.0436292620837845	0.0266529451312994	0.0258984512682632	0.0367487484447485	0.659313730961808	570	0.953965433694072
ENSG00000160888	11.1309507909784	1.5023165136628	10.9270296270658	0.724362332137029	0.785739117684509	0.127804027553785	0.768549019810964	0.121394931773935	1	0	1	0.474183006535948	0.134967492164319	0.0890755199393906	0.066290872895852	0.101281860737341	0.656412926700219	571	0.953884671297044
ENSG00000163655	11.1856365205699	0.788971949504999	11.0383962880224	0.444193078998503	0.789487718544934	0.0650146728648924	0.77737444640847	0.0713696618639622	1	0	1	0.446732026143791	0.0705343811283442	0.0453168228891876	0.0402407258634562	0.0594178001127151	0.654533654618688	572	0.953803908900016
ENSG00000143256	11.1225852532094	0.93551896244475	10.9261956965083	0.47787797324999	0.785164052345811	0.078390983485024	0.769456593625614	0.077952112114711	1	0	1	0.448692810457516	0.0841098486680344	0.0547322092338326	0.0437369040902963	0.0651573294753736	0.652038649268213	573	0.953723146502988
ENSG00000144136	11.1368414965767	1.7842569372424	10.9561579113877	0.819141119434224	0.786143797791641	0.151386574039711	0.770132183170412	0.136941087056639	1	0	1	0.473202614379085	0.160212115597664	0.105450845954907	0.0747653626444009	0.114094672462416	0.651855851310313	574	0.95364238410596
ENSG00000067064	11.1917071753928	1.92808924717847	10.5962620193672	0.95499923280789	0.789902719542187	0.17344639644935	0.743551160208204	0.169682533827279	1	0	1	0.47156862745098	0.172278385858572	0.120537829762836	0.0901260492674116	0.143412364291386	0.64814642962849	575	0.953561621708932
ENSG00000179091	11.1721667549912	0.945419705868499	11.4604541164063	0.474436673800605	0.788566095629183	0.0741888903982859	0.806019002710742	0.0723331966832627	1	0	1	0.437581699346405	0.0846227707303174	0.0517102265697914	0.0413977202806842	0.059230878202217	0.648023711778171	576	0.953480859311904
ENSG00000169689	11.0839003242318	0.539739466306973	10.8125135257164	0.780983495081531	0.782499130567048	0.0427595116066993	0.760088010354251	0.137461904238067	1	0	1	0.416993464052288	0.0486958065769489	0.0299931069795732	0.0722295970519756	0.115180837015108	0.641536479846765	577	0.953400096914877
ENSG00000142507	11.0728457479133	0.603073986365548	10.8926539751861	0.654086227138561	0.781735895503023	0.0481615733619563	0.766408689881686	0.111838846645814	1	0	1	0.417320261437909	0.0544642271819957	0.0337710256215796	0.0600483801861872	0.0934570906912578	0.640548499583668	578	0.953319334517848
ENSG00000168283	11.1627401661907	0.5071412891065	10.6348223628173	1.22354869793379	0.787920452922188	0.0397482566814812	0.743941296661982	0.229373888318331	1	0	1	0.41078431372549	0.0454316128079833	0.027807871925921	0.115051164579081	0.193646980094676	0.640313628325618	579	0.953238572120821
ENSG00000175130	11.1226274128452	0.456997815447425	10.2702333016835	1.64326346369218	0.785166951486386	0.0360301008790986	0.711426825675832	0.334916036267781	1	0	1	0.410130718954248	0.0410872178384446	0.0252659411378476	0.160002544774014	0.287789101505289	0.639927652159732	580	0.953157809723793
ENSG00000100591	11.0535969209961	0.822284523343475	10.9068141843728	0.717154101009651	0.780405088028513	0.0668988739864654	0.767108233797599	0.123381806243373	1	0	1	0.419934640522876	0.0743906738431503	0.0468642797458637	0.0657528485299753	0.103016736928241	0.638211614547766	581	0.953077047326765
ENSG00000069956	11.0751585123525	1.17892366424825	11.2732857870466	0.566752997121382	0.781895637516769	0.0953528456742155	0.793124823837472	0.0894479412194591	1	0	1	0.427777777777778	0.106447565778256	0.0666525020801535	0.0502739846950922	0.0736990720946367	0.63754795643774	582	0.952996284929737
ENSG00000169139	11.0505555975345	0.438707825149624	11.1174006936053	0.233700308523083	0.780194609172323	0.0341428220690315	0.783277699486732	0.0346269032399874	1	0	1	0.405555555555556	0.0397000694922077	0.0240231426363367	0.0210211284961158	0.0289353321881047	0.636654374978008	583	0.952915522532709
ENSG00000177879	11.0764246991536	0.4596352017077	11.1348671409517	0.23860079494634	0.781983078516834	0.0358805748872434	0.784470794743113	0.0353396634166122	1	0	1	0.401633986928105	0.0414967116368175	0.0252087957717563	0.021428257016989	0.0295011639689119	0.634814327171214	584	0.952834760135681
ENSG00000137804	11.1219398551311	1.23381052412398	10.7227627859588	0.616288641044776	0.78511966853236	0.106788742810711	0.754550086029571	0.104840233828786	1	0	1	0.423202614379085	0.110934831530739	0.0744875278593713	0.0574747994846806	0.0882344267507709	0.634050668210227	585	0.952753997738653
ENSG00000100804	11.0603791563597	0.860242729634901	10.9171582839992	0.746837399811514	0.780874256917743	0.0698341816179363	0.767697901282099	0.128129667648295	1	0	1	0.411764705882353	0.0777769656422911	0.0488983951792338	0.0684095055126314	0.106928372736551	0.633661302913554	586	0.952673235341625
ENSG00000170348	11.0477687042253	0.435940500725252	10.9224766247748	0.507799174273867	0.780001686571321	0.0339920948543473	0.769080138858752	0.0848290225423706	1	0	1	0.399019607843137	0.0394595969916098	0.0239207254287166	0.0464912118119858	0.070882891001746	0.63330929585728	587	0.952592472944597
ENSG00000198431	11.104400524	1.5342263007542	11.5706029271432	0.798662499983621	0.783912501733522	0.120760529910993	0.812187722278373	0.123387248213319	1	0	1	0.42516339869281	0.138163811494215	0.0842629952339784	0.0690251411281304	0.100445965710272	0.632256176213348	588	0.952511710547569
ENSG00000116752	11.0851505655634	2.04591556260275	11.8057056667396	1.00430297988035	0.782585402366603	0.158403983264975	0.826629848786865	0.153188187278851	1	0	1	0.436601307189543	0.18456362414765	0.110546628254569	0.0850692883789059	0.123640708147368	0.631052849643844	589	0.952430948150541
ENSG00000147649	11.104030353375	0.836724839673851	11.3631321183939	0.421170938600412	0.783887003885881	0.0659755329919524	0.799630693147579	0.0643247798221245	1	0	1	0.402287581699346	0.0753532558040547	0.0461293202193425	0.0370646872897523	0.0529059736887865	0.630313675892042	590	0.952350185753513
ENSG00000137331	11.0355680293028	1.45841163521082	10.8121898470983	1.46633853831894	0.77915652180053	0.118327424824728	0.754444130093178	0.270180052246008	1	0	1	0.422222222222222	0.132155556591042	0.0827881527581713	0.135619015116764	0.22666616700535	0.629927376108574	591	0.952269423356485
ENSG00000103121	11.0764246991536	1.26823371308148	11.3675351567094	0.672257409215526	0.781983078516834	0.101109677195012	0.79911608839458	0.10618466680479	1	0	1	0.414052287581699	0.114498472885243	0.0706606191433829	0.0591383620061858	0.0871241310854972	0.629575195659471	592	0.952188660959457
ENSG00000119318	11.0257100932828	0.903410916474526	10.9634500705463	0.506437500967294	0.778472960413128	0.0747556692363596	0.771967183981933	0.083020330672639	1	0	1	0.402287581699346	0.0819367558942907	0.0524007184186818	0.0461932601241882	0.0692653046726174	0.627343949662486	593	0.952107898562429
ENSG00000100442	11.1376243015799	0.487187314162075	11.1094060033479	0.415112086389824	0.786197559309732	0.0378455720822713	0.782354807166233	0.0663630890442652	1	0	1	0.384313725490196	0.0437424805299785	0.0265128813686931	0.0373658219228577	0.0551187495553965	0.626750464881516	594	0.952027136165401
ENSG00000135446	11.0010299007571	0.8335574784366	11.1406674557071	0.419593211954148	0.776758921268678	0.0672838601013169	0.784502727218438	0.0659738578397116	1	0	1	0.397058823529412	0.0757708583611098	0.0472302678883022	0.037663202283199	0.0547295288203226	0.625564695989324	595	0.951946373768373
ENSG00000160182	11.0719093222116	3.11759023532723	10.6246386212629	3.64270515633836	0.78167120720693	0.23663474537353	0.685517095821482	0.831621720739175	1	0	0.761111111111111	0.450653594771242	0.281576568647735	0.165123191943731	0.342854499450766	0.724431158070806	0.624092952850868	596	0.951865611371345
ENSG00000113013	10.8609541689645	0.699641186858299	11.0238966053261	0.363421506750753	0.7669572226734	0.0566271893424913	0.776580166854783	0.0569977755496102	1	0	1	0.393790849673203	0.0644180222081728	0.0400075398849168	0.0329667013182226	0.0475579764334284	0.623248239946997	597	0.951784848974318
ENSG00000184007	11.1391495657291	0.669859061194876	11.2156408615288	0.404601523735359	0.786302299864951	0.0528452856374381	0.789669322730605	0.0632201584782883	1	0	1	0.381045751633987	0.0601355657577109	0.0369386241451904	0.0360747574508379	0.0523044312730184	0.622466456816337	598	0.95170408657729
ENSG00000107223	10.9315981292177	0.911915675665675	10.9200412733329	0.435181118346865	0.771916182283733	0.0759500935935546	0.769152941604007	0.0704039753495195	1	0	1	0.396078431372549	0.0834201609761279	0.0534322506679861	0.0398516001408889	0.0589002217676422	0.622259489937781	599	0.951623324180262
ENSG00000133318	11.0765513379427	1.2312944926689	10.7434952925321	0.601713733137791	0.781991823405682	0.106202304079331	0.756093302065347	0.101855303370907	1	0	1	0.398039215686274	0.111162261167978	0.0742088140912129	0.0560072599050744	0.0856593462585862	0.620536591908801	600	0.951542561783234
ENSG00000152558	11.0926126285144	1.41192797825646	10.6964270768959	0.705607539011829	0.783100113174732	0.123114071540024	0.752262083178284	0.121185250516182	1	0	1	0.401633986928105	0.127285430902634	0.0859399918291144	0.0659666572715603	0.102051699578243	0.619664044988573	601	0.951461799386206
ENSG00000103502	10.9408968983054	1.2454964758243	11.1929573525629	0.666519720663236	0.772566535338339	0.100889495907136	0.787269336648491	0.107211215988182	1	0	1	0.399346405228758	0.113838608242183	0.0708798493673796	0.0595481336762727	0.0885520728194921	0.619651694145875	602	0.951381036989178
ENSG00000106682	11.1099263180992	0.209984874798325	11.1483664183154	0.135068955532997	0.784293027294876	0.014734427157135	0.785515508129986	0.0177787718810028	1	0	1	0.361764705882353	0.0189006541345138	0.0104585638147284	0.0121155827199127	0.015027904102265	0.618885307253645	603	0.95130027459215
ENSG00000170855	11.0022109339654	0.529163948419701	10.8556467493766	0.557082406354176	0.776841031949318	0.0422373813328194	0.764201326058294	0.0944321263516782	1	0	1	0.37483660130719	0.0480961464559906	0.0297266852455429	0.051317293130063	0.0790797009239269	0.618738840370379	604	0.951219512195122
ENSG00000161800	11.067518771867	0.407637365551173	11.0591120067741	0.245259137127957	0.781367835860939	0.0317116771838173	0.77924122765831	0.0370121571169346	1	0	1	0.368300653594771	0.0368318657464005	0.0223119987958824	0.0221771094259401	0.030977194528558	0.618451560380331	605	0.951138749798094
ENSG00000213977	10.7923260390901	0.997207112899627	10.3733551947614	1.506208645819	0.762108782443826	0.0820036925618	0.721432035046064	0.295035664909936	1	0	1	0.395751633986928	0.0923996466829964	0.057994805902198	0.145199756254336	0.252139993294983	0.618441420301323	606	0.951057987401066
ENSG00000173726	11.1808371886158	0.532753763022697	11.3565471388953	0.68475511500249	0.789159468036784	0.0424538721002589	0.798365455795367	0.105845086942434	1	0	1	0.36797385620915	0.0476488257574434	0.0296658835096901	0.0602960659281074	0.0868833271771976	0.618396705165294	607	0.950977225004038
ENSG00000100568	11.120621811369	0.581578035739176	10.6916703567866	1.17061347151571	0.785029018764759	0.0457321049900361	0.748588810453138	0.216536462293214	1	0	1	0.369934640522876	0.0522972586968658	0.0320171834782081	0.109488361729433	0.182356158506107	0.617746063475194	608	0.95089646260701
ENSG00000062716	11.0027481368806	1.8190360593991	11.4125900858791	1.04211769984977	0.776878377959989	0.144108200198465	0.800283162227953	0.167309606125533	1	0	1	0.408169934640523	0.165325611089996	0.100907459742586	0.0913129878500757	0.136978974604674	0.617601120686988	609	0.950815700209982
ENSG00000152894	10.8120293760995	1.00110643474897	9.53078251434983	2.90190916667525	0.763503931946254	0.0831375290679055	0.614828640272242	0.747292926055284	1	0	0.761111111111111	0.393137254901961	0.0925919085053515	0.0587469840437148	0.30447753500891	0.67872694218802	0.617275993118332	610	0.950734937812954
ENSG00000189266	11.1562081570364	0.509315213350725	11.2019302915385	0.43250571216435	0.787472744579396	0.0403234922941174	0.788671542963005	0.067127521002582	1	0	1	0.364705882352941	0.0456530755057211	0.0282147175261351	0.0386099271204221	0.0555453937168055	0.616675801742943	611	0.950654175415926
ENSG00000131966	11.0765525101925	0.955190798045701	11.3455907718449	0.487725087560346	0.781991904400567	0.0757016786453849	0.798270764276343	0.0754619195998517	1	0	1	0.379411764705882	0.0862353875149105	0.0529559904633606	0.0429880732848817	0.0620514720585316	0.616469860624387	612	0.950573413018898
ENSG00000140905	10.7563006003511	1.2345329831935	11.0831590266928	0.626606674129355	0.759551303039818	0.101104172370216	0.779876986497702	0.101146152567189	1	0	1	0.395751633986928	0.114773008775267	0.0715527110191006	0.0565368296728601	0.0839160773471859	0.61434587291389	613	0.950492650621871
ENSG00000013275	10.8440668437991	0.65557652456585	10.7986107423568	0.523145885894016	0.765767014658115	0.0534866025358933	0.760301169167384	0.0880197035398047	1	0	1	0.374183006535948	0.0604548583118265	0.0378270723675782	0.0484456656856807	0.0739061557526294	0.613533668969909	614	0.950411888224842
ENSG00000139372	10.8567752644669	0.884580806305225	10.8748286640552	0.438100008678795	0.766662868610206	0.0737420598552011	0.765969271680759	0.0712786836724296	1	0	1	0.380392156862745	0.0814773065442707	0.0520401576611924	0.040285692971592	0.059737337124294	0.613305215641622	615	0.950331125827815
ENSG00000101146	10.6289664138882	1.16806656746143	10.7450784819263	0.780426627925297	0.750442578299197	0.0975379544266535	0.75537025315429	0.133944845723749	1	0	1	0.396732026143791	0.109894652215213	0.0693945573797344	0.0726310774963637	0.112547403236631	0.613077773588367	616	0.950250363430787
ENSG00000101003	10.994288150903	0.848755409900202	10.8486035216216	0.637765019468433	0.776290039013803	0.0699287648727326	0.763381047565557	0.10885056190462	1	0	1	0.372549019607843	0.0771996693419838	0.0490915329066429	0.0587877525616405	0.0911292047245988	0.612514721591305	617	0.950169601033759
ENSG00000125037	10.6496878057908	0.817607363113726	10.8190556547889	0.430705154182904	0.75193227132586	0.0679104752276272	0.762060426512193	0.06992114329157	1	0	1	0.384313725490196	0.0767728949452537	0.0483484577188091	0.039809865844646	0.0587419636359072	0.612493048432181	618	0.950088838636731
ENSG00000133142	10.7909983273552	1.42651786819005	9.71943126804555	3.04220136468548	0.762014678833685	0.116622918159395	0.62687948010124	0.769062221020986	1	0	0.761111111111111	0.395751633986928	0.132195170911465	0.0823854292626592	0.313001993716164	0.693448552560427	0.612218896758907	619	0.950008076239703
ENSG00000180957	11.0640559757405	0.373820897573475	11.0750107204023	0.21983860037018	0.78112848423452	0.0288525681517266	0.780377392996095	0.0324037678116019	1	0	1	0.354575163398693	0.0337869673104628	0.0203219912141283	0.0198499672749928	0.0271519371099953	0.611920106137534	620	0.949927313842675
ENSG00000189171	10.7196898421529	0.866639811198599	9.83510154837665	2.11998667189159	0.756943480210925	0.0722448941611039	0.667661450031108	0.474691724667464	1	0	0.88562091503268	0.381699346405229	0.0808456050464	0.0512715541395757	0.215553104506736	0.418101653558149	0.611694887935428	621	0.949846551445647
ENSG00000111716	13.1202492967075	8.6557696325719	9.87515913528977	4.31620137706755	0.911505845798625	1	0.598084542309599	0.990251769397337	1	0	0.604248366013072	0.604248366013072	0.659726003433795	0.651032141056567	0.437076640278455	0.908264278709002	0.611669427755244	622	0.949765789048619
ENSG00000108106	10.9272382641372	0.892911568606701	11.1339280743325	0.481787077224253	0.771611064099354	0.0721854698072277	0.783873096263936	0.0760535549240683	1	0	1	0.372222222222222	0.0817142947763118	0.0508034071908362	0.0432719767909167	0.0630535552640204	0.610724453784829	623	0.949685026651591
ENSG00000103342	10.4979362174747	1.1816620093076	10.820027270168	0.59413893172408	0.740954828239156	0.0992119389221491	0.761589452484094	0.0980209539921563	1	0	1	0.395751633986928	0.112561362998245	0.0709638070052292	0.0549110382893566	0.0821915150705937	0.609769447238526	624	0.949604264254563
ENSG00000112514	10.9960535331015	0.330465584157976	11.0674798954241	0.188617973721298	0.776412847635155	0.0250922423504098	0.779897379582041	0.0270734790907661	1	0	1	0.349673202614379	0.0300531079776188	0.0177510030950548	0.0170425404431305	0.0227592183502977	0.608883508730633	625	0.949523501857535
ENSG00000169627	10.4200480015799	1.0972208953554	10.7449495269469	0.537747387380177	0.735258748819747	0.092659880377866	0.756465894910919	0.0886928623260882	1	0	1	0.394117647058824	0.10529902503223	0.0665108789753506	0.0500465252099676	0.0746333593267265	0.608622994469088	626	0.949442739460507
ENSG00000137547	10.9657341549387	1.96185326627401	10.9275414455272	0.897134771848941	0.774300939704663	0.1670467741486	0.767685164482565	0.15113857498976	1	0	1	0.399673202614379	0.178907607876891	0.117102838677676	0.082098500959349	0.1260529252786	0.608511514446958	627	0.949361977063479
ENSG00000135316	10.782804644979	1.179394003256	10.7770993811246	0.551241342293519	0.761433680960757	0.10040555916741	0.758691464122841	0.0918355555988189	1	0	1	0.383006535947712	0.109377294877097	0.0709843837117157	0.051149323468148	0.0771622536198181	0.608490640205262	628	0.949281214666451
ENSG00000113712	10.8781953777466	0.715835256235124	10.9517126431938	0.348869621059512	0.768170464520862	0.0585779121759856	0.77158869074447	0.0548825146557218	1	0	1	0.36437908496732	0.0658045963854909	0.0413492341198742	0.0318552570201268	0.0459436964673198	0.608266243412649	629	0.949200452269423
ENSG00000096696	10.6127244662154	1.45450872267905	9.58152949248137	2.93742924646173	0.749272886699417	0.121489963215647	0.618816159927302	0.746077966563743	1	0	0.761111111111111	0.395751633986928	0.137053282341339	0.08643272239003	0.30657206125251	0.676003173905093	0.607952135752275	630	0.949119689872395
ENSG00000167272	11.0792531197681	0.464498168207276	10.8953531754705	0.473875619404945	0.782178368605596	0.0367688002961732	0.767285308251595	0.0791710199805379	1	0	1	0.348366013071895	0.0419250434290104	0.0258247688251155	0.0434933693082862	0.0662526629398064	0.607632478126936	631	0.949038927475367
ENSG00000101210	10.5563818341048	1.40179880202238	9.55964954287144	2.7157527436699	0.745201356198663	0.118957011341252	0.62589378198031	0.67202349188913	1	0	0.761111111111111	0.396078431372549	0.132791596974405	0.0848312855213335	0.284084968961547	0.606406750154363	0.60749049258428	632	0.948958165078339
ENSG00000179958	10.7345705536396	1.7292334526809	11.2378659304301	0.84487249722305	0.758004521610276	0.140621451538342	0.789552154890785	0.135345319962084	1	0	1	0.395751633986928	0.161090138076795	0.0995147585492608	0.0751808664076772	0.111544561399541	0.606846529215618	633	0.948877402681312
ENSG00000175756	10.8315540117421	0.807490096177975	10.8257120039471	0.646039680244276	0.764883922122137	0.0659242555699967	0.761742714388554	0.109523108006915	1	0	1	0.365032679738562	0.0745497917752707	0.0465942437811434	0.059676414817679	0.0917754924989961	0.606430251289963	634	0.948796640284284
ENSG00000163754	10.9342156291422	1.82907498148129	10.6596161857037	0.835109820333122	0.772099305400911	0.161012123855724	0.748922308316668	0.145393050410995	1	0	1	0.394444444444444	0.167279944306786	0.11301838396645	0.0783433292329177	0.122576703036714	0.606332349967303	635	0.948715877887256
ENSG00000010278	10.6142746800207	1.53643366691745	10.0656718267192	2.06154093230919	0.749384605630949	0.129285577978429	0.688257737632299	0.438546455966634	1	0	0.991176470588235	0.395098039215686	0.144751639959863	0.0919572713379238	0.20480907462499	0.381712850707372	0.606244316834767	636	0.948635115490228
ENSG00000170312	10.8643974605733	1.2088279695994	11.0180463916497	0.579884316090967	0.76719967660086	0.099942820758458	0.775537777831549	0.0937634863828457	1	0	1	0.37516339869281	0.111265072360084	0.0704289693833529	0.0526304115519469	0.078013897930949	0.606110663081156	637	0.9485543530932
ENSG00000179918	10.9190380620931	1.72858859016796	10.6408587916596	0.811303235210745	0.771036856065554	0.152077618826092	0.747700679481186	0.141508874082766	1	0	1	0.391176470588235	0.158309603862357	0.106822307985501	0.0762441501288081	0.11939814959559	0.605975965521488	638	0.948473590696172
ENSG00000213619	10.9065572642761	0.624078690929373	10.9375844596876	0.315247807403847	0.770162076970786	0.0507639780877257	0.770670328413973	0.0494466737435952	1	0	1	0.355882352941177	0.0572205028413056	0.0358220998899541	0.0288224341092631	0.041458065838456	0.605858348402076	639	0.948392828299144
ENSG00000105583	10.8244430091153	0.883763445683375	11.0116061291443	0.486336252576335	0.764381608821918	0.0719566324450766	0.775400899648059	0.0779436848019917	1	0	1	0.365359477124183	0.0816451659396382	0.0508516071658096	0.0441657871588008	0.0649268040385635	0.605386735819873	640	0.948312065902116
ENSG00000181019	10.8752394683685	2.2715174735564	10.6224167989198	2.46597215700703	0.767962597600688	0.180129743896875	0.723927824398574	0.497709634414124	1	0	0.993464052287582	0.401307189542484	0.208870570635552	0.126702374773393	0.232147938052835	0.42437281428227	0.605291597878065	641	0.948231303505088
ENSG00000146242	10.6161123835206	1.59749488209905	10.1622797395837	2.03862272589511	0.749517021359562	0.133294057906009	0.696551675994598	0.425764373930169	1	0	0.995751633986928	0.394444444444444	0.150478331840085	0.0947936980372137	0.200606830173582	0.368834540590037	0.605224914427035	642	0.94815054110806
ENSG00000102804	10.7513822596071	0.932519184060025	10.2455507101082	1.57466502192288	0.759201480988104	0.0775637829686384	0.710754579747071	0.315206436068381	1	0	1	0.369607843137255	0.0867348180487918	0.0549581426964468	0.15369257021678	0.270990743730685	0.60518598347514	643	0.948069778711032
ENSG00000142089	10.82513798566	0.884893455144475	10.5408711961289	1.16331005651989	0.764430715738438	0.0725302548658077	0.737717210731	0.216338561217509	1	0	1	0.365032679738562	0.0817443118338708	0.0512537375428717	0.110361851015419	0.183316442165413	0.605130914889012	644	0.947989016314004
ENSG00000161981	10.5148599085424	1.52388451776915	10.8509562234205	0.72454030850105	0.74218689199315	0.128610593474003	0.763228215449987	0.119990595994863	1	0	1	0.395751633986928	0.144926754233895	0.0918519847149125	0.0667720239196263	0.100418851266127	0.604774062483427	645	0.947908253916976
ENSG00000196655	11.039029886696	0.377097079886701	10.828565411474	0.574856123433894	0.779396426481996	0.0291817146436195	0.762213451352979	0.0983031380857913	1	0	1	0.341176470588235	0.0341603459504328	0.0205726312432314	0.0530870065969011	0.0823972759249847	0.604605965091974	646	0.947827491519948
ENSG00000096092	10.8315101834702	0.854121865388725	10.5131571179537	1.14618181040143	0.764880827037982	0.0701536662990421	0.735810637153238	0.214213921789977	1	0	1	0.362745098039216	0.0788552889598157	0.0495690498483941	0.109023559482817	0.181718119310934	0.60451072316793	647	0.94774672912292
ENSG00000101158	10.444678985528	1.48606837589747	10.8833975605081	0.728939547342621	0.737064638864975	0.124566242171662	0.765503275486976	0.120111511009148	1	0	1	0.395751633986928	0.142279947325959	0.0892309753670406	0.0669772048011623	0.100389419746807	0.604138398939907	648	0.947665966725893
ENSG00000138071	11.0726754969897	0.297761229681349	11.1751903721445	0.267116723369306	0.781724135096452	0.022197263186219	0.787192522575215	0.0395744695755114	1	0	1	0.334313725490196	0.0268915340075035	0.0156767015913521	0.0239026552992892	0.0329346014331445	0.602953591073235	649	0.947585204328865
ENSG00000165169	10.7646593375616	1.08719222056773	10.7331813006728	0.925739152197374	0.760145459960809	0.0894777604523624	0.753618236615282	0.162752486490886	1	0	1	0.365686274509804	0.100996435323703	0.0633300424760172	0.0862502110291707	0.136789383519176	0.601305012352977	650	0.947504441931837
ENSG00000162704	11.1495896132761	0.619175385949774	11.229252254476	0.613763379081754	0.78701883764312	0.0501536350113694	0.789979503385034	0.0963755911883227	1	0	1	0.337908496732026	0.0555334687128313	0.0350531017697315	0.0546575466622993	0.0795193541780462	0.601202025792633	651	0.947423679534809
ENSG00000076043	10.9693478654326	1.4826823848017	11.406585386147	0.752299687598776	0.774552960373813	0.117815967254013	0.801430059368524	0.117987525261937	1	0	1	0.367647058823529	0.13516595544153	0.0826431684122569	0.0659531018382086	0.0966427201950034	0.601054925137038	652	0.947342917137781
ENSG00000146731	11.0862147147705	0.531968054520075	10.9590873643573	0.280082218247533	0.782658825085295	0.0429320455035396	0.772237879372642	0.0434060346995058	1	0	1	0.337254901960784	0.0479846429287821	0.0301105159070585	0.0255570750497396	0.0364111651328616	0.601017872560974	653	0.947262154740753
ENSG00000121073	10.6442216858393	0.920052126381826	10.7250493651173	0.641484369355675	0.751539585676515	0.0763526689787946	0.754612550661617	0.108956307584261	1	0	1	0.36437908496732	0.0864367685620294	0.0543409125137188	0.0598117871086048	0.0916770074873404	0.600737996925664	654	0.947181392343725
ENSG00000142669	10.9811096480194	2.07314517408839	10.5400245711049	0.978549119372272	0.775372654324943	0.185448310759131	0.73932806010484	0.173390143518818	1	0	1	0.389869281045752	0.188791956417839	0.129901734318006	0.0928412559924129	0.146888608086209	0.600548063363549	655	0.947100629946697
ENSG00000130985	10.9355888988728	0.574962001364124	10.9709180319145	0.376028303857134	0.772195363269651	0.0461812548372627	0.772862772793895	0.0598381332927577	1	0	1	0.341830065359477	0.0525771411746643	0.0325698268029033	0.0342750080497606	0.0500162854761198	0.600059147003561	656	0.947019867549669
ENSG00000141378	10.5293193825504	1.1071502171264	10.6283117967938	0.678873238618395	0.743237986444415	0.0939771905842251	0.747492639323902	0.116886293906403	1	0	1	0.373202614379085	0.105149267193966	0.0671453282213531	0.0638740424253632	0.0987183203215659	0.599858941345787	657	0.946939105152641
ENSG00000230989	10.3431705816594	1.0892698760031	10.6449252452186	0.545733810489942	0.729594684010277	0.0927911343037913	0.749272825181483	0.0910508703188496	1	0	1	0.379738562091503	0.105312956738295	0.0668218932037493	0.0512670402016276	0.0769253624566145	0.599795921996703	658	0.946858342755613
ENSG00000155096	10.8983947738564	0.430006410834876	11.0087168257436	0.251038221518501	0.769589426420357	0.0337365334206213	0.775743369784765	0.0378127871787128	1	0	1	0.337581699346405	0.0394559400496664	0.0238886697442405	0.0228035860575007	0.031705984099908	0.59944374645994	659	0.946777580358585
ENSG00000122873	10.7733049390728	1.2529628817792	11.0219935997264	0.723631582260279	0.760759522600988	0.102136666207228	0.775220873117932	0.118584888903337	1	0	1	0.365359477124183	0.116302554217595	0.0722317340292729	0.0656534206550656	0.0985734049634896	0.599032698884238	660	0.946696817961557
ENSG00000078369	10.8407084061109	1.27200556332742	10.8388363119589	0.580615466568744	0.765530093288369	0.107736178687898	0.762964676710478	0.0959810727042941	1	0	1	0.364052287581699	0.117336018613912	0.0759746717753501	0.0535680630150426	0.0804267296331249	0.598629444837475	661	0.946616055564529
ENSG00000182180	10.6578465444601	1.12767294428422	10.7967688191015	0.752087189991969	0.752518021607062	0.0932966427377939	0.759217533741354	0.127394967859104	1	0	1	0.365359477124183	0.105806828760392	0.066309318905649	0.0696585434580562	0.106831726211303	0.598443328766198	662	0.946535293167501
ENSG00000026025	12.0972762268994	8.45123873716472	9.65214252318396	3.9654321673705	0.849415761421275	0.953713014542189	0.594601025138025	0.907448686898891	1	0	0.604248366013072	0.604248366013072	0.698606742431211	0.641181030496803	0.410834398460832	0.834152891036342	0.598393468223332	663	0.946454530770473
ENSG00000087502	10.8986649789691	1.52153091059968	11.1725887866767	0.709331888937074	0.769608389899091	0.124484658264953	0.785712245762955	0.113501235408273	1	0	1	0.367320261437909	0.139607090734116	0.0875502435779878	0.0634885882296995	0.0938068512768363	0.598385134052212	664	0.946373768373445
ENSG00000198843	10.902052761746	0.776202774651775	10.8804463800541	0.439313568202278	0.769846110528881	0.0642064019457754	0.766356808791362	0.0718396748832168	1	0	1	0.344771241830065	0.0711978552677142	0.0452575594697006	0.0403764287656086	0.0601904485007865	0.597732598044584	665	0.946293005976417
ENSG00000154473	11.0749014251505	0.269460773268477	11.0639383207203	0.17105611397094	0.781877882188601	0.0199594917383698	0.779671731748446	0.0242652904235605	1	0	1	0.32156862745098	0.0243307604216276	0.014115856601592	0.0154606894048379	0.0204436929735146	0.596911283320277	666	0.946212243579389
ENSG00000148834	11.1460440144456	0.22587908611785	11.3374889128229	0.449542180095654	0.786775565808875	0.0160537886734104	0.797839063418843	0.0682871467194502	1	0	1	0.317647058823529	0.0202654041043714	0.0113588558838493	0.0396509477144637	0.0562004608205986	0.596863390088167	667	0.946131481182361
ENSG00000170035	10.6646986441819	1.24326310533858	10.9144908311021	0.645110408550505	0.753009615809425	0.103186477295429	0.768049722545405	0.105867834932147	1	0	1	0.365359477124183	0.116577424906126	0.0732923448154308	0.0591058638037599	0.0884078799212052	0.596793602932134	668	0.946050718785333
ENSG00000122862	12.3638071690284	8.22663334087992	9.46928590821339	4.18255111081312	0.866084829058356	0.999695924791414	0.564127613447579	1	1	0	0.604248366013072	0.604248366013072	0.665380269071799	0.666248037068018	0.441696570507528	0.936491463418161	0.596259224586956	669	0.945969956388306
ENSG00000133731	10.9752026990582	2.1122747021276	10.4967144787677	1.00501430333537	0.774961101171821	0.189805863977312	0.735959632417371	0.179288034449886	1	0	1	0.383006535947712	0.19245883288414	0.132979331361898	0.0957456073867938	0.152160420067308	0.596173152209797	670	0.945889193991278
ENSG00000100526	10.8996994421459	1.71061861536045	11.1829848858722	1.01721215237759	0.769680985961216	0.137454969967272	0.784768888415383	0.167138708931741	1	0	1	0.366666666666667	0.156941815179417	0.0966452914921538	0.090960701705201	0.138023845330132	0.595759969522531	671	0.94580843159425
ENSG00000135486	11.1464597635251	0.5810560656862	11.2653703169437	0.474721284489316	0.786804095124939	0.046049388131733	0.792883417172913	0.0733024142549511	1	0	1	0.32516339869281	0.0521292031742318	0.0322050312961416	0.042139873890813	0.0604727023855826	0.595393204637625	672	0.945727669197222
ENSG00000067167	10.653490070211	1.36284164704967	11.0044947925236	0.663242815076803	0.752205307160982	0.112827941019957	0.774283723920051	0.10728156806465	1	0	1	0.366339869281046	0.127924430216574	0.0801545200922574	0.0602701739226965	0.0892649128598405	0.595343562251615	673	0.945646906800194
ENSG00000167642	10.1756016407848	1.71032841653912	9.40218094752641	2.82596610409401	0.717101477643168	0.146584840506392	0.607721903753107	0.716635305983347	1	0	0.761111111111111	0.395751633986928	0.168081306336124	0.10615993400619	0.300564956137915	0.653711060640829	0.594762673221582	674	0.945566144403166
ENSG00000110880	10.4983640516844	1.08724427221655	10.6779099263862	0.65084682783905	0.740985999532511	0.0915949263675578	0.75121081693242	0.11010068398387	1	0	1	0.363071895424837	0.103563209168967	0.0655339943582627	0.0609526426356851	0.0928163624554676	0.594546905266163	675	0.945485382006138
ENSG00000213593	10.487903693849	0.999255705427375	10.7447793577179	0.485814191638643	0.740223510742046	0.0840922517879733	0.756629778610384	0.0794818077254176	1	0	1	0.359150326797386	0.0952769718903334	0.0602132725170551	0.0452139755936159	0.0669238610281036	0.593712083061713	676	0.94540461960911
ENSG00000126756	11.0691541270777	0.502203097616601	11.0539564786354	0.300173810299124	0.781480847283034	0.040036586829805	0.778793486237921	0.0460619218404262	1	0	1	0.32124183006536	0.0453696002288103	0.0281129149629476	0.0271553276765008	0.0384618249464461	0.593087079228116	677	0.945323857212082
ENSG00000148444	11.051497957171	0.353948520681776	10.6720067774557	0.888530019086187	0.780259832749344	0.0271926740128772	0.749370186527175	0.160515593125841	1	0	1	0.316666666666667	0.0320271986705757	0.0191747978998794	0.0832580073846259	0.135241893645878	0.592722841074269	678	0.945243094815054
ENSG00000083312	10.6875203458744	0.860029230641201	10.6784905448613	0.648479361948676	0.754644651667056	0.0715610358885988	0.751231811977857	0.111564625132243	1	0	1	0.345098039215686	0.0804704180959234	0.0508553219793195	0.0607276243046111	0.094043064631297	0.592612809045222	679	0.945162332418026
ENSG00000104325	10.3836915833196	1.12658944154365	10.5638368982345	0.713466618856594	0.732585359332955	0.095375251886883	0.742674896928391	0.122905725381337	1	0	1	0.364705882352941	0.108496042327895	0.0685573644604163	0.0675385871373911	0.104065231550853	0.592474138481552	680	0.945081570020998
ENSG00000099783	11.1082549693215	0.150305250199551	11.1239130395698	0.118140102745931	0.784177952369499	0.00971760089111172	0.783850720016998	0.0149957953437995	1	0	1	0.304901960784314	0.0135309506861933	0.00696776445651788	0.0106203727344581	0.0127521358099214	0.590841130318922	681	0.94500080762397
ENSG00000181061	10.7440491910696	1.7599362327112	10.9304008338957	0.800183370177808	0.758679609966241	0.148119382282948	0.768460305104914	0.132077855525799	1	0	1	0.366013071895425	0.163805675254544	0.104768674730014	0.0732071387260017	0.1101622726564	0.59056741489758	682	0.944920045226942
ENSG00000029993	10.2895290951205	1.38633106951223	10.51369743546	0.770339794494948	0.725617571843401	0.119615301154471	0.738728500940966	0.13385643358828	1	0	1	0.373202614379085	0.134732217256634	0.0862572337058117	0.0732701125578135	0.113550641166755	0.590523826979437	683	0.944839282829914
ENSG00000106305	10.39607682491	0.982399612546351	10.6771663382606	0.508928543781036	0.733497130689739	0.083087227424124	0.751713155415146	0.0846983230762016	1	0	1	0.355882352941177	0.0944971482119516	0.0597273455534965	0.0476651320825957	0.071489972052465	0.590465101591669	684	0.944758520432887
ENSG00000136997	11.0063579091136	0.701667643409625	11.441462320138	0.90108861039931	0.777129277292413	0.055961161807766	0.803144431343186	0.138160367039478	1	0	1	0.322222222222222	0.0637511199620923	0.0393097841899451	0.0787564198689279	0.112997103338064	0.589633926467735	685	0.944677758035859
ENSG00000136718	10.3423730085821	1.15288979637567	10.6291944575799	0.592376365569423	0.729535701146313	0.0984863613177201	0.747957202387745	0.0997615972709967	1	0	1	0.361437908496732	0.111472463371704	0.0709090874904027	0.0557310686085891	0.0843032107053654	0.589440397881391	686	0.944596995638831
ENSG00000213853	10.1391498619593	1.98745800585199	9.4547021047226	2.83881422685577	0.714356556730977	0.170933024788876	0.61262537511844	0.709994755455026	1	0	0.761111111111111	0.395424836601307	0.196018209900285	0.123940820868989	0.300254222228513	0.64574784868406	0.589380161457555	687	0.944516233241803
ENSG00000154582	10.3472405560494	1.11772445442065	10.6638539328147	0.544375842556757	0.729895599547958	0.0950570866714226	0.750644634780903	0.0902017309236922	1	0	1	0.358496732026144	0.108021500840356	0.0684352574290571	0.0510486964643813	0.0761517191145918	0.588665623565538	688	0.944435470844775
ENSG00000102265	10.3929427142307	1.54121912627635	10.7808528759397	0.839308146865261	0.733266507798544	0.129341675469706	0.757674223797624	0.140583333713296	1	0	1	0.368954248366013	0.148294777394088	0.0928423601768638	0.0778517392384048	0.117947732959993	0.588634831624806	689	0.944354708447747
ENSG00000085491	10.3535191438918	1.34249906197986	10.5811942569513	0.646828715483328	0.730359577408343	0.116224978402121	0.744260636867595	0.109838406918863	1	0	1	0.363398692810458	0.129665966066415	0.0835927625520436	0.0611300293497962	0.0929681780524169	0.587422984160965	690	0.944273946050719
ENSG00000164091	10.9805221195525	0.78103886784475	10.8722499263109	0.386155729835072	0.775331728444389	0.0650048759522093	0.765926627197282	0.0622607101219629	1	0	1	0.321895424836601	0.0711294835838444	0.0456747708620611	0.0355175545496404	0.0522363305834892	0.587393404106306	691	0.944193183653691
ENSG00000120675	10.1118257848484	2.02611273677755	10.3632932031294	0.924918663837688	0.712292498447411	0.181166551549976	0.726753749240743	0.162825220063609	1	0	1	0.395424836601307	0.200370613565503	0.131499166095572	0.0892494929660384	0.138968123177577	0.586934733642558	692	0.944112421256663
ENSG00000106541	10.8612998752963	0.845959463174275	9.49426385059434	2.7864377624387	0.766981568443019	0.070731730413056	0.616267024051691	0.711523697856509	1	0	0.761111111111111	0.326797385620915	0.077887497158456	0.0499158785283355	0.293486446794321	0.645719821530764	0.586685030811279	693	0.944031658859635
ENSG00000134202	9.91438937356695	1.8422266791977	9.88366919169644	1.62906663372574	0.697210304058884	0.162396807283758	0.682168474415989	0.329160022895543	1	0	1	0.395098039215686	0.185813428319581	0.118935235117032	0.164824075161719	0.287675176165634	0.586128640839089	694	0.943950896462607
ENSG00000138279	10.5416670951072	1.8400984636477	10.9493733478372	1.08362280358992	0.744134434754885	0.150403056290105	0.768094211661531	0.180881129030882	1	0	1	0.365359477124183	0.174554787876176	0.107254693690136	0.0989666503429589	0.150738717046	0.585906916762272	695	0.943870134065579
ENSG00000085719	10.6694660934732	0.785293167648401	10.1215321779968	1.52077660230147	0.753351463391437	0.0652675966825403	0.701876108494338	0.308684019933422	1	0	1	0.330065359477124	0.0736019179187223	0.0464383812529611	0.150251619572725	0.266753856270246	0.585765896510992	696	0.943789371668551
ENSG00000137575	11.0888854472918	0.384605258808625	11.3359768709268	0.535904983536737	0.782843066645224	0.0294397285982913	0.797496551224471	0.0819373221537242	1	0	1	0.302287581699346	0.0346838517393608	0.0207102186531014	0.0472747068592882	0.0673744216216212	0.585680559258592	697	0.943708609271523
ENSG00000233276	11.4865867579707	7.47537511337021	8.89326877109764	3.76120952982586	0.80979483198289	0.949159148930852	0.52589521640529	0.944444677177715	1	0	0.604248366013072	0.603921568627451	0.650791681713712	0.651701202838183	0.422927680095475	0.905976888158216	0.585484555843054	698	0.943627846874495
ENSG00000128833	9.99008775816338	1.68443735341724	9.40849751466537	2.38144122549769	0.703028120339022	0.148331215877015	0.624691649594124	0.568255022156547	1	0	0.764052287581699	0.384313725490196	0.168610866510238	0.108295349284285	0.253115996660003	0.513261123261966	0.584829755485864	699	0.943547084477467
ENSG00000185624	11.1040860518259	0.26266352457165	11.2817348868126	0.408724290402906	0.783890840549467	0.0191926152235281	0.7941678756239	0.0620949040355424	1	0	1	0.293790849673203	0.0236546730046693	0.0135645255197168	0.0362288508375312	0.0512463377034827	0.583444136991656	700	0.943466322080439
ENSG00000102024	10.7377948643228	2.34550312632145	10.0319148918501	3.28040241947927	0.758234231390589	0.186139547408916	0.647348244933608	0.792575035586854	1	0	0.761111111111111	0.365359477124183	0.218434339262206	0.131633928526424	0.326996635721489	0.705996487159157	0.583294510821101	701	0.943385559683411
ENSG00000161980	10.1218779579539	1.58141183291848	10.4481870923298	0.786449523868106	0.713052486871127	0.138539821932796	0.733862979208192	0.136456866327967	1	0	1	0.372222222222222	0.156236998656537	0.100583047229408	0.0752713860230787	0.116071537777991	0.583191489733586	702	0.943304797286384
ENSG00000105968	10.4094744806537	1.4752399776477	10.5176998734431	0.687342688534693	0.734482210637257	0.12877729583695	0.739458224806782	0.117850898037078	1	0	1	0.356535947712418	0.141720889021773	0.0923743876327382	0.0653510460276789	0.0999909743659006	0.582750770642093	703	0.943224034889355
ENSG00000163918	11.1205979631031	0.334164576534427	11.1437728065139	0.292884502792836	0.785027378477281	0.0253690971453776	0.784992817928077	0.044567779296565	1	0	1	0.293790849673203	0.0300491554180044	0.0178516569064555	0.0262823469105217	0.0370895788798666	0.582643448383027	704	0.943143272492328
ENSG00000116473	11.1254105996482	0.953083421954849	11.0243925192326	0.637967386081456	0.785358321390591	0.0802382632451701	0.775751838256972	0.104015700611382	1	0	1	0.309803921568627	0.0856672581580936	0.0560110697114973	0.0578687111302044	0.0864879305965025	0.581168851145048	705	0.9430625100953
ENSG00000168385	10.9116476208115	0.475990473326673	10.961766438941	0.26421845290925	0.770518979816268	0.0378413041124978	0.772452121924566	0.0406879961623948	1	0	1	0.302287581699346	0.0436222365189682	0.0267537030211765	0.0241036382576654	0.0341532605520533	0.581012643446103	706	0.942981747698272
ENSG00000131153	9.9813912462467	2.29567583745464	10.5396780887543	1.13564052102711	0.702361993423919	0.199393490501317	0.738290233394181	0.196642299674356	1	0	1	0.395751633986928	0.229995576850861	0.145527240767421	0.107749070841056	0.166618148844201	0.581012028540721	707	0.942900985301244
ENSG00000108179	10.1191921875575	1.52903095077335	10.6071385678852	0.776746528172496	0.712849504782104	0.13108932343781	0.745546751442041	0.130923699258586	1	0	1	0.364052287581699	0.151102076374578	0.0952005274807426	0.0732286585304185	0.110639414364798	0.580355214436796	708	0.942820222904216
ENSG00000141232	9.96914640139858	2.37952521747711	10.4879320271083	1.24610208881697	0.701423090165481	0.207035266827785	0.733544619149389	0.218567801790336	1	0	1	0.395098039215686	0.238688963093499	0.151174651740608	0.118812944782266	0.185640598037019	0.579005981541482	709	0.942739460507188
ENSG00000108395	10.3522596204593	3.25169013208785	11.0935707353669	1.95705556965174	0.730266523674961	0.260701014824627	0.76972910674207	0.331980525472132	1	0	1	0.395751633986928	0.314104384096154	0.187180894258126	0.176413493575387	0.276045668628881	0.577517840382155	710	0.94265869811016
ENSG00000108854	10.1642781546422	1.62041386445132	10.2693589403644	1.21676899329645	0.716249841644511	0.13956695697311	0.717257215385879	0.225117302783235	1	0	1	0.359477124183007	0.159422424278231	0.101140514528981	0.118485389434958	0.192977782028613	0.577384335607896	711	0.942577935713132
ENSG00000117143	10.307473714278	1.82197648831241	10.425039478962	0.847761944882886	0.726950333413239	0.161462529150188	0.731816099401912	0.147484637380835	1	0	1	0.36078431372549	0.176762661619849	0.116249967532143	0.0813197826822329	0.125558183814477	0.576928262330572	712	0.942497173316104
ENSG00000107438	10.0267714968968	1.61532419057965	9.2817690600981	2.65037563504624	0.705831618828342	0.140323287762622	0.603654174758577	0.667299301801251	1	0	0.761111111111111	0.363071895424837	0.161101127225206	0.102299186081452	0.285546388612499	0.610265191815887	0.576269338474134	713	0.942416410919076
ENSG00000072110	10.0811290756999	2.05734152398609	10.5480254515987	1.17036983330802	0.709967009448925	0.174979609430531	0.738620902216165	0.202989547797582	1	0	1	0.365359477124183	0.204078482532797	0.127187963503618	0.110956295913245	0.171947672172931	0.572157821277319	714	0.942335648522048
ENSG00000103257	9.94650407336017	2.87680429563863	10.7710945171944	1.39672021257276	0.699683893249366	0.245729727931378	0.752975337076905	0.235945260611252	1	0	1	0.396078431372549	0.289227679838147	0.179551462148068	0.129673006800108	0.198167747241621	0.571850641878879	715	0.94225488612502
ENSG00000165916	10.6209837137624	0.827447100105802	10.7767291184061	0.440746029259506	0.749867914254277	0.0690727136092807	0.759031522409134	0.0720339217513677	1	0	1	0.305228758169935	0.0779068231724726	0.0492301105108852	0.0408979407774791	0.0606105965155634	0.571547206604348	716	0.942174123727992
ENSG00000167515	9.66524233246482	2.41922555624634	10.3561093918481	1.1830478964836	0.677743404791208	0.214108376164299	0.724359714795683	0.207532131246343	1	0	1	0.395751633986928	0.250301593382749	0.158488488272022	0.114236713008734	0.17722187619793	0.571461527309266	717	0.942093361330964
ENSG00000107798	10.5582657443965	0.819069057568877	10.7508304048739	0.419323870041842	0.745337845461325	0.0685042163706104	0.757253909504319	0.0681829684125134	1	0	1	0.306862745098039	0.0775760979499473	0.04895444326722	0.0390038587020908	0.057454547269077	0.571296516876403	718	0.942012598933936
ENSG00000135698	11.1026857742984	0.438903991973049	11.0310450863706	0.259982443436331	0.7837943796369	0.0346322976801537	0.777275922248223	0.0395626236548399	1	0	1	0.274509803921569	0.0395313351107412	0.0243131671919288	0.0235682513670035	0.0331231268675135	0.570887843072318	719	0.941931836536908
ENSG00000149547	10.873560119678	0.489597720242127	10.7485367724942	0.524878469722933	0.767844476443276	0.039230219499307	0.756727671510636	0.0893512289455618	1	0	1	0.283986928104575	0.0450264416486829	0.0277710043188013	0.0488325509632262	0.0751725510455545	0.570772593089483	720	0.94185107413988
ENSG00000164754	11.001877671345	0.280039934375001	11.0331428810926	0.182160147844634	0.7768178633729	0.0209109089640907	0.777529998269329	0.0261117765986668	1	0	1	0.272222222222222	0.0254538309496368	0.01482489151905	0.0165102681808645	0.021998397407303	0.570363451686637	721	0.941770311742853
ENSG00000149100	11.0308443963635	0.260177345956725	11.2705864613241	0.503977479878472	0.778829055715951	0.0191220333563412	0.793162039959336	0.0773609960124573	1	0	1	0.270261437908497	0.023586349023516	0.0135579243997616	0.0447161717456241	0.0637898485834218	0.570199936337574	722	0.941689549345825
ENSG00000213782	11.0493082987881	0.194259553397124	11.07053042662	0.135780189203102	0.78010827097192	0.0135276013194497	0.780161323001183	0.0180546563175724	1	0	1	0.264052287581699	0.0175811506154128	0.00964496076957275	0.0122650120609042	0.0153103591834004	0.568363497120905	723	0.941608786948797
ENSG00000150687	9.59077111355949	2.50633978475743	9.24844663904783	2.81814789824341	0.671827157872169	0.222671115138725	0.595976180007516	0.703471977470601	1	0	0.761111111111111	0.393790849673203	0.26132828685839	0.165383891770295	0.30471580885215	0.646306371186862	0.567208964086018	724	0.941528024551769
ENSG00000179222	9.77151063339143	1.88688121220025	9.89066211308835	1.45374746549939	0.686107259926933	0.167004910430692	0.68539467294115	0.284391078922394	1	0	1	0.364705882352941	0.193100256755835	0.123092326971077	0.146981814652796	0.24816822312512	0.566802781940684	725	0.941447262154741
ENSG00000170421	10.1767388807491	3.98602154438111	10.2334868328756	3.48613961766416	0.717186956191035	0.321796599465929	0.662341025602496	0.780879391552701	1	0	0.761111111111111	0.395751633986928	0.391679652105579	0.232700598315757	0.340659999333242	0.6894897611618	0.562625481273001	726	0.941366499757713
ENSG00000068489	10.8519187945605	0.583418042193399	10.8409323335095	0.391651831226554	0.766320645668217	0.0475381613283909	0.763703276654992	0.0636979553760062	1	0	1	0.270915032679739	0.0537617405030564	0.0336345209434323	0.03612713548778	0.0535018759366436	0.562251023810349	727	0.941285737360685
ENSG00000143774	10.2294017377544	1.18740815745695	10.4614330566445	0.65352308157166	0.721134860970177	0.102568589531002	0.735501863632443	0.112329284827781	1	0	1	0.313398692810458	0.116077967010964	0.0741948827175913	0.0624697475033385	0.0955482897923373	0.562053093711405	728	0.941204974963657
ENSG00000126787	10.1964840685802	1.25165564026725	10.4880138393655	0.651159766677253	0.718669555523543	0.108105195196587	0.737464996688131	0.11123555755838	1	0	1	0.315359477124183	0.122753650361123	0.0782959742575786	0.0620860895733378	0.0945152862846669	0.561380939729441	729	0.941124212566629
ENSG00000243147	10.9846710719073	0.46977758749175	11.0335108449239	0.345588868337803	0.775620681423144	0.037449105760902	0.777289614252734	0.0535223271185687	1	0	1	0.259477124183007	0.0427666504000453	0.0263996846136924	0.0313217500027922	0.0446646514394511	0.560639542537818	730	0.941043450169601
ENSG00000128708	11.0566753115761	0.1887203838953	11.1169983440697	0.205923932611677	0.780618075512607	0.0130407228834845	0.783288830919663	0.0296971974525232	1	0	1	0.247712418300654	0.0170684567084749	0.00930224481554116	0.0185233393258106	0.0248725725668292	0.560274960379138	731	0.940962687772573
ENSG00000160752	10.9437256275321	0.429263412378925	11.2652993125763	0.666137558191416	0.772764266061608	0.0336249630427897	0.792262393078749	0.103125307953641	1	0	1	0.258496732026144	0.0392246139010458	0.023765777179473	0.0591318117440302	0.0849519832801878	0.560084682874234	732	0.940881925375545
ENSG00000124333	11.0530248230345	0.424284603866251	10.975898857901	0.224713288382963	0.780365500581884	0.0335544305172852	0.773499274898698	0.0336902183460759	1	0	1	0.247058823529412	0.0383862888810348	0.0236103771257201	0.0204733381103638	0.0283338747080669	0.556242309272928	733	0.940801162978517
ENSG00000185721	11.1006074595571	0.6339952927695	10.967692905975	0.34672934852491	0.783651188661886	0.0519369834333069	0.772703910569113	0.0549663090815461	1	0	1	0.250326797385621	0.0571135674402812	0.0363622358162741	0.0316136995717686	0.0459828614697012	0.555497625413881	734	0.940720400581489
ENSG00000112110	10.8731173897	0.362427636680501	11.0494504062551	0.403376684262348	0.76781333289298	0.0281507562689145	0.778265280260831	0.0626699005192444	1	0	1	0.248692810457516	0.0333324495350179	0.0199913752266771	0.0365064930319063	0.0521980505262765	0.554802563172357	735	0.940639638184461
ENSG00000010244	11.0125389363394	0.3153989763636	11.0498730765048	0.28622761732845	0.777558702104119	0.0240994368343328	0.778537996039721	0.0434885922890186	1	0	1	0.241830065359477	0.0286399873986225	0.0170452662099201	0.0259032493266417	0.036341534134097	0.554539780425264	736	0.940558875787433
ENSG00000109332	10.9280687048268	0.20603225298645	11.0500540587303	0.279075539092462	0.771669190551232	0.0146849119841661	0.778564748381357	0.0420214456393899	1	0	1	0.241503267973856	0.0188534917332144	0.0105092512782344	0.0252555813400725	0.0351287645364326	0.554537978226021	737	0.940478113390405
ENSG00000166803	10.9556437348261	0.219087496106924	11.1210911723203	0.384348582051856	0.773596792366224	0.0157763655916937	0.783254481529188	0.0590487044496804	1	0	1	0.239869281045752	0.0199976835145235	0.0112601851479829	0.034560330105779	0.0490620839966828	0.554006495874553	738	0.940397350993378
ENSG00000100664	10.7539750079147	0.645363774458652	10.7846140615299	0.406498148634378	0.759385912782542	0.0531347415659922	0.759679511396742	0.0666682482067895	1	0	1	0.259803921568627	0.0600116490863779	0.0377184230186642	0.0376924149826009	0.0561083196041747	0.553803226265353	739	0.94031658859635
ENSG00000143436	10.6814411395285	0.671345620623024	10.8273942370606	0.340245120831719	0.754209454991498	0.0552274450654199	0.76287649670417	0.0541214314653173	1	0	1	0.261111111111111	0.0628515957587965	0.0393122212043501	0.0314244695798652	0.0455473542672637	0.552747055950307	740	0.940235826199322
ENSG00000158864	10.8763898925259	0.2061825974497	11.0307458703594	0.33424604739539	0.768043505011827	0.0147864230121094	0.777124935395851	0.0512329659280833	1	0	1	0.23921568627451	0.0189568964966387	0.0106051971554218	0.0303013097503714	0.0427759982776876	0.55242943925286	741	0.940155063802294
ENSG00000109861	10.8073602973905	3.66458939169916	9.80144162159339	1.72492773136665	0.763173554994728	0.363521293315151	0.67460135781191	0.342758578528992	1	0	1	0.36437908496732	0.339082744616553	0.256148699287153	0.175987145356913	0.300859013689963	0.55240741689971	742	0.940074301405266
ENSG00000172216	11.0888929097165	0.695512757359424	10.9494560995234	0.422781848445456	0.78284358138044	0.0575467428574954	0.771245913215751	0.0680211241049287	1	0	1	0.245424836601307	0.0627215686022173	0.0402861015545173	0.0386121323838046	0.0568518546639699	0.55180361505662	743	0.939993539008238
ENSG00000134153	10.5209154497746	0.716858407469575	10.7414303476881	0.359598702035693	0.742627261561993	0.0595829844695096	0.756738822246206	0.0576527128900407	1	0	1	0.266339869281046	0.0681365049355028	0.0426787886650116	0.0334777297246164	0.0486669099669425	0.551605655640533	744	0.93991277661121
ENSG00000153904	9.51611453828269	2.43708576658406	9.05757454913075	2.71112930011264	0.665849893455338	0.220875250936288	0.581765717434832	0.689981749260559	1	0	0.761111111111111	0.365359477124183	0.256100928249637	0.164628479324987	0.299321775979512	0.639459734873264	0.551430847901564	745	0.939832014214182
ENSG00000114405	9.40987480097537	3.32974062000293	9.42304156496546	3.06523043059495	0.657262624476431	0.291044599972333	0.604966354877976	0.7391720009047	1	0	0.761111111111111	0.395751633986928	0.353855996007279	0.217913164869232	0.325290980567397	0.675366964723881	0.551154435978438	746	0.939751251817154
ENSG00000196591	10.8154296863909	0.261697689049925	10.9388722494128	0.351404029966887	0.763744443146207	0.0197909844106222	0.770691793907475	0.0547027585670654	1	0	1	0.238888888888889	0.0241966982947724	0.0141568639349611	0.0321243380446053	0.0458189251534475	0.550268159172653	747	0.939670489420126
ENSG00000160211	9.16750002354449	2.84396430727558	9.64534462854896	1.77337394480296	0.637303116408005	0.262421709872249	0.66150191537152	0.352538669832494	1	0	1	0.394444444444444	0.310222448865181	0.198854968052461	0.183858017841478	0.311812379407656	0.550260962021643	748	0.939589727023098
ENSG00000167792	10.9212261434283	0.5095235835058	10.9122813603487	0.277058436333714	0.771190115560616	0.0411103865680638	0.768972958279477	0.0428244356229737	1	0	1	0.242483660130719	0.0466544302639861	0.0290345326036113	0.0253895979387449	0.0359999206421374	0.550206542218655	749	0.93950896462607
ENSG00000204387	10.7818169173766	0.47000380136015	10.9868109859381	0.472860515378546	0.761363613326005	0.037678342683946	0.7737319227945	0.0744425248510341	1	0	1	0.246078431372549	0.0435922632485683	0.0267831657730136	0.0430389233039283	0.0620890524710366	0.55010854802711	750	0.939428202229042
ENSG00000075239	10.9510538880326	1.4664280883266	10.5417658945294	0.70019964473979	0.773276279944879	0.129799709914581	0.741111244924435	0.122051975495472	1	0	1	0.272222222222222	0.133907485372629	0.0910921560902876	0.0664214754667578	0.103438918958368	0.550080912446367	751	0.939347439832014
ENSG00000272398	9.10499398709636	2.92646344945642	9.00307074846399	2.8334770199543	0.632070150314015	0.268518200097839	0.573315649852629	0.716264613148172	1	0	0.761111111111111	0.395751633986928	0.321413001876093	0.204101817643842	0.314723398173642	0.667244077751323	0.548262047985307	752	0.939266677434986
ENSG00000132305	10.7016186120468	0.197527710125499	10.8341426020167	0.327276584697683	0.75565296283603	0.0143548469066	0.763386769559353	0.0511284152147165	1	0	1	0.236928104575163	0.0184577415142736	0.0103856552727401	0.0302078896983286	0.0430400244581674	0.548173586290213	753	0.939185915037958
ENSG00000163950	10.6607358003251	0.378698156672449	10.8696633557493	0.494446162497703	0.752725345680314	0.0302111487767038	0.765460851550455	0.0790260667250482	1	0	1	0.241176470588235	0.035522703476143	0.021632845874712	0.0454886362452222	0.0662021227658546	0.546730565914385	754	0.93910515264093
ENSG00000143320	9.02901303272665	2.88561338292246	9.23542310484371	2.2640132129432	0.625660481354053	0.268048216099731	0.615583370996391	0.505991206776035	1	0	0.768954248366013	0.395751633986928	0.319593445314924	0.20452848436325	0.245144503640098	0.459619681607771	0.54652466860755	755	0.939024390243902
ENSG00000118855	10.6896180724075	0.401842990319777	10.9044048991536	0.596849284054088	0.754794765639897	0.032522296030185	0.767562926265914	0.0955526533129838	1	0	1	0.238888888888889	0.0375918940787072	0.0232405330477793	0.0547346957100258	0.0798584654724528	0.545685182853545	756	0.938943627846874
ENSG00000151725	10.6676979988807	0.421798842601701	10.9524678441517	0.686846302923391	0.753224700912662	0.0342395772654022	0.770587634485432	0.109613880229905	1	0	1	0.23921568627451	0.0395398184918581	0.0244779566060148	0.0627115562169989	0.0913884584818493	0.545137794552412	757	0.938862865449846
ENSG00000077097	10.753693280447	0.206639792339773	10.8719829974132	0.276548888740124	0.759365874687541	0.0150255184193919	0.766149134067663	0.0423707996489596	1	0	1	0.229084967320261	0.0192157044980536	0.010833664634425	0.0254368397012693	0.035684131204632	0.545016831472558	758	0.938782103052819
ENSG00000108384	8.97486510972727	2.70084460976667	9.78924378146987	1.3396443700811	0.621059619953701	0.251920596116226	0.679243717092715	0.24902069425233	1	0	1	0.388562091503268	0.300934284442828	0.192779167782514	0.136848606489597	0.218165070833319	0.544687083727403	759	0.938701340655791
ENSG00000155463	10.8094790647054	0.610256516245727	10.873935157271	0.601869850486056	0.763323493509492	0.0511141975876443	0.765384161256761	0.0977724305903332	1	0	1	0.238888888888889	0.056455682331474	0.0362103653692734	0.0553497737278312	0.0818057240164511	0.544556525097245	760	0.938620578258763
ENSG00000136628	10.8543565873068	0.82982430810325	10.8329093422668	0.542944872049875	0.766492449597544	0.0701815258036821	0.762691753789604	0.0888503085599981	1	0	1	0.243790849673203	0.0764508058518784	0.0495431372622325	0.0501199497656152	0.0744963774525768	0.544465061943062	761	0.938539815861735
ENSG00000100387	10.6182391345842	0.221598629461674	10.7603045580663	0.348022011127319	0.749670235774634	0.0166006884398026	0.758112443408609	0.0550550585832056	1	0	1	0.233006535947712	0.0208696212858792	0.0120192633772086	0.0323431376174599	0.0464568204020045	0.544244731735001	762	0.938459053464707
ENSG00000153827	10.7770135333407	0.334523610386777	10.8680914443467	0.295609235555159	0.761022778092964	0.0261770974775325	0.765840061159547	0.0457556507515368	1	0	1	0.230392156862745	0.0310404741862728	0.0186820689763869	0.027199737605164	0.0385069737476001	0.544107745373202	763	0.938378291067679
ENSG00000117133	10.7920167919211	0.624542571947451	10.8029706970552	0.43519245983699	0.762086865321834	0.0520686132060787	0.76091395403397	0.070384837289482	1	0	1	0.238888888888889	0.0578707931973367	0.0369085876855091	0.0402845172907503	0.0591682101956096	0.544064804163375	764	0.938297528670651
ENSG00000239900	10.5639823235658	0.26421249162085	10.7898471898556	0.483605101404502	0.745751862483457	0.0204666949209086	0.75985528807205	0.0775546762177436	1	0	1	0.234967320261438	0.0250106904317184	0.0147975107700249	0.0448203846537492	0.0651897494548832	0.543539482835392	765	0.938216766273623
ENSG00000101557	10.7007578811747	0.511336702144751	10.7630853802411	0.426226663452767	0.755591441251741	0.0423208783219669	0.758111795112624	0.0688062441738567	1	0	1	0.236928104575163	0.0477850922170964	0.0301565496737256	0.0396007881007091	0.0579463846770663	0.543133396317111	766	0.938136003876595
ENSG00000136156	10.8969064836854	0.448987595720274	10.8897176507131	0.282931052274936	0.769484967173501	0.036060326198015	0.767380639761869	0.0438475426001518	1	0	1	0.227450980392157	0.041203216380033	0.0255204478406183	0.0259814865132346	0.0368851077633352	0.543025483668029	767	0.938055241479567
ENSG00000117399	10.9411441875265	0.457608312808299	10.8528475651692	0.375156759698593	0.772583823269758	0.0365513703707724	0.764578166654781	0.0614725373804077	1	0	1	0.225490196078431	0.0418245390943663	0.0258179115095765	0.0345675876718853	0.0516215725189801	0.542740803230895	768	0.937974479082539
ENSG00000138095	10.5972489261422	0.484489127591074	10.6958189985549	0.513162769917005	0.748156723482855	0.0405353842197909	0.753052672720704	0.0839365816708122	1	0	1	0.238235294117647	0.0457183870047531	0.0290211550844912	0.0479778846282214	0.0707960486493951	0.542196908382849	769	0.937893716685511
ENSG00000143162	10.3888575150382	0.223152786870676	10.6624763076095	0.543259237347475	0.732965794807698	0.0171399862835317	0.750571773847951	0.0884019177063654	1	0	1	0.237254901960784	0.0214800122677258	0.0125353243861444	0.0509505692368821	0.0746448657247819	0.542027681736609	770	0.937812954288483
ENSG00000052802	10.7048035438614	1.45223039198084	10.6707837800894	0.740495345947221	0.755880565795435	0.126285205819564	0.750288704401643	0.125594585134467	1	0	1	0.264052287581699	0.13566156408481	0.0895002263129651	0.069394653776877	0.105867325072203	0.541911957087532	771	0.937732191891455
ENSG00000171960	10.4859398858686	0.20767646140315	10.6797078028713	0.402646626802776	0.740080277681127	0.0155752600257874	0.75223165479764	0.0646521952965618	1	0	1	0.232352941176471	0.0198052309724782	0.0113624156583874	0.0377020265193512	0.054664793406007	0.541642272357264	772	0.937651429494427
ENSG00000138814	10.0914500581664	1.74611688013505	10.3046586852922	0.805199388363542	0.710749684978051	0.156438014075042	0.723125689046045	0.141944852239152	1	0	1	0.294771241830065	0.173029333749912	0.113690482672814	0.078139355504593	0.121469884527996	0.539908521390105	773	0.937570667097399
ENSG00000159593	10.9189424987128	0.186222769064674	10.973624977871	0.211777368433777	0.771030161829711	0.0130231299103597	0.773360130675297	0.0312277294421781	1	0	1	0.211111111111111	0.0170550187517361	0.00934872188477343	0.0192987612444237	0.026295970655858	0.539222848373513	774	0.937489904700372
ENSG00000145293	10.7487397881784	0.73681230674185	10.8128000531496	0.367994516826951	0.75901346649458	0.0611731558767731	0.76177920647914	0.0592322078527588	1	0	1	0.233333333333333	0.0685487155947533	0.0433985689849329	0.0340332305247575	0.0498386982003425	0.538810610044359	775	0.937409142303344
ENSG00000167088	10.6202612846859	0.427401303105624	10.6680080535391	0.432927404798825	0.749815886229285	0.035358555850225	0.751303822221561	0.070593759043897	1	0	1	0.228758169934641	0.0402439536701344	0.0253213209433606	0.0405818408297134	0.0596778235003095	0.538741825036758	776	0.937328379906316
ENSG00000079332	9.32059372198092	2.04805770177224	9.96460299440414	1.01347283482865	0.649970800444008	0.18694382993648	0.695969596915308	0.182831499405292	1	0	1	0.33562091503268	0.219734682452929	0.140705764441678	0.101707296858469	0.158783328217531	0.538359590076898	777	0.937247617509288
ENSG00000116906	10.7139991101397	0.897622182050849	10.6234497939821	0.60145670340435	0.756537324006235	0.0781121723717726	0.74750886771179	0.101266943736716	1	0	1	0.237908496732026	0.0837803114246423	0.0554291491216629	0.0566159500979674	0.0855902457913777	0.537449341071243	778	0.93716685511226
ENSG00000117410	10.5242245662342	0.710200004974849	10.612286024975	0.566748372631792	0.742867798811509	0.061084845970308	0.746856049403288	0.0940883275047416	1	0	1	0.238562091503268	0.0674824069464887	0.0437420697855157	0.0534049281463018	0.0795871892309613	0.537277732119708	779	0.937086092715232
ENSG00000109062	9.02780229617892	3.56058089226578	10.1369368465916	1.79558865199766	0.625557908652589	0.319414542469391	0.701202792621956	0.323206615916153	1	0	1	0.395751633986928	0.394401735378368	0.243660011428348	0.177133258219064	0.279384378522885	0.5365537545044	780	0.937005330318204
ENSG00000137876	10.5777594683024	0.858276603792652	10.6925210525968	0.779700047507878	0.746748737292947	0.0747145459968785	0.751701993282053	0.12970222644393	1	0	1	0.23921568627451	0.0811397353441993	0.0533265507490758	0.0729201320878876	0.109225890155902	0.536160447467095	781	0.936924567921176
ENSG00000152795	10.2798299187201	0.358562468511973	10.4984771216531	0.557274852245183	0.724896238063258	0.0298343670297386	0.738642983737631	0.0926655494934368	1	0	1	0.233006535947712	0.034880194647872	0.0217295389683481	0.0530814941812657	0.0787667324533375	0.53548093368548	782	0.936843805524148
ENSG00000134684	10.6904647957045	0.682868052399877	10.7131190532903	0.440743789923013	0.754855349233972	0.0576102944481085	0.754505234165654	0.0721153977037817	1	0	1	0.227124183006536	0.0638763669727679	0.0409827588360145	0.0411405667883105	0.0608396313524612	0.535211847628091	783	0.93676304312712
ENSG00000146476	9.14499514693579	3.61511423395548	9.85962412144321	1.67600711608781	0.635423144174279	0.340418884183406	0.680830507610644	0.312362952182045	1	0	1	0.395098039215686	0.395310678231119	0.258131910933832	0.169986917903163	0.273240868526032	0.535050813800268	784	0.936682280730092
ENSG00000183207	11.1062166048313	0.563212008564126	10.9496165918836	0.294422928399233	0.784037584421032	0.0457655048217967	0.771549468817218	0.0460756604959653	1	0	1	0.200653594771242	0.05071141943325	0.0320586985218315	0.026888880165674	0.0386404456465262	0.531441726107376	785	0.936601518333064
ENSG00000162607	10.5924101344729	0.435013775939925	10.6764377992677	0.359352563144978	0.747807394090586	0.0356861125075846	0.752098871207125	0.0578448159737069	1	0	1	0.212091503267974	0.0410684414988969	0.0255841851986177	0.0336584701659225	0.0489623942927018	0.529693285499661	786	0.936520755936036
ENSG00000198791	10.7865092413656	1.41632825965057	10.4588623407772	0.807901196342612	0.761696421251916	0.128203532681754	0.73447293295751	0.142841002688018	1	0	1	0.237254901960784	0.131305525073768	0.0905595724368987	0.0772456095145984	0.121435281044679	0.5295002510119	787	0.936439993539008
ENSG00000128050	10.8270667973716	0.539799337557049	10.846496897286	0.296154983833169	0.76456698874811	0.0439244376588922	0.764314248691381	0.0465105599937165	1	0	1	0.205882352941176	0.0498564706082807	0.0311266126635347	0.0273042058314028	0.0391709763614671	0.52938803066682	788	0.93635923114198
ENSG00000108651	9.8879943413524	0.390136638599131	10.2248840184534	0.817599650725555	0.695171257818687	0.0342896477991164	0.717196492892741	0.139858340627558	1	0	1	0.236274509803922	0.0394555887807851	0.025388757387998	0.0799617530379795	0.120104853896959	0.528657746568839	789	0.936278468744952
ENSG00000108443	8.61633489054114	3.30843206917964	9.78518433639557	1.61120044123013	0.589877003664841	0.309200309273109	0.675890498812005	0.298275612071591	1	0	1	0.395751633986928	0.383972084559014	0.241031895204088	0.164657137345623	0.261701627648739	0.528153752475777	790	0.936197706347924
ENSG00000197956	9.49816776882834	4.10625730889997	10.6040225079062	2.19134560714557	0.66440602181278	0.343322589962648	0.731453962705781	0.376861012712881	1	0	1	0.365359477124183	0.432320991673376	0.255916120653167	0.206652296853551	0.320092729795815	0.52786415576417	791	0.936116943950896
ENSG00000249915	10.780315243554	0.735599740097175	10.8002416259546	0.396194671655801	0.761257074243912	0.0610902751548566	0.760815678192553	0.064647089704377	1	0	1	0.210457516339869	0.0682354572642967	0.0432842606481346	0.0366838711000397	0.0543846762867296	0.527782574830616	792	0.936036181553868
ENSG00000143815	9.70529429945551	0.294752893718027	10.1746989265842	0.952905210921013	0.680906447436577	0.0254824552175302	0.71261409950564	0.16317983941145	1	0	1	0.238235294117647	0.0303703200153923	0.0191190839640265	0.0936543889698088	0.140412547625925	0.527622494067564	793	0.93595541915684
ENSG00000130764	10.4265200181733	0.878440450835599	10.6135292096184	0.464716699143569	0.735733676153578	0.0744551432327978	0.747283833139604	0.0771538030749891	1	0	1	0.226470588235294	0.0842505888162574	0.0534804650088227	0.0437853130627299	0.0653331730920474	0.526843923013364	794	0.935874656759813
ENSG00000138801	10.2421260252524	0.296674128910574	10.4280724487629	0.489672133149555	0.722085696449442	0.0243066208638412	0.733725969231632	0.0815912561369461	1	0	1	0.21437908496732	0.0289660689762177	0.017785481708525	0.0469571088574137	0.0696143815469293	0.526301081404575	795	0.935793894362785
ENSG00000164167	9.91857935537912	0.339827979287659	10.2155984152879	0.624108392989257	0.697533485639249	0.0290929431426525	0.717449285536626	0.106649511564392	1	0	1	0.225816993464052	0.0342617593822406	0.0215566798844055	0.0610936694668089	0.0917042273562466	0.524916635931109	796	0.935713131965757
ENSG00000156469	10.3985991237396	1.08297069364042	10.4997920099172	0.602323148933682	0.733682683047078	0.0935532037811543	0.738517846592545	0.103550894273767	1	0	1	0.229738562091503	0.104145825870722	0.0672103446404701	0.0573652457462759	0.0879668011339139	0.524494427195439	797	0.935632369568729
ENSG00000166337	10.5305859087304	0.3431673893633	10.6728814733231	0.356481486032071	0.743329987722588	0.0275442910372481	0.751853936137846	0.0570175199339879	1	0	1	0.200326797385621	0.0325876824269387	0.0198575334063868	0.0334006788066651	0.0482759086864984	0.524031026747542	798	0.935551607171701
ENSG00000132680	10.4378951885765	0.545381557805701	10.5620018782172	0.435057583811688	0.736567691127859	0.0460402277728831	0.743657233041768	0.0715647643110109	1	0	1	0.209150326797386	0.0522501469839035	0.0331538831153257	0.0411908262115479	0.0607650089967218	0.523418148364713	799	0.935470844774673
ENSG00000070669	10.3524977125238	1.56538889977602	10.456999654946	0.875032555382786	0.730284114871044	0.13998935262525	0.734036649791921	0.150636075018469	1	0	1	0.245424836601307	0.15120881387709	0.100634333346333	0.0836791225262122	0.128066371380472	0.523109367755317	800	0.935390082377645
ENSG00000184840	10.9427239171227	0.575747491533752	10.8753373097875	0.352332716678956	0.7726942516397	0.0468617098909642	0.766221616101822	0.0567237430228594	1	0	1	0.188235294117647	0.0526146410979855	0.0330369763454935	0.0323974058590227	0.0476215444696726	0.521998376026516	801	0.935309319980617
ENSG00000115524	10.9956334363348	0.2644368867	10.981067216277	0.188493535210393	0.776383624917054	0.019719519487914	0.773906705686608	0.0274161730770226	1	0	1	0.176797385620915	0.0240492635764098	0.0139961565282072	0.0171653202278002	0.0231298059779034	0.521961367317378	802	0.935228557583589
ENSG00000026297	9.81270809107139	0.75467265903379	10.2351987610226	1.31096183631691	0.68932526623891	0.0712145892248821	0.714469341416895	0.223373127732535	1	0	1	0.238888888888889	0.0769076846095594	0.0525743839380407	0.128083671546202	0.191794209771647	0.521591956092408	803	0.935147795186561
ENSG00000134758	10.1224777966489	1.17762836414509	10.2250616442549	1.13692572806645	0.713097813234532	0.111368440319323	0.714975235227368	0.199034901316814	1	0	1	0.238888888888889	0.116337954777728	0.0809106962240989	0.11119010991051	0.170907887526404	0.520432125435693	804	0.935067032789533
ENSG00000147155	10.3708333513116	0.408327196691925	10.5058399873343	0.454671140359795	0.731637616296595	0.0341879382339857	0.739522021291265	0.0750928790751238	1	0	1	0.200980392156863	0.0393726504765681	0.0247593997285917	0.0432779426402781	0.0638918779494362	0.520145991906503	805	0.934986270392505
ENSG00000100814	9.92090487823014	0.871645968739642	10.1002183846908	0.796058432301123	0.697712798828433	0.0805941980375434	0.707854311897303	0.139507481167141	1	0	1	0.234967320261438	0.0878595228397293	0.0591635398870121	0.0788159623862919	0.120459055130916	0.520055746794415	806	0.934905507995477
ENSG00000120253	10.5518202205376	0.330700746429725	10.6518242697379	0.354166745205935	0.744870766434315	0.0265133745193337	0.750347086415457	0.0569382918164785	1	0	1	0.18562091503268	0.031340635029591	0.0191057841736905	0.0332493980596481	0.0482528039087856	0.51713897157359	807	0.934824745598449
ENSG00000110330	9.98243683960019	1.28916199128443	10.3599460083877	0.660474083139536	0.702442113933886	0.112951756176565	0.728011923090787	0.113601692921667	1	0	1	0.237581699346405	0.129143015077275	0.082565306749821	0.063752656877246	0.0970460606045697	0.516639180216188	808	0.934743983201421
ENSG00000168214	9.49155859360734	0.623148493828698	9.82814783060913	0.941198238143111	0.663873606360645	0.059373240360546	0.685977448147176	0.167703892733493	1	0	1	0.235947712418301	0.0656529154493545	0.0445628053267227	0.0957655760133979	0.146552446039777	0.515664816447324	809	0.934663220804394
ENSG00000130332	10.3959936599089	0.334578313559099	10.5300686802982	0.432732343914713	0.733491011846484	0.027277174347181	0.74134768712955	0.071308466464102	1	0	1	0.186928104575163	0.0321833895348903	0.0197859696184752	0.0410949213203477	0.0606317268224264	0.514738486347079	810	0.934582458407366
ENSG00000143476	10.3796400473405	1.66674173142025	10.0838919095885	0.973692310712034	0.732286858459398	0.156540045488663	0.705312084085642	0.178316505075039	1	0	1	0.229738562091503	0.160577989585227	0.11237238446807	0.0965591776907264	0.154036105518095	0.512662259013349	811	0.934501696010338
ENSG00000005810	9.82338707711352	1.15301285299241	9.86600582025897	1.03187666049694	0.690157216022491	0.112192982905818	0.688177848233402	0.187301351106616	1	0	1	0.234313725490196	0.11737426652755	0.082602667400744	0.104589099104125	0.163393492850551	0.511846574905408	812	0.93442093361331
ENSG00000143401	10.945322254731	0.276391089587028	10.9330998947072	0.19441625627002	0.772875849516211	0.0208980168191678	0.770554338020275	0.0284818493095298	1	0	1	0.158823529411765	0.0252519828246775	0.0148519127735802	0.0177823543315596	0.0240634495576214	0.511716708860834	813	0.934340171216282
ENSG00000136950	10.8863113654171	0.5114470198191	10.9152795840969	0.26714235408451	0.76874091066664	0.0411543569120847	0.769199413012046	0.0412249556378058	1	0	1	0.16797385620915	0.0469807451442031	0.0291068995827369	0.0244741650478404	0.0346666914547891	0.511694021349541	814	0.934259408819254
ENSG00000116741	11.0167684147538	7.1485317136802	9.01272357430616	3.36930154758707	0.777852403781284	0.846341677148879	0.558378802473958	0.805774715354222	1	0	0.60718954248366	0.443790849673203	0.648877369892499	0.591272489230145	0.373838331976852	0.757487454232377	0.511333116142863	815	0.934178646422226
ENSG00000176986	9.35335609560724	1.97347811657342	9.98533577537561	0.969456906471381	0.652654671959506	0.180079046106764	0.697903319507293	0.174111987390996	1	0	1	0.277777777777778	0.210991444824843	0.135336771857695	0.0970880627632088	0.15106877875975	0.511005744921387	816	0.934097884025198
ENSG00000116649	10.8259741884594	0.38411085125505	10.8677476305313	0.268912831486736	0.764489797516927	0.03024405310519	0.765857412901975	0.0421527057482975	1	0	1	0.162745098039216	0.0354804883669976	0.0215039535373598	0.0247441181585102	0.0355089920824022	0.509888190205514	817	0.93401712162817
ENSG00000182534	9.77609251650386	4.94305064818983	9.84995761707524	2.18905957490753	0.686465828792693	0.475403677692807	0.671783981514864	0.419494230205211	1	0	1	0.365359477124183	0.505626418719447	0.349730094738512	0.222240507016266	0.368672819595939	0.509628624911973	818	0.933936359231142
ENSG00000134287	10.6543859195985	0.684426934518925	10.7945185659891	0.353319711980521	0.75226962350346	0.0565959342283308	0.76052125642245	0.0565867558460348	1	0	1	0.176470588235294	0.06423898474148	0.0403256350987266	0.0327314006475237	0.0476683623191218	0.508975608848617	819	0.933855596834114
ENSG00000035681	9.56383939652522	1.08999360361303	9.6590747350597	1.07521128532009	0.669676293187181	0.108779506829552	0.671460646136627	0.199249278420557	1	0	1	0.231372549019608	0.113970295654384	0.0810717207774221	0.11131617828956	0.175493731412728	0.505535712098806	820	0.933774834437086
ENSG00000113648	11.0901284880737	0.361816767396501	11.0075839394958	0.201303577344803	0.782928803046203	0.0280422432960107	0.775733532199924	0.0296592514950576	1	0	1	0.143790849673203	0.0326251195182813	0.0197358933937595	0.0182877167643043	0.024959154821915	0.505389566568327	821	0.933694072040058
ENSG00000113643	11.0949527139741	0.497555616989475	10.9617308273672	0.257989851560343	0.783261453950361	0.0399636988713208	0.772459683827209	0.0396635270086256	1	0	1	0.145751633986928	0.0448452219505905	0.0280331157345852	0.0235355032543074	0.033303842242025	0.504362081957507	822	0.93361330964303
ENSG00000122884	10.486526087352	2.68369358063993	9.94944960935289	1.24645711247623	0.740123035215656	0.256685950802629	0.692458331993816	0.237059140787812	1	0	1	0.243464052287582	0.255918266762984	0.183281166421642	0.125279001494164	0.206119166160583	0.503609415612835	823	0.933532547246002
ENSG00000120265	11.0975322600193	1.00719418479607	10.780260139218	0.495444097219056	0.783439265304097	0.0861035911876198	0.75909831144565	0.0828511091695965	1	0	1	0.160130718954248	0.0907583921539618	0.0601551986508329	0.0459584546959731	0.0696414179041946	0.503552369339034	824	0.933451784848974
ENSG00000120437	9.12222160736474	0.817175110852759	9.5442481239898	1.20320072240358	0.633516013615543	0.0822568004351929	0.66125087357939	0.219816335535423	1	0	1	0.234640522875817	0.0895807124651543	0.0627425588842993	0.126065532535695	0.194712287742901	0.502665169122606	825	0.933371022451946
ENSG00000113558	10.9957519640038	0.360306775310475	10.7479153384389	0.61433498137989	0.776391870413525	0.0278818387165178	0.756317518637191	0.106597648583571	1	0	1	0.140522875816993	0.0327678158337869	0.0197009532742175	0.0571585244240601	0.0896145892217201	0.502076117735692	826	0.933290260054918
ENSG00000133030	8.58885909055967	3.91403146513871	9.75435636343913	1.93755356245889	0.587434061157607	0.360948740809033	0.669084204019947	0.357525019154743	1	0	1	0.365359477124183	0.455710289791663	0.281716099227278	0.198634691031091	0.314807125521118	0.501745799936807	827	0.93320949765789
ENSG00000060762	9.22825779999469	0.289851736807293	9.6822545618316	0.902363654030829	0.642355634735037	0.0264459056857273	0.674746403520064	0.162221116245565	1	0	1	0.20718954248366	0.0314091503606954	0.0203225717424267	0.0931976791426281	0.142725752383822	0.501739505366949	828	0.933128735260863
ENSG00000169919	10.1237991339866	0.283132293817824	10.360109296682	0.482507402983023	0.713197650246657	0.0231920341345275	0.728746322189763	0.0806731738929434	1	0	1	0.169281045751634	0.0279670003395583	0.0170775440743083	0.0465735823016419	0.0690392753138782	0.501299857565924	829	0.933047972863834
ENSG00000138495	11.0383263513503	0.219219248234774	10.936703293029	0.27321024166247	0.779347678017559	0.0157612348402503	0.770683847209416	0.0427786972697962	1	0	1	0.132679738562092	0.0198598266854067	0.0112083821176375	0.0249810417584074	0.0359247586829651	0.500999103231863	830	0.932967210466807
ENSG00000170836	8.14235175036077	3.90148245654022	9.42739489689338	1.90314630413999	0.54659963386402	0.379338370385901	0.642384829743815	0.366627300455194	1	0	1	0.394771241830065	0.479159163857955	0.303630999573268	0.201874041021358	0.32793618739039	0.500748101578779	831	0.932886448069779
ENSG00000147065	11.1006359830342	7.02472143063475	8.5997621910899	3.43709239962534	0.783653152851145	0.899975664374345	0.510985018555843	0.880493465010007	1	0	0.604248366013072	0.437581699346405	0.63282152854765	0.626741917022224	0.399672958769309	0.852772844953667	0.500637174125227	832	0.932805685672751
ENSG00000110660	8.32880079065859	3.42737268891888	9.48740879582863	1.66208108362512	0.563916799805664	0.326571204414457	0.651130364779528	0.313904002194726	1	0	1	0.36078431372549	0.41150854427482	0.258653927838896	0.175188096074863	0.279426137911328	0.499304689116929	833	0.932724923275723
ENSG00000139146	9.80931718827146	0.760916752996154	9.99479286353105	0.749638139217138	0.689060907673745	0.0705042033417007	0.700049018064726	0.132738373748458	1	0	1	0.193790849673203	0.0775708174577071	0.0520612958707987	0.0750028689391267	0.115168160090032	0.498732828565174	834	0.932644160878695
ENSG00000125304	10.8941511355969	0.295403795327051	10.9223201184579	0.188570501593813	0.769291538778303	0.0225029532740099	0.769807567703324	0.0275124530762218	1	0	1	0.13202614379085	0.0271158157850236	0.0160109023505976	0.0172646928078168	0.0232700436999625	0.496890730849442	835	0.932563398481667
ENSG00000060138	10.7379124763367	0.992853485338369	10.5275127937173	0.548674898982904	0.758242609092609	0.0874415363244221	0.740744465929143	0.0941741636279019	1	0	1	0.160457516339869	0.0924624304329486	0.0619610199186357	0.0521181887625295	0.0799429391123639	0.496856091158597	836	0.932482636084639
ENSG00000121691	9.34453721959266	0.958443799666691	9.56676079703489	1.02970667485543	0.651933161375847	0.0957606067439845	0.664482984396001	0.190266649821694	1	0	1	0.218627450980392	0.102567283659283	0.0721713171976876	0.107633785008461	0.16830682023605	0.496810377727886	837	0.932401873687611
ENSG00000100504	10.3323056161876	2.60172158192197	9.72000064163443	1.54381885765457	0.728790797081902	0.264498561795618	0.670908703275296	0.301135043305161	1	0	1	0.238235294117647	0.251804551526801	0.190062062530177	0.158829090097156	0.264976832582231	0.496348499610664	838	0.932321111290583
ENSG00000196504	10.7334344784111	0.292089123685875	10.8153369916192	0.223377570154115	0.757923567906352	0.0224992552577527	0.762239815577457	0.0336442045432844	1	0	1	0.135947712418301	0.0272130159524778	0.0161205334247511	0.0206537780863611	0.0284940727970464	0.495967071699302	839	0.932240348893555
ENSG00000108107	10.9476130491334	0.15920496848255	10.9807667173002	0.128916281520876	0.773035917407921	0.0106574028380468	0.773946152161031	0.0170483150531063	1	0	1	0.123529411764706	0.014542436581201	0.00767987886627961	0.0117401894457669	0.0145414872819858	0.495640859603943	840	0.932159586496527
ENSG00000123609	8.70262489307446	0.290672040665463	9.27218231307756	1.1481742230582	0.597498923505537	0.0283109205508284	0.639393756700812	0.214594238448035	1	0	1	0.218627450980392	0.0334005020596463	0.022369685549033	0.123829987837793	0.192601143995653	0.495633051907116	841	0.932078824099499
ENSG00000288722	10.2978126250585	1.05889092534992	10.5434054907451	0.556741117617665	0.726233084854529	0.0908954273284774	0.741879199117947	0.0947982484536671	1	0	1	0.17483660130719	0.102826781172269	0.0655892148746881	0.0528046766394754	0.0804162893538458	0.495107729525658	842	0.931998061702471
ENSG00000169564	10.6482424162019	0.6706490521911	10.5719628223434	0.437222031219457	0.751828454822385	0.0574925160285264	0.744359519593869	0.0730227479065218	1	0	1	0.149019607843137	0.0629821360162381	0.0409710879353665	0.0413567507346325	0.0619673481660382	0.494746727640376	843	0.931917299305443
ENSG00000103512	10.7117699494972	0.600844393672526	10.8327205152244	0.311710621378763	0.756378166504054	0.0491928347714668	0.763312868442588	0.0491423804409732	1	0	1	0.143137254901961	0.0560919807375745	0.0349986353448947	0.0287749158616879	0.0413872719871376	0.49443094938272	844	0.931836536908415
ENSG00000145632	8.41720150175125	3.68972942180791	8.57268081953815	2.72733971639558	0.571992324532577	0.368031111171992	0.537363176389183	0.696891448288598	1	0	0.761111111111111	0.361111111111111	0.438355838462492	0.28997505274011	0.318143154260409	0.663949377297743	0.493563179903462	845	0.931755774511388
ENSG00000265972	9.16058823571456	1.46259560747557	9.56175409516712	1.27012785873812	0.636726223505606	0.145583950060955	0.661937810904117	0.234660206675373	1	0	0.999019607843137	0.238235294117647	0.159661756411375	0.110530032915773	0.132834189845992	0.207729539575433	0.493163491669065	846	0.93167501211436
ENSG00000051523	10.7477382856397	6.61783925738681	9.07176048835744	3.06190412437563	0.758942196479997	0.780565375933377	0.574963104521833	0.731529153238698	1	0	0.634640522875817	0.396732026143791	0.615742501492529	0.551033678592986	0.337520388496283	0.680752214426231	0.492834582802472	847	0.931594249717332
ENSG00000110696	11.0247207069845	0.144613653526173	11.0262386758838	0.112503130209257	0.778404321652961	0.00934665117375517	0.77711602999887	0.0142186897293553	1	0	1	0.113071895424837	0.0131172169680957	0.00673671126384833	0.0102032192043257	0.0121701438689749	0.491929550960859	848	0.931513487320304
ENSG00000169738	9.67918673428168	1.80231070925841	10.1709737035057	0.870446936930535	0.67884612764401	0.162589677404163	0.712716940415773	0.154580594090926	1	0	1	0.21797385620915	0.186204766860732	0.120355806830222	0.0855814755110921	0.133034893840768	0.491072246655848	849	0.931432724923276
ENSG00000131148	9.87407133733046	1.56662749466132	10.0474286114337	1.07927968435136	0.694093495887692	0.139301786610749	0.701594012144388	0.202322056382511	1	0	1	0.193137254901961	0.158660742984349	0.102250086322925	0.107418497417654	0.175071872105963	0.486924669562101	850	0.931351962526248
ENSG00000137962	8.34195105370317	4.28097146846388	8.79711895847793	3.0523873341215	0.565123505732001	0.403814426442708	0.549687038394723	0.745610315829997	1	0	0.761111111111111	0.365359477124183	0.513185877129243	0.319477184783626	0.346975793839853	0.704814658191105	0.486479254359615	851	0.93127120012922
ENSG00000119950	8.6543606662079	1.04262010212585	9.15418853982351	1.39468737048681	0.593245150772918	0.111323531564764	0.62687593892754	0.264247064385811	1	0	1	0.233333333333333	0.120473382418287	0.086889573356655	0.152355106563459	0.238781522421224	0.485629659841625	852	0.931190437732192
ENSG00000162521	10.063059825537	0.307978265875628	10.2909642193273	0.499819882008087	0.708594824768085	0.0256522102322629	0.723559905604139	0.0843605247388443	1	0	1	0.139869281045752	0.0306048330443262	0.018912535207527	0.0485688096232405	0.0723920068274876	0.484714405641998	853	0.931109675335164
ENSG00000234745	9.32201560128503	1.99669710556434	9.42797226357132	1.94882686406399	0.650087475510337	0.217741750215732	0.642129577222211	0.368391052945727	1	0	1	0.238888888888889	0.21419156446049	0.163813780766237	0.20670689407881	0.32956030737346	0.483349837105627	854	0.931028912938136
ENSG00000184254	8.70049246623309	5.41353005938082	9.5295830728871	3.46579432979637	0.597311480518632	0.47647701099329	0.607883219909159	0.757093629613445	1	0	0.761111111111111	0.365359477124183	0.622209614040921	0.369507554115657	0.363687928767525	0.690502453168601	0.481944806405789	855	0.930948150541108
ENSG00000105821	11.0185087675741	0.533536578689075	10.8842575897642	0.304235767821947	0.777973225549578	0.0434116912659868	0.766952824293849	0.0481174995805607	1	0	1	0.102941176470588	0.0484218499929135	0.0305272179402583	0.027951908094132	0.0404450250919478	0.48062467636481	856	0.93086738814408
ENSG00000157916	10.244216922953	1.0156382741032	10.4773414272206	0.5141841693899	0.722241827912488	0.0876610661885486	0.737234356255496	0.0868178157910806	1	0	1	0.145751633986928	0.0991425974031826	0.0634112359479832	0.0490758245268236	0.0738886931257729	0.479863657033079	857	0.930786625747052
ENSG00000136240	10.3857057575363	0.875913130165852	10.228797042569	0.960385839580912	0.73273371078712	0.0747559552464952	0.716227075083711	0.18034655772081	1	0	1	0.129084967320261	0.0843383348820813	0.0537886676886265	0.0938903993875417	0.154800969326542	0.476504223791752	858	0.930705863350024
ENSG00000155090	9.67308085177831	1.68260487069504	10.0985888345657	0.871792277914627	0.67836347087309	0.152105730591703	0.707209470798673	0.156117008465999	1	0	1	0.183006535947712	0.173947152564709	0.112648463963204	0.0863281288303007	0.134782732278547	0.47513520279038	859	0.930625100952996
ENSG00000174231	10.9416603622431	0.562231028283851	10.8128684004497	0.312371352910567	0.772619907338549	0.0462823702772227	0.761905143327083	0.0498484881263736	1	0	1	0.0950980392156863	0.0513844343244258	0.0326326452666497	0.0288888518145265	0.0420109502557423	0.474742624573648	860	0.930544338555968
ENSG00000147140	10.8068065832669	0.206433224720399	10.8339887488054	0.200188712291671	0.763134365543583	0.0149817697780108	0.763587660480133	0.0297236559328694	1	0	1	0.0862745098039216	0.0191021485514545	0.0107764798118806	0.0184778401504012	0.025204316267017	0.473401676722126	861	0.93046357615894
ENSG00000187840	9.9926278197751	0.482599721667219	10.2106490422669	0.547591331695728	0.703222572603112	0.0422718351531936	0.717384980635072	0.0935333040095479	1	0	1	0.126143790849673	0.0482955765361509	0.0310747309887537	0.053629434272883	0.0804970976994427	0.473281854760903	862	0.930382813761912
ENSG00000065548	11.0505040645105	0.5693778937737	10.8803660135734	0.292356295109247	0.780191042230742	0.0466592612387388	0.766702427089071	0.0460663317614184	1	0	1	0.0839869281045752	0.0515250607981129	0.0327531885051919	0.0268700790712857	0.0387453527157158	0.470988577445282	863	0.930302051364885
ENSG00000135387	10.4185514853465	0.453335350478751	10.4797101527321	0.415537197537114	0.735148889449306	0.0381450056201646	0.737723692054441	0.0691075139821836	1	0	1	0.0996732026143791	0.0435123204138657	0.0275364896432734	0.0396515925995129	0.0589018784650186	0.468840364814418	864	0.930221288967857
ENSG00000108424	10.4858064815711	0.898968218774526	10.5760790837489	0.435988425203051	0.740070546677602	0.0769209093412189	0.744664464311567	0.0724672894696097	1	0	1	0.107516339869281	0.0857319101162581	0.0551050304323809	0.0412240133371341	0.0614886567183735	0.467071402728729	865	0.930140526570829
ENSG00000168078	10.3732631757795	0.993914548354276	10.3696633107571	0.689836498714175	0.731816801638021	0.0859004239427513	0.728519637229217	0.122863655728562	1	0	1	0.11437908496732	0.0958150325034618	0.0618004386920908	0.0665244837793877	0.104884336908703	0.466760422235588	866	0.930059764173801
ENSG00000138029	10.4897139891117	0.280597161342099	10.6058939009005	0.310271940347884	0.740355523332978	0.0221493733809113	0.747140119976883	0.0493971267552272	1	0	1	0.0869281045751634	0.0267497437616849	0.0160473145734105	0.029254671340955	0.0420060398914873	0.466605368239145	867	0.929979001776773
ENSG00000106399	10.9617045409979	0.170080381603851	10.9624130537406	0.12788203694214	0.774019815885236	0.0116161245901331	0.772668531402733	0.0169843084355509	1	0	1	0.0633986928104575	0.0155158699057919	0.00834567011574716	0.0116655006808473	0.0145012025131804	0.465158583864773	868	0.929898239379745
ENSG00000131100	10.9219827682242	0.325475018867126	10.8818563020972	0.204197813950139	0.771243104736328	0.0252834142923319	0.766950934389714	0.030417899515553	1	0	1	0.0676470588235294	0.0297999938082713	0.0179405858299499	0.0187649798234136	0.0257281817795741	0.464173822042582	869	0.929817476982717
ENSG00000073111	10.9756153048502	1.24485384969292	10.5793372775897	0.633066935245922	0.774989855678743	0.109519071375306	0.744144495473582	0.10996263179264	1	0	1	0.0934640522875817	0.113419960076663	0.0768196434066957	0.0598399425819377	0.093079014113024	0.463284762640081	870	0.929736714585689
ENSG00000138442	10.2217966913922	0.487524205749649	10.2977172103203	0.492088278509193	0.720566001180444	0.0424140152454455	0.724080112473141	0.0836160577652213	1	0	1	0.0970588235294118	0.047694570775429	0.0308554443540104	0.0477861518683018	0.0717358528091959	0.46296197742721	871	0.929655952188661
ENSG00000105974	7.92110689264533	4.81456867352163	8.74195658675906	3.11080232384226	0.525528704227317	0.459665378509665	0.545469687503426	0.729974956204749	1	0	0.761111111111111	0.365359477124183	0.607815137300055	0.372738391345812	0.355847377296978	0.691882094868946	0.462880923165453	872	0.929575189791633
ENSG00000115963	10.6606769504085	0.682765299122025	9.33527293786101	2.72038702374869	0.752721123399128	0.0574847227199086	0.604233938732279	0.70408966399688	1	0	0.761111111111111	0.0839869281045752	0.0640452104775453	0.0409444214771162	0.291409479064681	0.643638312852925	0.461925688693709	873	0.929494427394605
ENSG00000090263	10.9874443020446	0.228937213943624	10.8777068824375	0.28712091270095	0.775813760864349	0.0167018900517351	0.766522835789089	0.0455288291252189	1	0	1	0.0568627450980392	0.0208362570630755	0.0118913329965067	0.0263953529732006	0.0383025094743724	0.461391325891324	874	0.929413664997577
ENSG00000163882	11.0542293482897	0.22612158272235	10.8889338703449	0.345570460980798	0.780448850122633	0.0163856276521964	0.767186218752039	0.0562044663569064	1	0	1	0.0516339869281046	0.0204556623169154	0.0116359622772989	0.0317359316435863	0.047162665974588	0.459976519864757	875	0.929332902600549
ENSG00000163781	10.2456368228666	0.701313682404191	10.242329099487	0.577504940189734	0.722347836489962	0.062864640215553	0.719613823552453	0.10034101587782	1	0	1	0.0973856209150327	0.0684499845669888	0.0455501750288849	0.0563841421790144	0.0862027324143473	0.459846411276441	876	0.929252140203521
ENSG00000069974	7.57293528489435	0.280652685101377	8.41294186554192	1.59614627649707	0.491147281877007	0.031668049093434	0.558346418575902	0.320834319978708	1	0	1	0.202614379084967	0.0370599608399126	0.0268159533097445	0.189725104726402	0.302201256920733	0.459335892686042	877	0.929171377806493
ENSG00000176871	10.0028561503275	1.29913575189225	9.63498399300462	1.67645213528169	0.704005091754453	0.114480240686474	0.660807501928102	0.359705360559777	1	0	0.998366013071895	0.12156862745098	0.129876480513989	0.0836025480114452	0.173996359153151	0.318267215671965	0.457805902809863	878	0.929090615409465
ENSG00000102898	10.6834197383809	1.152319343341	10.6017232424241	0.543473194628135	0.754351125610016	0.0999125500132942	0.746147709670812	0.0923711535528052	1	0	1	0.0879084967320262	0.107860532634622	0.0709205848556463	0.0512627223141764	0.0781756558302965	0.456715071105817	879	0.929009853012438
ENSG00000163083	10.1924370943152	1.27162800722431	9.09470737471981	2.67212041857909	0.71836591617688	0.113045298021584	0.583922380965078	0.705778909784255	1	0	0.761111111111111	0.107516339869281	0.124761918612533	0.0818752863837325	0.293810488725198	0.653214635700987	0.454752044521216	880	0.92892909061541
ENSG00000213281	8.19171721414839	4.97822674650853	8.71485437104537	2.23803246433339	0.551222935521097	0.545346497156946	0.571704867044571	0.486857936664151	1	0	0.877777777777778	0.367320261437909	0.607714672805154	0.435021479722752	0.256806639451043	0.454289129259446	0.454578891791911	881	0.928848328218382
ENSG00000095139	10.9651521052711	0.162955943548976	10.9490279849394	0.142765169416892	0.774260339696707	0.0110101664164335	0.771722068172294	0.0196047467525233	1	0	1	0.042156862745098	0.0148612570062426	0.00792030942426614	0.0130390724741291	0.016683806167395	0.454531057013128	882	0.928767565821354
ENSG00000120992	11.0413759898303	1.43307313908207	10.5722904949641	0.707887401329616	0.779558967120902	0.126987032594979	0.743276090470056	0.123978774080211	1	0	1	0.0794117647058824	0.129791172803281	0.0888115982740163	0.0669568625329396	0.104933178658469	0.454255860711379	883	0.928686803424326
ENSG00000106263	11.000708813712	0.1542749183506	10.976097152626	0.148180455483867	0.776736597218598	0.0102184339835491	0.773602728038858	0.0207947469929728	1	0	1	0.0395424836601307	0.0140240888985537	0.00735377434504591	0.0135002864336359	0.0176486852238179	0.453975517952748	884	0.928606041027298
ENSG00000197622	10.9482553070973	0.753172449308876	10.7364176757008	0.409699255414681	0.773080788750702	0.0635987194770154	0.756240971776071	0.0678291286493993	1	0	1	0.0584967320261438	0.0687938331891684	0.0447487099976612	0.0381597724483029	0.0571927907948264	0.453176950405949	885	0.92852527863027
ENSG00000106052	10.9822964770516	1.08812271622116	10.6331699664392	0.536875963052387	0.775455317213026	0.0946217807143196	0.748434634874492	0.0913491017750268	1	0	1	0.0679738562091503	0.0990797069169349	0.0663822045706423	0.0504906782029156	0.0772133376938498	0.453099509749081	886	0.928444516233242
ENSG00000162923	10.6566929604772	0.476269956330551	10.6823220826114	0.296698083815349	0.752435228196954	0.0391568481576793	0.752654628978385	0.0470356653711434	1	0	1	0.0598039215686275	0.0446920970789822	0.027971776333407	0.027774680591059	0.0398875813405499	0.452858197148008	887	0.928363753836214
ENSG00000176171	10.7235125489443	0.709464494558226	10.6683560619149	0.37486743646137	0.757216191480202	0.0598456701804292	0.751473217754083	0.0615393516304969	1	0	1	0.0640522875816993	0.0661597113184778	0.0425058265636848	0.0351382569428492	0.0520788650195738	0.452538908389663	888	0.928282991439186
ENSG00000170017	8.97465484808766	5.77280371922958	8.5553798548099	2.55915087975756	0.621041700250189	0.661902630555342	0.546499711710712	0.590969976424708	1	0	0.605228758169935	0.363725490196078	0.643234064924476	0.505850515589652	0.299127674421	0.559961569475791	0.452494999520443	889	0.928202229042158
ENSG00000170906	10.6488060897929	0.49820067653555	10.7451317442602	0.28030629417492	0.751868943199811	0.040571604086403	0.757166524799794	0.0440812819142391	1	0	1	0.0591503267973856	0.0467846510054386	0.0289833438707416	0.0260868178116713	0.0373092866865316	0.452124995496778	890	0.92812146664513
ENSG00000197102	9.9835863250486	1.22807455189831	10.2688029518282	0.662686851093212	0.70253018516058	0.108356291596157	0.721210642284669	0.115790252457306	1	0	1	0.105228758169935	0.123009358752886	0.079214385516509	0.0645339923457418	0.0992981920675421	0.450241079262696	891	0.928040704248102
ENSG00000153187	10.3805174569939	0.272627078906851	10.4945728764763	0.342669801436223	0.732351512835202	0.0216912637352083	0.739000464186467	0.0556554752658226	1	0	1	0.0575163398692811	0.0262633418840955	0.0157995702908619	0.032652096037593	0.0474981127730067	0.449684846877577	892	0.927959941851074
ENSG00000147586	10.4798844249223	0.743792245461901	10.468815645595	0.585726925019127	0.739638445447589	0.062777311845968	0.736300386883741	0.102301795687498	1	0	1	0.0669934640522876	0.0709733252108283	0.0450312168735052	0.0559496837892627	0.0870238656259847	0.448924852998636	893	0.927879179454046
ENSG00000111907	7.36156701546595	5.20519274728427	8.81717498361485	2.92252911714353	0.469495175730766	0.516739814194332	0.563329873253289	0.631711293421914	1	0	0.761111111111111	0.395751633986928	0.707076731944253	0.434395799308329	0.331458672712578	0.592238794479773	0.44841873209817	894	0.927798417057018
ENSG00000116030	10.9772351529695	0.143001316958875	10.9695950676897	0.112063717833043	0.775102732676327	0.0092673109797606	0.773180908518733	0.0142854149727359	1	0	1	0.0281045751633987	0.0130270796759047	0.00669680290114075	0.0102158481823199	0.0122596547569528	0.447913614535362	895	0.92771765465999
ENSG00000108175	10.7955966473916	0.2564242907411	10.8117315877986	0.213269451826398	0.762340543411561	0.0193345152030753	0.76199594066562	0.032535212714984	1	0	1	0.0366013071895425	0.0237526742723439	0.0138477590841811	0.0197257442153928	0.0275737770567157	0.44717160968304	896	0.927636892262962
ENSG00000082212	7.86646723653517	0.802734911678652	8.52366581105289	1.5454142668074	0.520234308659812	0.0935491254889593	0.569233556685257	0.309783461081826	1	0	1	0.187908496732026	0.102045160494715	0.0765590983344456	0.181308641265993	0.289846656784216	0.446611691973673	897	0.927556129865934
ENSG00000130816	10.7737029570446	0.623689411139875	10.6851456617274	0.333916270196221	0.760787780387374	0.0522727903914864	0.75277440598221	0.0540827404272627	1	0	1	0.0473856209150327	0.057889976512863	0.0370802549754673	0.0312505117634718	0.0457901135970589	0.446354138243023	898	0.927475367468906
ENSG00000156110	9.50655742055868	1.9423626486775	9.96392661252983	0.911896408734596	0.665081333785186	0.178450970906923	0.696634577601399	0.164592896317107	1	0	1	0.141176470588235	0.204318194562943	0.133135164512767	0.0915197837354471	0.14294842528073	0.445291924528105	899	0.927394605071879
ENSG00000168522	10.1144187009711	0.990881459172687	10.0587571194957	0.715754331513213	0.712488606826227	0.0922780259555745	0.705088418333764	0.127847100915427	1	0	1	0.0843137254901961	0.0979672177381337	0.0671146409803263	0.0711573331585821	0.110618209777707	0.445216268974451	900	0.927313842674851
ENSG00000125971	10.6904020727112	0.473727207517051	10.6000196024544	0.51150599680338	0.754850861539832	0.0383741329582821	0.746123033292772	0.0879772116674728	1	0	1	0.042483660130719	0.0443133199570022	0.0273783783595415	0.0482551934795425	0.0744810864348372	0.444819402141455	901	0.927233080277823
ENSG00000136026	9.77135852349483	1.55631859572009	9.62806759306899	1.51130847081818	0.686095353129682	0.139974973001829	0.663177348262688	0.314034194950819	1	0	1	0.114705882352941	0.159273512682805	0.103222798735795	0.156969034150335	0.277557403593068	0.444779887509355	902	0.927152317880795
ENSG00000155189	10.0593180143644	1.16500768448277	9.93105657567257	0.811332525352249	0.70831036249406	0.11088093044546	0.694695563216782	0.148680392818594	1	0	1	0.092156862745098	0.115813784077526	0.080781386424189	0.0816964961552746	0.129334013531028	0.444667655278183	903	0.927071555483767
ENSG00000184432	10.8187297809365	0.818415245923426	10.7562486272569	0.389197336789927	0.763977793532962	0.0690575502909122	0.757712204370965	0.0636059217737604	1	0	1	0.0470588235294118	0.0756479977312624	0.0488232472391617	0.0361833711991076	0.0536139814715395	0.444014388943786	904	0.926990793086739
ENSG00000105819	10.9727850060657	0.10089544962975	10.967382010278	0.0920555679987594	0.774792590057631	0.00564390779184119	0.773039726272464	0.0108455403617023	1	0	1	0.0183006535947712	0.00919506301945908	0.00416355408980844	0.0083935772377118	0.00941021557206184	0.443495475217473	905	0.926910030689711
ENSG00000136167	8.80345230847843	2.91825578329204	8.64124818583465	2.36245018331917	0.606309751085658	0.358820570182594	0.563055834110153	0.502389434738607	1	0	0.867647058823529	0.238888888888889	0.331489929295298	0.276858696409454	0.273392238310186	0.471274786393051	0.443495091288855	906	0.926829268292683
ENSG00000002834	10.861656256454	0.380430594172902	10.8165091460476	0.222980706548716	0.767006664346515	0.0302457492969343	0.762321840644964	0.0338217124932477	1	0	1	0.030718954248366	0.0350250997813386	0.0214728405905571	0.0206148493509288	0.0286405893329541	0.443429752105894	907	0.926748505895655
ENSG00000169764	10.9528000382563	0.213392732116176	10.915907983972	0.142769087912679	0.773398231431738	0.0154314566425083	0.76940696950403	0.0197244778097084	1	0	1	0.0218954248366013	0.0194829387344634	0.0110201533519123	0.0130789933482683	0.0168091220995309	0.443225728189062	908	0.926667743498627
ENSG00000081154	10.9468655971725	0.398835499873526	10.8628991252521	0.21128106159564	0.772983693297689	0.0317076299837998	0.765608437860501	0.0317821653764096	1	0	1	0.027124183006536	0.0364337623708966	0.0224201270746807	0.0194497858407332	0.0268850902895046	0.442880862732269	909	0.926586981101599
ENSG00000086061	10.8972734652704	0.306227593398775	10.8778090692443	0.261556044020663	0.769510726007007	0.0234867054932893	0.766576950636948	0.040924726133483	1	0	1	0.0254901960784314	0.0281013039064059	0.0166989130278395	0.024044919556474	0.0344722500933884	0.442621710326995	910	0.926506218704571
ENSG00000179950	10.6090598277356	0.607649090856373	10.5509040096294	0.515041527726984	0.74900872450922	0.0505513631537358	0.742557126574133	0.0887833800643494	1	0	1	0.0454248366013072	0.0572764317218553	0.0361131251048195	0.0488149192957234	0.0753155205994058	0.442609782941934	911	0.926425456307543
ENSG00000173272	10.965397725615	0.296834261354924	10.9003654925931	0.176438474142112	0.774277472779146	0.0227154125414017	0.768283374640567	0.0256406671062367	1	0	1	0.0215686274509804	0.0270700861731194	0.0161107781157673	0.0161864732207377	0.0217373850273455	0.44198934759382	912	0.926344693910515
ENSG00000119655	9.23406668407917	2.14974761089059	9.81577957317587	1.02923589863304	0.642836948413731	0.200423240716292	0.684232021179334	0.188631956240716	1	0	1	0.154248366013072	0.232806160539977	0.151465321757979	0.104855237524455	0.164931258508391	0.441624507990739	913	0.926263931513487
ENSG00000115866	10.854405296591	0.414683166677401	10.781868416072	0.241948603011761	0.766495881958911	0.0333949680231215	0.759839866900346	0.0374792609037483	1	0	1	0.0277777777777778	0.0382041351272963	0.0236924072731434	0.0224403223703882	0.0317379240579111	0.441240928800088	914	0.926183169116459
ENSG00000077380	10.9076586098372	0.176097777890851	10.9205621439735	0.117057738541481	0.770239310533546	0.0121842509570951	0.769754283413704	0.0152175844106256	1	0	1	0.0169934640522876	0.0161444159731985	0.00876530571827745	0.0107190213285933	0.0130635677247459	0.44050440930233	915	0.926102406719431
ENSG00000111679	7.34451262259784	1.25341179564578	7.9982802560073	2.105729731674	0.467721140130413	0.167230134513988	0.508553270775213	0.446444429780518	1	0	0.902287581699346	0.233986928104575	0.17065962849451	0.141181307543596	0.263272811688793	0.433618789137403	0.440263677646702	916	0.926021644322404
ENSG00000092010	10.9412029650191	0.104138136762799	10.9407601282413	0.0892058676188282	0.772587932302534	0.00594661996829864	0.771184516137783	0.0103774933602727	1	0	1	0.0120915032679739	0.00951797869902853	0.00438288814246714	0.00815353472457199	0.0090352934371485	0.439723470147738	917	0.925940881925376
ENSG00000157456	10.8877396234543	0.233223078637375	10.8452021962325	0.182510258842893	0.768841254240337	0.0172633902014901	0.764398450473604	0.0269946629498292	1	0	1	0.0176470588235294	0.0214207068412039	0.0123381068455611	0.0168286635454611	0.0229191410423071	0.439573328484077	918	0.925860119528348
ENSG00000166986	10.4306544828766	0.457054860077999	10.5050231313576	0.344750621302666	0.736036915771239	0.0381631141054333	0.739753758278084	0.0563098718956123	1	0	1	0.0411764705882353	0.0438184258550906	0.0275348490887078	0.0328176927353527	0.0480289826762936	0.439333864204559	919	0.92577935713132
ENSG00000152137	7.12834370038538	4.81992799215345	8.21960570433528	2.88884077687161	0.444870763568539	0.508028687779119	0.5013182820208	0.703211479226467	1	0	0.761111111111111	0.38921568627451	0.676163803927253	0.434115454975633	0.351457342454754	0.685547885382091	0.438909877354066	920	0.925698594734292
ENSG00000120742	10.8830841588324	0.480757450775899	10.7705589190425	0.269235605643758	0.768514131870958	0.0392986953972336	0.758990871246577	0.0424182533507614	1	0	1	0.0241830065359477	0.044174743460541	0.0278081839652671	0.0249973662153915	0.0358791992445023	0.438880722488494	921	0.925617832337264
ENSG00000125968	9.26128224722056	2.470241702747	8.77182812503874	2.5650298013609	0.645087957320896	0.236803036585038	0.559786229692762	0.668746763541198	1	0	0.761764705882353	0.16078431372549	0.266727828480592	0.178650389427244	0.292416787560983	0.628286271015339	0.438609869897419	922	0.925537069940236
ENSG00000196704	10.8064892545789	0.558967491317025	10.5324532932293	0.774361216081495	0.763111905371997	0.0456722445748856	0.739961001593936	0.140068634659085	1	0	1	0.026797385620915	0.0517251697705787	0.0323835211094719	0.0735214479022933	0.118713104058883	0.437673865908431	923	0.925456307543208
ENSG00000111786	10.9815732512117	0.170015736265475	10.9338448227214	0.138325006339809	0.775404945446446	0.0116305384603712	0.770665267518041	0.0189967821954791	1	0	1	0.00718954248366013	0.0154819106858587	0.00834799702675256	0.012651085558884	0.0161911352219635	0.43694013563786	924	0.92537554514618
ENSG00000196154	8.15531054711075	2.40130808689559	8.30744415920033	2.24664066132949	0.547815992268197	0.3065626001416	0.5346374121801	0.481862470617132	1	0	0.788235294117647	0.238888888888889	0.294447167036002	0.245291585884147	0.270437046373809	0.460198445063216	0.436651980352088	925	0.925294782749152
ENSG00000112312	10.8951444793544	0.38533821682025	10.8004879992167	0.235781874590376	0.76936127816632	0.0307020262409486	0.761167473721815	0.0364925717256493	1	0	1	0.0160130718954248	0.0353678849831171	0.0217628294348516	0.0218306686334428	0.0308889883481347	0.436479777903841	926	0.925214020352124
ENSG00000116044	10.6642739704904	0.578922620277524	10.5892623817917	0.345909334381065	0.752979157390216	0.0488496900288421	0.745853034514303	0.0567680340849073	1	0	1	0.0287581699346405	0.0542861728683535	0.0348250018581272	0.0326660462182765	0.0482392146828616	0.435474887693971	927	0.925133257955096
ENSG00000139921	10.3701423473574	0.752937322455251	10.5535971738433	0.390823437332496	0.731586651127264	0.0639972501696938	0.743165260898845	0.0643880649981632	1	0	1	0.0450980392156863	0.0726062668413731	0.0461165023123755	0.0370322489000374	0.0547364879759025	0.435473802989384	928	0.925052495558068
ENSG00000072042	10.5139124486117	0.663552929633598	10.3915821443354	0.725612654420907	0.742117968959868	0.055610664338255	0.729919140943743	0.131172490499707	1	0	1	0.0362745098039216	0.063111894157081	0.0398621667396416	0.0698269661291611	0.111851088365039	0.435254886294879	929	0.92497173316104
ENSG00000038274	10.2248090871134	0.257618913457225	10.3979130240897	0.3883160879032	0.720791379899375	0.020634903030627	0.731811037781648	0.0640890681857291	1	0	1	0.0336601307189543	0.0251954741905067	0.0151533141414851	0.0373455795411594	0.0548542467971949	0.434785620032117	930	0.924890970764012
ENSG00000152082	10.9338426829152	0.268483788793001	10.8782840686766	0.162446957478529	0.772073216274224	0.0202910410986678	0.766749140014043	0.0232571135924568	1	0	1	0.00718954248366013	0.0245553001427872	0.0144340344538692	0.0149331417025857	0.0197767236014336	0.434546714038684	931	0.924810208366984
ENSG00000072506	10.8191986596865	0.456604592954799	10.8146636868365	0.289399893016492	0.764010941806292	0.0366943124953388	0.762077297644905	0.045849447990537	1	0	1	0.0166666666666667	0.0422031804126265	0.0260490171483883	0.0267599530967149	0.038672581481162	0.434362969320492	932	0.924729445969956
ENSG00000115641	10.5944845254113	0.552068801780026	9.22398761170181	2.65130917489582	0.747957171219752	0.046577065072364	0.596463302801016	0.692564549627659	1	0	0.761111111111111	0.0281045751633987	0.0521090762326255	0.0333137782516683	0.287436333016351	0.63611016975428	0.434250458259048	933	0.924648683572928
ENSG00000131747	10.6490092251979	0.207960945676399	10.6838388217201	0.206714012683341	0.751883533781035	0.0153458661448472	0.752911978821627	0.0315037444401515	1	0	1	0.0147058823529412	0.0195286661208179	0.0111133105913206	0.01934829007932	0.0268666792577122	0.434080043993716	934	0.9245679211759
ENSG00000164109	10.6509904277273	0.376766520037203	10.638193534929	0.261297561174893	0.752025822734928	0.03045051307692	0.749553418677936	0.0413482183323192	1	0	1	0.0199346405228758	0.0353738483377455	0.0218114996923236	0.0245622116496526	0.0351879348544558	0.434055040833277	935	0.924487158778873
ENSG00000111231	10.6819588075303	0.855125564184451	10.5162719271753	0.452176490402068	0.754246522509423	0.0742878406032383	0.740267355564811	0.0764668630154036	1	0	1	0.0339869281045752	0.0800532542385041	0.0527960533494706	0.0429977936604693	0.0650232315933423	0.433887492411908	936	0.924406396381845
ENSG00000138085	10.9469765055109	0.201802918256702	10.8249294515562	0.270921570577646	0.772991442663248	0.0144471279118463	0.76283407905238	0.0429513426840853	1	0	1	0.00294117647058824	0.0184345803752397	0.0103337752137133	0.0250275599291503	0.0362397669230375	0.433662756046527	937	0.924325633984817
ENSG00000168496	10.8715842608311	0.233761942486424	10.8315372920541	0.185308842152637	0.767705476142688	0.017325947256074	0.763430983357482	0.0276493888051356	1	0	1	0.0065359477124183	0.0215021046498842	0.0123909062144165	0.0171082679361293	0.0234787578617627	0.433623731725869	938	0.924244871587789
ENSG00000130726	10.877146568688	0.332388737945275	10.816486978009	0.226820227508314	0.768096716111559	0.0259717892831047	0.762312580461489	0.034854432152121	1	0	1	0.00915032679738562	0.0305584498513719	0.0184581149780641	0.0209698609141269	0.0295016310735837	0.433510078073743	939	0.924164109190761
ENSG00000137210	10.8369174658367	0.1945144963014	10.8233533248842	0.145235941079513	0.765262572597195	0.013928852081804	0.76289811402817	0.0203486586388248	1	0	1	0.00588235294117647	0.0179492458916113	0.01002125687005	0.0134187563428792	0.0174027867917397	0.433272907160665	940	0.924083346793733
ENSG00000164941	10.8114431901117	0.185144664750524	10.8216818235781	0.136563768537874	0.763462462244519	0.0131091908676112	0.762788083187767	0.0188381158685688	1	0	1	0.00620915032679739	0.0171248797681201	0.00945610339036554	0.0126194588571558	0.0161452035362247	0.433125160389008	941	0.924002584396705
ENSG00000110344	10.7763620339906	0.256967851086923	10.7934014839014	0.175240745563022	0.760976537978339	0.0194062490627084	0.760749011835899	0.0256640741311448	1	0	1	0.00751633986928105	0.0238455102265867	0.0139101431998101	0.0162359146766103	0.0218625420102561	0.432025860630779	942	0.923921821999677
ENSG00000087365	10.8492219137843	0.395430884825224	10.8210859217144	0.24040917980126	0.766130537278336	0.031426426503531	0.76261715599049	0.0371284435923243	1	0	1	0.00849673202614379	0.0364478566267334	0.0223139275123091	0.0222167332872606	0.0313913680921346	0.431698275307734	943	0.923841059602649
ENSG00000076554	10.5225184446657	0.652169242843325	10.2347473608945	0.903115331062793	0.742743791517536	0.0551583350150501	0.71705743542584	0.170472899773581	1	0	1	0.0284313725490196	0.0619784366521055	0.0395255890126449	0.0882401195864849	0.146286048402646	0.43151297591493	944	0.923760297205621
ENSG00000198901	10.7417520278155	0.369117694860599	10.7874821578766	0.211192159819079	0.758516057346178	0.0292146995435393	0.760284205140232	0.0319628754486966	1	0	1	0.0101307189542484	0.0343628947963775	0.0208544608465763	0.0195775211238588	0.0271256453921378	0.430964566056268	945	0.923679534808593
ENSG00000115514	10.8636556114232	0.258050107178875	10.7312377040559	0.297240533737692	0.767147446977331	0.0195385622689948	0.756137555689562	0.048108791292214	1	0	1	0.00163398692810458	0.0237535242655827	0.0139495734924234	0.0276986254460982	0.0407013629434096	0.430594238021126	946	0.923598772411565
ENSG00000175029	10.3784025172599	0.875489362703627	10.6151742068257	0.44112090453134	0.732195659777251	0.074364280518241	0.747473711056947	0.0730248695122262	1	0	1	0.038562091503268	0.0843568517647721	0.0535249017525416	0.0415556914975256	0.0618557077264557	0.430423734575736	947	0.923518010014537
ENSG00000121022	10.7776103961452	0.184923759168949	10.7482004215658	0.12627490960972	0.761065138253707	0.0132028305139164	0.757590702813776	0.0172240318597627	1	0	1	0.00163398692810458	0.0171581410323656	0.00953709018083658	0.0117484699444527	0.0148531697186625	0.430169870293824	948	0.923437247617509
ENSG00000100906	10.2121657348316	0.270496450920776	10.2513636988846	0.346616971336379	0.719844994934237	0.0219774729864823	0.721066478313183	0.0568876416922879	1	0	1	0.0251633986928105	0.0264876675471656	0.0161306164687059	0.0338117914374742	0.0490659972934463	0.429978034481383	949	0.923356485220481
ENSG00000100612	9.65655050904131	1.62004587786935	10.1030771820573	0.777131529815461	0.677055251762065	0.146286260393491	0.70814351179308	0.137726764075958	1	0	1	0.092156862745098	0.167766520389711	0.108434536601428	0.0769202804068067	0.118908730583263	0.429696769926239	950	0.923275722823453
ENSG00000143727	10.7093700133204	0.100121461701523	10.7029350912983	0.0819529620495914	0.756206778952682	0.00579181703604197	0.754396890697791	0.00944847497005233	1	0	1	0	0.00934895904959779	0.0043303530040259	0.00765705494338848	0.00837591432108345	0.429427887148807	951	0.923194960426425
ENSG00000077721	10.7655428698213	0.189252851988973	10.742038270972	0.127834304604825	0.76020823632413	0.0135897300081764	0.757151266658851	0.0174857711951331	1	0	1	0.00065359477124183	0.0175794991741197	0.00981531051688112	0.0119003769471078	0.0150764819829718	0.429383079753001	952	0.923114198029397
ENSG00000113810	10.6981784373867	0.411964680020951	10.6609174266897	0.24302460292461	0.755407043349131	0.0334899036795239	0.751215412015793	0.0380413257851643	1	0	1	0.00980392156862745	0.0385079275347723	0.0239161535520481	0.0227958432841996	0.0323785941891544	0.429230245039252	953	0.92303343563237
ENSG00000131051	10.6355849545922	0.1743133646006	10.615120002814	0.158302983365157	0.750918711141752	0.0124655344603201	0.748039270721296	0.0233344962671032	1	0	1	0.0042483660130719	0.0163896358634545	0.00907875969146862	0.0149129716219121	0.0200855637287285	0.429036578567168	954	0.922952673235342
ENSG00000182551	10.6834197383809	0.109742503831226	10.6706996838914	0.106250276720287	0.754351125610016	0.00666431869141221	0.752076510434672	0.0139352667131904	1	0	1	0.000326797385620915	0.0102722261708925	0.00495398136859577	0.00995719867186245	0.0121528238112281	0.428963908932757	955	0.922871910838314
ENSG00000130414	10.875329548226	0.4288011484769	10.7795420198749	0.231769594034126	0.767968933073545	0.034598697552746	0.759690433885602	0.0357692390629114	1	0	1	0.00261437908496732	0.0394287958424988	0.0245169458988503	0.021500875789231	0.0303133079881429	0.428615740139103	956	0.922791148441286
ENSG00000165264	10.7122960009529	0.169530914981301	10.6451015953907	0.18827256420593	0.75641572848522	0.0119473548284347	0.750158834982453	0.0286820176584291	1	0	1	0	0.0158258243579361	0.00867928969797397	0.0176863097565411	0.0245453003729037	0.428375755033628	957	0.922710386044258
ENSG00000141030	10.8443956341596	0.567799217845151	10.7295382120107	0.288254212294781	0.7657902044977	0.0470769532604086	0.756038769464814	0.0458948829614474	1	0	1	0.0065359477124183	0.0523587700965645	0.0333206377145124	0.0268654816823438	0.0388518797398196	0.427817925924254	958	0.92262962364723
ENSG00000143252	10.6244531774939	0.10583861521615	10.6228137797488	0.0912869238077045	0.750117729401806	0.00636549684433997	0.74865027285101	0.0112384358683757	1	0	1	0	0.00996179412229436	0.00475817344597477	0.0085934786865729	0.00991789358206514	0.427771696454833	959	0.922548861250202
ENSG00000125166	10.6328418285395	0.476221315166026	10.5323444717576	0.519690998718237	0.750721408622934	0.038846580953612	0.741185458192622	0.0902655998133989	1	0	1	0.0111111111111111	0.0447877738468569	0.0277801692139494	0.0493423852696601	0.0766259383449203	0.427721861243153	960	0.922468098853174
ENSG00000182149	10.7397532235647	0.898363452664301	10.6388697028986	0.447275937279267	0.758373717117055	0.0770465561621452	0.749150985529525	0.0748948572052582	1	0	1	0.0205882352941176	0.083648425989263	0.054618977357917	0.0420416782769138	0.0633649657328568	0.427662837138733	961	0.922387336456146
ENSG00000124802	10.6443467607162	0.1382499052255	10.6384360385842	0.124879993143973	0.751548573332073	0.00922280366558199	0.749747978788317	0.0173568506684708	1	0	1	0	0.0129881061124128	0.0067773732034793	0.0117385668994061	0.0150453898573688	0.427622172304913	962	0.922306574059118
ENSG00000130520	10.6890897067589	0.227126479674551	10.6839168886867	0.153315363276274	0.754756958416631	0.0170190098118876	0.75298158797561	0.0221445895574763	1	0	1	0.000980392156862745	0.0212484398489925	0.0122760230135412	0.0143501081928689	0.019023465934488	0.427538438489073	963	0.92222581166209
ENSG00000008952	10.505269406461	0.0963233506425247	10.5139878312166	0.105497194431108	0.741488936662436	0.00561439080418581	0.740773564072828	0.013682320718477	1	0	1	0.00359477124183007	0.00916905097010496	0.00425501817952047	0.0100339848328416	0.0120393920728106	0.427533798228907	964	0.922145049265062
ENSG00000144867	10.676603417966	0.491254721311774	10.7196922989313	0.266740207792585	0.753862956384674	0.0401731316000168	0.755377808411215	0.0419837648556999	1	0	1	0.00947712418300654	0.0460122664559328	0.0286673631462349	0.0248831963039815	0.0355946240420729	0.427464260883258	965	0.922064286868034
ENSG00000184047	10.6952757910247	0.27022072659255	10.540179387416	0.366726739899214	0.755199487318313	0.0209131065429587	0.742237355959516	0.0619767579643342	1	0	1	0.00196078431372549	0.0252654285754198	0.015026070766801	0.0347932161702154	0.0527341506047755	0.427450319727228	966	0.921983524471006
ENSG00000115944	10.6834197383809	0.237642792159226	10.6583832087015	0.153064820384425	0.754351125610016	0.0180386677062778	0.751153643621449	0.022098971781293	1	0	1	0.00130718954248366	0.0222440752098767	0.0130005379708	0.0143609792768065	0.0190082229031939	0.427417276969725	967	0.921902762073978
ENSG00000162980	10.684549554967	0.817197789686425	10.5095099178139	0.45238121883022	0.754432010370001	0.0710646565029344	0.739770735235872	0.0768709193456469	1	0	1	0.0196078431372549	0.0764840656578288	0.0505103769241421	0.0430449395231477	0.0653832901652388	0.427206939604222	968	0.92182199967695
ENSG00000076242	10.6371798485977	0.18669900383	10.6413944740873	0.148507264242887	0.751033402314073	0.0135327925724611	0.749939303268971	0.0213323073012735	1	0	1	0.000326797385620915	0.0175515509267819	0.00983445821702493	0.0139556206289049	0.0183800448096248	0.426880426708714	969	0.921741237279923
ENSG00000147400	10.7308325815659	0.398759276820176	10.3718760432688	0.843655189255965	0.75773813108162	0.0320038668250721	0.727702157866322	0.156848033688175	1	0	1	0.00326797385620915	0.03716014333363	0.0228336773469339	0.0813406548377989	0.133813032882381	0.426775686524798	970	0.921660474882895
ENSG00000182220	10.8096097988438	0.624971011174401	10.6803436360263	0.315607444912887	0.763332744086929	0.0524174865378227	0.752469461255064	0.0510049420566637	1	0	1	0.00751633986928105	0.0578162415484459	0.037127609377691	0.0295503080863708	0.0432188453414898	0.426724201271396	971	0.921579712485867
ENSG00000109929	10.5171846471694	0.858999971300335	10.4019356045339	0.468357024422075	0.742355981507685	0.075578736754015	0.731848888845643	0.0801484226252889	1	0	1	0.0264705882352941	0.0816758476833938	0.054076804733098	0.0450259492298658	0.0684681356804991	0.426719763699168	972	0.921498950088839
ENSG00000099341	10.7021577259382	0.269292375747451	10.7040938555228	0.166658623172651	0.755691494009866	0.0206962243859171	0.754409245227712	0.0244125662989494	1	0	1	0	0.0251624375797399	0.0148681586529236	0.0155696152726336	0.0209043598909211	0.426618865977937	973	0.921418187691811
ENSG00000111832	10.5705001063834	0.1293177403498	10.5701555833539	0.107326543432865	0.746223632557393	0.00851276484182597	0.744842597336878	0.0141322478273027	1	0	1	0.000326797385620915	0.0122338336926657	0.00629846341314073	0.0101537335554347	0.0123824445073518	0.426556710841225	974	0.921337425294783
ENSG00000179041	10.7513011766033	0.679501394154578	10.6411225901012	0.443291567121168	0.759195712064839	0.0572056409622809	0.749303969992235	0.0760708683529798	1	0	1	0.0104575163398693	0.0632017820906451	0.0405947689785178	0.041658346040815	0.0643466674185293	0.426286614944775	975	0.921256662897755
ENSG00000139180	10.5812841154527	0.16057234437835	10.5901819934081	0.119852999621867	0.747003562099641	0.0112848627622417	0.746279220506247	0.0163134848352495	1	0	1	0	0.0151751283328507	0.00826396509804546	0.0113173692101297	0.0142040491569985	0.426089306837337	976	0.921175900500727
ENSG00000144034	10.7209199104153	0.327613257585325	10.6696638337405	0.186814979200991	0.757031243980143	0.0259856590284137	0.751923078854636	0.02812721130013	1	0	1	0	0.0305583159209175	0.0185921458395637	0.0175089845483444	0.0240525624257697	0.426012938363252	977	0.921095138103699
ENSG00000166902	10.5237625054307	0.105556719167776	10.5084522018693	0.11396777176617	0.742834216489897	0.00643294932907744	0.740363564772831	0.0156320022348484	1	0	1	0	0.0100303212955732	0.00483318656955407	0.0108453433081131	0.0136881016045226	0.425901608152509	978	0.921014375706671
ENSG00000101856	10.7031073878084	0.314027216835378	10.3347988068228	0.759304524755828	0.755759362751459	0.0248034560009726	0.725480401414558	0.140451995699759	1	0	1	0	0.0293398174433975	0.0177708530206055	0.0734706634302887	0.120034276636436	0.425898426284321	979	0.920933613309643
ENSG00000145050	9.91996249842551	1.05789218887416	10.2336160598299	0.577102676388366	0.697640140205853	0.0940845620357196	0.718972559012559	0.0997359728164561	1	0	1	0.053921568627451	0.106642760901775	0.06901793676017	0.05639284032295	0.0857185400712411	0.425511329660319	980	0.920852850912615
ENSG00000061676	10.6415224106682	0.289256259054177	9.19384894256546	2.69451865054883	0.751345595157956	0.0227086215571086	0.59159643080689	0.713044181120304	1	0	0.761111111111111	0.00065359477124183	0.0271818493530773	0.0163344742698458	0.2930784122495	0.656839551676726	0.425473963537447	981	0.920772088515587
ENSG00000130826	10.6137969752684	0.253119196596826	10.5797851941375	0.203711916084891	0.749350180853945	0.0195250620079203	0.74543363183784	0.0317885206501416	1	0	1	0.000326797385620915	0.0238481287315584	0.0140962473919284	0.0192548253435024	0.0272333121095423	0.425369567768738	982	0.920691326118559
ENSG00000117118	10.4897139891117	0.22839269836245	10.5791563125892	0.236990014167307	0.740355523332978	0.0174281375764599	0.745343282736886	0.0368094945673859	1	0	1	0.00392156862745098	0.0217730148409691	0.0126813688989403	0.0224015986875333	0.0314597721706634	0.425270393451334	983	0.920610563721531
ENSG00000138663	10.5865571165993	0.226164828871299	10.6028213073009	0.134483276891528	0.747384630930822	0.0170835154672395	0.747177886455265	0.0189222358486591	1	0	1	0	0.0213633975975704	0.0123797919100699	0.012683725679591	0.0163880139934667	0.425140159252848	984	0.920529801324503
ENSG00000182952	10.7696848940141	0.732150820505275	10.5952354091068	0.378280848447794	0.760502465222978	0.0624958290076811	0.746201477108643	0.0628024246923154	1	0	1	0.00915032679738562	0.0679825665941454	0.0442939883243662	0.0357029205903868	0.0533043993539485	0.425014180393233	985	0.920449038927475
ENSG00000205339	10.7047906487814	0.373303874657099	10.6368956680973	0.201567762084952	0.755879644553262	0.03015952687529	0.749553094581084	0.0308292227574574	1	0	1	0	0.0348725992786785	0.0215553989746655	0.0189498673649214	0.0263573451272091	0.424967193929538	986	0.920368276530447
ENSG00000168036	10.6598586868373	0.331934921758776	10.588345081332	0.249829902189986	0.752662412707795	0.0264998791916854	0.745979995140989	0.0399690944397447	1	0	1	0.000326797385620915	0.0311387731779827	0.0190057513519909	0.0235948016683413	0.0341050501838222	0.424963638664587	987	0.920287514133419
ENSG00000156802	10.4912455353634	0.17657797374615	10.4730584489146	0.168250834526685	0.740467190823301	0.012867875476307	0.737731981368121	0.0255083521647752	1	0	1	0.00163398692810458	0.0168309828562253	0.00942948287748007	0.0160651098575815	0.0220593857464375	0.424962476150293	988	0.920206751736391
ENSG00000185808	10.6376662027632	0.30467885199165	10.5806429082086	0.247459920870598	0.751068373326108	0.0240859714392996	0.745427886666088	0.0395624458255162	1	0	1	0	0.0286415127326057	0.0173134188313493	0.0233879853065086	0.0337744862912378	0.424822514874063	989	0.920125989339364
ENSG00000242372	10.5926218218375	0.284345577694376	10.3308104420452	0.596426399415884	0.747822679932512	0.0223863606790502	0.726049760581083	0.107814277541914	1	0	1	0.000980392156862745	0.0268437392061119	0.0161412824658923	0.0577327793169545	0.0922344595274538	0.424793854931429	990	0.920045226942336
ENSG00000111348	6.79079097363387	1.21717055463633	8.00091188581832	2.97081243351226	0.407765404175698	0.173554353043009	0.488368458860318	0.602793729280304	1	0	0.615686274509804	0.238888888888889	0.179238406742625	0.152569044354238	0.371309230236375	0.592774722607588	0.424624078864524	991	0.919964464545308
ENSG00000133773	10.5450112689389	0.272202698769874	10.5096891430615	0.192180450024378	0.744377041345815	0.0214309093522335	0.740370492662887	0.0296464977491573	1	0	1	0.00196078431372549	0.0258134099459588	0.0154961515540132	0.0182860261048972	0.0255131881319022	0.424580448492803	992	0.91988370214828
ENSG00000111144	10.6161868960024	0.368877365583849	10.5050577216131	0.360324426768626	0.749522389892597	0.0298478146211292	0.739702146455456	0.0608735679539208	1	0	1	0.00196078431372549	0.0347466909915416	0.0214168624223758	0.0343000901391807	0.051882659158608	0.424383398703123	993	0.919802939751252
ENSG00000115307	10.4888076329943	0.185600810323251	10.5127182375027	0.152908002583485	0.740289431758849	0.0136453723727171	0.740638753405873	0.0223199745611646	1	0	1	0.000326797385620915	0.0176951295912238	0.00998493143368392	0.0145450490661879	0.0193277691620928	0.424111723878845	994	0.919722177354224
ENSG00000118939	10.4869849454212	0.19966260006035	10.4923220871444	0.131107481575755	0.74015650391547	0.0149369558397059	0.739175842321973	0.0185439190287105	1	0	1	0.00065359477124183	0.0190390852184379	0.0109067313942521	0.0124955639454104	0.0161582815093011	0.424009780338995	995	0.919641414957196
ENSG00000134590	10.6200706280071	0.344223862933202	9.76073238467144	1.62133096404253	0.749802154888993	0.0277405264212448	0.671579022967663	0.349586526757697	1	0	1	0	0.0324125775609644	0.0199187393977062	0.166107511213884	0.307382312281382	0.423838605899974	996	0.919560652560168
ENSG00000110107	10.4883479160084	0.19413082208365	10.4488699165706	0.169297221941317	0.740255906969445	0.0144783115311853	0.735962688115099	0.0259997587639674	1	0	1	0	0.0185091897826299	0.0105790197178402	0.0162024432587521	0.0225005098465207	0.423786119023762	997	0.91947989016314
ENSG00000114021	10.44319455399	0.143322978752099	10.4313406100483	0.115443217994521	0.7369559244617	0.00992359674489596	0.734734811354992	0.0160342012408211	1	0	1	0	0.0137240552219091	0.00734861447131111	0.0110669589183309	0.0140833033173153	0.423768436729552	998	0.919399127766112
ENSG00000127022	10.7123254941311	0.926813132975598	10.4580247022848	0.502444698011625	0.756417834259411	0.0814023026050272	0.735835256226251	0.0869765150989441	1	0	1	0.015359477124183	0.0865183879525851	0.0577578116938765	0.048043938727918	0.0740835324833522	0.423710408368937	999	0.919318365369084
ENSG00000161057	10.5556516126648	0.281631439741975	10.5989828323552	0.163722809096832	0.745148445012999	0.0220156042826194	0.746871634684338	0.0241195707161544	1	0	1	0	0.0266806304410493	0.0159044438909404	0.0154470303128561	0.0207610323668547	0.423676105784263	1000	0.919237602972056
ENSG00000106245	10.4485831124295	0.15640491029915	10.4440817023945	0.129504143599757	0.737350490125321	0.0111046328626598	0.735656102370809	0.0183406032019628	1	0	1	0	0.0149690066697267	0.00818999304536168	0.0123997635493474	0.0160253560173021	0.423654884152162	1001	0.919156840575028
ENSG00000175193	10.6161868762553	0.38409506909945	10.5960240854669	0.208980964308668	0.749522388469852	0.0311831414053411	0.746600368812722	0.0322924351790313	1	0	1	0.00065359477124183	0.0361801345037112	0.0223640371977353	0.0197225829823564	0.0276369948730768	0.423478268675611	1002	0.919076078178
ENSG00000184983	10.4576616636367	0.197848069868224	10.5100925515597	0.202319908752241	0.738014787686493	0.0147969186687294	0.740387975709663	0.0310746435552042	1	0	1	0.000326797385620915	0.0189189587722252	0.0108220556436655	0.0192500596697616	0.026717932936633	0.423320902261	1003	0.918995315780972
ENSG00000185201	10.5989906314904	0.373746475976075	10.2891091393317	0.729269615093952	0.748282424264866	0.0303129565343119	0.722259265700962	0.134729760006584	1	0	1	0.00065359477124183	0.0352624593200079	0.0217630441857703	0.0708778189849502	0.11538093536093	0.423315881188249	1004	0.918914553383944
ENSG00000138385	10.6188384457722	0.375070093115401	10.5367130904161	0.215044052761583	0.749713405610215	0.0306339048970541	0.742300800329488	0.0336879512048858	1	0	1	0	0.0353211977968017	0.0219719275006622	0.0204090261276243	0.0288882364349663	0.42329425611816	1005	0.918833790986917
ENSG00000167635	10.6521340305186	0.740265663655825	10.5078548352646	0.416178037049767	0.752107943759197	0.0640232218920448	0.739761550595417	0.0701949600861357	1	0	1	0.0104575163398693	0.0694945878013692	0.0455902092922029	0.0396063748095439	0.0597486919286111	0.423215800628897	1006	0.918753028589889
ENSG00000167461	10.4277329193031	0.1678541187026	10.4245480229433	0.121557716519562	0.735822647402868	0.012156813819072	0.734232409639358	0.0170159143533007	1	0	1	0	0.0160968946943281	0.00895063606939932	0.0116607181675432	0.0149194929774843	0.423073290718381	1007	0.918672266192861
ENSG00000177556	10.5853205074892	0.397293166881251	10.5494465766104	0.335750746582095	0.747295280638495	0.0322731674541102	0.742991423335477	0.0556750841980872	1	0	1	0.00130718954248366	0.0375324645673377	0.0231681282876085	0.0318263848386607	0.0474010030096845	0.423040130690267	1008	0.918591503795833
ENSG00000111802	10.4954916128297	0.260733063913674	10.5235466431244	0.180789871704893	0.740776693923639	0.0203368816910289	0.74139249443376	0.0274999715207028	1	0	1	0.000326797385620915	0.0248423869535518	0.0147512174581426	0.0171795572192396	0.0236863929368855	0.423024257118961	1009	0.918510741398805
ENSG00000170881	10.5190343123895	0.2939620311789	10.2820270894487	0.493857687842592	0.742490489333828	0.0235460909423359	0.722851231291658	0.0883102813086545	1	0	1	0.000326797385620915	0.0279457241462428	0.0170206020558735	0.0480311599596332	0.0757878636058246	0.422883060249438	1010	0.918429979001777
ENSG00000137100	10.3724306753749	0.115991886457776	10.3752220487815	0.0965107402872052	0.731755414331387	0.00751707479857531	0.730627829904479	0.0125158160037926	1	0	1	0	0.0111827102140245	0.00565158794781228	0.00930204094268417	0.0111393365747807	0.422878064978622	1011	0.918349216604749
ENSG00000137563	10.590599405315	0.3862799079275	10.5183495864865	0.34040514241151	0.747676630208308	0.0314118457049901	0.740720547310073	0.0569443201548773	1	0	1	0.000326797385620915	0.0364738475268588	0.0225512516291292	0.0323629804859163	0.0485363663733101	0.422795507160066	1012	0.918268454207721
ENSG00000085760	10.3936024706695	0.146691166457774	10.3749395499992	0.143315844763756	0.733315061635038	0.0102964067162108	0.730565751834619	0.0214269359065271	1	0	1	0	0.0141136017922307	0.00763427984218494	0.0138136558842664	0.018700129528696	0.422770552857763	1013	0.918187691810693
ENSG00000100138	10.3854012843505	0.1396827540293	10.3924264312463	0.117885627198172	0.732711288060124	0.00965718697795657	0.731877538392459	0.0163797773070112	1	0	1	0	0.0134499139903033	0.00717983018794532	0.0113434170526079	0.0144047545874097	0.422732603828846	1014	0.918106929413665
ENSG00000241370	10.5081135286432	0.284203566874449	10.2215735339835	0.594396273007993	0.741695986257654	0.0226517444457252	0.717905229160702	0.108860900913447	1	0	1	0	0.0270461073816688	0.0163918252399601	0.0581511516824504	0.0935692525722768	0.422674838838048	1015	0.918026167016637
ENSG00000100462	10.5648842786603	0.367160153693302	10.5343416146095	0.227012129233867	0.745817165137345	0.0298476648573424	0.742110101079479	0.0359093375959542	1	0	1	0	0.0347528798242417	0.0214646932675916	0.0215497216189607	0.0307642448749501	0.422432977528537	1016	0.917945404619609
ENSG00000101367	10.5603080316364	0.362871387026324	10.4201675606614	0.392310860045617	0.745485781605161	0.0295062129948923	0.73340715361652	0.0674918055496767	1	0	1	0	0.0343618184184819	0.0212262491035871	0.0376491892056212	0.0576843306678075	0.422409358012289	1017	0.917864642222581
ENSG00000154001	10.4998602231178	0.2918384949591	10.3212878884053	0.443995192106249	0.741094998090804	0.0232765894659042	0.725948484558054	0.0782014490310055	1	0	1	0	0.0277945123799413	0.0168432341622559	0.0430174215569576	0.0670510410222805	0.422407383715063	1018	0.917783879825553
ENSG00000159063	10.466189155086	0.253024740758999	10.2924148762157	0.356384400555971	0.738638237951944	0.0199603063619342	0.724066807896887	0.0618235085369674	1	0	1	0	0.0241754412240909	0.0145023271029787	0.0346259264557559	0.053179939862309	0.422377940931566	1019	0.917703117428525
ENSG00000113649	10.4764533965413	0.359409426173073	10.4931245651272	0.239090442063874	0.739387989600068	0.0293254412504386	0.739095815738249	0.0379446679144392	1	0	1	0.00294117647058824	0.0343064024216181	0.0211758279101556	0.0227854382724538	0.0325407558629921	0.422367420538971	1020	0.917622355031497
ENSG00000183527	10.3943614858684	0.173738984844201	10.3687409201643	0.165829218140476	0.733370916417608	0.012763001667827	0.730083073831541	0.0257854171594858	1	0	1	0	0.0167147337602611	0.00939936871760333	0.0159931875448817	0.0224049665881969	0.422336169848509	1021	0.917541592634469
ENSG00000256537	10.4167911047171	0.202701886142849	10.4034065199129	0.154006412736937	0.735019640728624	0.0153446692245358	0.732649062357881	0.0230879759165974	1	0	1	0	0.019459148609696	0.0112350100317713	0.0148034600437998	0.0200816009997206	0.422288666951949	1022	0.917460830237441
ENSG00000165304	10.4092244786952	0.201499428014401	10.3858917197342	0.141802487710861	0.734463841066216	0.0152684322233802	0.731374475254073	0.0208656984714048	1	0	1	0	0.019357775252788	0.011184557286158	0.0136533762855839	0.0182140354728147	0.422160238601875	1023	0.917380067840413
ENSG00000085415	10.5676817498371	0.980988420417177	10.3442605210675	0.548194029819094	0.746019670017352	0.0872556980914927	0.727292991717439	0.0958387405306125	1	0	1	0.0196078431372549	0.0928291032640436	0.0622618570927111	0.0529949945385289	0.0819887786659785	0.422082526820327	1024	0.917299305443386
ENSG00000158042	10.4842249277668	0.298090086320524	10.4757256897238	0.207798325262751	0.739955172993992	0.0237919695790436	0.737873257698201	0.0328801601473676	1	0	1	0	0.0284322482943924	0.0172226442157274	0.0198361747355213	0.0282861959913646	0.422021286843308	1025	0.917218543046358
ENSG00000064601	10.4325840684129	0.245730902409324	10.3598426655855	0.253468521788761	0.736178398822529	0.0192584462203223	0.729295237274226	0.0417085383811863	1	0	1	0	0.0235541741909689	0.014023292192272	0.0244664450967737	0.0359354336096523	0.421874541367477	1026	0.91713778064933
ENSG00000180573	10.3846550427604	0.544841828962927	9.82885101283204	1.17379753779771	0.732656325887807	0.0471932617332568	0.683252949301771	0.239600928039182	1	0	1	0.0117647058823529	0.0524660498321278	0.0340560820218625	0.119423677931964	0.209444600066947	0.421868073276393	1027	0.917057018252302
ENSG00000183520	10.3708323891717	0.17995414557025	10.4027732870735	0.179669229848215	0.731637545336129	0.0133237419247727	0.732573428223514	0.0274855285327326	1	0	1	0	0.0173519481192408	0.00981204968463574	0.0172712818870591	0.0238093456984913	0.421790774369477	1028	0.916976255855274
ENSG00000110651	10.4325840684129	0.253939290938551	10.3705890602732	0.20014241890439	0.736178398822529	0.020059368740848	0.730175458966161	0.0317664056519227	1	0	1	0	0.0243409771992551	0.0145956296592835	0.0192990405599118	0.0274790487252678	0.421729088107289	1029	0.916895493458246
ENSG00000064726	10.6579318895227	0.552198181220874	10.5481654074852	0.284373700995771	0.752524146535911	0.0465539602883738	0.743011988265497	0.0460383677522519	1	0	1	0.00065359477124183	0.0518110067642404	0.0332085299902728	0.0269595413050664	0.0392810829738977	0.421485124070362	1030	0.916814731061218
ENSG00000008282	10.6010921389331	0.521889035314375	10.4667110118478	0.500585306757376	0.748434064858035	0.0434489592286646	0.736466362135327	0.08743691616597	1	0	1	0.00163398692810458	0.0492297424147186	0.0310843084395005	0.0478264190337096	0.0744454642689294	0.421483834108327	1031	0.91673396866419
ENSG00000186480	9.06233807753822	3.13629134505278	8.88121772267104	1.67890879042005	0.628478360346026	0.345542353702774	0.598008961438043	0.356229964276517	1	0	0.998039215686275	0.177450980392157	0.346079711242108	0.263098240189035	0.189040381943831	0.32730347807522	0.421398532529027	1032	0.916653206267162
ENSG00000071462	10.400640022469	0.23795707350175	10.133227799378	0.544854078997602	0.733832788365988	0.0186781864872181	0.711473572338044	0.100039091326049	1	0	1	0	0.0228790798439019	0.0136289650668506	0.0537690546176262	0.0863579045118117	0.421378644211655	1033	0.916572443870134
ENSG00000138674	10.4847273518166	0.364760030439024	10.4776824101465	0.208806879791032	0.739991826239981	0.0298596511364073	0.738016892360569	0.0326114553463719	1	0	1	0.00065359477124183	0.0347896533881566	0.0215490065581192	0.0199287277107031	0.0280566075421352	0.421263312365493	1034	0.916491681473106
ENSG00000140307	10.532117795703	0.406248903872649	10.5808271296583	0.215302303246354	0.743441246650701	0.033169268685642	0.745495251334764	0.0332914369016362	1	0	1	0	0.0385723851321142	0.0238595739592655	0.0203483433391382	0.0284967777938333	0.421220531490692	1035	0.916410919076078
ENSG00000077312	10.4577418007626	0.321055975013424	10.4612937212434	0.216654714738683	0.738020648915591	0.0259925003317807	0.736809326404608	0.033995065565666	1	0	1	0	0.0307003157211256	0.0188141430748845	0.0207101263487832	0.0292477988844613	0.421125186969848	1036	0.91633015667905
ENSG00000204356	10.3363387757386	0.18914934640825	10.3404661010327	0.148975783932457	0.729089304728002	0.0142250263067917	0.728017015090746	0.0224110386509865	1	0	1	0	0.0182994530763852	0.0104753854774542	0.0144070666135232	0.0195682935179634	0.420974587618154	1037	0.916249394282022
ENSG00000074319	10.2852628927115	0.132265072357951	10.2811911990524	0.112166424047021	0.725300375631594	0.00910715279197303	0.723659723904914	0.0155496971247459	1	0	1	0	0.0128596686091202	0.0068221777901148	0.0109098665587855	0.013781538003252	0.420940095517664	1038	0.916168631884994
ENSG00000128567	7.11674671274893	4.5350498898341	8.06119473849458	2.7391416397276	0.443625382256105	0.478107460210743	0.491135049552222	0.665800994874271	1	0	0.760457516339869	0.341830065359477	0.637236376799812	0.408928276132091	0.339793508107103	0.653433635390844	0.42090935461286	1039	0.916087869487966
ENSG00000167862	10.471511072721	0.355940704773525	10.3508550979874	0.294561973900818	0.739027069263561	0.0293572887421086	0.728547726139829	0.0496516942474819	1	0	1	0	0.0339913411065165	0.0212031886919559	0.0284577429702493	0.0426987119029303	0.420773807993981	1040	0.916007107090939
ENSG00000149428	10.1987492083758	0.488199092789259	10.1784454907436	0.44261928306122	0.718839453372813	0.0419721330600375	0.715304746294729	0.0774732014344437	1	0	1	0.0147058823529412	0.0478685261118414	0.0305684453324064	0.0434859412926799	0.0668531031686542	0.420737946995159	1041	0.915926344693911
ENSG00000186395	10.4067380266344	0.285700883975949	10.2080693746541	0.500543610115671	0.73428111290845	0.0229154583747994	0.717297152562335	0.090274738095191	1	0	1	0	0.0274534521042754	0.0166562276751234	0.0490341113235855	0.0777159927428906	0.420723235521649	1042	0.915845582296883
ENSG00000084073	10.5469057364239	0.454335379753674	10.4622207798702	0.413830797073684	0.744514443448044	0.0375174567128411	0.736428522796994	0.0709798243004317	1	0	1	0	0.0430775993554792	0.0269370553744581	0.0395547757766603	0.0605304183124555	0.420711164641911	1043	0.915764819899855
ENSG00000163902	10.5259926253223	0.540643968850201	10.477579542572	0.328287599507591	0.7429962867165	0.0460009853670191	0.737786574463888	0.0540772517045746	1	0	1	0.00359477124183007	0.0513627539078432	0.033000736222473	0.0313323891432853	0.0461991837709433	0.420611467166308	1044	0.915684057502827
ENSG00000102317	10.4104974430001	0.298690559660001	10.3958989022791	0.187767369961526	0.734557373578136	0.0241028099949091	0.732057102533309	0.0291087524034157	1	0	1	0	0.0286912860115861	0.017502611341285	0.0180616771792925	0.0251933083733304	0.420578345044745	1045	0.915603295105799
ENSG00000172500	10.5057173308414	0.529734495789601	10.5091080995843	0.392812147077081	0.741521548882735	0.0441112361480246	0.739917391976116	0.0660971908322912	1	0	1	0.00359477124183007	0.0504234484050386	0.0316829582109125	0.0373782573511276	0.0562846959805648	0.420571577557163	1046	0.915522532708771
ENSG00000143158	10.2803545530519	0.151295146373151	10.2578656555305	0.127845560689357	0.724935272995448	0.0108785641745341	0.721910236992578	0.0185794783810297	1	0	1	0	0.0147169191093936	0.00809779880221559	0.0124631736252491	0.0163817785485726	0.420523123682933	1047	0.915441770311743
ENSG00000119421	10.4801031204551	0.387837709934701	10.5129919933673	0.239370834479294	0.739654406908098	0.0317047873068326	0.74054081621399	0.0379855925551809	1	0	1	0	0.0370070509304168	0.0228693916338821	0.0227690494419014	0.0325461117610586	0.420509791826753	1048	0.915361007914715
ENSG00000115364	10.450236440661	0.351805086083699	10.2388791704367	0.465595459140368	0.737471510786412	0.0289691661820553	0.719735521760469	0.0831683876005798	1	0	1	0	0.0336647967805642	0.020946070812761	0.0454732838809847	0.071538328383262	0.420443823624586	1049	0.915280245517687
ENSG00000101474	10.45935167747	0.371641690529275	10.1807991074837	0.716788281959217	0.73813838605228	0.0304003484841805	0.714201204248941	0.133805915747544	1	0	1	0	0.0355320006430047	0.0219591842350377	0.070405895882212	0.115131947404396	0.420355831012615	1050	0.915199483120659
ENSG00000213585	10.5652213906072	0.569639142341801	10.6783120472104	0.300165146407394	0.745841571021127	0.0471373768732471	0.752358160903323	0.0479957291756045	1	0	1	0.00196078431372549	0.0539164416231001	0.0337533585788825	0.0281097934842435	0.0406994461781321	0.420312774596612	1051	0.915118720723631
ENSG00000173692	10.4703095425395	0.3951120586676	10.3256472673066	0.517437906322332	0.738939300065787	0.032373943369159	0.726006984507882	0.0921733340398467	1	0	1	0	0.0377364257534421	0.0233566996823505	0.0501119099778529	0.078932907309138	0.420204211332651	1052	0.915037958326603
ENSG00000124562	10.3910534566568	0.304900012732601	10.4273341933371	0.181718737723561	0.733127453575934	0.0245555889193414	0.734372981969029	0.0277905622666399	1	0	1	0	0.0293425506859724	0.0178422226289954	0.0174271519790433	0.0240399067773622	0.420128638167321	1053	0.914957195929575
ENSG00000111666	10.3758005190105	0.285022334570375	10.252621206799	0.283338649176077	0.73200387106976	0.0230992254224129	0.721281043949911	0.0479933215749042	1	0	1	0	0.0274699127116176	0.0168114849164525	0.0276357278261857	0.0414741946146578	0.420105042686152	1054	0.914876433532547
ENSG00000204628	10.4524513614454	0.378805168846	10.3607604950685	0.21459355428307	0.737633608977173	0.0315453023271549	0.729430050388015	0.0343010567884401	1	0	1	0	0.0362407970864377	0.0227834154011139	0.0207121431274483	0.02964386717291	0.420018078213544	1055	0.914795671135519
ENSG00000137500	10.386797858378	0.305773075578575	10.2065142234371	0.43045170818014	0.732814137916474	0.0249074933902283	0.717434081976783	0.0765221725281562	1	0	1	0	0.0294386277414591	0.0180976227902239	0.0421742133265928	0.0659555382828722	0.419984105308636	1056	0.914714908738491
ENSG00000115561	10.3416387648703	0.253452155612449	10.012607475731	0.664540486987652	0.729481397662437	0.0202284022875088	0.701695878503322	0.125943172999822	1	0	1	0	0.0245079296787473	0.014778744672983	0.0663703724128197	0.109197023185899	0.419980582399328	1057	0.914634146341463
ENSG00000083896	10.2110719919488	0.223538545648401	10.2525208622312	0.181233171589511	0.719763070666884	0.0175612447107212	0.721454130037305	0.0279606192628493	1	0	1	0.00359477124183007	0.0218917803953058	0.0129464716178114	0.0176769376063548	0.0243867714832855	0.41980357168803	1058	0.914553383944435
ENSG00000105254	10.5311787480428	0.493076110656023	10.5652259761325	0.267808710598683	0.743373046804072	0.0409411208185048	0.744279426689363	0.0429283556019032	1	0	1	0	0.0468206002815839	0.0293921095865781	0.0253481289660703	0.0366323340441856	0.419797166289059	1059	0.914472621547407
ENSG00000143157	10.2959539186445	0.225443649545799	10.2483005637105	0.228113304090212	0.726095015735267	0.0176928793585357	0.721058840504703	0.0384997764814944	1	0	1	0	0.0218963343588351	0.0129883144905397	0.0222586469504971	0.0333823617317228	0.419574988850499	1060	0.91439185915038
ENSG00000023572	10.8178967153193	0.868574706113051	10.5582169549318	0.435502875684532	0.763918893889799	0.075261215526361	0.743358964147049	0.0737047272766126	1	0	1	0.000980392156862745	0.0802905341925719	0.0531904929420203	0.0412477672644438	0.0625783585207134	0.419468881764311	1061	0.914311096753352
ENSG00000197746	10.3088876043301	0.248964986993325	10.2002515005836	0.309794435475994	0.727055245547247	0.0198406174014144	0.717306553193591	0.053255286586522	1	0	1	0	0.0241505191005042	0.0145229115388383	0.0303712546164444	0.0460731663509888	0.419429019746809	1062	0.914230334356324
ENSG00000086065	10.1964522967757	0.122708180196875	10.2012611588288	0.108160454369021	0.718667172632554	0.00832066385649774	0.71769955019064	0.0149197851279529	1	0	1	0	0.0120343994779123	0.00628723639933677	0.0106026551702789	0.0133021014418166	0.419390289531639	1063	0.914149571959296
ENSG00000136527	10.5363277681548	0.548184104099351	10.4563711059852	0.296023879935119	0.74374692718071	0.0465244226506096	0.736304674534979	0.0487221585479193	1	0	1	0.000980392156862745	0.0520280040790108	0.0333586611917752	0.0283103838735866	0.0417116924670596	0.419382440212745	1064	0.914068809562268
ENSG00000142856	10.2015637401034	0.507642907580891	10.288775292375	0.422385982556312	0.719050506982308	0.0439843504124043	0.723637084499188	0.0713548760013566	1	0	1	0.0124183006535948	0.0497612837123484	0.0320163763381256	0.0410530865485361	0.0613116509416749	0.419260880874745	1065	0.91398804716524
ENSG00000119812	10.3718703896386	0.3313421899748	10.1316536228918	0.484953140254748	0.731714096922515	0.0274457524022712	0.711597077031383	0.0883435419663386	1	0	1	0	0.031946233179486	0.0199282864609629	0.0478651519589091	0.0763225563439073	0.419239299013927	1066	0.913907284768212
ENSG00000162959	10.1846899162641	0.126458189477225	10.2059495980031	0.111698491451078	0.717784318696621	0.00867013224832223	0.718047808632464	0.0155590748550284	1	0	1	0	0.0124164987365282	0.00654363150172636	0.0109444486648193	0.0138449618318216	0.419100761942863	1067	0.913826522371184
ENSG00000089053	10.1502745583614	0.0912829009295493	10.1461230102158	0.083937634332953	0.715195322622209	0.0054509746782413	0.71357535062336	0.0106619727924679	1	0	1	0	0.00899314598878057	0.004228348954186	0.00827287765469026	0.00969477123205558	0.419031200666281	1068	0.913745759974156
ENSG00000163399	10.2147766105155	0.165732229495625	10.2044188636264	0.140637354912904	0.720040521204711	0.0122842218892022	0.717905660857951	0.0211341778701735	1	0	1	0	0.0162247531996944	0.00913896597847178	0.0137820053049963	0.0186100838588018	0.419014575290201	1069	0.913664997577128
ENSG00000100554	10.2045634438797	0.905257978273751	10.0044761291516	1.10669946533912	0.719275381293633	0.0783543427070136	0.697818857878284	0.215989737173902	1	0	1	0.0241830065359477	0.0887110931547683	0.056806468283348	0.110620431400136	0.187268850039254	0.418997642227479	1070	0.9135842351801
ENSG00000115207	10.3717830603409	0.347808460528199	10.2986446022211	0.271526705023391	0.731707656764647	0.0288160517981547	0.72473069151876	0.0454192337544829	1	0	1	0	0.0335341048404811	0.0209100249169965	0.0263652854827936	0.0391956008724703	0.418988164308749	1071	0.913503472783072
ENSG00000120697	10.7956571511161	0.979788716203505	10.5112015853787	0.497976935621805	0.762344830138569	0.0859210599269031	0.739736447135483	0.0855807513826536	1	0	1	0.00457516339869281	0.0907576725055784	0.0607461251035257	0.0473758334455786	0.0727363872554298	0.418975813150444	1072	0.913422710386044
ENSG00000137492	10.3649999463761	0.342917090755126	10.2721070078551	0.262291963556539	0.731207265360657	0.0284337342645165	0.72277652966439	0.0437854122663861	1	0	1	0	0.0330841382083192	0.0206424473597866	0.0255343877702953	0.0378505375573271	0.418928997235156	1073	0.913341947989016
ENSG00000172845	10.1862070015193	0.139799391638499	10.1821338960582	0.131904593464412	0.717898244458594	0.00992169912174197	0.716244299381041	0.0194456809811294	1	0	1	0	0.0137243815698668	0.00744666495644964	0.012954513740531	0.017186921155421	0.418900218918572	1074	0.913261185591988
ENSG00000136518	10.343830324503	0.323106913193424	10.2994480158599	0.236924523924723	0.729643470443759	0.0265298498565246	0.724855183020862	0.0389312240548913	1	0	1	0	0.0312366795526442	0.0192966980568351	0.0230036137431724	0.0336704688801467	0.418873583345193	1075	0.91318042319496
ENSG00000137073	10.1929044282478	0.150008406619401	10.2063129063762	0.139382034573238	0.718400986087013	0.0108442757258945	0.718049620804467	0.0206679561010087	1	0	1	0	0.0147169442895668	0.00810988631379222	0.0136564532022295	0.0182099342940261	0.418859434763923	1076	0.913099660797933
ENSG00000077549	10.3430225896302	0.327111631390475	10.3672229088505	0.249534954960561	0.729583739910026	0.0267966726820169	0.72985096612646	0.0403069949009377	1	0	1	0	0.0316263092878124	0.0194887816375471	0.024069604478894	0.0347335330916839	0.418809587562952	1077	0.913018898400905
ENSG00000115806	10.3050055494531	0.281946592355	10.1642661598562	0.312830091252539	0.726767158483369	0.0230133868072343	0.714596012611518	0.0541256470802141	1	0	1	0	0.0273601591966115	0.016804778797807	0.0307774399383658	0.046894477483475	0.418775894176079	1078	0.912938136003877
ENSG00000008324	10.3456654454264	0.3363925076989	10.4149922553043	0.203201741448688	0.729779157055893	0.0273905070610295	0.733438766525737	0.0317338715153964	1	0	1	0	0.032515308896598	0.019912313695645	0.019510503365492	0.0273945758705086	0.418751614671793	1079	0.912857373606849
ENSG00000184164	10.3172910729592	0.318327681273274	10.0007607546892	0.675741103155313	0.727678495031541	0.0262851185226804	0.700730615256223	0.128079979938773	1	0	1	0.00065359477124183	0.0308538044552787	0.0191443277297099	0.0675689699744558	0.111102720104275	0.418745137554625	1080	0.912776611209821
ENSG00000172336	10.5377330244418	0.562132665081625	10.3325884322446	0.540342986813326	0.743848934817909	0.047735486734131	0.726428780714021	0.096622249034936	1	0	1	0	0.0533447434830417	0.0342184020963311	0.052295026590539	0.0826966079557393	0.418691558927074	1081	0.912695848812793
ENSG00000204463	10.5894526915255	0.648989996754473	10.4332000294042	0.340135775510443	0.747593807379501	0.055988439466998	0.734509382354935	0.0568455792538819	1	0	1	0.000980392156862745	0.0612864531963814	0.0400036838792968	0.032601289590138	0.0486340612884981	0.418671323134247	1082	0.912615086415765
ENSG00000263001	10.4211486798341	0.429352588979077	10.4449328651735	0.239836536619663	0.735339539236845	0.0357047194235999	0.735574933299937	0.0384216778398131	1	0	1	0	0.0412001212313489	0.0257887187547378	0.0229619988673501	0.0330156022485362	0.418671300939827	1083	0.912534324018737
ENSG00000090487	10.4924358183898	0.522637670896774	10.6069818889619	0.276820357782457	0.74055396506331	0.0433007908358998	0.747279075730912	0.0442194785371506	1	0	1	0	0.0498108999609759	0.0311233049555031	0.026097938195834	0.0376504502910064	0.418640763504844	1084	0.912453561621709
ENSG00000175324	10.2293903900143	0.204935377121201	10.2221223212699	0.136304527349596	0.7211340118767	0.0158955141461407	0.71923527051318	0.0201062578710167	1	0	1	0	0.0200339775204253	0.0117346215661705	0.013334268859802	0.0177156881446558	0.418632816630453	1085	0.912372799224681
ENSG00000101773	10.5948320061951	0.63639893891745	10.4187648421755	0.33981042848234	0.747982257497662	0.0549416740556892	0.733449789687111	0.0570373238011681	1	0	1	0.000326797385620915	0.0600669211692392	0.0392515394334282	0.0326152316162063	0.0488274791390843	0.418628984856319	1086	0.912292036827653
ENSG00000099817	10.222066551903	0.19702467186795	10.1990127015006	0.151685144026471	0.720586194080707	0.0151964579988776	0.717488967434834	0.0231555633519949	1	0	1	0	0.0192744462059163	0.0112349017321415	0.0148725321230508	0.0203429362369977	0.41862059306345	1087	0.912211274430625
ENSG00000101843	10.4124904713266	0.428150081764823	10.2983209274313	0.429890077949926	0.73470379119303	0.0357771256356428	0.724293841293654	0.0753278101527714	1	0	1	0	0.0411188930202473	0.0258503297137441	0.04174370569525	0.064670205604251	0.418494074834027	1088	0.912130512033597
ENSG00000111361	10.398725275571	0.410200873945774	10.3390863921093	0.227197484218114	0.73369196222549	0.0344450977304782	0.727809457539245	0.0366872034588087	1	0	1	0	0.0394472267585942	0.0249128280874198	0.0219746189945282	0.03170174261461	0.418475185359331	1089	0.912049749636569
ENSG00000110172	10.2335324671059	0.654448391978324	10.363612795739	0.399535413496505	0.721443663468676	0.0563307519086728	0.729239896397444	0.067558566220991	1	0	1	0.0140522875816993	0.0639513671434515	0.0408665223568389	0.0385517503761599	0.0578843464112101	0.418450427683018	1090	0.911968987239541
ENSG00000166595	10.3322107416617	0.375056168578425	10.3685192551748	0.286961271879662	0.728783773677191	0.0312993582082987	0.729877419267104	0.0468317520008748	1	0	1	0.00130718954248366	0.0362997017730308	0.0227292962508761	0.0276762057163025	0.0402707601479483	0.418447159515722	1091	0.911888224842513
ENSG00000174903	10.3297834734911	0.331983864838175	9.8723882130398	0.892936217503696	0.72860406560528	0.0275394045390902	0.689317262328014	0.17637864039834	1	0	1	0	0.0321385114886611	0.0200335264113449	0.0904478428354624	0.153798562118763	0.418422173252956	1092	0.911807462445485
ENSG00000112146	10.4654106903676	0.49825826382485	10.3510630296781	0.28234882767169	0.738581344980668	0.0424804885310977	0.728591699838571	0.0469950988251874	1	0	1	0	0.0476100058150082	0.0305741881592037	0.0272772783686229	0.0404411957606957	0.418278995831363	1093	0.911726700048457
ENSG00000070761	10.206273429811	0.231586948491675	10.2812308075475	0.234855531836124	0.719403541708738	0.0183013269728962	0.723511316750234	0.0376805064204067	1	0	1	0.000980392156862745	0.0226906470891955	0.0134833324435943	0.022843133884682	0.0326333863963407	0.418246932833553	1094	0.91164593765143
ENSG00000162368	10.7003450169178	1.15896853587983	10.3828718565256	0.586260541946016	0.755561929622133	0.103488516444111	0.72998906574202	0.102670214250982	1	0	1	0.0127450980392157	0.108311323985109	0.0733999993135599	0.0564641989275401	0.0876571658359671	0.418188768758814	1095	0.911565175254401
ENSG00000050393	10.1813778739905	0.176920525716076	10.1442917697393	0.145116083247333	0.71753554136865	0.0134091761949947	0.713384722630148	0.0222012356082381	1	0	1	0	0.0173768745159768	0.00996689679658935	0.0143051961182957	0.0195812626008661	0.4181675527755	1096	0.911484412857374
ENSG00000154845	9.92457750163381	1.26746123543269	10.218390844633	0.662205294522006	0.697995896892967	0.112388145707168	0.71744036383863	0.116129786178419	1	0	1	0.0457516339869281	0.127709339286638	0.0823677637895336	0.0648052422921183	0.0998073656319023	0.418056432159647	1097	0.911403650460346
ENSG00000167325	10.1899776798728	0.31815730574065	10.340981223044	0.371028941220063	0.718181330668483	0.0262618848933921	0.727654333260019	0.0615874152119823	1	0	1	0.00392156862745098	0.0312225714065177	0.0192401859766397	0.0358794715141012	0.0528648627718667	0.417968215657807	1098	0.911322888063318
ENSG00000106400	10.2259781159502	0.241791956572975	10.2049653608208	0.188013085513002	0.720878825376853	0.0193317794942157	0.71788951131668	0.0298532807510267	1	0	1	0	0.0236448732660433	0.0142132540315907	0.0184236867902391	0.0260604965476151	0.41793804666661	1099	0.91124212566629
ENSG00000143486	10.4933366837868	0.565264420415225	10.5287256937048	0.28425935919908	0.740619633556354	0.047610770981865	0.741603902063266	0.0458342182648488	1	0	1	0	0.0538688919882474	0.03419439316783	0.0269984580725701	0.0391426318798337	0.417876969202357	1100	0.911161363269262
ENSG00000155366	10.3995742948477	0.454592286355727	9.74679028675447	1.2666353537704	0.733754409261051	0.0386463249885133	0.675631426128961	0.263766892823239	1	0	1	0	0.0437125860604647	0.0279181434455009	0.129954099401493	0.231535361350416	0.417727287805027	1101	0.911080600872234
ENSG00000164134	10.3961482879451	0.453144198659874	10.3347272638097	0.28842746309173	0.733502388495073	0.0383357985948726	0.727371786404774	0.0481643899926995	1	0	1	0	0.0435877005703468	0.0277001082777039	0.0279085703695103	0.0414652213846376	0.417718650739764	1102	0.910999838475206
ENSG00000099795	10.2641485180401	0.30341384463925	10.2270712345425	0.230092777947678	0.723728561842241	0.024943171867396	0.719477639904812	0.0377505415280786	1	0	1	0	0.029560546995786	0.018225370053959	0.0224984037629978	0.0327757852884378	0.417642640711411	1103	0.910919076078178
ENSG00000053372	10.2274052526334	0.262990355994026	10.1935167229329	0.213259321910219	0.720985564226107	0.0212850402468583	0.716990253925415	0.0352957906270608	1	0	1	0	0.0257142793795435	0.0156200062598155	0.0209210744149208	0.030728424245552	0.417607662592251	1104	0.91083831368115
ENSG00000155957	10.1922320143476	0.223181294357925	10.1884713685861	0.17117196322278	0.718350526296473	0.0176435428977778	0.716675733533232	0.0267520711998313	1	0	1	0	0.0218971952408218	0.013017692127239	0.0168005539820774	0.0234291916798	0.417599346199839	1105	0.910757551284122
ENSG00000164163	10.183992921824	0.220370292777849	10.1965678056053	0.179752826002413	0.71773197209727	0.0173216524293995	0.717269838480629	0.0287141128669766	1	0	1	0	0.0216388890359108	0.0127904822247189	0.0176287579732072	0.0250971826791016	0.417499890359379	1106	0.910676788887094
ENSG00000100380	10.3231409413273	0.389200541215475	10.2600244520473	0.242163213006385	0.728112055259093	0.0328763949421327	0.721916902033149	0.0396737221903866	1	0	1	0.000326797385620915	0.0377017560282804	0.0238706048082586	0.0236025960891412	0.0343652810571255	0.417488086963272	1107	0.910596026490066
ENSG00000137267	10.3636091422083	0.456164236014926	9.6608916102082	1.36699335892329	0.731104625032702	0.0390064216836271	0.667406541480162	0.290353324813022	1	0	1	0.00065359477124183	0.0440159629483794	0.0282203940280025	0.141497639563501	0.256040281142221	0.417309268505962	1108	0.910515264093038
ENSG00000136108	10.214774285957	0.296734446019375	10.2772040607663	0.245897760933776	0.720040347141403	0.02426354809988	0.723191903774639	0.0398658101692695	1	0	1	0.00065359477124183	0.0290495352821763	0.0177770898302671	0.0239265231555052	0.0345016273022944	0.417151454884758	1109	0.91043450169601
ENSG00000114346	10.3525019574782	0.4335953062696	9.92982308919572	0.842961657226819	0.730284428524158	0.0369835808244596	0.694169317469479	0.164538003363643	1	0	1	0	0.0418831416840631	0.0267839357575768	0.0848919109288074	0.143107433614737	0.417133676824418	1110	0.910353739298982
ENSG00000106554	10.1181011994959	0.166227852500075	10.1648452815072	0.162016543836815	0.712767036120786	0.0124351081582919	0.714913953117192	0.0248620483623561	1	0	1	0	0.0164287596281759	0.00929362581258563	0.0159389089897483	0.0218385326826309	0.417126794116064	1111	0.910272976901954
ENSG00000162972	10.275780317195	0.351683456053326	10.3100171134311	0.200363085955815	0.724594865425638	0.0291129468823901	0.725699821762844	0.031681724272233	1	0	1	0	0.0342245012249666	0.0212146610628355	0.0194338267096374	0.0274854060225764	0.417103106852154	1112	0.910192214504927
ENSG00000185043	10.1342921190698	0.190812943472599	10.115679108216	0.144497141052618	0.713990010485485	0.0147665066397102	0.711227427383169	0.0220501192048212	1	0	1	0	0.0188284431937328	0.0109727693906742	0.0142844726000903	0.019480111978946	0.417010863737382	1113	0.910111452107899
ENSG00000066279	10.1974725140903	0.433529276990798	10.2063109947173	0.345888870923198	0.718743699509254	0.0372103869765357	0.717682912447615	0.0588253688502427	1	0	1	0.00555555555555556	0.0425134048061195	0.0271340619889901	0.0338897052130026	0.0508226207184695	0.416935513445092	1114	0.910030689710871
ENSG00000176623	10.4142124164666	0.521853201125625	10.2198376802589	0.507510101568573	0.734830270913037	0.0446374507643974	0.718155557261451	0.0912970365563924	1	0	1	0	0.0501097135584145	0.0321847018677179	0.0496593113752581	0.0785499870196037	0.416916407381761	1115	0.909949927313843
ENSG00000145833	10.4752106569636	0.614053996517299	10.6269264004368	0.317031295517971	0.739297252902524	0.0512728126366887	0.748635906792381	0.0510953706179626	1	0	1	0	0.0586197277196612	0.0368333124927982	0.0298328306390586	0.0433945191224996	0.416870248465539	1116	0.909869164916815
ENSG00000143771	10.3132564200021	0.412842177381425	10.4051668091465	0.225929497358237	0.727379325389888	0.0343406382384161	0.732683720800093	0.035773143209382	1	0	1	0	0.0400302446258134	0.0249326935324614	0.0217132028253152	0.0308306133264565	0.416865849687709	1117	0.909788402519787
ENSG00000170633	10.1113131324005	0.175286846877524	10.0973328343283	0.132875418395446	0.712253719951634	0.0133452868090497	0.709852381846707	0.0199233456968541	1	0	1	0	0.0173357154092913	0.00995608120206656	0.0131594571136354	0.0176726562121318	0.416827984731223	1118	0.909707640122759
ENSG00000177885	10.5168051976682	0.718592602481401	10.5404942052204	0.36333109142599	0.742328384482737	0.0612675905092335	0.742279669954981	0.0602078223067267	1	0	1	0.00163398692810458	0.0683280320377838	0.0438858959985621	0.0344700243036082	0.0512418133893243	0.416678760317404	1119	0.909626877725731
ENSG00000149136	10.4994575417171	0.6413059575129	10.4277807791125	0.34746220390505	0.741065663623534	0.0552932280501867	0.734097288779271	0.0578678578898947	1	0	1	0	0.061079913411224	0.0396603868564918	0.0333208197664683	0.0495117143472303	0.416601200767028	1120	0.909546115328703
ENSG00000100941	10.2077440662715	0.3046689813768	10.2882611594582	0.272591565303874	0.719513746113249	0.0250072965728198	0.723964656247472	0.0446444080150932	1	0	1	0	0.0298468475893207	0.0183193904975187	0.0264953971403881	0.0385542665438227	0.416547597480734	1121	0.909465352931675
ENSG00000111011	9.9683118345708	0.230843789518648	9.98831956038888	0.22389772962472	0.701359056248005	0.0188215253031506	0.701439907610281	0.0362900452108691	1	0	1	0.00686274509803922	0.0231577616500786	0.0140203850074822	0.0224159557842584	0.0318908220344209	0.416514510064824	1122	0.909384590534647
ENSG00000104671	10.1812563854181	0.275276076336802	10.1601426494141	0.192608830742329	0.717526414464803	0.0225634466654908	0.714518932657001	0.030837986273629	1	0	1	0	0.0270375350463682	0.0165773222530517	0.0189572959148793	0.0269602130053624	0.41648526648937	1123	0.909303828137619
ENSG00000114416	10.1816644475893	0.2918320677348	10.2075866923185	0.229557551634886	0.717557069962003	0.023981984188583	0.718023711176749	0.0372618700474059	1	0	1	0.000326797385620915	0.0286625108534092	0.0176013213380035	0.0224889152112354	0.0323881793401362	0.416398923071623	1124	0.909223065740591
ENSG00000105171	10.578961404448	0.786453491611098	10.6065661120566	0.376680488013554	0.746835644374682	0.0669048693904185	0.747026638943664	0.0620911916425349	1	0	1	0.00065359477124183	0.0743412761937508	0.0477760766076258	0.0355138962067448	0.0526803917435004	0.416337272491196	1125	0.909142303343563
ENSG00000090861	10.8100668308301	1.51076739570236	10.3296459895805	0.75315113347191	0.763365082663157	0.137742573990164	0.725204003353315	0.135764921598177	1	0	1	0.0169934640522876	0.139755601824189	0.0971896224226141	0.0729116113206217	0.116064953971659	0.416285334370997	1126	0.909061540946535
ENSG00000159140	10.2068255767081	0.345709722372682	10.1662634332848	0.21358448560118	0.719444919515649	0.0291074172208711	0.714948133374491	0.0346327929863174	1	0	1	0.00065359477124183	0.0338704448091668	0.0212777039697411	0.0210091433300751	0.0302007058948857	0.416110491007748	1127	0.908980778549507
ENSG00000204574	10.0848905810727	0.1903554260577	10.0957094146037	0.149609145273112	0.710252350071333	0.0147537578959763	0.709712015930193	0.0229912495425977	1	0	1	0	0.0188753090107848	0.0109907717400366	0.0148190819613626	0.0203079248890959	0.416056403432744	1128	0.908900016152479
ENSG00000116133	10.1217664977854	0.233745185698723	10.1574639943255	0.201788117175728	0.713044064183231	0.0186985661654334	0.714304485921478	0.0324641424595045	1	0	1	0	0.0230933193084296	0.0138262110885239	0.0198659938433902	0.0283562447480266	0.416045291145708	1129	0.908819253755451
ENSG00000175581	10.1267253834637	0.238882625803443	10.0236592372653	0.242861604765967	0.713418703650752	0.019375295843676	0.704095692946373	0.0413447585791176	1	0	1	0	0.0235893259427695	0.0143126862102512	0.024228836896517	0.0361900120691128	0.4160168693466	1130	0.908738491358424
ENSG00000132383	10.3079212763959	0.458085220053025	10.3781059279762	0.246519772646556	0.726983544505224	0.0385133009632205	0.730657412489274	0.0398517268294864	1	0	1	0	0.0444401162727151	0.027935788373745	0.0237538308394034	0.0343299390054784	0.416002062876941	1131	0.908657728961396
ENSG00000078618	10.5846648922068	0.779330602443714	10.3845091583463	0.3853800263238	0.747247905652423	0.0682565341568836	0.730813814670674	0.0654774126351233	1	0	1	0	0.0736282735807266	0.0487246975167507	0.0371110488177535	0.0560646580438227	0.415868754784229	1132	0.908576966564368
ENSG00000197045	10.2087592058413	0.357170766442476	10.1553271508351	0.330923386407724	0.719589807886718	0.029879351724254	0.713881961317849	0.0572662610761626	1	0	1	0.000326797385620915	0.0349866971333899	0.0218325853036413	0.0325861866873005	0.0496045325559132	0.415840191905673	1133	0.90849620416734
ENSG00000197894	10.1527028682484	0.279485851172895	9.95057499016382	0.407174517811009	0.715378286971792	0.0231783679309886	0.698071320128226	0.0742287424716316	1	0	1	0	0.0275282212825276	0.0170443043202206	0.0409196974258777	0.0647428229713666	0.415820665212674	1134	0.908415441770312
ENSG00000142657	10.4148166114436	0.660979528336386	10.2402998089542	0.380041428566026	0.734874644962272	0.0581670505448072	0.720127092558787	0.0657543053159411	1	0	1	0.00261437908496732	0.0634653064951824	0.041859112749943	0.0371123341753836	0.0566606710594352	0.415797870910822	1135	0.908334679373284
ENSG00000175110	10.2481541040361	0.410101883993839	10.2809435268028	0.344366975615575	0.722535738549874	0.03496807018127	0.723262548151743	0.0577212688315889	1	0	1	0.000326797385620915	0.0400171464861486	0.0254575436230797	0.0334956587124322	0.0497110017703849	0.415667624509588	1136	0.908253916976256
ENSG00000106615	10.3165883411741	0.54190822517335	10.4342690541465	0.303596716785771	0.727626395874383	0.0458159754190757	0.734675266773795	0.0496331718391389	1	0	1	0.00163398692810458	0.0525278519654177	0.0331685153478643	0.0290961173427977	0.0425241761591409	0.415666116114609	1137	0.908173154579228
ENSG00000002549	10.5070321923094	0.727732541895726	10.4085717797727	0.365440250889435	0.74161727252726	0.0631627068834843	0.732638258499544	0.0616253998738949	1	0	1	0.00065359477124183	0.0692614744654907	0.0452541509202891	0.0351095480361299	0.0527393790648931	0.415652000413948	1138	0.9080923921822
ENSG00000072571	10.2023593814685	0.420527742200676	10.2435986180395	0.325809304747009	0.719110158935789	0.0358383815605465	0.72052133908853	0.0548776839128527	1	0	1	0.00228758169934641	0.0412186756491366	0.0261382184856866	0.0318061373639966	0.0473672911261106	0.415620688636207	1139	0.908011629785172
ENSG00000154174	10.3572814776027	0.555101800144199	10.4750494767927	0.284995234391888	0.730637474197057	0.0467839912673516	0.737695456561284	0.046125790070505	1	0	1	0.000326797385620915	0.0535953185538685	0.0338033238082274	0.0272070537731866	0.0394824316870496	0.41560560327959	1140	0.907930867388144
ENSG00000134291	10.3974337595456	0.591446575195576	10.336608800326	0.478540031433143	0.733596958220802	0.0503141831767307	0.726971530355148	0.0841255567997365	1	0	1	0	0.0568838993230022	0.0362706092800917	0.0462956507958444	0.0720466316013132	0.415564586208996	1141	0.907850104991116
ENSG00000177889	10.4201400905127	0.615049891607301	10.3828173684752	0.361868620487161	0.735265508484568	0.0527863845422113	0.730750135242039	0.0613866816506221	1	0	1	0	0.0590251077494908	0.0380025989206411	0.0348526423652488	0.0525965329854822	0.415548463790477	1142	0.907769342594088
ENSG00000130724	10.5648842786603	0.775313703998211	10.3605011127715	0.390187790268669	0.745817165137345	0.0680590300035287	0.729029328786069	0.0665521937601228	1	0	1	0	0.073385915410758	0.0486244934176824	0.037661092453113	0.0570370630669189	0.415530613616365	1143	0.90768858019706
ENSG00000132313	10.2399162026713	0.397536976727521	10.163949529002	0.229392970914307	0.721920649968263	0.0339824391021071	0.714747144947467	0.0377581272690559	1	0	1	0	0.0388222880792533	0.0247570315881648	0.0225692748925752	0.032879797890253	0.415523230030277	1144	0.907607817800032
ENSG00000113141	10.0907654333219	0.326195741530619	10.2447138114713	0.369441331434654	0.710697792310861	0.027294258240465	0.7205046502038	0.0618394112989458	1	0	1	0.00326797385620915	0.0323261643218313	0.0200780798078619	0.0360616546477832	0.053307602719575	0.415521207550421	1145	0.907527055403004
ENSG00000092201	10.2748472485193	0.43878434389152	10.1756127289809	0.265336507752177	0.72452540918864	0.0377193478261621	0.715555913799661	0.0446764006578304	1	0	1	0	0.0427047072602225	0.0274058964249584	0.0260757278032486	0.0387823243021079	0.415512021073901	1146	0.907446293005976
ENSG00000112118	9.86095055271847	0.356940694783104	10.0784417910332	0.521301282265677	0.693076441080686	0.030875822981713	0.707498842101326	0.090271983079762	1	0	1	0.0133986928104575	0.0361973922163824	0.0229218499587323	0.051724392825236	0.0781660503711982	0.415469443640427	1147	0.907365530608948
ENSG00000104442	10.1698901910885	0.323650512930271	10.0877330992636	0.286062200535481	0.716672039806064	0.0271535849663661	0.708879603610266	0.049217277944898	1	0	1	0	0.0318243861879526	0.0199023949240584	0.0283574315181241	0.0428429704018772	0.415423106007252	1148	0.907284768211921
ENSG00000135535	10.3112627462387	0.502010534768024	10.2988622700525	0.352286922041725	0.727231451007308	0.0431718812023831	0.724571211348536	0.0594417608357639	1	0	1	0.000326797385620915	0.0486856505476155	0.0312773425752428	0.0342063922017987	0.051136323804558	0.415381950314178	1149	0.907204005814893
ENSG00000132467	10.1129207831655	0.272020930513152	10.1265992253937	0.206135951773817	0.712375322244811	0.0223175436268575	0.711971844061236	0.0334004839467089	1	0	1	0.000326797385620915	0.0268983547231946	0.0164530541054462	0.0203558911719252	0.029201331181391	0.415373858454662	1150	0.907123243417865
ENSG00000107581	10.1245134857978	0.508666978862426	10.204696698999	0.464645218545839	0.71325161938138	0.0446736149808841	0.717222849004486	0.0796881126800938	1	0	1	0.00784313725490196	0.0502411280873852	0.0326264185115369	0.0455324868784602	0.0686700544440932	0.415306667277171	1151	0.907042481020837
ENSG00000153560	10.1398214270545	0.298895239375604	9.93831984053253	0.46350433753079	0.714407216851691	0.0249396063337189	0.696928997002788	0.085530569603851	1	0	1	0	0.0294773671830265	0.0183287358946347	0.0466380982870394	0.0745599348220074	0.415247454312225	1152	0.906961718623809
ENSG00000165283	10.578961404448	0.807097104066136	10.3269436781062	0.410552023244873	0.746835644374682	0.0713277098236419	0.726484440266809	0.0708848335899739	1	0	1	0	0.0762926598566459	0.0509179600043645	0.0397554238738875	0.060808071199239	0.415206589631654	1153	0.906880956226781
ENSG00000099797	10.018354559226	0.165398508069057	10.0162951885772	0.136434082328934	0.705189275159989	0.012549105057923	0.703691561867953	0.020729489297705	1	0	1	0	0.0165095482587747	0.00942469880865866	0.013621212210731	0.0184419827193552	0.41516767891585	1154	0.906800193829753
ENSG00000167085	10.1322487207932	0.306375814603895	9.89493180289678	0.529875834476071	0.713835771028401	0.0256933255185551	0.693301531868883	0.0996446912929564	1	0	1	0	0.0302376918536512	0.0188806663954949	0.0535502260178233	0.0869517867765111	0.414961960598841	1155	0.906719431432725
ENSG00000117748	10.3223777218699	0.525574497627021	10.1991763565391	0.281856898138306	0.728055503532079	0.0457695464971802	0.717292672281169	0.0473760853738404	1	0	1	0	0.0509160303748133	0.0331267551634153	0.0276352607588353	0.0410482666414846	0.414955262444725	1156	0.906638669035697
ENSG00000155561	10.2164301420248	0.411067037107248	10.2428802238378	0.283166382646756	0.720164326906407	0.0349821443193714	0.720562985930111	0.0468932691135477	1	0	1	0	0.0402358780310495	0.0255042056471658	0.02764519124101	0.0405539159117501	0.414886993825086	1157	0.906557906638669
ENSG00000151414	10.0028976085642	0.286988920209717	10.16196473109	0.379324482088368	0.704008261895124	0.0238824946325297	0.714274738617632	0.0641065259669319	1	0	1	0.00392156862745098	0.0286905786143413	0.0176790306311079	0.0373278683922061	0.0554494301783044	0.414763036841078	1158	0.906477144241641
ENSG00000103035	10.1722461233162	1.4929935171176	10.3202881791254	0.697352394262036	0.716849208574268	0.133341642125245	0.724862665592281	0.122424728012799	1	0	1	0.0369281045751634	0.146771273425585	0.0966086415056455	0.0675710195450313	0.104733734360515	0.414743825891054	1159	0.906396381844613
ENSG00000073584	10.1604955869053	0.355030404970691	10.1263569263803	0.229162527807932	0.715965144599969	0.0301586661917076	0.711915838593749	0.037754242272669	1	0	1	0	0.034942233076529	0.0220829919801455	0.0226303032249376	0.03293509449915	0.414689281668449	1160	0.906315619447585
ENSG00000156970	10.3936024706695	0.636172624674439	10.250054530827	0.342533953218142	0.733315061635038	0.0557479980232881	0.720957408483531	0.0584876482136342	1	0	1	0.000326797385620915	0.061208096660393	0.0401658210767888	0.0334177688702017	0.0504340350318377	0.414669124053173	1161	0.906234857050557
ENSG00000067334	10.2599782133279	0.503256108598922	10.1563347103825	0.281792017326158	0.723417730134797	0.043910604582918	0.714075178251118	0.0474819333095774	1	0	1	0.000980392156862745	0.0490504071387974	0.0318800935756007	0.0277454441352834	0.0412202907110309	0.414591760473627	1162	0.906154094653529
ENSG00000136045	10.2994972244339	0.5301377446612	10.2467733257924	0.387342028730799	0.726358199626629	0.0454919129931667	0.72058557708035	0.0674982261505358	1	0	1	0	0.0514721964683413	0.0329606077786783	0.0378013659925328	0.0581329557208227	0.414566135888048	1163	0.906073332256501
ENSG00000124228	10.2057569650218	0.415782367653536	10.0340429231635	0.440806812986944	0.719364835808355	0.0356426175114393	0.704354636854104	0.0798583553746952	1	0	1	0	0.0407399832348103	0.0259929813838281	0.0439311269009369	0.0693457739379809	0.414559595005506	1164	0.905992569859473
ENSG00000138750	10.409851370327	0.699979683687502	10.2893949970652	0.411214272025951	0.734509904028747	0.0617914566499552	0.723700930736142	0.0707419458524966	1	0	1	0.00163398692810458	0.0672420439817974	0.0444604266350364	0.0399648640316793	0.0607872973410214	0.414545769038193	1165	0.905911807462445
ENSG00000146918	10.242756797062	0.458978667338377	10.1530340295117	0.256972910538967	0.722132800596252	0.0397094890937404	0.713875051216839	0.0430640528805715	1	0	1	0	0.044810071783607	0.0288786910315526	0.0253099624990941	0.0374418686509879	0.414529671446907	1166	0.905831045065418
ENSG00000100220	10.1560438895865	0.361096177843526	10.1184139980866	0.190120299843374	0.715629949317149	0.0307060875240054	0.711377408006364	0.0304546692844017	1	0	1	0	0.0355548067504687	0.0224832481074651	0.0187895355813001	0.0266860265446392	0.4145023747971	1167	0.90575028266839
ENSG00000151465	10.6075690894804	0.97066647377485	10.5604702145428	0.461554512125082	0.748901236566455	0.0838479578717693	0.743447365780521	0.0778641302350282	1	0	1	0.00196078431372549	0.0915069669202025	0.0597414692018508	0.0437058675180465	0.0660787245024483	0.414485762947353	1168	0.905669520271362
ENSG00000154719	10.3489026283993	0.612446938605	10.4452277410766	0.327661111575712	0.730018451706085	0.0521011907974722	0.735423585992258	0.0540819756162349	1	0	1	0.000326797385620915	0.0591798918780367	0.0376284467217953	0.0313694559561552	0.0462690315250615	0.414476172698687	1169	0.905588757874334
ENSG00000167397	10.1900257780187	0.4048291158912	10.1464314276864	0.259845232338257	0.718184941002671	0.0345979866880527	0.713371072967134	0.0437961727291014	1	0	1	0	0.039727977603793	0.0252574693525237	0.0256095193852314	0.0380807659969929	0.414446660020413	1170	0.905507995477306
ENSG00000164209	10.1116846692253	0.312085601514752	9.93461032785634	0.373095800652192	0.71228182450352	0.0263766796387346	0.696951188933445	0.0674934087544597	1	0	1	0	0.0308638581723754	0.0193938422450752	0.0375551519726992	0.0589627122074583	0.414436624226678	1171	0.905427233080278
ENSG00000273841	10.3044102548049	0.534473930321681	10.162533259155	0.283547434612063	0.726722971910591	0.0468468488176355	0.714536414071044	0.0479839987143532	1	0	1	0	0.0518684638038806	0.0339268433113378	0.0279012552659178	0.0416383939847831	0.414413280631405	1172	0.90534647068325
ENSG00000115762	10.0962725881424	0.304006252662409	10.1110737002018	0.198896384036115	0.711115119604352	0.0253738873340279	0.710810169671283	0.0320925192943235	1	0	1	0	0.0301107413660216	0.0186811497527963	0.019671143731466	0.0281008905216566	0.4143212419766	1173	0.905265708286222
ENSG00000116171	10.5525719496165	0.842951779277973	10.4195486855994	0.404326522866185	0.744925255672097	0.0735885724777407	0.733339245843207	0.0685613245616779	1	0	1	0	0.079881168619619	0.0525817249392701	0.0388046099755734	0.0585926448302249	0.414298257871197	1174	0.905184945889194
ENSG00000164818	10.1292466928404	0.34449810265815	9.93246300894476	0.507214940778463	0.713609116019732	0.029182488037191	0.696299959521439	0.0946454924750043	1	0	1	0	0.0340102391722428	0.0214084497968807	0.0510663810498652	0.082472381385797	0.414261950430327	1175	0.905104183492166
ENSG00000168710	10.04397131465	0.261335462317145	10.1120403410182	0.238180432869199	0.707142558188745	0.0214278825910827	0.710821369629555	0.0390658452942836	1	0	1	0.000326797385620915	0.0260191366671833	0.0158613068972338	0.0235541418780787	0.0340830126095468	0.414194395165928	1176	0.905023421095138
ENSG00000071794	10.1230858733713	0.34177996878506	10.0336863980321	0.286390284184224	0.713143759658786	0.0290713816482507	0.704769074302551	0.0498595617610135	1	0	1	0	0.0337624290715648	0.0213341500412484	0.0285428777443545	0.0435045823670995	0.414162567703459	1177	0.90494265869811
ENSG00000198015	10.4101626812267	0.691389864590549	10.3213984218429	0.516566994802168	0.734532777662217	0.0595334067323651	0.725704066948444	0.0913938873688288	1	0	1	0	0.0664148953058508	0.0428447553628042	0.0500481595312676	0.0782838646261758	0.414131667626427	1178	0.904861896301082
ENSG00000198492	9.97472836887001	0.177947005418615	9.98884828980324	0.152226215067415	0.701851244536312	0.0137883902263336	0.701577642223711	0.0237025734882499	1	0	1	0	0.0178397845874146	0.0103490810437098	0.0152396162851737	0.0210326329952827	0.414084433658806	1179	0.904781133904054
ENSG00000168439	10.239050852815	0.528656260358266	10.2229126683956	0.332711831067603	0.721856009264323	0.0457218855871392	0.718953014424092	0.0569341006924854	1	0	1	0.00130718954248366	0.0516313736456272	0.0332145110848138	0.0325456982623154	0.0491685271154432	0.414021842727956	1180	0.904700371507026
ENSG00000144746	10.1633973093242	0.39731538906266	10.1057896877456	0.226429101489728	0.716183553937972	0.0341024816182353	0.710365243544858	0.0375212901315653	1	0	1	0	0.0390927735057795	0.0249300506481715	0.0224058790540931	0.0327673809975526	0.414021239408453	1181	0.904619609109998
ENSG00000166347	10.0594758142699	0.282881673899405	9.75673822226401	0.595723898155173	0.708322360863513	0.0237262800380526	0.682199772113605	0.115042141202484	1	0	1	0	0.0281209159525113	0.0175177713837718	0.0610576900378226	0.100957514942147	0.413907152910574	1182	0.90453884671297
ENSG00000138668	10.2773140062859	0.586351842816015	10.1782346690038	0.343192715936635	0.724709016961104	0.0516497577302996	0.715579729668246	0.0588276485974111	1	0	1	0.00163398692810458	0.0570530240155536	0.0374215821730322	0.0337182946844185	0.0508893249717223	0.413843826347168	1183	0.904458084315942
ENSG00000168291	10.581706669071	0.952994497631233	10.4834309379315	0.44193581976181	0.747034106169908	0.0829786814724217	0.737906276897117	0.0747822880841338	1	0	1	0.00130718954248366	0.09006056654516	0.0591878194928899	0.0421556475526331	0.063690341913867	0.413819748487682	1184	0.904377321918914
ENSG00000170892	10.1631923194623	0.413702436899925	9.58647391528329	1.20509016102528	0.716168126134565	0.0354273407082577	0.663465761934327	0.253957522357287	1	0	1	0	0.0407059537885252	0.0258877070760526	0.125707342624075	0.224552368171598	0.413773940774279	1185	0.904296559521887
ENSG00000072849	10.0844847058275	0.319924096200332	9.7869772327074	0.623175100622671	0.71022156627447	0.0271382522461132	0.684434515758673	0.120058636624834	1	0	1	0	0.031724387069124	0.019970885895764	0.0636739092985792	0.105191937412907	0.413766383016521	1186	0.904215797124859
ENSG00000106609	10.0236357100863	0.251761934139736	9.97112585245923	0.185054725708143	0.705592372228623	0.0207707432155347	0.700176639232921	0.0302618981726186	1	0	1	0	0.0251168280074664	0.0153991982990799	0.018559060275275	0.0267136424306877	0.413751768386177	1187	0.904135034727831
ENSG00000117395	10.1761584200269	0.433533962811751	10.133291693514	0.372298974957291	0.717143328382987	0.0369877837761392	0.712106797681256	0.0655919854971228	1	0	1	0	0.0426029101471678	0.02699947971906	0.0367401813959021	0.05679540968244	0.413739232913476	1188	0.904054272330803
ENSG00000104635	9.8117457729617	1.51390533380542	10.0537322708783	0.756800246736351	0.689250252205541	0.138242343613895	0.704469821934294	0.136037461531001	1	0	1	0.0513071895424837	0.154295205851878	0.101761499300249	0.0752755520383715	0.117710121457727	0.413728885219554	1189	0.903973509933775
ENSG00000110717	10.1101982842111	0.354591326436646	10.0218002164399	0.347391840894723	0.712169381774247	0.0301175813073786	0.703714203906559	0.0613919629488579	1	0	1	0	0.0350726381885512	0.0221047057648024	0.0346636166549055	0.0534663310598917	0.413719112055807	1190	0.903892747536747
ENSG00000123091	10.1662335525582	0.419156398495954	9.96779528315077	0.51750771538842	0.71639697443058	0.0360868585102738	0.698983304862533	0.0959153918065398	1	0	1	0	0.0412302546787822	0.0263606661522739	0.0519179718972758	0.0834373860232263	0.413711902709546	1191	0.903811985139719
ENSG00000124789	10.1846899162641	0.445758212574805	10.1814232647244	0.273603173354103	0.717784318696621	0.0383538932296118	0.715979410780235	0.0456897869857218	1	0	1	0	0.0437674800352013	0.0279753741208719	0.0268727825413228	0.0396390059298181	0.413654120730047	1192	0.903731222742691
ENSG00000119285	9.84105081043822	0.356859082734649	10.0263179409832	0.571670030441808	0.691531331345824	0.0313642012938639	0.703330028238712	0.0996563287568403	1	0	1	0.0107843137254902	0.0362622945057997	0.023301693487205	0.0570169461817155	0.0864450358236389	0.413651406712238	1193	0.903650460345663
ENSG00000166508	10.6143285671398	0.939740878706791	10.3147111314617	0.482856977292602	0.749388488791327	0.0837998931031658	0.725339019915284	0.0845910641792247	1	0	1	0	0.0885351223831598	0.0596907465849805	0.0468124575801065	0.0725121615685773	0.413625859873293	1194	0.903569697948635
ENSG00000204256	10.1957514004775	0.71417852668514	10.1907613099334	0.424604729754621	0.718614593692282	0.0632797993727434	0.716293938068589	0.0735033198683165	1	0	1	0.00849673202614379	0.0700466791149593	0.0459495490834264	0.0416656535111601	0.0634185194597452	0.413615889100126	1195	0.903488935551607
ENSG00000136159	10.0989180822224	0.348355182385394	9.92516772163412	0.446696609158139	0.711315511884313	0.0296817260512033	0.695977347271939	0.0823044655962297	1	0	1	0	0.0344943071672816	0.0218004610797112	0.0450064544687203	0.0718113788530329	0.413579430866765	1196	0.903408173154579
ENSG00000273611	9.93795861400412	0.170524886525664	9.93777091803165	0.139651173178087	0.699026472105237	0.0131597236372578	0.697673948350398	0.0215332637358891	1	0	1	0	0.017158945126353	0.00991005507019504	0.0140525651406087	0.0192127912737663	0.413478122487101	1197	0.903327410757551
ENSG00000196290	10.1084883805546	0.370790809258875	10.1580551293378	0.215550889436126	0.712040009626394	0.0313282912258158	0.71432676351873	0.0351817822353114	1	0	1	0	0.0366811332515506	0.0229834348706102	0.0212197006899073	0.0306826533763468	0.413462914231279	1198	0.903246648360523
ENSG00000147669	10.1788051360126	0.453704860975011	10.0887742373833	0.433380944063184	0.71734223953078	0.0388745491077131	0.708547996923125	0.0776329564704528	1	0	1	0	0.0445734892172956	0.0283588274426982	0.0429567491417658	0.0672605505938421	0.413444320745521	1199	0.903165885963496
ENSG00000149658	10.1984302251345	0.473922038129031	10.0570339437656	0.43440589395214	0.718815530794366	0.0410452478950531	0.706130964729157	0.0782244945774883	1	0	1	0	0.0464700966390911	0.0299000581311158	0.0431942356345961	0.0678667278978602	0.41342705468938	1200	0.903085123566467
ENSG00000143319	10.1412649217323	0.408008642176334	10.119758897393	0.230073045963259	0.714516096432396	0.0350090293132288	0.711415214533761	0.0380907704081302	1	0	1	0	0.0402325198409905	0.0256110476881303	0.0227350323556156	0.0332340854939324	0.41342440556524	1201	0.90300436116944
ENSG00000106638	10.0570817173775	0.308447349394951	9.89466589901356	0.401370361135894	0.708140302825265	0.0260923501312847	0.693779058121209	0.0734482051245763	1	0	1	0	0.0306696672119099	0.0192374143124824	0.0405643166967273	0.0642346228565675	0.413423856566214	1202	0.902923598772412
ENSG00000204619	10.0652374144731	0.32255854283733	10.0697319978353	0.237217950569689	0.708760322089145	0.0271197013942993	0.707614794452798	0.0395874727506585	1	0	1	0	0.032046789316019	0.0199755292539443	0.0235575237375418	0.0346000700062421	0.413393843851149	1203	0.902842836375384
ENSG00000110092	10.3472135857371	0.70552943884217	9.19088149655321	2.34639273966085	0.729893605894076	0.0615939092587018	0.604954570587606	0.590052621230185	1	0	0.761111111111111	0.00163398692810458	0.0681854523438747	0.0444385375275011	0.255295723325429	0.539293540134446	0.413378150613484	1204	0.902762073978356
ENSG00000109519	10.2037317019651	0.481588464799929	10.110711108076	0.276274957170724	0.719213035791185	0.0421277774101234	0.710643522713524	0.0467950641501146	1	0	1	0	0.0471972880967834	0.0306739004759469	0.0273249778593759	0.0407182805809801	0.413331412699551	1205	0.902681311581328
ENSG00000204370	10.2706267789415	0.562614071289328	10.1712198790417	0.303929710995864	0.724211165488606	0.0493701510869786	0.715146674025361	0.0515509254383484	1	0	1	0	0.0547789422591901	0.0357926297185372	0.0298813431043926	0.0446753127746082	0.413300763654131	1206	0.9026005491843
ENSG00000085231	10.3416958608739	0.704346688908249	10.4209416400063	0.380934881823549	0.729485620335908	0.0605522318342192	0.733508196974562	0.0641320375787318	1	0	1	0.00130718954248366	0.068107465002237	0.0437019520660444	0.036554746680581	0.0548350907406015	0.413295556749177	1207	0.902519786787272
ENSG00000013583	10.0707506483758	0.334812937026335	10.0622452202974	0.210993405497121	0.709179169263568	0.0283657606328149	0.707091230925853	0.0346044625702951	1	0	1	0	0.0332460755624342	0.0208743795278937	0.0209688196697401	0.0303275524612566	0.41327185635295	1208	0.902439024390244
ENSG00000198522	10.123781518434	0.397677872450844	10.07149650201	0.22209743610938	0.713196318340879	0.0343151639696945	0.70777573205331	0.0366120322177678	1	0	1	0	0.0392815542025208	0.0251292930374066	0.022052078960168	0.0320395756990014	0.413211431142626	1209	0.902358261993216
ENSG00000172239	10.0663306594756	0.330532698833522	9.80699794983206	0.526589082935351	0.708843395493445	0.0282395226079579	0.686477302737517	0.0997968520883413	1	0	1	0	0.032835470045124	0.0207871059774276	0.0536952373834614	0.0874392048198349	0.41320870276055	1210	0.902277499596188
ENSG00000180228	10.024139331519	0.282781429206318	9.81509120880014	0.433554581024643	0.705630801510735	0.0238045850871918	0.687486426324628	0.0806654703591221	1	0	1	0	0.0282100457559649	0.0176043614433867	0.0441722416839001	0.0707543063976933	0.413201116852107	1211	0.90219673719916
ENSG00000136986	10.2302983707409	0.5442449880141	10.2161356634487	0.403351357666079	0.721201901507721	0.0467820204673576	0.718251380288767	0.0703211179893401	1	0	1	0.000326797385620915	0.0531993269688658	0.0339913786689589	0.0394817934054251	0.0606259115296394	0.413159864388336	1212	0.902115974802132
ENSG00000128654	9.89372314152339	0.138749034064256	9.88048823471893	0.117598497982706	0.695614276251313	0.0102093777962832	0.693278428274914	0.0175738206472118	1	0	1	0	0.014023945493475	0.00777597199621003	0.0119020938225985	0.0158396430163351	0.413153304208646	1213	0.902035212405104
ENSG00000077147	10.0373618715146	0.302754781837004	9.98174191297459	0.175047017094611	0.706639064020779	0.0256326381174705	0.701004381754899	0.0282060806839112	1	0	1	0	0.0301627843762616	0.0189214034436399	0.0175367204061927	0.0249257908940142	0.413122643947363	1214	0.901954450008076
ENSG00000066044	10.2898834659566	0.608214722811303	10.241888935844	0.297623384158336	0.725643913818284	0.0530709379609291	0.720455831348591	0.0499032206635926	1	0	1	0	0.0591080282710238	0.0384225305849546	0.029059423122304	0.0431247851325303	0.412996520529318	1215	0.901873687611048
ENSG00000113575	10.3433993324834	0.740973081240901	10.3364030729176	0.463194112312102	0.729611599964074	0.0641901811274	0.727018897702256	0.0804790877029823	1	0	1	0.00163398692810458	0.0716372884216002	0.0463079599576669	0.0448119243265306	0.0689447691934103	0.41283138880409	1216	0.90179292521402
ENSG00000167986	10.1955517834715	0.514847083695575	10.1785257319305	0.41387758901725	0.718599618437673	0.0440993273955966	0.715396052248928	0.0726514744106377	1	0	1	0	0.0504972261069987	0.0321079657330402	0.0406618404194723	0.0627236487603407	0.412811067556945	1217	0.901712162816992
ENSG00000255302	10.0495808805723	0.33491437731824	9.9710630566791	0.242311500928061	0.707569623841478	0.0286823230510486	0.700075854602102	0.0413415951375242	1	0	1	0	0.0333262034803553	0.0211250415348217	0.0243014711220535	0.0362786553874344	0.412799105134007	1218	0.901631400419964
ENSG00000075292	10.0483991722758	0.356903837603721	10.0866706974802	0.29525618365562	0.707479678266334	0.0305026984678948	0.708787331612176	0.0498704812639775	1	0	1	0.00065359477124183	0.0355184772703341	0.0224482046833988	0.0292719166225363	0.0434064252744811	0.412772186941305	1219	0.901550638022936
ENSG00000151239	10.1513608039413	0.459309344326913	9.46437215473655	1.41741045402842	0.715277172472818	0.0398361458470489	0.650563812940102	0.309714361801591	1	0	1	0	0.045246086036917	0.0290893489600473	0.149762755611746	0.275799010839351	0.412733852715975	1220	0.901469875625908
ENSG00000173141	10.343899015221	0.712204627025198	10.5346324735199	0.362814558834812	0.729648549355875	0.0604444028372546	0.741859737363936	0.0596895775854475	1	0	1	0	0.0688526276191594	0.0436204573729544	0.0344401724262133	0.05081772887876	0.412693258707875	1221	0.901389113228881
ENSG00000049860	10.3582361872296	0.8844426693137	10.4451495389245	0.57265997740799	0.730707975546458	0.0757472813170232	0.734630779916672	0.099409244299879	1	0	1	0.00490196078431373	0.0853854510871364	0.0545623378520125	0.0548254455595811	0.0846599676144934	0.412673300482542	1222	0.901308350831853
ENSG00000117528	10.0374390280211	0.331009649773806	9.97418580210475	0.248877105524001	0.706644943584247	0.0282727002890921	0.700302218062113	0.0426529811570216	1	0	1	0	0.0329775004211473	0.0208395014024705	0.0249521224550964	0.0374052555572582	0.412636674714474	1223	0.901227588434825
ENSG00000076248	10.2148572423528	0.543006312541394	10.187006938042	0.344270184423138	0.720046558880548	0.0471550783426759	0.716226730743966	0.0599939352992691	1	0	1	0	0.0531584827529437	0.0342837221551847	0.0337950279721029	0.0518668790603319	0.412625847007231	1224	0.901146826037797
ENSG00000083937	10.1419793570851	0.458901887785029	9.88432996921171	0.74228084471094	0.714569978935206	0.0394612998127834	0.691347537255549	0.143006252763362	1	0	1	0	0.0452477639351971	0.0288305912533248	0.0750967285615758	0.124666899967027	0.412619887691234	1225	0.901066063640769
ENSG00000213246	10.0302769421649	0.324388978364976	9.93509751671239	0.258152670710656	0.706098979839815	0.0277329711274643	0.697281939203097	0.044610010399595	1	0	1	0	0.0323409792406949	0.0204542774836847	0.0259839090936352	0.0391679803513368	0.412595824459109	1226	0.900985301243741
ENSG00000117906	10.1144134233156	0.427658494860729	9.92455082877899	0.505463361105509	0.712488207848186	0.0370000783974835	0.695701356406233	0.0940362809160228	1	0	1	0	0.0422820856694364	0.0270844271654967	0.0509306032913628	0.0819746880356051	0.412534596870717	1227	0.900904538846713
ENSG00000187193	10.0795152571745	1.08040951750248	9.91408662114981	0.636456125295877	0.709844555612059	0.101291796940392	0.694373575449125	0.114991294930059	1	0	1	0.0245098039215686	0.107188638534325	0.0737551168802749	0.0641971519532742	0.100185576418375	0.412459693445143	1228	0.900823776449685
ENSG00000163938	10.4499751851785	0.833839246085988	10.271308761847	0.437987859120488	0.737452388392371	0.0739728867847366	0.722269040829714	0.076061317263945	1	0	1	0.000326797385620915	0.0797934187698978	0.0530830470624777	0.0426418744948457	0.0653732897965256	0.412437809417152	1229	0.900743014052657
ENSG00000095739	6.90618529154117	5.82532899686549	8.67003880217504	2.98044563195064	0.420653597786792	0.604854674646773	0.548462724187422	0.640934544156059	1	0	0.762418300653595	0.394771241830065	0.843494454746308	0.525221610174765	0.343763816974261	0.606471832553933	0.41242549261494	1230	0.900662251655629
ENSG00000198805	10.1526886164091	0.517182751292076	10.1631281943354	0.362146668250177	0.715377213243534	0.0453151886235107	0.714399557840414	0.0618793557343021	1	0	1	0.00130718954248366	0.0509404721086578	0.0330488520804944	0.0356333858360683	0.053538458990103	0.412417428524823	1231	0.900581489258601
ENSG00000132002	10.0116595480211	0.589176702396012	9.67716608917404	0.79449989833258	0.704677955864632	0.0535203855011064	0.674713662276768	0.157144454918223	1	0	1	0.00947712418300654	0.0588490549014392	0.0392293713048604	0.0821004714615157	0.138282493981534	0.412280217028559	1232	0.900500726861573
ENSG00000115875	9.84935503930642	0.410763937125621	10.0457569812985	0.518995648155763	0.692176490357431	0.0360904897574367	0.705018144059796	0.0902557872479593	1	0	1	0.00947712418300654	0.0417046532982475	0.0267547320852267	0.0516631697463854	0.0782674487970802	0.412273399423194	1233	0.900419964464545
ENSG00000134375	10.229497448151	0.631122604487773	10.1640149235844	0.400230204920639	0.721142017441809	0.0560869610507416	0.714355247323618	0.0693297427206145	1	0	1	0.00196078431372549	0.0616963450733206	0.0406980925750381	0.0393771760401445	0.0599187264960212	0.412270727623501	1234	0.900339202067517
ENSG00000017797	10.336466222334	0.69672887588635	10.1347508970952	0.350615374423172	0.729098735306174	0.0622540884851856	0.712283604471984	0.0607155325330677	1	0	1	0	0.0674049390671767	0.0449327927761961	0.0345953618380165	0.0526093727499134	0.412220013944953	1235	0.90025843967049
ENSG00000090273	10.080807717582	0.4122689942457	10.1582254392529	0.249134698914087	0.709942626729885	0.0351631739900329	0.714283094726143	0.0412084073515033	1	0	1	0	0.0408964247504355	0.0257940593122694	0.0245254154285052	0.0358435576362195	0.412215598251616	1236	0.900177677273461
ENSG00000061794	10.062628862975	0.391860010802548	10.1178950668775	0.210502696281839	0.708562067257025	0.0334616546972124	0.711308446323569	0.0341331060792647	1	0	1	0	0.0389421110664609	0.0245808031062956	0.0208049890703998	0.0298420261493436	0.412173079969988	1237	0.900096914876434
ENSG00000198231	10.2142146164105	0.563631420336641	10.124275568666	0.316913466131073	0.719998438179123	0.0497499943641579	0.711578354113636	0.0543193345085977	1	0	1	0	0.0551810825896584	0.036155903500036	0.0313023350640414	0.0471469837468708	0.412137823403543	1238	0.900016152479406
ENSG00000234289	10.0698525254743	0.524967187760112	9.99504883575994	0.380579889527498	0.709110953298487	0.0465602904013292	0.701583445270997	0.0671643859267376	1	0	1	0.0042483660130719	0.0521325596806975	0.0340762494614012	0.0380768414223122	0.0585137636362871	0.412058761067745	1239	0.899935390082378
ENSG00000117523	10.5858838242713	1.10440801514842	10.2529528836071	0.560590887307673	0.74733598380743	0.0996530269189034	0.720444207151111	0.099377772052524	1	0	1	0.00359477124183007	0.10432837101577	0.071019384160149	0.0546760424700645	0.0853388246686541	0.412052332944416	1240	0.89985462768535
ENSG00000084234	10.4769688195219	0.958895887217931	10.2228622372541	0.487434470728696	0.739425619437404	0.0862849567851968	0.718480326633332	0.0857238517889419	1	0	1	0.00261437908496732	0.0915241711353774	0.0618049303151071	0.0476808216149477	0.0737743987779984	0.411885441187813	1241	0.899773865288322
ENSG00000169019	9.95297257754407	0.312145818598873	10.1106342057533	0.447081321555597	0.700181154192333	0.0265035285139328	0.710197566415374	0.0767841487981854	1	0	1	0.000980392156862745	0.0313620695894549	0.0196330370924279	0.0442189196500843	0.066465823469451	0.41179889520552	1242	0.899693102891294
ENSG00000137312	9.97065635342102	1.15035470404106	10.1388776073512	0.752310614404266	0.701538932220742	0.101605780489439	0.710931944444958	0.136105533879765	1	0	1	0.0274509803921569	0.115374019850395	0.0743412058851245	0.0742005815178995	0.117324500076895	0.411694897902242	1243	0.899612340494266
ENSG00000102393	10.0772295576401	0.439203017444502	10.0541198873413	0.257889974376185	0.70967108687585	0.0382705993203114	0.706391266991054	0.0433497030634099	1	0	1	0	0.0435837067055316	0.0280521859747738	0.025650178958069	0.0378623562013534	0.411572711382895	1244	0.899531578097238
ENSG00000162851	10.2613187023102	0.663875949184517	10.136305569002	0.363543980034203	0.723517656104839	0.0590169544542631	0.712368248767656	0.0629315031672605	1	0	1	0.000326797385620915	0.0646969428047343	0.0427499039822964	0.0358655308444888	0.0545060659395733	0.41152250520895	1245	0.89945081570021
ENSG00000198056	10.2244296106541	0.621031722659655	10.1117152068478	0.369685891502522	0.720762992050046	0.0551737798146263	0.710490206184586	0.0645593215767933	1	0	1	0.000326797385620915	0.0607399871003587	0.0400489608119364	0.0365601566045061	0.055964714615722	0.411508852638166	1246	0.899370053303182
ENSG00000039123	10.2601859298068	0.654420207512882	10.1232590745685	0.375266469794052	0.723433215238355	0.058432113303726	0.711348773976132	0.0653910232688436	1	0	1	0	0.0637824901020292	0.0423311045001312	0.0370697289311494	0.0566490133153356	0.411441374857938	1247	0.899289290906154
ENSG00000179218	10.1025034461173	0.670472604066909	10.2174380843502	0.418879291648184	0.711587014004647	0.0586415510694341	0.718314531550987	0.072039506705302	1	0	1	0.00588235294117647	0.0663669760315296	0.0427791312732363	0.0409965089281795	0.0620915809164451	0.411306802645242	1248	0.899208528509126
ENSG00000082996	9.84350348581566	0.185651236738815	9.75786416636576	0.235047160711276	0.691721937358984	0.0148272735060482	0.683566332814218	0.0410420098077615	1	0	1	0	0.0188602804891913	0.0111813428226142	0.0240879721939004	0.0363972942526651	0.411298671703041	1249	0.899127766112098
ENSG00000130706	10.0642300290507	0.437551409709222	9.92172504715216	0.377001017934252	0.708683764937323	0.0383825581960924	0.695949279860558	0.0680784923231062	1	0	1	0	0.0434758951699451	0.0281501888086781	0.0379975272588775	0.0595047530976129	0.41129688805206	1250	0.89904700371507
ENSG00000122376	10.3897839378097	0.821455962443142	10.2367184107785	0.413894538131652	0.733033998862283	0.0730033578840473	0.719760714657103	0.0720323781406646	1	0	1	0	0.0790638157020536	0.0525247238957615	0.0404323457501628	0.0620319011639107	0.4112907121795	1251	0.898966241318042
ENSG00000176903	10.2317906811946	0.642631562228521	9.42719890616693	1.72173715793713	0.72131346737408	0.0562604344612315	0.642158864862651	0.38987048566659	1	0	0.986928104575163	0	0.0628073405967578	0.0408189850264912	0.182635072737336	0.348726259618555	0.41128695279841	1252	0.898885478921014
ENSG00000126602	10.676603417966	1.18539152545597	10.4350268274925	0.560255077258968	0.753862956384674	0.105123285969689	0.733933145717815	0.0975437917137899	1	0	1	0.000326797385620915	0.111027026016651	0.0746274395643654	0.0536898549971046	0.0831147192161879	0.411133104491837	1253	0.898804716523986
ENSG00000197223	9.95799794166383	0.32898105070387	9.98028677259047	0.217047716320405	0.700567251898558	0.028114627424945	0.700831382723415	0.035863458231584	1	0	1	0	0.0330368667106696	0.0208029142906919	0.0217476432557527	0.0315351161718514	0.41110139455887	1254	0.898723954126958
ENSG00000130770	9.91186898224418	0.27545510490048	9.88995914409772	0.181197419521664	0.697015835537979	0.0232981712660496	0.693936559850607	0.0295927422724841	1	0	1	0	0.0277904303813864	0.0173302389401579	0.0183213516741171	0.0262426053687236	0.411081383398878	1255	0.898643191729931
ENSG00000119414	10.4795762001105	0.947953121153789	10.3609357231734	0.445340939105596	0.739615948727541	0.0838247559698358	0.728895100877204	0.0767391896074323	1	0	1	0	0.0904572000863736	0.0600434906650737	0.0429826949036602	0.0656924596286067	0.411052630486884	1256	0.898562429332903
ENSG00000132824	9.9287367227293	0.301909670281521	9.99344966677638	0.175632586709696	0.698316377009155	0.025451037594948	0.701900522288403	0.0280526325579577	1	0	1	0	0.0304076619929277	0.0188875944265732	0.0175747707314316	0.0247788733379106	0.411016116946948	1257	0.898481666935875
ENSG00000117751	10.0087434784871	0.390020944971543	9.94880714165849	0.228008979434953	0.704455139468583	0.0340162299238248	0.698394923988037	0.038550951643526	1	0	1	0	0.0389680228901718	0.0250459938995588	0.0229182228772146	0.0339059787322883	0.411011126416349	1258	0.898400904538847
ENSG00000149823	9.83826277176722	0.200138810247857	9.85175463931037	0.142177405503153	0.691314605382247	0.0161482729732379	0.691028550788793	0.0221714677353468	1	0	1	0	0.0203429014746581	0.0121525942079249	0.0144316835638434	0.0198537809540681	0.410948319933311	1259	0.898320142141819
ENSG00000100883	9.82671965422506	0.187842883531689	9.81935812461801	0.146640211986624	0.690416656297402	0.0150287294196212	0.688506238861506	0.0231723017370914	1	0	1	0	0.0191155227930945	0.0113388507197704	0.0149337879447521	0.0207574649932911	0.410926920008842	1260	0.898239379744791
ENSG00000146247	9.82090305471757	0.210665303415919	9.95192220274257	0.311393632232186	0.68996377825268	0.0171187915785286	0.698470289877467	0.053139413887796	1	0	1	0.000980392156862745	0.0214507059322537	0.0128753406412887	0.031289797678118	0.0465076820716331	0.410919655788542	1261	0.898158617347763
ENSG00000124383	10.027852385995	0.41961625155024	10.0049488316524	0.257815959587775	0.705914068465887	0.0365504785695423	0.702641396786894	0.0438522171279126	1	0	1	0	0.0418450766323884	0.026865739404422	0.0257688433919951	0.0383841382443487	0.410919428877084	1262	0.898077854950735
ENSG00000288825	9.83682333850084	0.311403094110077	9.77873255690904	0.325568078266126	0.691202688058012	0.0270331256354656	0.685003560065478	0.057516533336863	1	0	1	0.00392156862745098	0.0316568757406937	0.0201318500377196	0.0332934842395398	0.0507069538900982	0.410885284342857	1263	0.897997092553707
ENSG00000173145	9.78310196938099	0.141494188251761	9.76057587613152	0.169272900610928	0.6870140493251	0.0106222407613136	0.683886299372467	0.0283486032747912	1	0	1	0	0.0144631210729079	0.00812708511983338	0.0173425116262727	0.0253318939650647	0.410878419777092	1264	0.897916330156679
ENSG00000090621	10.0202005974352	0.413784107325258	9.98490747733479	0.273401066166729	0.705330202468537	0.0359674960904981	0.701074607398534	0.047167790727795	1	0	1	0	0.0412949923808083	0.0264513831147831	0.0273814321051381	0.0412818470136321	0.410876349852835	1265	0.897835567759651
ENSG00000183978	10.3268540845223	0.852715051975125	10.4804341370918	0.443989738906331	0.728387125046032	0.0733320904262093	0.737684252573547	0.0749056398878515	1	0	1	0.00163398692810458	0.0825725864814109	0.0529023139253636	0.0423636781738828	0.0638029233153145	0.410844319604827	1266	0.897754805362623
ENSG00000111358	9.99614252372731	0.410481590438444	10.1097245815662	0.406449163176645	0.703491555466499	0.0354961220493934	0.710246984356381	0.0700969401702589	1	0	1	0.00065359477124183	0.041063999384173	0.0261379041395583	0.0402037820019107	0.060725127343773	0.410820953023125	1267	0.897674042965595
ENSG00000262814	10.0815051565748	0.497874858102714	10.1146075498271	0.287127958828131	0.709995542518696	0.0433362498664679	0.710915635875103	0.0487489921145027	1	0	1	0	0.0493849728160894	0.0317202140734207	0.0283874542253533	0.0423875955537427	0.410722979288803	1268	0.897593280568567
ENSG00000159720	10.2282071866244	0.797888805875051	10.4020298966971	0.404748819968382	0.721045536185789	0.0690881337233085	0.732056862870689	0.0681532615247461	1	0	1	0.00359477124183007	0.078008666750363	0.0500700672658376	0.0389105611104714	0.0582914184573244	0.410694943428338	1269	0.897512518171539
ENSG00000065833	10.1430134381248	0.61376382352347	9.71283855095842	1.152662959651	0.714647962218323	0.0537320635886433	0.674286392356832	0.237186035204751	1	0	1	0.00130718954248366	0.060510993825218	0.0391509982268894	0.118674160350093	0.208433508306818	0.410681304214392	1270	0.897431755774511
ENSG00000147224	10.2247115990949	0.66476378493852	10.1271469930691	0.334197371784258	0.720784086996678	0.0590848944635622	0.711753758999067	0.0574583079469312	1	0	1	0	0.0650154068890672	0.042867532906758	0.0330001501916561	0.0498334000501427	0.410631800740016	1271	0.897350993377484
ENSG00000106588	10.0920129914904	0.50841555130128	9.95802567112126	0.26823376932227	0.710792351059935	0.0453224337894231	0.699026088631978	0.0460728380994158	1	0	1	0	0.0503780119714445	0.0331447577805385	0.0269364408348695	0.0403887240873635	0.41056344731392	1272	0.897270230980455
ENSG00000091127	9.95834648615222	0.367696738588874	9.93765221482936	0.287501383380795	0.700594023085775	0.0317788466242474	0.697405016100741	0.0516239876558477	1	0	1	0	0.0369234730986898	0.0234740121595002	0.0289305136832797	0.0452281915731665	0.410429368072734	1273	0.897189468583428
ENSG00000188529	10.2384521586563	0.790532737054727	10.1632951141605	0.549529663421785	0.721811284224074	0.0716354621765955	0.713781374523767	0.096741459827135	1	0	1	0.00359477124183007	0.0772121337097186	0.0518827089016788	0.0540700291833626	0.0834161931484665	0.410428886957092	1274	0.8971087061864
ENSG00000168061	10.0394983173358	0.458119031172721	9.61187334221627	0.868938520357426	0.706801850468536	0.0405831011646341	0.668891904537318	0.176199653975205	1	0	1	0	0.0456316657159711	0.0297809450514739	0.090402618659254	0.155506091535194	0.410404181499692	1275	0.897027943789372
ENSG00000171208	9.82474606869868	0.21567868626318	9.86845950092922	0.257463758380257	0.690263023751002	0.0176315933734829	0.692140412326325	0.0445043566563567	1	0	1	0	0.0219525965103897	0.0132488829681693	0.0260895592018201	0.0392025294249866	0.410402462342448	1276	0.896947181392344
ENSG00000159348	9.81692773787646	0.221003346343069	9.77006063919684	0.221191719195745	0.689654107306915	0.0182896817358393	0.68454930420849	0.0378973135221406	1	0	1	0.000326797385620915	0.0225124756180466	0.0137369591299126	0.0226397488576825	0.0336361356003136	0.410289777668949	1277	0.896866418995316
ENSG00000161542	9.94719929062436	0.361642664997607	9.71179958741906	0.565272381775978	0.699737353029305	0.0314039075568984	0.678818078096784	0.108927065579065	1	0	1	0	0.0363562299730407	0.0232129019538885	0.0582047000339924	0.0958187461663116	0.410278013099598	1278	0.896785656598288
ENSG00000213190	7.10135666705133	4.43909324081371	8.46470723301363	2.15905367006414	0.441969535005876	0.471130142691649	0.551553210019995	0.457514845795415	1	0	0.994771241830065	0.318954248366013	0.625104955143302	0.403417664591616	0.255065368550906	0.432362438152342	0.410261726875203	1279	0.89670489420126
ENSG00000160679	9.89958086495655	0.34130263100538	9.99782098051756	0.27948241848683	0.696066999344922	0.0292171682965898	0.702058108916037	0.0471568736442815	1	0	1	0.000980392156862745	0.0344764728589222	0.0216671098582489	0.0279543331523387	0.0412472567919038	0.410236390909948	1280	0.896624131804232
ENSG00000145907	9.75187196161584	0.149604459887453	9.75497684243421	0.126436982942492	0.684568470129051	0.011433881927005	0.683501294835236	0.0195232068361517	1	0	1	0	0.0153411017368058	0.00873836094448315	0.0129612796611152	0.017648269788408	0.410101553759558	1281	0.896543369407204
ENSG00000174851	10.206652500474	0.688895360086537	10.0889725461107	0.642825642117082	0.719431948926379	0.060156306650687	0.707671072935249	0.118980260070865	1	0	1	0	0.067494740322995	0.0436744545222175	0.0637156696758872	0.102830480044611	0.410083099513319	1282	0.896462607010176
ENSG00000144566	9.95042518367203	0.37957950676369	9.92552600700073	0.241366063960972	0.699985363807774	0.0330650238963854	0.696580461529443	0.0410646074676446	1	0	1	0	0.0381470640457208	0.0244208327132371	0.0243177100932213	0.0361188891115607	0.410034060014598	1283	0.896381844613148
ENSG00000113583	9.78606668968134	0.193586787425593	9.73611674662151	0.163434310571455	0.687245806644442	0.0157103199051789	0.681978345797159	0.0269353672566401	1	0	1	0	0.0197818790290603	0.0118636589937458	0.01678639593431	0.0241312895091685	0.409987709272178	1284	0.89630108221612
ENSG00000196976	10.2436912858762	0.746227678789474	10.0688968005499	0.810763316149045	0.722202579967238	0.0648773488683702	0.705147924855798	0.153360180322951	1	0	1	0	0.0728475368852982	0.0470036214607641	0.0805215638027758	0.132572162228645	0.409941153769884	1285	0.896220319819092
ENSG00000150787	10.0257823984399	1.17424750008425	9.98328752753262	1.01150424740789	0.705756163150013	0.103736683406768	0.697121025543975	0.193486215619989	1	0	1	0.0225490196078431	0.117122779391958	0.0757078298684148	0.101319755102544	0.167888568373795	0.409927789615137	1286	0.896139557422064
ENSG00000125351	9.79028039974902	0.202173376110018	9.74320811831894	0.194505468035476	0.687575078874581	0.0165217315638902	0.682489933082164	0.0329051385668483	1	0	1	0	0.0206504173379141	0.0124570425729508	0.0199631851925417	0.0293279076904071	0.409920588283271	1287	0.896058795025036
ENSG00000110917	10.1529450920914	0.648575802983524	10.1954822349049	0.430427019360149	0.715396535259384	0.0564941408380483	0.716621342730646	0.0753114843126897	1	0	1	0.000326797385620915	0.0638805585079676	0.0411305709273581	0.0422174262524391	0.0649522461556743	0.409870147490489	1288	0.895978032628008
ENSG00000107625	10.0815413703854	0.543107229685695	9.98142765672876	0.289936044967246	0.709998289930217	0.048482340735157	0.70077412803231	0.0500608909877901	1	0	1	0	0.0538714478007378	0.0354520190305268	0.0290475526085482	0.0437856866841883	0.409775280407117	1289	0.89589727023098
ENSG00000116350	10.0670831743564	0.549925707479471	10.035713639278	0.332220371383201	0.708900572284067	0.048842248555979	0.70482316816237	0.0575342246261365	1	0	1	0.00065359477124183	0.0546261213854162	0.0357364015708843	0.0331038113804833	0.0501095428000349	0.40975624269244	1290	0.895816507833952
ENSG00000053770	10.4185073741877	0.941459757565445	10.2045971846347	0.465809178704405	0.735145651554147	0.0845462455962167	0.717187946258658	0.0818077149353136	1	0	1	0	0.0903641686618135	0.0607138700929447	0.0456469932400453	0.0704833314739623	0.409746184177978	1291	0.895735745436925
ENSG00000125445	10.09284536928	0.570747565380627	9.94335826974865	0.541452092460422	0.710855434757198	0.0503320602489984	0.697004563251216	0.100594866650845	1	0	1	0	0.0565497185875684	0.0367746416619957	0.0544536441081197	0.0875818433011282	0.409656984352586	1292	0.895654983039897
ENSG00000164024	9.96101581873375	0.41175217165476	9.90500804252701	0.255923659679342	0.700799021134569	0.0364005411313412	0.694971200948003	0.0438036573069041	1	0	1	0	0.0413363635946019	0.0268401621793875	0.0258378043289351	0.0385265674358677	0.409625996134591	1293	0.895574220642869
ENSG00000113384	10.3430957636824	0.853936890515	10.1139040649077	0.445885263647863	0.729589151211648	0.0773050174685005	0.710417009784988	0.0792267531783103	1	0	1	0	0.0825610542554792	0.0557149558533613	0.044086364749588	0.0685530621632322	0.409604479814417	1294	0.895493458245841
ENSG00000084754	9.71206835905939	0.326639577049649	9.95893812328727	0.577162459125129	0.681440127099532	0.028582625051734	0.698141707528188	0.101181417006426	1	0	1	0.00686274509803922	0.033632339165422	0.0213977425380391	0.0579542168030479	0.0880294934370257	0.409577459605379	1295	0.895412695848813
ENSG00000257727	10.1452398282155	0.644941758229985	10.211009958861	0.338778775277373	0.714815833912365	0.056419064330465	0.718050955806947	0.0576760340951428	1	0	1	0	0.0635708735476416	0.0410903786689724	0.0331777930530157	0.0498293226212863	0.409566679153306	1296	0.895331933451785
ENSG00000067057	10.3037624183397	0.913089141955727	10.4634272371158	0.455469582669	0.726674882233925	0.0790004977391369	0.736407616617148	0.0769005299517195	1	0	1	0.00196078431372549	0.0886170609223788	0.0570271301731548	0.0435296745843812	0.0655379830920366	0.409526999276683	1297	0.895251171054757
ENSG00000131508	9.80265739324926	0.24152202331552	9.61828772827126	0.410348519772015	0.68854143625071	0.0203307389758554	0.672064803702819	0.0776382447897962	1	0	1	0	0.0246384234015817	0.0152452625708096	0.0426633649735667	0.0687636335847924	0.409457581974547	1298	0.895170408657729
ENSG00000095380	10.1741139456348	0.704969092210559	10.2208628822283	0.354301109889452	0.716989640651272	0.0620721603736593	0.718749772465401	0.060425801168856	1	0	1	0.00065359477124183	0.0692904655852637	0.0451210717492418	0.0346645008324591	0.0521566907089353	0.409426979769428	1299	0.895089646260701
ENSG00000169599	9.69700681562698	0.126711309403342	9.69134433963178	0.1082579861011	0.680253028692401	0.00930103532615347	0.678518033707757	0.0160939742478334	1	0	1	0	0.0130670537633472	0.0071916325769068	0.0111705850403427	0.014713038174293	0.409397915843759	1300	0.895008883863673
ENSG00000120686	9.76425859590526	0.203873061640159	9.7852060683654	0.15795824373362	0.685539386274381	0.0166482570210111	0.685830735378251	0.0252950964830704	1	0	1	0	0.0208795229701982	0.0125668677029957	0.0161425566952834	0.0226423181587552	0.409375328595338	1301	0.894928121466645
ENSG00000153395	10.3435126272818	0.929831506240729	10.2724238754315	0.616765536600982	0.72961997727273	0.0816779504652043	0.721635180400852	0.110859436334211	1	0	1	0.000980392156862745	0.0898951390834317	0.0588503184358079	0.0600408962947973	0.0950692344079942	0.409313807794784	1302	0.894847359069617
ENSG00000108588	10.0443927786928	0.535355184887481	9.96842415466553	0.447587759514191	0.707174653190998	0.0471972833667442	0.69931523264351	0.0811495788093328	1	0	1	0	0.0532989098179365	0.0345784163391647	0.0449005532438853	0.0706705074539262	0.409279700742869	1303	0.894766596672589
ENSG00000105401	9.82231804607266	0.27778466622482	9.84299969678315	0.209813782478624	0.690073973574165	0.0235957997655925	0.690254934498738	0.0352491286618231	1	0	1	0	0.0282809683948168	0.017624977910151	0.0213160407337201	0.0312154655627888	0.409242281017555	1304	0.894685834275561
ENSG00000126067	9.67499647755182	0.115356894019296	9.66952355970646	0.0984967401440245	0.678514929849155	0.00822045239015882	0.676803934678993	0.0142345907479813	1	0	1	0	0.0119231975212549	0.00640291614169848	0.0101863074779058	0.0131048433004681	0.409156640766775	1305	0.894605071878533
ENSG00000111481	9.81182975569893	0.27264922565783	9.8576789794042	0.168524259375676	0.689256799107657	0.0230364405271758	0.69145587354778	0.0271831249440425	1	0	1	0	0.0277878063976262	0.017223663965142	0.0170957341710738	0.0241950762765096	0.409136594648722	1306	0.894524309481506
ENSG00000138069	10.1900257780187	0.725968307546397	10.2548018061511	0.400503733071403	0.718184941002671	0.0635758954053401	0.721156910511471	0.0688992764202115	1	0	1	0	0.0712430295429097	0.0461748644428069	0.0390552387693314	0.0593080259043101	0.409130734564043	1307	0.894443547084478
ENSG00000132661	9.98180368905025	0.466816521347665	9.65957500601691	0.635346156150757	0.702393598899147	0.0418356427108731	0.674308179650476	0.124529801681123	1	0	1	0	0.046766750367947	0.0307725838990495	0.0657737173483308	0.109745877460478	0.409031858856014	1308	0.89436278468745
ENSG00000132541	10.0511773300468	0.553797256943883	9.6710410831588	0.86581525588127	0.707691120150423	0.0493030582118959	0.673659432481869	0.173889330369306	1	0	1	0	0.0550977501201152	0.0360968070348718	0.0895265823437567	0.153042753210108	0.409025072866307	1309	0.894282022290422
ENSG00000051108	9.79516057750998	0.881423712045542	9.87561208288679	0.542693971135781	0.687956253448382	0.0815273268411467	0.691834459439018	0.0965888264452911	1	0	1	0.0218954248366013	0.0899856316872764	0.0601901900292159	0.0549529453547697	0.0843778294954479	0.409015568062556	1310	0.894201259893394
ENSG00000058262	9.85833234304458	0.330921944682176	9.84718970608593	0.206881603897244	0.692873329227053	0.0287146736881566	0.69058494427311	0.0346876516233958	1	0	1	0	0.0335677407868739	0.0213421693990125	0.0210092026326438	0.0307216004892087	0.409009023154223	1311	0.894120497496366
ENSG00000105568	9.8960100063748	0.374600156669784	9.77925909946045	0.385162724633075	0.695791051950747	0.0328902882786422	0.68485876802835	0.0706248282563961	1	0	1	0	0.0378536558096116	0.0243560905859469	0.0393856754091243	0.0621245608827578	0.40898457537488	1312	0.894039735099338
ENSG00000115540	10.0863384586509	0.607075316785906	10.1135473506105	0.34043613559656	0.710362154940656	0.0534221417183084	0.710709456714232	0.0587936811597668	1	0	1	0	0.0601878788099984	0.0390258501151887	0.0336613973114004	0.051010728094462	0.408959502902586	1313	0.89395897270231
ENSG00000119953	10.0988886943713	0.607286537668568	9.94736802713361	0.331667835277361	0.711313286084225	0.0549381697583059	0.698058195841512	0.0583721388592228	1	0	1	0	0.0601339965264736	0.0401024156031793	0.0333422704752317	0.0510412205356884	0.408927625146214	1314	0.893878210305282
ENSG00000124783	9.78118603616056	0.254476746650203	9.81995144669911	0.19493478385074	0.686864240140388	0.0214477034807368	0.688488235636378	0.0322354879242782	1	0	1	0	0.0260169621260055	0.0160825073955336	0.01985089080214	0.0286324064391562	0.408818564519579	1315	0.893797447908254
ENSG00000164151	9.68676662542313	0.148016433741164	9.68039669065637	0.13735541589913	0.679444878947602	0.0113906103487727	0.677624768888613	0.0219175417927166	1	0	1	0	0.0152802725062759	0.008737849393649	0.0141890276078983	0.019814134807352	0.408799579526827	1316	0.893716685511226
ENSG00000035141	10.1763579558673	0.726653338388214	10.1468992159017	0.461320993136409	0.71715832609403	0.0641080595478118	0.712855014868911	0.0820683311995947	1	0	1	0	0.0714060316607921	0.0465870431764633	0.0454642332914325	0.070888405874428	0.408765081015092	1317	0.893635923114198
ENSG00000101126	10.232135289552	0.7813834763729	10.0941780231724	0.419886322122821	0.721339228150597	0.0702720746024815	0.709004321603879	0.074846063893004	1	0	1	0	0.076365631831585	0.050914583909973	0.0415968810099171	0.0648489018561269	0.408727814411279	1318	0.89355516071717
ENSG00000082515	10.1892640161389	0.735565061630569	10.1051367185395	0.360604008453875	0.71812775993029	0.0658758171433921	0.710018888100396	0.0627353511966932	1	0	1	0	0.0721902053441248	0.0478366406063479	0.0356852181714957	0.0544151725101368	0.408693880525124	1319	0.893474398320142
ENSG00000023228	9.88481376020125	0.382070950154061	9.89538998237602	0.221228581650555	0.69492518693043	0.0333533564032795	0.69429261350584	0.0373139025662043	1	0	1	0	0.0386523165152969	0.0247077682483277	0.0223567319776754	0.0329229178195863	0.408675150319168	1320	0.893393635923114
ENSG00000012963	9.65743352277551	0.122253737365668	9.64415806746964	0.129811734491307	0.677125190484649	0.00891656619901463	0.674766983502461	0.0205726235510343	1	0	1	0	0.0126590296560004	0.00692395593726364	0.0134601417337995	0.0186752012468367	0.408671037299675	1321	0.893312873526086
ENSG00000142230	10.1705163776443	0.7369257342704	10.3321984120138	0.368288853906575	0.716719133805087	0.0640091365950858	0.727003226561911	0.0620074994289786	1	0	1	0	0.0724570618548168	0.0465275840292113	0.0356447717339947	0.0532426416123093	0.408668576021721	1322	0.893232111129058
ENSG00000189060	10.2506252135936	1.00205493404505	9.07377626551018	2.37695912258408	0.722720149189502	0.0910217527026944	0.593107105293111	0.609561988216748	1	0	0.761764705882353	0.0065359477124183	0.0977554942420689	0.0658133787921201	0.261959194609967	0.561124289231823	0.40861447391084	1323	0.89315134873203
ENSG00000124787	10.0726050052598	0.599418457731044	9.78255585161866	0.680270978958194	0.709319995510362	0.0538339318404528	0.683749699858119	0.132930058040665	1	0	1	0	0.0595097750202685	0.0393487368700661	0.0695391868215742	0.116448782204041	0.408612591457181	1324	0.893070586335002
ENSG00000134910	9.72771351591208	0.205175594202847	9.73174163907806	0.152658649313083	0.682671276726306	0.0168674945524833	0.68164963485649	0.0246334157584069	1	0	1	0	0.0210918623237858	0.0127522181914099	0.0156866730514175	0.0221286058250877	0.408599325375629	1325	0.892989823937974
ENSG00000071539	10.148586810144	0.7068253870004	10.0555231140816	0.562520364491789	0.715068131123263	0.0624094157654716	0.705511860698123	0.103332447089704	1	0	1	0	0.0696476662439241	0.0454159326256068	0.0559414321970028	0.0894965661681859	0.408531505837913	1326	0.892909061540946
ENSG00000105258	10.191567916763	0.751943904233517	10.1295983817159	0.379614905853212	0.718300687381925	0.067153605843972	0.711816017587573	0.0660995822178122	1	0	1	0	0.0737809834929056	0.0487540938115229	0.0374758101504226	0.0572405790530786	0.408504667509398	1327	0.892828299143919
ENSG00000181924	10.1389131018677	0.708582600440401	10.2955996408375	0.371616086046902	0.71433869613092	0.061596258710133	0.724277362628962	0.0631217803838175	1	0	1	0	0.0698874320473141	0.0448471750441529	0.0360946519883007	0.054278565168238	0.40849067144457	1328	0.892747536746891
ENSG00000139641	9.90589791231973	0.417781222109792	9.94988410242253	0.284494840755253	0.696554921721235	0.036719626105041	0.698370847333599	0.0485669474079625	1	0	1	0	0.0421749977445464	0.0271429048625192	0.0285927793556898	0.0425600427723253	0.408470466321133	1329	0.892666774349863
ENSG00000213639	9.7530195308157	0.242490529061771	9.7669723502039	0.188924122393748	0.684658473179052	0.0204032757113425	0.684362083742955	0.0314213552116142	1	0	1	0	0.0248631234968407	0.015336874491933	0.0193431613830466	0.0280000838750338	0.408447487539213	1330	0.892586011952835
ENSG00000140259	10.1824223306881	0.732841682373387	9.99810036457223	0.376028561106796	0.717614002348844	0.066526459188209	0.701828393416344	0.0664426151489584	1	0	1	0	0.071971251886177	0.0483208500535458	0.037610000639645	0.0578827275624701	0.408440258202206	1331	0.892505249555807
ENSG00000131828	9.90552224347091	0.414828952494005	9.81859741121796	0.217832432865249	0.696525914243813	0.0369474091783364	0.688343506018664	0.0369787790481469	1	0	1	0	0.0418785544363836	0.0273098386157272	0.0221856975840939	0.0327567148008382	0.408420670016605	1332	0.892424487158779
ENSG00000159346	9.8151264479447	0.315194047496094	9.82475102093709	0.184953788537246	0.689513748480621	0.0272374073999257	0.688875357089144	0.0305525044455586	1	0	1	0	0.0321130908672192	0.0203030417939533	0.0188252901415109	0.0271632647702601	0.408419305559308	1333	0.892343724761751
ENSG00000109084	9.99558614447665	1.05629735438659	9.90497705294252	0.729422205814163	0.703448981743432	0.100173809524474	0.693165794679725	0.133348493197984	1	0	1	0.019281045751634	0.105676379465778	0.0732161878643585	0.0736419884584659	0.116164607526341	0.408313629157087	1334	0.892262962364723
ENSG00000114120	10.5143443692367	1.19511566438619	10.1739857184253	0.623970832252239	0.74214939016548	0.109145223878129	0.714222928434669	0.112982956055508	1	0	1	0.00228758169934641	0.113665257900713	0.0779901820332734	0.0613300283213702	0.0973010615113284	0.408298250228595	1335	0.892182199967695
ENSG00000100347	9.62103848177614	0.103385472930773	9.61170301950361	0.11235494646583	0.674237223490875	0.00710654094336311	0.672208180543473	0.0173934184717555	1	0	1	0	0.0107457706490419	0.00559898705332603	0.0116893901359463	0.0159200666087426	0.408273818554011	1336	0.892101437570667
ENSG00000112308	9.78367440730138	0.289961627363637	9.81139791969117	0.209419886387072	0.687058803068197	0.0248916506310185	0.687798493746524	0.0351541922906205	1	0	1	0	0.0296372932389536	0.0186108336464742	0.0213445513168692	0.0311821707688869	0.408225464288646	1337	0.892020675173639
ENSG00000113360	9.88001973431146	0.406951949221396	9.94571070866283	0.227319630064864	0.694554139585368	0.0354881524538663	0.698160014470021	0.0381362050120931	1	0	1	0	0.0411893862729978	0.0262751710377772	0.0228560468651945	0.0335526456230394	0.408182514578843	1338	0.891939912776611
ENSG00000105364	9.7991936596131	0.308049301420052	9.65750297285019	0.352990375699234	0.6882711216441	0.026869913779117	0.675365019202924	0.0657962312457007	1	0	1	0	0.0314361887437394	0.0200490386908822	0.0365508948525912	0.0582584063077147	0.408168057731902	1339	0.891859150379583
ENSG00000169756	9.8629965379447	0.384054388647442	9.86747158236486	0.236724716478547	0.693235124320206	0.0337832318856255	0.692107596779085	0.0400095809758357	1	0	1	0	0.0389389154877949	0.0250481910266955	0.0239904127924342	0.0353060630959885	0.40815912483323	1340	0.891778387982555
ENSG00000144674	9.90122393913725	0.431191907438461	9.82101544251232	0.412615655981434	0.69619393874953	0.0379510889332185	0.688030833081833	0.0756337986548916	1	0	1	0	0.0435493541090469	0.0280489518371711	0.0420135431408998	0.0663580693527328	0.408148464622702	1341	0.891697625585527
ENSG00000132507	10.0648012778083	0.617677063763782	9.81031036843362	0.66024257769741	0.70872717845168	0.0556173961608036	0.686065390586766	0.127038867688882	1	0	1	0	0.0613700207996844	0.0406568553372403	0.0673008857927528	0.111163307846916	0.408129489641242	1342	0.8916168631885
ENSG00000148229	10.2361000375264	0.83055057849049	10.1541561622918	0.419367974546448	0.721635545650218	0.0743638664400466	0.713548956059832	0.0734583956786761	1	0	1	0	0.0811393573182776	0.0538536726020577	0.0413001304927536	0.0634841816238236	0.408056183235564	1343	0.891536100791472
ENSG00000166908	9.82760786428424	0.350551931259272	9.29953526165304	1.04408796959116	0.690485788378263	0.0308420720279668	0.64169904004661	0.223835902716191	1	0	1	0	0.0356701179066431	0.0229339099909975	0.112273134109884	0.200585615308617	0.407997732626996	1344	0.891455338394444
ENSG00000100603	9.61320222954033	0.112581558941086	9.61097530541779	0.115330826640773	0.673613983250132	0.00802102136947411	0.672148461126166	0.0176832737710195	1	0	1	0	0.0117111401854353	0.00627879626344902	0.0119999087476336	0.0161749713509189	0.407942662895437	1345	0.891374575997416
ENSG00000086589	9.82912436388327	0.381829671825221	9.87104571041353	0.300732099613565	0.690603807622568	0.0335666374061464	0.692251149127134	0.0521006736997282	1	0	1	0.00065359477124183	0.0388467637288464	0.0249299626282547	0.0304660831725564	0.0457857863589837	0.407852658952993	1346	0.891293813600388
ENSG00000073969	10.1732861686531	0.888486516205775	10.3732397172524	0.464323314239124	0.716927408797002	0.0770842006355881	0.729756337073192	0.0789047554268587	1	0	1	0.00294117647058824	0.0873352524913208	0.0559666829585532	0.0447616489057779	0.0674971035346466	0.407817599017555	1347	0.89121305120336
ENSG00000048544	10.2047004901589	0.831951835723229	10.2813760566066	0.406691044671367	0.719285653481183	0.073229278182939	0.723124606908011	0.0693241061917428	1	0	1	0.000326797385620915	0.0815263354887817	0.0531089474199964	0.0395560907832017	0.0596002554849732	0.407814351643085	1348	0.891132288806332
ENSG00000070785	9.65178774559624	0.16409998693269	9.6465856426359	0.175225829502197	0.676677908812572	0.0130101793968587	0.674899628620531	0.0299855089901035	1	0	1	0	0.0170020302205219	0.00995189546617678	0.0181645440152146	0.0269161964350452	0.407787848127739	1349	0.891051526409304
ENSG00000110619	9.94814815763182	0.591774467136448	10.1294357759685	0.407847468118183	0.699810311486853	0.0521330081639005	0.711738886159063	0.0696834988909507	1	0	1	0.00261437908496732	0.0594858920232769	0.0383314031205347	0.0402635918859151	0.0603162382377621	0.407783185488119	1350	0.890970764012276
ENSG00000112742	9.73438814520908	0.258205978086421	9.73660110540258	0.191475379440449	0.683195914451181	0.0219766368305585	0.681976826631519	0.0322277232280676	1	0	1	0	0.0265251368894203	0.0165099124136268	0.0196655257176145	0.0287468801710648	0.407777679694514	1351	0.890890001615248
ENSG00000133226	9.75617073736894	0.284860047637146	9.89188491861724	0.3561506587476	0.684905565781791	0.0243941227780302	0.693729264155847	0.0618328906857872	1	0	1	0	0.0291979358813443	0.0182702028947151	0.0360043269485776	0.0541746300978922	0.407764810312454	1352	0.89080923921822
[truncated: 11,030 more rows]
